# Supplementary material for: The violent death toll from the Iraq War: 2003–2023
Source: PLoS One. 2024 Feb 27;19(2):e0297895. doi: 10.1371/journal.pone.0297895 (PMC10898744; doi:10.1371/journal.pone.0297895)
Supplement: S1 Data — (ZIP) [file pone.0297895.s001.zip]

Archive with 452 entries (280 files):
- .RData
- .Rhistory
- .Rproj.user/
- .Rproj.user/7C8742EE/
- .Rproj.user/7C8742EE/bibliography-index/
- .Rproj.user/7C8742EE/bibliography-index/biblio-files
- .Rproj.user/7C8742EE/bibliography-index/biblio-refblock
- .Rproj.user/7C8742EE/bibliography-index/biblio.json
- .Rproj.user/7C8742EE/ctx/
- .Rproj.user/7C8742EE/explorer-cache/
- .Rproj.user/7C8742EE/pcs/
- .Rproj.user/7C8742EE/pcs/files-pane.pper
- .Rproj.user/7C8742EE/pcs/source-pane.pper
- .Rproj.user/7C8742EE/pcs/windowlayoutstate.pper
- .Rproj.user/7C8742EE/pcs/workbench-pane.pper
- .Rproj.user/7C8742EE/presentation/
- .Rproj.user/7C8742EE/profiles-cache/
- .Rproj.user/7C8742EE/quarto-crossref/
- .Rproj.user/7C8742EE/quarto-crossref/2DF476E5
- .Rproj.user/7C8742EE/quarto-crossref/INDEX
- .Rproj.user/7C8742EE/rmd-outputs
- .Rproj.user/7C8742EE/saved_source_markers
- .Rproj.user/7C8742EE/sources/
- .Rproj.user/7C8742EE/sources/per/
- .Rproj.user/7C8742EE/sources/per/t/
- .Rproj.user/7C8742EE/sources/per/u/
- .Rproj.user/7C8742EE/sources/prop/
- .Rproj.user/7C8742EE/sources/prop/51364683
- .Rproj.user/7C8742EE/sources/prop/INDEX
- .Rproj.user/7C8742EE/tutorial/
- .Rproj.user/7C8742EE/viewer-cache/
- .Rproj.user/shared/
- .Rproj.user/shared/notebooks/
- .Rproj.user/shared/notebooks/79F1D56D-code for submission/
- .Rproj.user/shared/notebooks/79F1D56D-code for submission/1/
- .Rproj.user/shared/notebooks/79F1D56D-code for submission/1/s/
- .Rproj.user/shared/notebooks/79F1D56D-code for submission/1/s/c053zbik5ni0b/
- .Rproj.user/shared/notebooks/79F1D56D-code for submission/1/s/c053zbik5ni0b/00000f.csv
- .Rproj.user/shared/notebooks/79F1D56D-code for submission/1/s/c06kj5wqdqnm8/
- .Rproj.user/shared/notebooks/79F1D56D-code for submission/1/s/c06kj5wqdqnm8/00000f.csv
- .Rproj.user/shared/notebooks/79F1D56D-code for submission/1/s/c0h71t5285ec7/
- .Rproj.user/shared/notebooks/79F1D56D-code for submission/1/s/c0h71t5285ec7/00000f.csv
- .Rproj.user/shared/notebooks/79F1D56D-code for submission/1/s/c0r400pnf77lt/
- .Rproj.user/shared/notebooks/79F1D56D-code for submission/1/s/c0r400pnf77lt/00000f.csv
- .Rproj.user/shared/notebooks/79F1D56D-code for submission/1/s/c1150kgg57sn8/
- .Rproj.user/shared/notebooks/79F1D56D-code for submission/1/s/c1150kgg57sn8/00000f.csv
- .Rproj.user/shared/notebooks/79F1D56D-code for submission/1/s/c182i8qc5kbpz/
- .Rproj.user/shared/notebooks/79F1D56D-code for submission/1/s/c182i8qc5kbpz/00000f.csv
- .Rproj.user/shared/notebooks/79F1D56D-code for submission/1/s/c1g1f8j3w0ewj/
- .Rproj.user/shared/notebooks/79F1D56D-code for submission/1/s/c1g1f8j3w0ewj/00000f.csv
- .Rproj.user/shared/notebooks/79F1D56D-code for submission/1/s/c1ligd9q83vu9/
- .Rproj.user/shared/notebooks/79F1D56D-code for submission/1/s/c1ligd9q83vu9/00000f.csv
- .Rproj.user/shared/notebooks/79F1D56D-code for submission/1/s/c1my19t9ys8gq/
- .Rproj.user/shared/notebooks/79F1D56D-code for submission/1/s/c1my19t9ys8gq/00000f.csv
- .Rproj.user/shared/notebooks/79F1D56D-code for submission/1/s/c1oa8aks1vwvj/
- .Rproj.user/shared/notebooks/79F1D56D-code for submission/1/s/c1oa8aks1vwvj/00000f.csv
- .Rproj.user/shared/notebooks/79F1D56D-code for submission/1/s/c1zhjs90l3cfz/
- .Rproj.user/shared/notebooks/79F1D56D-code for submission/1/s/c1zhjs90l3cfz/00000f.csv
- .Rproj.user/shared/notebooks/79F1D56D-code for submission/1/s/c2as305yaflvc/
- .Rproj.user/shared/notebooks/79F1D56D-code for submission/1/s/c2as305yaflvc/00000f.csv
- .Rproj.user/shared/notebooks/79F1D56D-code for submission/1/s/c2dizvu2bww17/
- .Rproj.user/shared/notebooks/79F1D56D-code for submission/1/s/c2dizvu2bww17/00000f.csv
- .Rproj.user/shared/notebooks/79F1D56D-code for submission/1/s/c2p49dr34y5jt/
- .Rproj.user/shared/notebooks/79F1D56D-code for submission/1/s/c2p49dr34y5jt/00000f.csv
- .Rproj.user/shared/notebooks/79F1D56D-code for submission/1/s/c2ra24qyz8fpi/
- .Rproj.user/shared/notebooks/79F1D56D-code for submission/1/s/c2ra24qyz8fpi/00000f.csv
- .Rproj.user/shared/notebooks/79F1D56D-code for submission/1/s/c2ra24qyz8fpi/000011.csv
- .Rproj.user/shared/notebooks/79F1D56D-code for submission/1/s/c2ra24qyz8fpi/000012.metadata
- .Rproj.user/shared/notebooks/79F1D56D-code for submission/1/s/c2ra24qyz8fpi/000012.png
- .Rproj.user/shared/notebooks/79F1D56D-code for submission/1/s/c2ra24qyz8fpi/000012.snapshot
- .Rproj.user/shared/notebooks/79F1D56D-code for submission/1/s/c2tzak37veyyo/
- .Rproj.user/shared/notebooks/79F1D56D-code for submission/1/s/c2tzak37veyyo/00000f.csv
- .Rproj.user/shared/notebooks/79F1D56D-code for submission/1/s/c3tirvltwo96o/
- .Rproj.user/shared/notebooks/79F1D56D-code for submission/1/s/c3tirvltwo96o/00000f.csv
- .Rproj.user/shared/notebooks/79F1D56D-code for submission/1/s/c3uvnk18syf6h/
- .Rproj.user/shared/notebooks/79F1D56D-code for submission/1/s/c3uvnk18syf6h/00000f.csv
- .Rproj.user/shared/notebooks/79F1D56D-code for submission/1/s/c48gywu77jszv/
- .Rproj.user/shared/notebooks/79F1D56D-code for submission/1/s/c48gywu77jszv/00000f.csv
- .Rproj.user/shared/notebooks/79F1D56D-code for submission/1/s/c4cxvxufkg471/
- .Rproj.user/shared/notebooks/79F1D56D-code for submission/1/s/c4cxvxufkg471/00000f.csv
- .Rproj.user/shared/notebooks/79F1D56D-code for submission/1/s/c4k6i81hhq7cl/
- .Rproj.user/shared/notebooks/79F1D56D-code for submission/1/s/c4k6i81hhq7cl/00000f.csv
- .Rproj.user/shared/notebooks/79F1D56D-code for submission/1/s/c4k6i81hhq7cl/000011.csv
- .Rproj.user/shared/notebooks/79F1D56D-code for submission/1/s/c4k6i81hhq7cl/000012.metadata
- .Rproj.user/shared/notebooks/79F1D56D-code for submission/1/s/c4k6i81hhq7cl/000012.png
- .Rproj.user/shared/notebooks/79F1D56D-code for submission/1/s/c4k6i81hhq7cl/000013.csv
- .Rproj.user/shared/notebooks/79F1D56D-code for submission/1/s/c4vpzm0e8pvdz/
- .Rproj.user/shared/notebooks/79F1D56D-code for submission/1/s/c4vpzm0e8pvdz/00000f.csv
- .Rproj.user/shared/notebooks/79F1D56D-code for submission/1/s/c4vpzm0e8pvdz/000010.metadata
- .Rproj.user/shared/notebooks/79F1D56D-code for submission/1/s/c4vpzm0e8pvdz/000010.png
- .Rproj.user/shared/notebooks/79F1D56D-code for submission/1/s/c4vpzm0e8pvdz/000010.snapshot
- .Rproj.user/shared/notebooks/79F1D56D-code for submission/1/s/c4vpzm0e8pvdz/000011.csv
- .Rproj.user/shared/notebooks/79F1D56D-code for submission/1/s/c51wydhdmslvp/
- .Rproj.user/shared/notebooks/79F1D56D-code for submission/1/s/c51wydhdmslvp/00000f.csv
- .Rproj.user/shared/notebooks/79F1D56D-code for submission/1/s/c58neq3m4xm20/
- .Rproj.user/shared/notebooks/79F1D56D-code for submission/1/s/c58neq3m4xm20/00000f.csv
- .Rproj.user/shared/notebooks/79F1D56D-code for submission/1/s/c5fkgcje58t89/
- .Rproj.user/shared/notebooks/79F1D56D-code for submission/1/s/c5fkgcje58t89/00000f.csv
- .Rproj.user/shared/notebooks/79F1D56D-code for submission/1/s/c5lkisiaaaaes/
- .Rproj.user/shared/notebooks/79F1D56D-code for submission/1/s/c5lkisiaaaaes/00000f.csv
- .Rproj.user/shared/notebooks/79F1D56D-code for submission/1/s/c5pzce81cevpr/
- .Rproj.user/shared/notebooks/79F1D56D-code for submission/1/s/c5pzce81cevpr/00000f.csv
- .Rproj.user/shared/notebooks/79F1D56D-code for submission/1/s/c5vewugizyvfc/
- .Rproj.user/shared/notebooks/79F1D56D-code for submission/1/s/c5vewugizyvfc/00000f.csv
- .Rproj.user/shared/notebooks/79F1D56D-code for submission/1/s/c67a6rw93o1w4/
- .Rproj.user/shared/notebooks/79F1D56D-code for submission/1/s/c67a6rw93o1w4/00000f.csv
- .Rproj.user/shared/notebooks/79F1D56D-code for submission/1/s/c6eu4dhrx9iqd/
- .Rproj.user/shared/notebooks/79F1D56D-code for submission/1/s/c6eu4dhrx9iqd/00000f.csv
- .Rproj.user/shared/notebooks/79F1D56D-code for submission/1/s/c6umen4f4bqxq/
- .Rproj.user/shared/notebooks/79F1D56D-code for submission/1/s/c6umen4f4bqxq/00000f.csv
- .Rproj.user/shared/notebooks/79F1D56D-code for submission/1/s/c7gvc8fck5aiw/
- .Rproj.user/shared/notebooks/79F1D56D-code for submission/1/s/c7gvc8fck5aiw/00000f.csv
- .Rproj.user/shared/notebooks/79F1D56D-code for submission/1/s/c7jfn2oa8x1yf/
- .Rproj.user/shared/notebooks/79F1D56D-code for submission/1/s/c7jfn2oa8x1yf/00000f.csv
- .Rproj.user/shared/notebooks/79F1D56D-code for submission/1/s/c7khroe9w7i7y/
- .Rproj.user/shared/notebooks/79F1D56D-code for submission/1/s/c7khroe9w7i7y/00000f.csv
- .Rproj.user/shared/notebooks/79F1D56D-code for submission/1/s/c7mof52u7neh6/
- .Rproj.user/shared/notebooks/79F1D56D-code for submission/1/s/c7mof52u7neh6/00000f.csv
- .Rproj.user/shared/notebooks/79F1D56D-code for submission/1/s/c7nf880glji0u/
- .Rproj.user/shared/notebooks/79F1D56D-code for submission/1/s/c7nf880glji0u/00000f.csv
- .Rproj.user/shared/notebooks/79F1D56D-code for submission/1/s/c7p35zk96e141/
- .Rproj.user/shared/notebooks/79F1D56D-code for submission/1/s/c7p35zk96e141/00000f.csv
- .Rproj.user/shared/notebooks/79F1D56D-code for submission/1/s/c7pcnejkpmeoa/
- .Rproj.user/shared/notebooks/79F1D56D-code for submission/1/s/c7pcnejkpmeoa/00000f.csv
- .Rproj.user/shared/notebooks/79F1D56D-code for submission/1/s/c8gt5b3n94da1/
- .Rproj.user/shared/notebooks/79F1D56D-code for submission/1/s/c8gt5b3n94da1/00000f.csv
- .Rproj.user/shared/notebooks/79F1D56D-code for submission/1/s/c8j02iq4v6fwl/
- .Rproj.user/shared/notebooks/79F1D56D-code for submission/1/s/c8j02iq4v6fwl/00000f.csv
- .Rproj.user/shared/notebooks/79F1D56D-code for submission/1/s/c8s4mmnom76pz/
- .Rproj.user/shared/notebooks/79F1D56D-code for submission/1/s/c8s4mmnom76pz/00000f.csv
- .Rproj.user/shared/notebooks/79F1D56D-code for submission/1/s/c907v5ioiztd2/
- .Rproj.user/shared/notebooks/79F1D56D-code for submission/1/s/c907v5ioiztd2/00000f.csv
- .Rproj.user/shared/notebooks/79F1D56D-code for submission/1/s/c90fbp1iaae70/
- .Rproj.user/shared/notebooks/79F1D56D-code for submission/1/s/c90fbp1iaae70/00000f.csv
- .Rproj.user/shared/notebooks/79F1D56D-code for submission/1/s/c9qdhzjdmbifs/
- .Rproj.user/shared/notebooks/79F1D56D-code for submission/1/s/c9qdhzjdmbifs/00000f.csv
- .Rproj.user/shared/notebooks/79F1D56D-code for submission/1/s/c9qhx4u1ldqpu/
- .Rproj.user/shared/notebooks/79F1D56D-code for submission/1/s/c9qhx4u1ldqpu/00000f.csv
- .Rproj.user/shared/notebooks/79F1D56D-code for submission/1/s/c9uyicmrdrdxn/
- .Rproj.user/shared/notebooks/79F1D56D-code for submission/1/s/c9uyicmrdrdxn/00000f.csv
- .Rproj.user/shared/notebooks/79F1D56D-code for submission/1/s/ca0uqafngbuxu/
- .Rproj.user/shared/notebooks/79F1D56D-code for submission/1/s/ca0uqafngbuxu/00000f.csv
- .Rproj.user/shared/notebooks/79F1D56D-code for submission/1/s/caadptpvu6soy/
- .Rproj.user/shared/notebooks/79F1D56D-code for submission/1/s/caadptpvu6soy/00000f.csv
- .Rproj.user/shared/notebooks/79F1D56D-code for submission/1/s/cajowlpd2kaxe/
- .Rproj.user/shared/notebooks/79F1D56D-code for submission/1/s/cajowlpd2kaxe/00000f.csv
- .Rproj.user/shared/notebooks/79F1D56D-code for submission/1/s/cap9xe5sb8m4m/
- .Rproj.user/shared/notebooks/79F1D56D-code for submission/1/s/cap9xe5sb8m4m/00000f.csv
- .Rproj.user/shared/notebooks/79F1D56D-code for submission/1/s/car8di4z0shuv/
- .Rproj.user/shared/notebooks/79F1D56D-code for submission/1/s/car8di4z0shuv/00000f.csv
- .Rproj.user/shared/notebooks/79F1D56D-code for submission/1/s/caxr5wzrqbm2u/
- .Rproj.user/shared/notebooks/79F1D56D-code for submission/1/s/caxr5wzrqbm2u/00000f.csv
- .Rproj.user/shared/notebooks/79F1D56D-code for submission/1/s/cbhlykcnpb61d/
- .Rproj.user/shared/notebooks/79F1D56D-code for submission/1/s/cbhlykcnpb61d/00000f.csv
- .Rproj.user/shared/notebooks/79F1D56D-code for submission/1/s/cbkvjk4mvvthw/
- .Rproj.user/shared/notebooks/79F1D56D-code for submission/1/s/cbkvjk4mvvthw/00000f.csv
- .Rproj.user/shared/notebooks/79F1D56D-code for submission/1/s/cbquvfzpu3i8a/
- .Rproj.user/shared/notebooks/79F1D56D-code for submission/1/s/cbquvfzpu3i8a/00000f.csv
- .Rproj.user/shared/notebooks/79F1D56D-code for submission/1/s/cc0se965fcqui/
- .Rproj.user/shared/notebooks/79F1D56D-code for submission/1/s/cc0se965fcqui/00000f.csv
- .Rproj.user/shared/notebooks/79F1D56D-code for submission/1/s/cc2zrdjgp6obn/
- .Rproj.user/shared/notebooks/79F1D56D-code for submission/1/s/cc2zrdjgp6obn/00000f.csv
- .Rproj.user/shared/notebooks/79F1D56D-code for submission/1/s/ccamofug76q5j/
- .Rproj.user/shared/notebooks/79F1D56D-code for submission/1/s/ccamofug76q5j/00000f.csv
- .Rproj.user/shared/notebooks/79F1D56D-code for submission/1/s/ccamofug76q5j/000011.csv
- .Rproj.user/shared/notebooks/79F1D56D-code for submission/1/s/ccamofug76q5j/000012.metadata
- .Rproj.user/shared/notebooks/79F1D56D-code for submission/1/s/ccamofug76q5j/000012.png
- .Rproj.user/shared/notebooks/79F1D56D-code for submission/1/s/ccamofug76q5j/000012.snapshot
- .Rproj.user/shared/notebooks/79F1D56D-code for submission/1/s/ccavwuht2kzey/
- .Rproj.user/shared/notebooks/79F1D56D-code for submission/1/s/ccavwuht2kzey/000013.csv
- .Rproj.user/shared/notebooks/79F1D56D-code for submission/1/s/ccflt4wabu6ae/
- .Rproj.user/shared/notebooks/79F1D56D-code for submission/1/s/ccflt4wabu6ae/00000f.csv
- .Rproj.user/shared/notebooks/79F1D56D-code for submission/1/s/cczklhoktn361/
- .Rproj.user/shared/notebooks/79F1D56D-code for submission/1/s/cczklhoktn361/00000f.csv
- .Rproj.user/shared/notebooks/79F1D56D-code for submission/1/s/cd9e093pz0crv/
- .Rproj.user/shared/notebooks/79F1D56D-code for submission/1/s/cd9e093pz0crv/00000f.csv
- .Rproj.user/shared/notebooks/79F1D56D-code for submission/1/s/cd9l3e4rb25y7/
- .Rproj.user/shared/notebooks/79F1D56D-code for submission/1/s/cd9l3e4rb25y7/00000f.csv
- .Rproj.user/shared/notebooks/79F1D56D-code for submission/1/s/cd9l3e4rb25y7/000011.csv
- .Rproj.user/shared/notebooks/79F1D56D-code for submission/1/s/cd9l3e4rb25y7/000012.metadata
- .Rproj.user/shared/notebooks/79F1D56D-code for submission/1/s/cd9l3e4rb25y7/000012.png
- .Rproj.user/shared/notebooks/79F1D56D-code for submission/1/s/cd9l3e4rb25y7/000013.csv
- .Rproj.user/shared/notebooks/79F1D56D-code for submission/1/s/cdp2mnap143yn/
- .Rproj.user/shared/notebooks/79F1D56D-code for submission/1/s/cdp2mnap143yn/00000f.csv
- .Rproj.user/shared/notebooks/79F1D56D-code for submission/1/s/cdz1rypque7rm/
- .Rproj.user/shared/notebooks/79F1D56D-code for submission/1/s/cdz1rypque7rm/000011.csv
- .Rproj.user/shared/notebooks/79F1D56D-code for submission/1/s/cdz1rypque7rm/000012.metadata
- .Rproj.user/shared/notebooks/79F1D56D-code for submission/1/s/cdz1rypque7rm/000012.png
- .Rproj.user/shared/notebooks/79F1D56D-code for submission/1/s/cdz1rypque7rm/000012.snapshot
- .Rproj.user/shared/notebooks/79F1D56D-code for submission/1/s/cdz1rypque7rm/000013.csv
- .Rproj.user/shared/notebooks/79F1D56D-code for submission/1/s/ce112iw3yz10f/
- .Rproj.user/shared/notebooks/79F1D56D-code for submission/1/s/ce112iw3yz10f/00000f.csv
- .Rproj.user/shared/notebooks/79F1D56D-code for submission/1/s/ce5bplw96g1sy/
- .Rproj.user/shared/notebooks/79F1D56D-code for submission/1/s/ce5bplw96g1sy/00000f.csv
- .Rproj.user/shared/notebooks/79F1D56D-code for submission/1/s/ce5udlnk866sw/
- .Rproj.user/shared/notebooks/79F1D56D-code for submission/1/s/ce5udlnk866sw/00000f.csv
- .Rproj.user/shared/notebooks/79F1D56D-code for submission/1/s/cedn54qidqm25/
- .Rproj.user/shared/notebooks/79F1D56D-code for submission/1/s/cedn54qidqm25/00000f.csv
- .Rproj.user/shared/notebooks/79F1D56D-code for submission/1/s/ceq5adkegkytf/
- .Rproj.user/shared/notebooks/79F1D56D-code for submission/1/s/ceq5adkegkytf/00000f.csv
- .Rproj.user/shared/notebooks/79F1D56D-code for submission/1/s/cev8q2y7qr5y6/
- .Rproj.user/shared/notebooks/79F1D56D-code for submission/1/s/cev8q2y7qr5y6/00000f.csv
- .Rproj.user/shared/notebooks/79F1D56D-code for submission/1/s/cexkyebu45286/
- .Rproj.user/shared/notebooks/79F1D56D-code for submission/1/s/cexkyebu45286/00000f.csv
- .Rproj.user/shared/notebooks/79F1D56D-code for submission/1/s/cezgp0rvsv8bg/
- .Rproj.user/shared/notebooks/79F1D56D-code for submission/1/s/cezgp0rvsv8bg/00000f.csv
- .Rproj.user/shared/notebooks/79F1D56D-code for submission/1/s/cfauxw5y0f39l/
- .Rproj.user/shared/notebooks/79F1D56D-code for submission/1/s/cfauxw5y0f39l/00000f.csv
- .Rproj.user/shared/notebooks/79F1D56D-code for submission/1/s/cfauxw5y0f39l/000011.csv
- .Rproj.user/shared/notebooks/79F1D56D-code for submission/1/s/cfauxw5y0f39l/000012.metadata
- .Rproj.user/shared/notebooks/79F1D56D-code for submission/1/s/cfauxw5y0f39l/000012.png
- .Rproj.user/shared/notebooks/79F1D56D-code for submission/1/s/cfauxw5y0f39l/000012.snapshot
- .Rproj.user/shared/notebooks/79F1D56D-code for submission/1/s/cfbem6l452aez/
- .Rproj.user/shared/notebooks/79F1D56D-code for submission/1/s/cfbem6l452aez/00000f.csv
- .Rproj.user/shared/notebooks/79F1D56D-code for submission/1/s/cff4ffhaqrlav/
- .Rproj.user/shared/notebooks/79F1D56D-code for submission/1/s/cff4ffhaqrlav/00000f.csv
- .Rproj.user/shared/notebooks/79F1D56D-code for submission/1/s/cffcbccfe4c30/
- .Rproj.user/shared/notebooks/79F1D56D-code for submission/1/s/cffcbccfe4c30/00000f.csv
- .Rproj.user/shared/notebooks/79F1D56D-code for submission/1/s/cfnlh6dp8ws0y/
- .Rproj.user/shared/notebooks/79F1D56D-code for submission/1/s/cfnlh6dp8ws0y/00000f.csv
- .Rproj.user/shared/notebooks/79F1D56D-code for submission/1/s/cfvwonzoxegqu/
- .Rproj.user/shared/notebooks/79F1D56D-code for submission/1/s/cfvwonzoxegqu/00000f.csv
- .Rproj.user/shared/notebooks/79F1D56D-code for submission/1/s/cg4fylddu78xd/
- .Rproj.user/shared/notebooks/79F1D56D-code for submission/1/s/cg4fylddu78xd/00000f.csv
- .Rproj.user/shared/notebooks/79F1D56D-code for submission/1/s/cgg4eb5hk0vo0/
- .Rproj.user/shared/notebooks/79F1D56D-code for submission/1/s/cgg4eb5hk0vo0/00000f.csv
- .Rproj.user/shared/notebooks/79F1D56D-code for submission/1/s/cgliuf2umfj9e/
- .Rproj.user/shared/notebooks/79F1D56D-code for submission/1/s/cgliuf2umfj9e/00000f.csv
- .Rproj.user/shared/notebooks/79F1D56D-code for submission/1/s/cgqfeyk8tvowj/
- .Rproj.user/shared/notebooks/79F1D56D-code for submission/1/s/cgqfeyk8tvowj/00000f.csv
- .Rproj.user/shared/notebooks/79F1D56D-code for submission/1/s/ch9181sl69a3s/
- .Rproj.user/shared/notebooks/79F1D56D-code for submission/1/s/ch9181sl69a3s/00000f.csv
- .Rproj.user/shared/notebooks/79F1D56D-code for submission/1/s/chfhi320ipkht/
- .Rproj.user/shared/notebooks/79F1D56D-code for submission/1/s/chfhi320ipkht/00000f.csv
- .Rproj.user/shared/notebooks/79F1D56D-code for submission/1/s/chfhi320ipkht/000011.csv
- .Rproj.user/shared/notebooks/79F1D56D-code for submission/1/s/chfhi320ipkht/000012.metadata
- .Rproj.user/shared/notebooks/79F1D56D-code for submission/1/s/chfhi320ipkht/000012.png
- .Rproj.user/shared/notebooks/79F1D56D-code for submission/1/s/chfhi320ipkht/000012.snapshot
- .Rproj.user/shared/notebooks/79F1D56D-code for submission/1/s/chltslmw0y3eo/
- .Rproj.user/shared/notebooks/79F1D56D-code for submission/1/s/chltslmw0y3eo/000011.csv
- .Rproj.user/shared/notebooks/79F1D56D-code for submission/1/s/chos0ot8u1nbk/
- .Rproj.user/shared/notebooks/79F1D56D-code for submission/1/s/chos0ot8u1nbk/00000f.csv
- .Rproj.user/shared/notebooks/79F1D56D-code for submission/1/s/chpzlr3ptvfc5/
- .Rproj.user/shared/notebooks/79F1D56D-code for submission/1/s/chpzlr3ptvfc5/00000f.csv
- .Rproj.user/shared/notebooks/79F1D56D-code for submission/1/s/chtsr867jd0sa/
- .Rproj.user/shared/notebooks/79F1D56D-code for submission/1/s/chtsr867jd0sa/00000f.csv
- .Rproj.user/shared/notebooks/79F1D56D-code for submission/1/s/chunks.json
- .Rproj.user/shared/notebooks/79F1D56D-code for submission/1/s/chwbjxczmz0ru/
- .Rproj.user/shared/notebooks/79F1D56D-code for submission/1/s/chwbjxczmz0ru/00000f.csv
- .Rproj.user/shared/notebooks/79F1D56D-code for submission/1/s/ci01mb6bq3g8g/
- .Rproj.user/shared/notebooks/79F1D56D-code for submission/1/s/ci01mb6bq3g8g/00000f.csv
- .Rproj.user/shared/notebooks/79F1D56D-code for submission/1/s/ci1o5o36j6i84/
- .Rproj.user/shared/notebooks/79F1D56D-code for submission/1/s/ci1o5o36j6i84/00000f.csv
- .Rproj.user/shared/notebooks/79F1D56D-code for submission/1/s/cijpi1eeu4qrj/
- .Rproj.user/shared/notebooks/79F1D56D-code for submission/1/s/cijpi1eeu4qrj/00000f.csv
- .Rproj.user/shared/notebooks/79F1D56D-code for submission/1/s/cioz3f4ah6jc8/
- .Rproj.user/shared/notebooks/79F1D56D-code for submission/1/s/cioz3f4ah6jc8/00000f.csv
- .Rproj.user/shared/notebooks/79F1D56D-code for submission/1/s/cipjlel8h2r0k/
- .Rproj.user/shared/notebooks/79F1D56D-code for submission/1/s/cipjlel8h2r0k/00000f.csv
- .Rproj.user/shared/notebooks/79F1D56D-code for submission/1/s/cirdzv9cahku2/
- .Rproj.user/shared/notebooks/79F1D56D-code for submission/1/s/cirdzv9cahku2/00000f.csv
- .Rproj.user/shared/notebooks/79F1D56D-code for submission/1/s/ciujguwia0xfm/
- .Rproj.user/shared/notebooks/79F1D56D-code for submission/1/s/ciujguwia0xfm/00000f.csv
- .Rproj.user/shared/notebooks/79F1D56D-code for submission/1/s/ciujguwia0xfm/000011.csv
- .Rproj.user/shared/notebooks/79F1D56D-code for submission/1/s/ciujguwia0xfm/000012.metadata
- .Rproj.user/shared/notebooks/79F1D56D-code for submission/1/s/ciujguwia0xfm/000012.png
- .Rproj.user/shared/notebooks/79F1D56D-code for submission/1/s/ciujguwia0xfm/000013.csv
- .Rproj.user/shared/notebooks/79F1D56D-code for submission/1/s/cldr7gq8ph40g/
- .Rproj.user/shared/notebooks/79F1D56D-code for submission/1/s/cldr7gq8ph40g/00000f.csv
- .Rproj.user/shared/notebooks/79F1D56D-code for submission/1/s/clkb7tp0lc0vo/
- .Rproj.user/shared/notebooks/79F1D56D-code for submission/1/s/clkb7tp0lc0vo/00000f.csv
- .Rproj.user/shared/notebooks/79F1D56D-code for submission/1/s/clq9reytycu6h/
- .Rproj.user/shared/notebooks/79F1D56D-code for submission/1/s/clq9reytycu6h/00000f.csv
- .Rproj.user/shared/notebooks/79F1D56D-code for submission/1/s/clvdnt6ob0a9y/
- .Rproj.user/shared/notebooks/79F1D56D-code for submission/1/s/clvdnt6ob0a9y/00000f.csv
- .Rproj.user/shared/notebooks/79F1D56D-code for submission/1/s/cm21q3m3t30o4/
- .Rproj.user/shared/notebooks/79F1D56D-code for submission/1/s/cm21q3m3t30o4/00000f.csv
- .Rproj.user/shared/notebooks/79F1D56D-code for submission/1/s/cmc9wvjh3b9fq/
- .Rproj.user/shared/notebooks/79F1D56D-code for submission/1/s/cmc9wvjh3b9fq/00000f.csv
- .Rproj.user/shared/notebooks/79F1D56D-code for submission/1/s/cmiorgagzro6y/
- .Rproj.user/shared/notebooks/79F1D56D-code for submission/1/s/cmiorgagzro6y/00000f.csv
- .Rproj.user/shared/notebooks/79F1D56D-code for submission/1/s/cmm855g1dfhhz/
- .Rproj.user/shared/notebooks/79F1D56D-code for submission/1/s/cmm855g1dfhhz/00000f.csv
- .Rproj.user/shared/notebooks/79F1D56D-code for submission/1/s/cmmuofiktce1o/
- .Rproj.user/shared/notebooks/79F1D56D-code for submission/1/s/cmmuofiktce1o/00000f.csv
- .Rproj.user/shared/notebooks/79F1D56D-code for submission/1/s/cmud8fs5firyy/
- .Rproj.user/shared/notebooks/79F1D56D-code for submission/1/s/cmud8fs5firyy/00000f.csv
- .Rproj.user/shared/notebooks/79F1D56D-code for submission/1/s/cmuv3wudz0gfe/
- .Rproj.user/shared/notebooks/79F1D56D-code for submission/1/s/cmuv3wudz0gfe/00000f.csv
- .Rproj.user/shared/notebooks/79F1D56D-code for submission/1/s/cmznzos6x4s8o/
- .Rproj.user/shared/notebooks/79F1D56D-code for submission/1/s/cmznzos6x4s8o/00000f.csv
- .Rproj.user/shared/notebooks/79F1D56D-code for submission/1/s/cnjelczsk0p3v/
- .Rproj.user/shared/notebooks/79F1D56D-code for submission/1/s/cnjelczsk0p3v/00000f.csv
- .Rproj.user/shared/notebooks/79F1D56D-code for submission/1/s/cnmytjfs8nz1u/
- .Rproj.user/shared/notebooks/79F1D56D-code for submission/1/s/cnmytjfs8nz1u/00000f.csv
- .Rproj.user/shared/notebooks/79F1D56D-code for submission/1/s/co8pj3j831j80/
- .Rproj.user/shared/notebooks/79F1D56D-code for submission/1/s/co8pj3j831j80/00000f.csv
- .Rproj.user/shared/notebooks/79F1D56D-code for submission/1/s/coktnsv2bszqz/
- .Rproj.user/shared/notebooks/79F1D56D-code for submission/1/s/coktnsv2bszqz/00000f.csv
- .Rproj.user/shared/notebooks/79F1D56D-code for submission/1/s/col1a1anzfn50/
[truncated: 152 more entries]
