# Supplementary material for: The violent death toll from the Iraq War: 2003–2023
Source: PLoS One. 2024 Feb 27;19(2):e0297895. doi: 10.1371/journal.pone.0297895 (PMC10898744; doi:10.1371/journal.pone.0297895)
Supplement: S1 Data — (ZIP) [file pone.0297895.s001.zip › all_data.csv]

	IBC	ILCS	ILCS_low	ILCS_high	L1	L1_low	L1_high	L2	L2_low	L2_high	L2_low_rosenblum	L2_high_rosenblum	IFHS	IFHS_low	IFHS_high	IFHS_nofudge	ORB	ORB_low	ORB_high	UCIMS	UCIMS_low	UCIMS_high	UCIMS_cert	UCIMS_cert_low	UCIMS_cert_high	sibling	sibling_low	sibling_high	month	date
1	7052.66666666667	0	0	0	0	0	0	9640.21101476447	0	0	0	0	0	0	0	0	0	0	0	0	0	0	0	0	0	5935.1419324239	2207.12695619377	10098.9152791041	1	2003-03-01
2	13567.3333333333	0	0	0	0	0	0	19280.4220295289	0	0	0	0	0	0	0	0	0	0	0	0	0	0	0	0	0	10471.3661914489	5655.27039624688	15982.497620529	2	2003-04-01
3	17179	0	0	0	0	0	0	31162.5425826107	0	0	0	0	0	0	0	0	0	0	0	8058.35623242737	0	18802.8312089972	0	0	0	11143.6069994528	6228.64205210522	16675.9359509647	3	2003-05-01
4	17861.2857142857	0	0	0	0	0	0	31835.1154441059	0	0	0	0	0	0	0	0	0	0	0	8058.35623242737	0	18802.8312089972	0	0	0	11828.2528720104	6697.17958730385	17341.9856595226	4	2003-06-01
5	18592.5714285714	0	0	0	0	0	0	39233.4169205531	0	0	0	0	0	0	0	0	0	0	0	10744.4749765698	2686.11874414246	21488.9499531396	2686.11874414246	0	8058.35623242737	11828.2528720104	6776.52158111389	17430.5049215191	5	2003-07-01
6	19510.8571428571	0	0	0	0	0	0	46631.7183970002	0	0	0	0	0	0	0	0	0	0	0	13430.5937207123	2686.11874414246	24242.2216658847	2686.11874414246	0	8058.35623242737	12483.0249009819	7284.52314423763	18134.3342096392	6	2003-08-01
7	20162.1428571429	0	0	0	0	0	0	49546.2007968127	0	0	0	0	0	0	0	0	0	0	0	18802.8312089972	5372.23748828491	34919.5436738519	5372.23748828491	0	13430.5937207123	14726.1473594211	8745.69455861459	21574.2440344548	7	2003-09-01
8	20762.4285714286	0	0	0	0	0	0	52460.6831966253	0	0	0	0	0	0	0	0	0	0	0	21488.9499531396	8058.35623242737	37605.6624179944	8058.35623242737	0	18802.8312089972	15642.256980885	9338.21675227658	22312.5320097292	8	2003-10-01
9	21334.7142857143	0	0	0	0	0	0	55375.1655964378	0	0	0	0	0	0	0	0	0	0	0	21488.9499531396	8058.35623242737	40291.7811621368	8058.35623242737	0	18802.8312089972	15642.256980885	9351.21927944177	22502.1373888516	9	2003-11-01
10	21944	0	0	0	0	0	0	60531.5575345676	0	0	0	0	0	0	0	0	0	0	0	21488.9499531396	8058.35623242737	40291.7811621368	8058.35623242737	0	18802.8312089972	15642.256980885	9500.86214968068	22341.589230051	10	2003-12-01
11	23057.319047619	0	0	0	0	0	0	67630.9377392391	0	0	0	0	0	0	0	0	0	0	0	21488.9499531396	8058.35623242737	37605.6624179944	8058.35623242737	0	18802.8312089972	16506.4249383004	10008.8778177432	23534.3431119465	11	2004-01-01
12	24223.6380952381	0	0	0	0	0	0	70246.498867276	0	0	0	0	0	0	0	0	0	0	0	26861.1874414246	10744.4749765698	45664.0186504217	10744.4749765698	2686.11874414246	21488.9499531396	16715.8208667443	10164.0583020667	23829.6983441017	12	2004-02-01
13	25730.9571428571	0	0	0	0	0	0	79587.7886102648	0	0	0	0	0	0	0	0	0	0	0	29547.306185567	10744.4749765698	51036.2561387067	13430.5937207123	2686.11874414246	26861.1874414246	18392.8713836052	11519.0837838276	26122.4321459069	13	2004-03-01
14	27537.2761904762	24000	18000	29000	0	0	0	100138.62604484	0	0	0	0	50982.5645144041	28185.4828209714	112327.43888946	25181.7040967145	0	0	0	32233.4249297095	13430.5937207123	53722.3748828491	16116.7124648547	5372.23748828491	29547.306185567	20613.9260215821	13503.8396097865	28256.3401163536	14	2004-04-01
15	28975.1095238095	NA	NA	NA	0	0	0	107238.006249512	0	0	0	0	50982.5645144041	0	0	25181.7040967145	0	0	0	34919.5436738519	16116.7124648547	56408.4936269916	16116.7124648547	5372.23748828491	29547.306185567	21607.3530926892	14410.1491562342	29317.0587250813	15	2004-05-01
16	30388.4285714286	NA	NA	NA	0	0	0	125546.93414577	0	0	0	0	50982.5645144041	0	0	25181.7040967145	0	0	0	42977.8999062793	18802.8312089972	72525.2060918463	16116.7124648547	5372.23748828491	29547.306185567	22732.858642597	15203.0835890878	30893.3996267705	16	2004-06-01
17	31725.7476190476	NA	NA	NA	0	0	0	134888.223888759	0	0	0	0	50982.5645144041	0	0	25181.7040967145	0	0	0	45664.0186504217	21488.9499531396	72525.2060918463	18802.8312089972	5372.23748828491	34919.5436738519	23625.8780167947	16018.8754118803	31787.924417925	17	2004-07-01
18	33107.0666666667	NA	NA	NA	0	0	0	150955.242246699	0	0	0	0	50982.5645144041	0	0	25181.7040967145	0	0	0	59094.612371134	29547.306185567	94014.1560449859	29547.306185567	13430.5937207123	48350.1373945642	26703.6842346848	18789.2510029639	34990.2440995494	18	2004-08-01
19	34652.3857142857	NA	NA	NA	264424.458945817	65200.5515208865	644761.009484322	189441.355987813	0	0	0	0	50982.5645144041	0	0	25181.7040967145	0	0	0	59094.612371134	29547.306185567	94014.1560449859	29547.306185567	13430.5937207123	48350.1373945642	27597.7260356862	19094.0477736957	36476.0833902759	19	2004-09-01
20	36188.7047619048	NA	NA	NA	NA	NA	NA	196540.736192485	0	0	0	0	50982.5645144041	0	0	25181.7040967145	0	0	0	59094.612371134	29547.306185567	94014.1560449859	29547.306185567	13430.5937207123	48350.1373945642	29176.4137092453	20200.6342576845	38781.9635226126	20	2004-10-01
21	38368.0238095238	NA	NA	NA	NA	NA	NA	221575.392703695	0	0	0	0	50982.5645144041	0	0	25181.7040967145	0	0	0	59094.612371134	32233.4249297095	94014.1560449859	29547.306185567	13430.5937207123	48350.1373945642	29385.8096376892	20265.1656410975	38923.4922011669	21	2004-11-01
22	40000.3428571429	NA	NA	NA	NA	NA	NA	237642.411061636	0	0	0	0	50982.5645144041	0	0	25181.7040967145	0	0	0	59094.612371134	29547.306185567	91328.0373008435	29547.306185567	13430.5937207123	48350.1373945642	30939.2254828237	21402.2330015683	41227.2245601005	22	2004-12-01
23	41725.6619047619	NA	NA	NA	NA	NA	NA	249972.913522381	0	0	0	0	50982.5645144041	0	0	25181.7040967145	0	0	0	61780.7311152765	32233.4249297095	96700.2747891284	29547.306185567	13430.5937207123	48350.1373945642	32295.8583737938	22230.815017458	43463.3641193444	23	2005-01-01
24	43525.980952381	NA	NA	NA	NA	NA	NA	260061.506444809	0	0	0	0	50982.5645144041	0	0	25181.7040967145	0	0	0	64466.8498594189	32233.4249297095	102072.512277413	29547.306185567	13430.5937207123	48350.1373945642	33400.3313609088	22378.5584273945	45141.8107007563	24	2005-02-01
25	44934.3	NA	NA	NA	NA	NA	NA	272392.008905554	0	0	0	0	50982.5645144041	0	0	25181.7040967145	0	0	0	64466.8498594189	32233.4249297095	102072.512277413	29547.306185567	13430.5937207123	48350.1373945642	33588.6947265599	22912.7003446777	45291.1128580779	25	2005-03-01
26	46582.619047619	NA	NA	NA	NA	NA	NA	284722.5113663	0	0	0	0	50982.5645144041	0	0	25181.7040967145	0	0	0	69839.0873477038	37605.6624179944	110130.868509841	32233.4249297095	13430.5937207123	53722.3748828491	36944.8534447551	25187.0668644704	49782.0981894376	26	2005-04-01
27	48481.9380952381	NA	NA	NA	NA	NA	NA	306020.651980314	0	0	0	0	97247.2303040177	0	0	48033.1070252251	0	0	0	75211.3248359888	40291.7811621368	118189.224742268	34919.5436738519	16116.7124648547	59094.612371134	38490.1034909677	26259.0723983245	52063.7908755412	27	2005-05-01
28	50332.2571428571	NA	NA	NA	NA	NA	NA	336286.430747598	0	0	0	0	97247.2303040177	0	0	48033.1070252251	0	0	0	75211.3248359888	40291.7811621368	118189.224742268	34919.5436738519	16116.7124648547	59094.612371134	40134.7388072859	27411.9086689383	54652.097384303	28	2005-06-01
29	52371.5761904762	NA	NA	NA	NA	NA	NA	346375.023670026	0	0	0	0	97247.2303040177	0	0	48033.1070252251	0	0	0	77897.4435801312	42977.8999062793	120875.34348641	37605.6624179944	16116.7124648547	61780.7311152765	40323.102172937	27242.2043133497	54843.8918131984	29	2005-07-01
30	55226.8952380952	NA	NA	NA	NA	NA	NA	374398.892898992	0	0	0	0	97247.2303040177	0	0	48033.1070252251	0	0	0	77897.4435801312	42977.8999062793	120875.34348641	37605.6624179944	16116.7124648547	61780.7311152765	40511.4655385881	27239.7854806043	55197.8685804314	30	2005-08-01
31	57174.2142857143	NA	NA	NA	NA	NA	NA	388971.304898055	0	0	0	0	97247.2303040177	0	0	48033.1070252251	0	0	0	77897.4435801312	42977.8999062793	120875.34348641	37605.6624179944	18802.8312089972	61780.7311152765	43105.1065073917	29625.8245609575	58094.5097665826	31	2005-09-01
32	58988.5333333333	NA	NA	NA	NA	NA	NA	405785.626435435	0	0	0	0	97247.2303040177	0	0	48033.1070252251	0	0	0	77897.4435801312	42977.8999062793	120875.34348641	37605.6624179944	18802.8312089972	61780.7311152765	47217.1059017087	32893.4162362547	63320.2520372546	32	2005-10-01
33	60978.8523809524	NA	NA	NA	NA	NA	NA	451744.77197094	0	0	0	0	97247.2303040177	0	0	48033.1070252251	0	0	0	80583.5623242737	42977.8999062793	123561.462230553	37605.6624179944	16116.7124648547	61780.7311152765	48773.7385856712	33535.105747595	66744.6094606279	33	2005-11-01
34	62623.1714285714	NA	NA	NA	NA	NA	NA	466317.183970002	0	0	0	0	97247.2303040177	0	0	48033.1070252251	0	0	0	80583.5623242737	42977.8999062793	126247.580974695	37605.6624179944	16116.7124648547	61780.7311152765	49746.1330939855	34194.8752979934	67065.51454778	34	2005-12-01
35	64672.4904761905	NA	NA	NA	NA	NA	NA	481690.277947035	0	0	0	0	97247.2303040177	0	0	48033.1070252251	0	0	0	81031.2487816307	43425.5863636365	126247.580974695	38053.3488753515	16564.3989222118	61791.9232767102	51331.4838457594	36101.6385795625	69056.1374398532	35	2006-01-01
36	66754.8095238095	NA	NA	NA	NA	NA	NA	492579.552847434	0	0	0	0	97247.2303040177	0	0	48033.1070252251	0	0	0	89537.2914714152	50140.8832239926	136096.683036551	46559.3915651359	24175.0686972821	73420.5790065604	56912.4623907852	39498.9852832762	76279.3328262262	36	2006-02-01
37	69215.1285714286	NA	NA	NA	NA	NA	NA	521404.104054371	0	0	0	0	97247.2303040177	0	0	48033.1070252251	0	0	0	98043.3341611996	56408.4936269916	145050.412183693	52379.3155107779	26861.1874414246	81926.6216963449	62033.7669396772	43645.8269088668	82347.7000709055	37	2006-03-01
38	71523.4476190476	NA	NA	NA	NA	NA	NA	536777.198031404	0	0	0	0	97247.2303040177	0	0	48033.1070252251	0	0	0	101177.139362699	59094.612371134	151318.022586692	55513.1207122774	29547.306185567	85955.7998125586	63718.5029615568	44588.882182414	86010.9053907846	38	2006-04-01
39	74305.7666666667	NA	NA	NA	NA	NA	NA	596988.482774783	0	0	0	0	97247.2303040177	0	0	48033.1070252251	0	0	0	106997.063308341	63571.4769447049	155794.887160262	58646.9259137769	32233.4249297095	88194.2320993439	66187.2701260996	45844.3029437146	88322.933303373	39	2006-05-01
40	77403.0857142857	NA	NA	NA	NA	NA	NA	616845.395828451	0	0	0	0	147809.206947607	105654.924069385	226548.539110317	73007.0710953168	0	0	0	112816.987253983	67152.9686035614	163853.24339269	61780.7311152765	34919.5436738519	94014.1560449859	71008.0382280186	50466.5776332753	94906.2720913374	40	2006-06-01
41	81204.4047619048	NA	NA	NA	NA	NA	NA	672572.861495196	440000	930000	290000	990000	NA	NA	NA	NA	0	0	0	115950.792455483	70286.773805061	166539.362136832	64914.536316776	37605.6624179944	95804.9018744143	77964.7837030361	55886.8794312473	102778.337327502	41	2006-07-01
42	84572.7238095238	NA	NA	NA	NA	NA	NA	NA	NA	NA	NA	NA	NA	NA	NA	NA	0	0	0	116398.47891284	70734.4602624179	167434.735051546	65362.2227741331	37605.6624179944	96700.2747891284	81783.6431864724	59318.1721426216	107978.867349215	42	2006-08-01
43	87643.0428571429	NA	NA	NA	NA	NA	NA	NA	NA	NA	NA	NA	NA	NA	NA	NA	0	0	0	116846.165370197	71182.1467197751	167882.421508903	65809.9092314901	37605.6624179944	98043.3341611996	83356.5888736926	60219.1922600347	109458.123426406	43	2006-09-01
44	91187.3619047619	NA	NA	NA	NA	NA	NA	NA	NA	NA	NA	NA	NA	NA	NA	NA	0	0	0	125352.208059981	77897.4435801312	178179.210028116	74315.9519212746	42977.8999062793	107444.749765698	89481.8460882347	65462.7076696965	116207.740557928	44	2006-10-01
45	94785.6809523809	NA	NA	NA	NA	NA	NA	NA	NA	NA	NA	NA	NA	NA	NA	NA	0	0	0	125799.894517338	80135.8758669165	179969.955857544	74763.6383786317	45216.3321930646	109235.495595127	91037.3229964226	67327.0655047978	117739.259729671	45	2006-11-01
46	98189	NA	NA	NA	NA	NA	NA	NA	NA	NA	NA	NA	NA	NA	NA	NA	0	0	0	131619.81846298	83269.6810684161	185342.193345829	80583.5623242737	48350.1373945642	118189.224742268	94104.9207773005	68878.534528473	121799.803522769	46	2006-12-01
47	101727.319047619	NA	NA	NA	NA	NA	NA	NA	NA	NA	NA	NA	NA	NA	NA	NA	0	0	0	136992.055951265	88641.918556701	190714.430834114	83269.6810684161	48350.1373945642	120875.34348641	95377.2576552946	70031.5814421128	122590.369401394	47	2007-01-01
48	104910.638095238	NA	NA	NA	NA	NA	NA	NA	NA	NA	NA	NA	NA	NA	NA	NA	0	0	0	142364.29343955	94014.1560449859	196086.668322399	88641.918556701	53722.3748828491	126247.580974695	97077.9665278327	71137.3447060755	125498.594812216	48	2007-02-01
49	108141.957142857	NA	NA	NA	NA	NA	NA	NA	NA	NA	NA	NA	NA	NA	NA	NA	0	0	0	145050.412183693	94014.1560449859	201458.905810684	91328.0373008435	56408.4936269916	131619.81846298	100604.808502016	74188.2674372141	130132.669830803	49	2007-03-01
50	111218.276190476	NA	NA	NA	NA	NA	NA	NA	NA	NA	NA	NA	NA	NA	NA	NA	0	0	0	150422.649671978	99386.3935332708	206831.143298969	91328.0373008435	56408.4936269916	128933.699718838	101644.6592043	74655.7607528242	130784.23778305	50	2007-04-01
51	114575.595238095	NA	NA	NA	NA	NA	NA	NA	NA	NA	NA	NA	NA	NA	NA	NA	0	0	0	158481.005904405	104758.631021556	217575.618275539	99386.3935332708	59094.612371134	142364.29343955	104140.781857251	77593.5893332341	134320.502613396	51	2007-05-01
52	117297.914285714	NA	NA	NA	NA	NA	NA	NA	NA	NA	NA	NA	NA	NA	NA	NA	0	0	0	158481.005904405	104758.631021556	217575.618275539	99386.3935332708	61780.7311152765	139678.174695408	109625.167012541	82150.2833782502	140166.307265393	52	2007-06-01
53	120503.233333333	NA	NA	NA	NA	NA	NA	NA	NA	NA	NA	NA	NA	NA	NA	NA	0	0	0	158481.005904405	104758.631021556	217575.618275539	99386.3935332708	61780.7311152765	142364.29343955	113105.653273532	83838.0759869963	144383.591320556	53	2007-07-01
54	123489.552380952	NA	NA	NA	NA	NA	NA	NA	NA	NA	NA	NA	NA	NA	NA	NA	0	0	0	161167.124648547	107444.749765698	220261.737019681	102072.512277413	64466.8498594189	145050.412183693	113461.880530063	84161.9582962187	144643.289102799	54	2007-08-01
55	125383.871428571	NA	NA	NA	NA	NA	NA	NA	NA	NA	NA	NA	NA	NA	NA	NA	1033000	946000	1120000	163853.24339269	110130.868509841	220261.737019681	104758.631021556	67152.9686035614	147736.530927835	114501.731232347	85082.7900427895	145857.104624325	55	2007-09-01
56	127213.19047619	NA	NA	NA	NA	NA	NA	NA	NA	NA	NA	NA	NA	NA	NA	NA	NA	NA	NA	163853.24339269	110130.868509841	222947.855763824	104758.631021556	67152.9686035614	145050.412183693	114857.958488877	84862.0624470572	146234.230537024	56	2007-10-01
57	128840.50952381	NA	NA	NA	NA	NA	NA	NA	NA	NA	NA	NA	NA	NA	NA	NA	NA	NA	NA	163853.24339269	110130.868509841	222947.855763824	104758.631021556	67152.9686035614	147736.530927835	115214.185745407	85848.8873215052	147603.512625498	57	2007-11-01
58	130340.828571429	NA	NA	NA	NA	NA	NA	NA	NA	NA	NA	NA	NA	NA	NA	NA	NA	NA	NA	166539.362136832	112816.987253983	225633.974507966	107444.749765698	69839.0873477038	150422.649671978	115570.413001937	86375.7844633068	147979.764226945	58	2007-12-01
59	131705.147619048	NA	NA	NA	NA	NA	NA	NA	NA	NA	NA	NA	NA	NA	NA	NA	NA	NA	NA	166539.362136832	112816.987253983	225633.974507966	107444.749765698	69839.0873477038	150422.649671978	117974.081161073	87873.4118150524	149527.127646861	59	2008-01-01
60	133301.466666667	NA	NA	NA	NA	NA	NA	NA	NA	NA	NA	NA	NA	NA	NA	NA	NA	NA	NA	166539.362136832	112816.987253983	225633.974507966	107444.749765698	69839.0873477038	150422.649671978	120346.622025183	90784.7357795212	153462.716388513	60	2008-02-01
61	135473.785714286	NA	NA	NA	NA	NA	NA	NA	NA	NA	NA	NA	NA	NA	NA	NA	NA	NA	NA	169225.480880975	115503.105998126	231006.211996251	110130.868509841	72525.2060918463	153108.76841612	120477.293882294	90887.4610825742	153220.042711795	61	2008-03-01
62	137294.104761905	NA	NA	NA	NA	NA	NA	NA	NA	NA	NA	NA	NA	NA	NA	NA	NA	NA	NA	171911.599625117	118189.224742268	231006.211996251	112816.987253983	75211.3248359888	155794.887160262	122178.84738984	92040.0043070574	154314.873975579	62	2008-04-01
63	138712.423809524	NA	NA	NA	NA	NA	NA	NA	NA	NA	NA	NA	NA	NA	NA	NA	NA	NA	NA	174597.71836926	118189.224742268	233692.330740394	115503.105998126	77897.4435801312	158481.005904405	122964.291275922	92652.171317176	155032.759562506	63	2008-05-01
64	139970.742857143	NA	NA	NA	NA	NA	NA	NA	NA	NA	NA	NA	NA	NA	NA	NA	NA	NA	NA	177283.837113402	123561.462230553	239064.568228679	118189.224742268	80583.5623242737	161167.124648547	123778.586578786	93483.2201406121	156807.16442631	64	2008-06-01
65	141114.061904762	NA	NA	NA	NA	NA	NA	NA	NA	NA	NA	NA	NA	NA	NA	NA	NA	NA	NA	177283.837113402	123561.462230553	239064.568228679	118189.224742268	77897.4435801312	161167.124648547	126216.793089	95538.4534343825	160777.968457062	65	2008-07-01
66	142321.380952381	NA	NA	NA	NA	NA	NA	NA	NA	NA	NA	NA	NA	NA	NA	NA	NA	NA	NA	179969.955857544	126247.580974695	241750.686972821	120875.34348641	80583.5623242737	163853.24339269	126347.46494611	95760.8470279721	160091.886512647	66	2008-08-01
67	143436.7	NA	NA	NA	NA	NA	NA	NA	NA	NA	NA	NA	NA	NA	NA	NA	NA	NA	NA	179969.955857544	123561.462230553	239064.568228679	120875.34348641	80583.5623242737	163853.24339269	126478.136803221	96530.1119125897	159482.636712969	67	2008-09-01
68	144534.019047619	NA	NA	NA	NA	NA	NA	NA	NA	NA	NA	NA	NA	NA	NA	NA	NA	NA	NA	179969.955857544	126247.580974695	239064.568228679	120875.34348641	80583.5623242737	163853.24339269	126608.808660331	95805.2882929757	159568.839539502	68	2008-10-01
69	145577.338095238	NA	NA	NA	NA	NA	NA	NA	NA	NA	NA	NA	NA	NA	NA	NA	NA	NA	NA	179969.955857544	123561.462230553	241750.686972821	120875.34348641	80583.5623242737	163853.24339269	126739.480517442	95836.624588764	160842.065869868	69	2008-11-01
70	146666.657142857	NA	NA	NA	NA	NA	NA	NA	NA	NA	NA	NA	NA	NA	NA	NA	NA	NA	NA	182656.074601687	126247.580974695	244436.805716963	123561.462230553	83269.6810684161	166539.362136832	127542.393182556	97310.2218312448	160950.637452902	70	2008-12-01
71	147541.976190476	NA	NA	NA	NA	NA	NA	NA	NA	NA	NA	NA	NA	NA	NA	NA	NA	NA	NA	182879.917830366	128933.699718838	244436.805716963	123785.305459231	83269.6810684161	169225.480880975	127712.416455611	97313.9502489902	160922.44284579	71	2009-01-01
72	148454.295238095	NA	NA	NA	NA	NA	NA	NA	NA	NA	NA	NA	NA	NA	NA	NA	NA	NA	NA	183103.761059044	128933.699718838	247122.924461106	124009.14868791	83706.1753643394	169673.167338332	127882.439728666	97564.4207241859	161320.218397097	72	2009-02-01
73	149082.128571429	NA	NA	NA	NA	NA	NA	NA	NA	NA	NA	NA	NA	NA	NA	NA	NA	NA	NA	183327.604287723	127590.640346767	245779.865089035	124232.991916589	83941.2107544517	167882.421508903	128052.463001721	97806.3825374027	161299.61717946	73	2009-03-01
74	150175.447619048	NA	NA	NA	NA	NA	NA	NA	NA	NA	NA	NA	NA	NA	NA	NA	NA	NA	NA	186237.566260544	129829.072633552	248913.670290534	127142.95388941	86851.1727272726	171911.599625117	129138.595896239	98834.9933227487	162978.50725945	74	2009-04-01
75	151106.766666667	NA	NA	NA	NA	NA	NA	NA	NA	NA	NA	NA	NA	NA	NA	NA	NA	NA	NA	186461.409489222	130052.915862231	247122.924461106	127366.797118088	86627.3294985942	171463.91316776	129308.619169294	99290.8024628398	162863.789071323	75	2009-05-01
76	152174.085714286	NA	NA	NA	NA	NA	NA	NA	NA	NA	NA	NA	NA	NA	NA	NA	NA	NA	NA	189371.371462043	134305.937207123	251152.10257732	127590.640346767	87298.8591846298	171911.599625117	130394.752063813	99820.525401979	163443.404976077	76	2009-06-01
77	153108.404761905	NA	NA	NA	NA	NA	NA	NA	NA	NA	NA	NA	NA	NA	NA	NA	NA	NA	NA	189595.214690722	133186.72106373	252495.161949391	127814.483575445	87522.7024133082	171911.599625117	131219.547365839	100754.626814431	164333.361691469	77	2009-07-01
78	154264.723809524	NA	NA	NA	NA	NA	NA	NA	NA	NA	NA	NA	NA	NA	NA	NA	NA	NA	NA	189819.0579194	132515.191377694	252495.161949391	128038.326804124	86851.1727272726	171911.599625117	131389.570638893	100583.651223082	164531.052888954	78	2009-08-01
79	155120.042857143	NA	NA	NA	NA	NA	NA	NA	NA	NA	NA	NA	NA	NA	NA	NA	NA	NA	NA	190042.901148079	133634.407521087	251823.632263355	128262.170032802	87970.3888706654	171911.599625117	133130.475562384	101616.978009503	165985.576298496	79	2009-09-01
80	156064.361904762	NA	NA	NA	NA	NA	NA	NA	NA	NA	NA	NA	NA	NA	NA	NA	NA	NA	NA	190266.744376757	133858.250749766	254297.099940253	128486.013261481	88194.2320993439	171911.599625117	133972.508793784	102685.470158854	167237.891353367	80	2009-10-01
81	156793.680952381	NA	NA	NA	NA	NA	NA	NA	NA	NA	NA	NA	NA	NA	NA	NA	NA	NA	NA	190490.587605436	133858.250749766	252271.318720712	128709.856490159	88418.0753280226	171687.756396439	134142.532066838	103388.365514511	167675.508683361	81	2009-11-01
82	157775	NA	NA	NA	NA	NA	NA	NA	NA	NA	NA	NA	NA	NA	NA	NA	NA	NA	NA	190714.430834114	134305.937207123	255181.280693533	128933.699718838	88641.918556701	174597.71836926	135480.824865212	104802.12746144	169005.079506417	82	2009-12-01
83	158132.333333333	NA	NA	NA	NA	NA	NA	NA	NA	NA	NA	NA	NA	NA	NA	NA	NA	NA	NA	190714.430834114	134305.937207123	252495.161949391	128933.699718838	88641.918556701	171911.599625117	135546.160793767	103950.572057379	168902.978574497	83	2010-01-01
84	158527.666666667	NA	NA	NA	NA	NA	NA	NA	NA	NA	NA	NA	NA	NA	NA	NA	NA	NA	NA	193400.549578257	134305.937207123	257867.399437676	128933.699718838	88641.918556701	171911.599625117	135611.496722323	104596.02850035	169599.043101578	84	2010-02-01
85	158954	NA	NA	NA	NA	NA	NA	NA	NA	NA	NA	NA	NA	NA	NA	NA	NA	NA	NA	193400.549578257	136992.055951265	257867.399437676	128933.699718838	88641.918556701	174597.71836926	137032.696904636	104666.136872344	171281.136077984	85	2010-03-01
86	159429.333333333	NA	NA	NA	NA	NA	NA	NA	NA	NA	NA	NA	NA	NA	NA	NA	NA	NA	NA	193400.549578257	134305.937207123	257867.399437676	128933.699718838	88641.918556701	174597.71836926	137098.032833191	105815.2932563	171003.287619774	86	2010-04-01
87	159906.666666667	NA	NA	NA	NA	NA	NA	NA	NA	NA	NA	NA	NA	NA	NA	NA	NA	NA	NA	193400.549578257	134305.937207123	260553.518181818	128933.699718838	88641.918556701	174597.71836926	137163.368761746	105681.384868048	172047.956023633	87	2010-05-01
88	160382	NA	NA	NA	NA	NA	NA	NA	NA	NA	NA	NA	NA	NA	NA	NA	NA	NA	NA	196086.668322399	136992.055951265	260553.518181818	131619.81846298	91328.0373008435	174664.871337862	137228.704690301	105077.505750874	172601.68775709	88	2010-06-01
89	160960.333333333	NA	NA	NA	NA	NA	NA	NA	NA	NA	NA	NA	NA	NA	NA	NA	NA	NA	NA	196086.668322399	136992.055951265	260553.518181818	131619.81846298	91328.0373008435	174597.71836926	139648.51009822	108110.42594549	175008.997457721	89	2010-07-01
90	161570.666666667	NA	NA	NA	NA	NA	NA	NA	NA	NA	NA	NA	NA	NA	NA	NA	NA	NA	NA	201458.905810684	142364.29343955	265925.755670103	136992.055951265	96700.2747891284	182656.074601687	140386.08683478	108182.204158449	175706.683809806	90	2010-08-01
91	161915	NA	NA	NA	NA	NA	NA	NA	NA	NA	NA	NA	NA	NA	NA	NA	NA	NA	NA	204145.024554827	144983.259215089	271297.993158388	136992.055951265	94014.1560449859	182656.074601687	140451.422763335	107555.422485729	176407.103993576	91	2010-09-01
92	162320.333333333	NA	NA	NA	NA	NA	NA	NA	NA	NA	NA	NA	NA	NA	NA	NA	NA	NA	NA	204145.024554827	145050.412183693	271297.993158388	136992.055951265	96700.2747891284	182656.074601687	140516.75869189	107614.010520861	176463.096998146	92	2010-10-01
93	162717.666666667	NA	NA	NA	NA	NA	NA	NA	NA	NA	NA	NA	NA	NA	NA	NA	NA	NA	NA	204145.024554827	145050.412183693	273984.11190253	136992.055951265	96700.2747891284	182656.074601687	140582.094620445	108118.325198699	176402.677984598	93	2010-11-01
94	163026	NA	NA	NA	NA	NA	NA	NA	NA	NA	NA	NA	NA	NA	NA	NA	NA	NA	NA	204145.024554827	142364.29343955	271297.993158388	136992.055951265	94014.1560449859	182656.074601687	140647.430549001	106895.04872751	175702.653288794	94	2010-12-01
95	163506.916666667	NA	NA	NA	NA	NA	NA	NA	NA	NA	NA	NA	NA	NA	NA	NA	NA	NA	NA	204145.024554827	142364.29343955	271297.993158388	136992.055951265	96700.2747891284	182656.074601687	140647.430549001	107772.036357783	175879.807356433	95	2011-01-01
96	163852.833333333	NA	NA	NA	NA	NA	NA	NA	NA	NA	NA	NA	NA	NA	NA	NA	NA	NA	NA	204145.024554827	142364.29343955	271297.993158388	136992.055951265	96700.2747891284	179969.955857544	140647.430549001	108242.155217093	175833.637983793	96	2011-02-01
97	164255.75	NA	NA	NA	NA	NA	NA	NA	NA	NA	NA	NA	NA	NA	NA	NA	NA	NA	NA	204145.024554827	142364.29343955	273984.11190253	136992.055951265	96700.2747891284	182656.074601687	140647.430549001	107711.351386183	176132.424655925	97	2011-03-01
98	164636.666666667	NA	NA	NA	NA	NA	NA	NA	NA	NA	NA	NA	NA	NA	NA	NA	NA	NA	NA	204145.024554827	145050.412183693	271297.993158388	136992.055951265	96700.2747891284	179969.955857544	140647.430549001	107709.004719277	175726.421396068	98	2011-04-01
99	165109.583333333	NA	NA	NA	NA	NA	NA	NA	NA	NA	NA	NA	NA	NA	NA	NA	NA	NA	NA	204145.024554827	142364.29343955	271297.993158388	136992.055951265	94014.1560449859	182656.074601687	140647.430549001	107486.922555235	175803.460829379	99	2011-05-01
100	165587.5	NA	NA	NA	NA	NA	NA	NA	NA	NA	NA	NA	NA	NA	NA	NA	NA	NA	NA	204145.024554827	142364.29343955	271297.993158388	136992.055951265	96633.1218205249	179969.955857544	142271.34175635	108943.736913126	176524.100576203	100	2011-06-01
101	165987.416666667	NA	NA	NA	NA	NA	NA	NA	NA	NA	NA	NA	NA	NA	NA	NA	NA	NA	NA	NA	NA	NA	NA	NA	NA	NA	NA	NA	101	2011-07-01
102	166480.333333333	NA	NA	NA	NA	NA	NA	NA	NA	NA	NA	NA	NA	NA	NA	NA	NA	NA	NA	NA	NA	NA	NA	NA	NA	NA	NA	NA	102	2011-08-01
103	166969.25	NA	NA	NA	NA	NA	NA	NA	NA	NA	NA	NA	NA	NA	NA	NA	NA	NA	NA	NA	NA	NA	NA	NA	NA	NA	NA	NA	103	2011-09-01
104	167427.166666667	NA	NA	NA	NA	NA	NA	NA	NA	NA	NA	NA	NA	NA	NA	NA	NA	NA	NA	NA	NA	NA	NA	NA	NA	NA	NA	NA	104	2011-10-01
105	167807.083333333	NA	NA	NA	NA	NA	NA	NA	NA	NA	NA	NA	NA	NA	NA	NA	NA	NA	NA	NA	NA	NA	NA	NA	NA	NA	NA	NA	105	2011-11-01
106	168291	NA	NA	NA	NA	NA	NA	NA	NA	NA	NA	NA	NA	NA	NA	NA	NA	NA	NA	NA	NA	NA	NA	NA	NA	NA	NA	NA	106	2011-12-01
107	168874.666666667	NA	NA	NA	NA	NA	NA	NA	NA	NA	NA	NA	NA	NA	NA	NA	NA	NA	NA	NA	NA	NA	NA	NA	NA	NA	NA	NA	107	2012-01-01
108	169283.333333333	NA	NA	NA	NA	NA	NA	NA	NA	NA	NA	NA	NA	NA	NA	NA	NA	NA	NA	NA	NA	NA	NA	NA	NA	NA	NA	NA	108	2012-02-01
109	169713	NA	NA	NA	NA	NA	NA	NA	NA	NA	NA	NA	NA	NA	NA	NA	NA	NA	NA	NA	NA	NA	NA	NA	NA	NA	NA	NA	109	2012-03-01
110	170157.666666667	NA	NA	NA	NA	NA	NA	NA	NA	NA	NA	NA	NA	NA	NA	NA	NA	NA	NA	NA	NA	NA	NA	NA	NA	NA	NA	NA	110	2012-04-01
111	170514.333333333	NA	NA	NA	NA	NA	NA	NA	NA	NA	NA	NA	NA	NA	NA	NA	NA	NA	NA	NA	NA	NA	NA	NA	NA	NA	NA	NA	111	2012-05-01
112	171096	NA	NA	NA	NA	NA	NA	NA	NA	NA	NA	NA	NA	NA	NA	NA	NA	NA	NA	NA	NA	NA	NA	NA	NA	NA	NA	NA	112	2012-06-01
113	171617.666666667	NA	NA	NA	NA	NA	NA	NA	NA	NA	NA	NA	NA	NA	NA	NA	NA	NA	NA	NA	NA	NA	NA	NA	NA	NA	NA	NA	113	2012-07-01
114	172092.333333333	NA	NA	NA	NA	NA	NA	NA	NA	NA	NA	NA	NA	NA	NA	NA	NA	NA	NA	NA	NA	NA	NA	NA	NA	NA	NA	NA	114	2012-08-01
115	172545	NA	NA	NA	NA	NA	NA	NA	NA	NA	NA	NA	NA	NA	NA	NA	NA	NA	NA	NA	NA	NA	NA	NA	NA	NA	NA	NA	115	2012-09-01
116	172887.666666667	NA	NA	NA	NA	NA	NA	NA	NA	NA	NA	NA	NA	NA	NA	NA	NA	NA	NA	NA	NA	NA	NA	NA	NA	NA	NA	NA	116	2012-10-01
117	173193.333333333	NA	NA	NA	NA	NA	NA	NA	NA	NA	NA	NA	NA	NA	NA	NA	NA	NA	NA	NA	NA	NA	NA	NA	NA	NA	NA	NA	117	2012-11-01
118	173545	NA	NA	NA	NA	NA	NA	NA	NA	NA	NA	NA	NA	NA	NA	NA	NA	NA	NA	NA	NA	NA	NA	NA	NA	NA	NA	NA	118	2012-12-01
119	174499.361111111	NA	NA	NA	NA	NA	NA	NA	NA	NA	NA	NA	NA	NA	NA	NA	NA	NA	NA	NA	NA	NA	NA	NA	NA	NA	NA	NA	119	2013-01-01
120	175456.722222222	NA	NA	NA	NA	NA	NA	NA	NA	NA	NA	NA	NA	NA	NA	NA	NA	NA	NA	NA	NA	NA	NA	NA	NA	NA	NA	NA	120	2013-02-01
121	176457.083333333	NA	NA	NA	NA	NA	NA	NA	NA	NA	NA	NA	NA	NA	NA	NA	NA	NA	NA	NA	NA	NA	NA	NA	NA	NA	NA	NA	121	2013-03-01
122	177599.444444444	NA	NA	NA	NA	NA	NA	NA	NA	NA	NA	NA	NA	NA	NA	NA	NA	NA	NA	NA	NA	NA	NA	NA	NA	NA	NA	NA	122	2013-04-01
123	179084.805555556	NA	NA	NA	NA	NA	NA	NA	NA	NA	NA	NA	NA	NA	NA	NA	NA	NA	NA	NA	NA	NA	NA	NA	NA	NA	NA	NA	123	2013-05-01
124	180341.166666667	NA	NA	NA	NA	NA	NA	NA	NA	NA	NA	NA	NA	NA	NA	NA	NA	NA	NA	NA	NA	NA	NA	NA	NA	NA	NA	NA	124	2013-06-01
125	182083.527777778	NA	NA	NA	NA	NA	NA	NA	NA	NA	NA	NA	NA	NA	NA	NA	NA	NA	NA	NA	NA	NA	NA	NA	NA	NA	NA	NA	125	2013-07-01
126	183693.888888889	NA	NA	NA	NA	NA	NA	NA	NA	NA	NA	NA	NA	NA	NA	NA	NA	NA	NA	NA	NA	NA	NA	NA	NA	NA	NA	NA	126	2013-08-01
127	185597.25	NA	NA	NA	NA	NA	NA	NA	NA	NA	NA	NA	NA	NA	NA	NA	NA	NA	NA	NA	NA	NA	NA	NA	NA	NA	NA	NA	127	2013-09-01
128	187374.611111111	NA	NA	NA	NA	NA	NA	NA	NA	NA	NA	NA	NA	NA	NA	NA	NA	NA	NA	NA	NA	NA	NA	NA	NA	NA	NA	NA	128	2013-10-01
129	188841.972222222	NA	NA	NA	NA	NA	NA	NA	NA	NA	NA	NA	NA	NA	NA	NA	NA	NA	NA	NA	NA	NA	NA	NA	NA	NA	NA	NA	129	2013-11-01
130	190565.333333333	NA	NA	NA	NA	NA	NA	NA	NA	NA	NA	NA	NA	NA	NA	NA	NA	NA	NA	NA	NA	NA	NA	NA	NA	NA	NA	NA	130	2013-12-01
131	192259.694444444	NA	NA	NA	NA	NA	NA	NA	NA	NA	NA	NA	NA	NA	NA	NA	NA	NA	NA	NA	NA	NA	NA	NA	NA	NA	NA	NA	131	2014-01-01
132	193829.055555556	NA	NA	NA	NA	NA	NA	NA	NA	NA	NA	NA	NA	NA	NA	NA	NA	NA	NA	NA	NA	NA	NA	NA	NA	NA	NA	NA	132	2014-02-01
133	195455.416666667	NA	NA	NA	NA	NA	NA	NA	NA	NA	NA	NA	NA	NA	NA	NA	NA	NA	NA	NA	NA	NA	NA	NA	NA	NA	NA	NA	133	2014-03-01
134	197089.777777778	NA	NA	NA	NA	NA	NA	NA	NA	NA	NA	NA	NA	NA	NA	NA	NA	NA	NA	NA	NA	NA	NA	NA	NA	NA	NA	NA	134	2014-04-01
135	198787.138888889	NA	NA	NA	NA	NA	NA	NA	NA	NA	NA	NA	NA	NA	NA	NA	NA	NA	NA	NA	NA	NA	NA	NA	NA	NA	NA	NA	135	2014-05-01
136	203472.5	NA	NA	NA	NA	NA	NA	NA	NA	NA	NA	NA	NA	NA	NA	NA	NA	NA	NA	NA	NA	NA	NA	NA	NA	NA	NA	NA	136	2014-06-01
137	205649.861111111	NA	NA	NA	NA	NA	NA	NA	NA	NA	NA	NA	NA	NA	NA	NA	NA	NA	NA	NA	NA	NA	NA	NA	NA	NA	NA	NA	137	2014-07-01
138	209587.222222222	NA	NA	NA	NA	NA	NA	NA	NA	NA	NA	NA	NA	NA	NA	NA	NA	NA	NA	NA	NA	NA	NA	NA	NA	NA	NA	NA	138	2014-08-01
139	211658.583333333	NA	NA	NA	NA	NA	NA	NA	NA	NA	NA	NA	NA	NA	NA	NA	NA	NA	NA	NA	NA	NA	NA	NA	NA	NA	NA	NA	139	2014-09-01
140	213993.944444444	NA	NA	NA	NA	NA	NA	NA	NA	NA	NA	NA	NA	NA	NA	NA	NA	NA	NA	NA	NA	NA	NA	NA	NA	NA	NA	NA	140	2014-10-01
141	216027.305555556	NA	NA	NA	NA	NA	NA	NA	NA	NA	NA	NA	NA	NA	NA	NA	NA	NA	NA	NA	NA	NA	NA	NA	NA	NA	NA	NA	141	2014-11-01
142	217951.666666667	NA	NA	NA	NA	NA	NA	NA	NA	NA	NA	NA	NA	NA	NA	NA	NA	NA	NA	NA	NA	NA	NA	NA	NA	NA	NA	NA	142	2014-12-01
143	220039.027777778	NA	NA	NA	NA	NA	NA	NA	NA	NA	NA	NA	NA	NA	NA	NA	NA	NA	NA	NA	NA	NA	NA	NA	NA	NA	NA	NA	143	2015-01-01
144	222261.388888889	NA	NA	NA	NA	NA	NA	NA	NA	NA	NA	NA	NA	NA	NA	NA	NA	NA	NA	NA	NA	NA	NA	NA	NA	NA	NA	NA	144	2015-02-01
145	223963.75	NA	NA	NA	NA	NA	NA	NA	NA	NA	NA	NA	NA	NA	NA	NA	NA	NA	NA	NA	NA	NA	NA	NA	NA	NA	NA	NA	145	2015-03-01
146	226574.111111111	NA	NA	NA	NA	NA	NA	NA	NA	NA	NA	NA	NA	NA	NA	NA	NA	NA	NA	NA	NA	NA	NA	NA	NA	NA	NA	NA	146	2015-04-01
147	228466.472222222	NA	NA	NA	NA	NA	NA	NA	NA	NA	NA	NA	NA	NA	NA	NA	NA	NA	NA	NA	NA	NA	NA	NA	NA	NA	NA	NA	147	2015-05-01
148	230418.833333333	NA	NA	NA	NA	NA	NA	NA	NA	NA	NA	NA	NA	NA	NA	NA	NA	NA	NA	NA	NA	NA	NA	NA	NA	NA	NA	NA	148	2015-06-01
149	232861.194444444	NA	NA	NA	NA	NA	NA	NA	NA	NA	NA	NA	NA	NA	NA	NA	NA	NA	NA	NA	NA	NA	NA	NA	NA	NA	NA	NA	149	2015-07-01
150	235449.555555556	NA	NA	NA	NA	NA	NA	NA	NA	NA	NA	NA	NA	NA	NA	NA	NA	NA	NA	NA	NA	NA	NA	NA	NA	NA	NA	NA	150	2015-08-01
151	237491.916666667	NA	NA	NA	NA	NA	NA	NA	NA	NA	NA	NA	NA	NA	NA	NA	NA	NA	NA	NA	NA	NA	NA	NA	NA	NA	NA	NA	151	2015-09-01
152	239386.277777778	NA	NA	NA	NA	NA	NA	NA	NA	NA	NA	NA	NA	NA	NA	NA	NA	NA	NA	NA	NA	NA	NA	NA	NA	NA	NA	NA	152	2015-10-01
153	241004.638888889	NA	NA	NA	NA	NA	NA	NA	NA	NA	NA	NA	NA	NA	NA	NA	NA	NA	NA	NA	NA	NA	NA	NA	NA	NA	NA	NA	153	2015-11-01
154	242698	NA	NA	NA	NA	NA	NA	NA	NA	NA	NA	NA	NA	NA	NA	NA	NA	NA	NA	NA	NA	NA	NA	NA	NA	NA	NA	NA	154	2015-12-01
155	244739.166666667	NA	NA	NA	NA	NA	NA	NA	NA	NA	NA	NA	NA	NA	NA	NA	NA	NA	NA	NA	NA	NA	NA	NA	NA	NA	NA	NA	155	2016-01-01
156	246664.333333333	NA	NA	NA	NA	NA	NA	NA	NA	NA	NA	NA	NA	NA	NA	NA	NA	NA	NA	NA	NA	NA	NA	NA	NA	NA	NA	NA	156	2016-02-01
157	248790.5	NA	NA	NA	NA	NA	NA	NA	NA	NA	NA	NA	NA	NA	NA	NA	NA	NA	NA	NA	NA	NA	NA	NA	NA	NA	NA	NA	157	2016-03-01
158	250649.666666667	NA	NA	NA	NA	NA	NA	NA	NA	NA	NA	NA	NA	NA	NA	NA	NA	NA	NA	NA	NA	NA	NA	NA	NA	NA	NA	NA	158	2016-04-01
159	252592.833333333	NA	NA	NA	NA	NA	NA	NA	NA	NA	NA	NA	NA	NA	NA	NA	NA	NA	NA	NA	NA	NA	NA	NA	NA	NA	NA	NA	159	2016-05-01
160	254665	NA	NA	NA	NA	NA	NA	NA	NA	NA	NA	NA	NA	NA	NA	NA	NA	NA	NA	NA	NA	NA	NA	NA	NA	NA	NA	NA	160	2016-06-01
161	256612.166666667	NA	NA	NA	NA	NA	NA	NA	NA	NA	NA	NA	NA	NA	NA	NA	NA	NA	NA	NA	NA	NA	NA	NA	NA	NA	NA	NA	161	2016-07-01
162	258654.333333333	NA	NA	NA	NA	NA	NA	NA	NA	NA	NA	NA	NA	NA	NA	NA	NA	NA	NA	NA	NA	NA	NA	NA	NA	NA	NA	NA	162	2016-08-01
163	260256.5	NA	NA	NA	NA	NA	NA	NA	NA	NA	NA	NA	NA	NA	NA	NA	NA	NA	NA	NA	NA	NA	NA	NA	NA	NA	NA	NA	163	2016-09-01
164	262893.666666667	NA	NA	NA	NA	NA	NA	NA	NA	NA	NA	NA	NA	NA	NA	NA	NA	NA	NA	NA	NA	NA	NA	NA	NA	NA	NA	NA	164	2016-10-01
165	265298.833333333	NA	NA	NA	NA	NA	NA	NA	NA	NA	NA	NA	NA	NA	NA	NA	NA	NA	NA	NA	NA	NA	NA	NA	NA	NA	NA	NA	165	2016-11-01
166	267097	NA	NA	NA	NA	NA	NA	NA	NA	NA	NA	NA	NA	NA	NA	NA	NA	NA	NA	NA	NA	NA	NA	NA	NA	NA	NA	NA	166	2016-12-01
167	269051.416666667	NA	NA	NA	NA	NA	NA	NA	NA	NA	NA	NA	NA	NA	NA	NA	NA	NA	NA	NA	NA	NA	NA	NA	NA	NA	NA	NA	167	2017-01-01
168	270868.833333333	NA	NA	NA	NA	NA	NA	NA	NA	NA	NA	NA	NA	NA	NA	NA	NA	NA	NA	NA	NA	NA	NA	NA	NA	NA	NA	NA	168	2017-02-01
169	273622.25	NA	NA	NA	NA	NA	NA	NA	NA	NA	NA	NA	NA	NA	NA	NA	NA	NA	NA	NA	NA	NA	NA	NA	NA	NA	NA	NA	169	2017-03-01
170	276273.666666667	NA	NA	NA	NA	NA	NA	NA	NA	NA	NA	NA	NA	NA	NA	NA	NA	NA	NA	NA	NA	NA	NA	NA	NA	NA	NA	NA	170	2017-04-01
171	278980.083333333	NA	NA	NA	NA	NA	NA	NA	NA	NA	NA	NA	NA	NA	NA	NA	NA	NA	NA	NA	NA	NA	NA	NA	NA	NA	NA	NA	171	2017-05-01
172	281673.5	NA	NA	NA	NA	NA	NA	NA	NA	NA	NA	NA	NA	NA	NA	NA	NA	NA	NA	NA	NA	NA	NA	NA	NA	NA	NA	NA	172	2017-06-01
173	284006.916666667	NA	NA	NA	NA	NA	NA	NA	NA	NA	NA	NA	NA	NA	NA	NA	NA	NA	NA	NA	NA	NA	NA	NA	NA	NA	NA	NA	173	2017-07-01
174	285439.333333333	NA	NA	NA	NA	NA	NA	NA	NA	NA	NA	NA	NA	NA	NA	NA	NA	NA	NA	NA	NA	NA	NA	NA	NA	NA	NA	NA	174	2017-08-01
175	286764.75	NA	NA	NA	NA	NA	NA	NA	NA	NA	NA	NA	NA	NA	NA	NA	NA	NA	NA	NA	NA	NA	NA	NA	NA	NA	NA	NA	175	2017-09-01
176	287997.166666667	NA	NA	NA	NA	NA	NA	NA	NA	NA	NA	NA	NA	NA	NA	NA	NA	NA	NA	NA	NA	NA	NA	NA	NA	NA	NA	NA	176	2017-10-01
177	289178.583333333	NA	NA	NA	NA	NA	NA	NA	NA	NA	NA	NA	NA	NA	NA	NA	NA	NA	NA	NA	NA	NA	NA	NA	NA	NA	NA	NA	177	2017-11-01
178	290305	NA	NA	NA	NA	NA	NA	NA	NA	NA	NA	NA	NA	NA	NA	NA	NA	NA	NA	NA	NA	NA	NA	NA	NA	NA	NA	NA	178	2017-12-01
179	290851.166666667	NA	NA	NA	NA	NA	NA	NA	NA	NA	NA	NA	NA	NA	NA	NA	NA	NA	NA	NA	NA	NA	NA	NA	NA	NA	NA	NA	179	2018-01-01
180	291333.333333333	NA	NA	NA	NA	NA	NA	NA	NA	NA	NA	NA	NA	NA	NA	NA	NA	NA	NA	NA	NA	NA	NA	NA	NA	NA	NA	NA	180	2018-02-01
181	291807.5	NA	NA	NA	NA	NA	NA	NA	NA	NA	NA	NA	NA	NA	NA	NA	NA	NA	NA	NA	NA	NA	NA	NA	NA	NA	NA	NA	181	2018-03-01
182	292182.666666667	NA	NA	NA	NA	NA	NA	NA	NA	NA	NA	NA	NA	NA	NA	NA	NA	NA	NA	NA	NA	NA	NA	NA	NA	NA	NA	NA	182	2018-04-01
183	292483.833333333	NA	NA	NA	NA	NA	NA	NA	NA	NA	NA	NA	NA	NA	NA	NA	NA	NA	NA	NA	NA	NA	NA	NA	NA	NA	NA	NA	183	2018-05-01
184	292765	NA	NA	NA	NA	NA	NA	NA	NA	NA	NA	NA	NA	NA	NA	NA	NA	NA	NA	NA	NA	NA	NA	NA	NA	NA	NA	NA	184	2018-06-01
185	293067.166666667	NA	NA	NA	NA	NA	NA	NA	NA	NA	NA	NA	NA	NA	NA	NA	NA	NA	NA	NA	NA	NA	NA	NA	NA	NA	NA	NA	185	2018-07-01
186	293340.333333333	NA	NA	NA	NA	NA	NA	NA	NA	NA	NA	NA	NA	NA	NA	NA	NA	NA	NA	NA	NA	NA	NA	NA	NA	NA	NA	NA	186	2018-08-01
187	293653.5	NA	NA	NA	NA	NA	NA	NA	NA	NA	NA	NA	NA	NA	NA	NA	NA	NA	NA	NA	NA	NA	NA	NA	NA	NA	NA	NA	187	2018-09-01
188	294030.666666667	NA	NA	NA	NA	NA	NA	NA	NA	NA	NA	NA	NA	NA	NA	NA	NA	NA	NA	NA	NA	NA	NA	NA	NA	NA	NA	NA	188	2018-10-01
189	294262.833333333	NA	NA	NA	NA	NA	NA	NA	NA	NA	NA	NA	NA	NA	NA	NA	NA	NA	NA	NA	NA	NA	NA	NA	NA	NA	NA	NA	189	2018-11-01
190	294490	NA	NA	NA	NA	NA	NA	NA	NA	NA	NA	NA	NA	NA	NA	NA	NA	NA	NA	NA	NA	NA	NA	NA	NA	NA	NA	NA	190	2018-12-01
191	294854.5	NA	NA	NA	NA	NA	NA	NA	NA	NA	NA	NA	NA	NA	NA	NA	NA	NA	NA	NA	NA	NA	NA	NA	NA	NA	NA	NA	191	2019-01-01
192	295167	NA	NA	NA	NA	NA	NA	NA	NA	NA	NA	NA	NA	NA	NA	NA	NA	NA	NA	NA	NA	NA	NA	NA	NA	NA	NA	NA	192	2019-02-01
193	295331.5	NA	NA	NA	NA	NA	NA	NA	NA	NA	NA	NA	NA	NA	NA	NA	NA	NA	NA	NA	NA	NA	NA	NA	NA	NA	NA	NA	193	2019-03-01
194	295513	NA	NA	NA	NA	NA	NA	NA	NA	NA	NA	NA	NA	NA	NA	NA	NA	NA	NA	NA	NA	NA	NA	NA	NA	NA	NA	NA	194	2019-04-01
195	295721.5	NA	NA	NA	NA	NA	NA	NA	NA	NA	NA	NA	NA	NA	NA	NA	NA	NA	NA	NA	NA	NA	NA	NA	NA	NA	NA	NA	195	2019-05-01
196	295893	NA	NA	NA	NA	NA	NA	NA	NA	NA	NA	NA	NA	NA	NA	NA	NA	NA	NA	NA	NA	NA	NA	NA	NA	NA	NA	NA	196	2019-06-01
197	296079.5	NA	NA	NA	NA	NA	NA	NA	NA	NA	NA	NA	NA	NA	NA	NA	NA	NA	NA	NA	NA	NA	NA	NA	NA	NA	NA	NA	197	2019-07-01
198	296214	NA	NA	NA	NA	NA	NA	NA	NA	NA	NA	NA	NA	NA	NA	NA	NA	NA	NA	NA	NA	NA	NA	NA	NA	NA	NA	NA	198	2019-08-01
199	296406.5	NA	NA	NA	NA	NA	NA	NA	NA	NA	NA	NA	NA	NA	NA	NA	NA	NA	NA	NA	NA	NA	NA	NA	NA	NA	NA	NA	199	2019-09-01
200	296809	NA	NA	NA	NA	NA	NA	NA	NA	NA	NA	NA	NA	NA	NA	NA	NA	NA	NA	NA	NA	NA	NA	NA	NA	NA	NA	NA	200	2019-10-01
201	297124.5	NA	NA	NA	NA	NA	NA	NA	NA	NA	NA	NA	NA	NA	NA	NA	NA	NA	NA	NA	NA	NA	NA	NA	NA	NA	NA	NA	201	2019-11-01
202	297381	NA	NA	NA	NA	NA	NA	NA	NA	NA	NA	NA	NA	NA	NA	NA	NA	NA	NA	NA	NA	NA	NA	NA	NA	NA	NA	NA	202	2019-12-01
203	297550.916666667	NA	NA	NA	NA	NA	NA	NA	NA	NA	NA	NA	NA	NA	NA	NA	NA	NA	NA	NA	NA	NA	NA	NA	NA	NA	NA	NA	203	2020-01-01
204	297754.833333333	NA	NA	NA	NA	NA	NA	NA	NA	NA	NA	NA	NA	NA	NA	NA	NA	NA	NA	NA	NA	NA	NA	NA	NA	NA	NA	NA	204	2020-02-01
205	297883.75	NA	NA	NA	NA	NA	NA	NA	NA	NA	NA	NA	NA	NA	NA	NA	NA	NA	NA	NA	NA	NA	NA	NA	NA	NA	NA	NA	205	2020-03-01
206	297991.666666667	NA	NA	NA	NA	NA	NA	NA	NA	NA	NA	NA	NA	NA	NA	NA	NA	NA	NA	NA	NA	NA	NA	NA	NA	NA	NA	NA	206	2020-04-01
207	298121.583333333	NA	NA	NA	NA	NA	NA	NA	NA	NA	NA	NA	NA	NA	NA	NA	NA	NA	NA	NA	NA	NA	NA	NA	NA	NA	NA	NA	207	2020-05-01
208	298241.5	NA	NA	NA	NA	NA	NA	NA	NA	NA	NA	NA	NA	NA	NA	NA	NA	NA	NA	NA	NA	NA	NA	NA	NA	NA	NA	NA	208	2020-06-01
209	298346.416666667	NA	NA	NA	NA	NA	NA	NA	NA	NA	NA	NA	NA	NA	NA	NA	NA	NA	NA	NA	NA	NA	NA	NA	NA	NA	NA	NA	209	2020-07-01
210	298484.333333333	NA	NA	NA	NA	NA	NA	NA	NA	NA	NA	NA	NA	NA	NA	NA	NA	NA	NA	NA	NA	NA	NA	NA	NA	NA	NA	NA	210	2020-08-01
211	298594.25	NA	NA	NA	NA	NA	NA	NA	NA	NA	NA	NA	NA	NA	NA	NA	NA	NA	NA	NA	NA	NA	NA	NA	NA	NA	NA	NA	211	2020-09-01
212	298720.166666667	NA	NA	NA	NA	NA	NA	NA	NA	NA	NA	NA	NA	NA	NA	NA	NA	NA	NA	NA	NA	NA	NA	NA	NA	NA	NA	NA	212	2020-10-01
213	298850.083333333	NA	NA	NA	NA	NA	NA	NA	NA	NA	NA	NA	NA	NA	NA	NA	NA	NA	NA	NA	NA	NA	NA	NA	NA	NA	NA	NA	213	2020-11-01
214	298960	NA	NA	NA	NA	NA	NA	NA	NA	NA	NA	NA	NA	NA	NA	NA	NA	NA	NA	NA	NA	NA	NA	NA	NA	NA	NA	NA	214	2020-12-01
215	299102.416666667	NA	NA	NA	NA	NA	NA	NA	NA	NA	NA	NA	NA	NA	NA	NA	NA	NA	NA	NA	NA	NA	NA	NA	NA	NA	NA	NA	215	2021-01-01
216	299236.833333333	NA	NA	NA	NA	NA	NA	NA	NA	NA	NA	NA	NA	NA	NA	NA	NA	NA	NA	NA	NA	NA	NA	NA	NA	NA	NA	NA	216	2021-02-01
217	299364.25	NA	NA	NA	NA	NA	NA	NA	NA	NA	NA	NA	NA	NA	NA	NA	NA	NA	NA	NA	NA	NA	NA	NA	NA	NA	NA	NA	217	2021-03-01
218	299508.666666667	NA	NA	NA	NA	NA	NA	NA	NA	NA	NA	NA	NA	NA	NA	NA	NA	NA	NA	NA	NA	NA	NA	NA	NA	NA	NA	NA	218	2021-04-01
219	299636.083333333	NA	NA	NA	NA	NA	NA	NA	NA	NA	NA	NA	NA	NA	NA	NA	NA	NA	NA	NA	NA	NA	NA	NA	NA	NA	NA	NA	219	2021-05-01
220	299760.5	NA	NA	NA	NA	NA	NA	NA	NA	NA	NA	NA	NA	NA	NA	NA	NA	NA	NA	NA	NA	NA	NA	NA	NA	NA	NA	NA	220	2021-06-01
221	299925.916666667	NA	NA	NA	NA	NA	NA	NA	NA	NA	NA	NA	NA	NA	NA	NA	NA	NA	NA	NA	NA	NA	NA	NA	NA	NA	NA	NA	221	2021-07-01
222	300064.333333333	NA	NA	NA	NA	NA	NA	NA	NA	NA	NA	NA	NA	NA	NA	NA	NA	NA	NA	NA	NA	NA	NA	NA	NA	NA	NA	NA	222	2021-08-01
223	300183.75	NA	NA	NA	NA	NA	NA	NA	NA	NA	NA	NA	NA	NA	NA	NA	NA	NA	NA	NA	NA	NA	NA	NA	NA	NA	NA	NA	223	2021-09-01
224	300327.166666667	NA	NA	NA	NA	NA	NA	NA	NA	NA	NA	NA	NA	NA	NA	NA	NA	NA	NA	NA	NA	NA	NA	NA	NA	NA	NA	NA	224	2021-10-01
225	300428.583333333	NA	NA	NA	NA	NA	NA	NA	NA	NA	NA	NA	NA	NA	NA	NA	NA	NA	NA	NA	NA	NA	NA	NA	NA	NA	NA	NA	225	2021-11-01
226	300570	NA	NA	NA	NA	NA	NA	NA	NA	NA	NA	NA	NA	NA	NA	NA	NA	NA	NA	NA	NA	NA	NA	NA	NA	NA	NA	NA	226	2021-12-01
227	300659.916666667	NA	NA	NA	NA	NA	NA	NA	NA	NA	NA	NA	NA	NA	NA	NA	NA	NA	NA	NA	NA	NA	NA	NA	NA	NA	NA	NA	227	2022-01-01
228	300733.833333333	NA	NA	NA	NA	NA	NA	NA	NA	NA	NA	NA	NA	NA	NA	NA	NA	NA	NA	NA	NA	NA	NA	NA	NA	NA	NA	NA	228	2022-02-01
229	300803.75	NA	NA	NA	NA	NA	NA	NA	NA	NA	NA	NA	NA	NA	NA	NA	NA	NA	NA	NA	NA	NA	NA	NA	NA	NA	NA	NA	229	2022-03-01
230	300862.666666667	NA	NA	NA	NA	NA	NA	NA	NA	NA	NA	NA	NA	NA	NA	NA	NA	NA	NA	NA	NA	NA	NA	NA	NA	NA	NA	NA	230	2022-04-01
231	300972.583333333	NA	NA	NA	NA	NA	NA	NA	NA	NA	NA	NA	NA	NA	NA	NA	NA	NA	NA	NA	NA	NA	NA	NA	NA	NA	NA	NA	231	2022-05-01
232	301044.5	NA	NA	NA	NA	NA	NA	NA	NA	NA	NA	NA	NA	NA	NA	NA	NA	NA	NA	NA	NA	NA	NA	NA	NA	NA	NA	NA	232	2022-06-01
233	301139.416666667	NA	NA	NA	NA	NA	NA	NA	NA	NA	NA	NA	NA	NA	NA	NA	NA	NA	NA	NA	NA	NA	NA	NA	NA	NA	NA	NA	233	2022-07-01
234	301247.333333333	NA	NA	NA	NA	NA	NA	NA	NA	NA	NA	NA	NA	NA	NA	NA	NA	NA	NA	NA	NA	NA	NA	NA	NA	NA	NA	NA	234	2022-08-01
235	301343.25	NA	NA	NA	NA	NA	NA	NA	NA	NA	NA	NA	NA	NA	NA	NA	NA	NA	NA	NA	NA	NA	NA	NA	NA	NA	NA	NA	235	2022-09-01
236	301434.166666667	NA	NA	NA	NA	NA	NA	NA	NA	NA	NA	NA	NA	NA	NA	NA	NA	NA	NA	NA	NA	NA	NA	NA	NA	NA	NA	NA	236	2022-10-01
237	301527.083333333	NA	NA	NA	NA	NA	NA	NA	NA	NA	NA	NA	NA	NA	NA	NA	NA	NA	NA	NA	NA	NA	NA	NA	NA	NA	NA	NA	237	2022-11-01
238	301645	NA	NA	NA	NA	NA	NA	NA	NA	NA	NA	NA	NA	NA	NA	NA	NA	NA	NA	NA	NA	NA	NA	NA	NA	NA	NA	NA	238	2022-12-01
239	301701	NA	NA	NA	NA	NA	NA	NA	NA	NA	NA	NA	NA	NA	NA	NA	NA	NA	NA	NA	NA	NA	NA	NA	NA	NA	NA	NA	239	2023-01-01
240	301753	NA	NA	NA	NA	NA	NA	NA	NA	NA	NA	NA	NA	NA	NA	NA	NA	NA	NA	NA	NA	NA	NA	NA	NA	NA	NA	NA	240	2023-02-01
