# Supplementary material for: The violent death toll from the Iraq War: 2003–2023
Source: PLoS One. 2024 Feb 27;19(2):e0297895. doi: 10.1371/journal.pone.0297895 (PMC10898744; doi:10.1371/journal.pone.0297895)
Supplement: S1 Data — (ZIP) [file pone.0297895.s001.zip › hh_deaths.CSV]

cluster	hh	gov	sex	mod	yod	cod	death_cert	war_death	war_cod	respo	distance	year_hh_formed
6	3	4	M	7	2001	cancer/tumor >=18	able to see death cert	N				1975
8	17	9	M	9	2001	cardiovascular	able to see death cert	N				1980
8	19	9	M	6	2001	cardiovascular	able to see death cert	N				1992
31	14	9	M	10	2001	cardiovascular	able to see death cert	N				1983
36	6	12	M	3	2001	cardiovascular	able to see death cert	N				1986
41	4	11	M	5	2001	cardiovascular	able to see death cert	N				1957
53	9	6	F	3	2001	cardiovascular	able to see death cert	N				1957
66	9	9	M	4	2001	cardiovascular	able to see death cert	N				1999
70	9	14	M	11	2001	cardiovascular	able to see death cert	N				1984
72	20	6	M	3	2001	cardiovascular	able to see death cert	N				1951
78	15	6	M	11	2001	cardiovascular	able to see death cert	N				1972
82	6	9	M	1	2001	cardiovascular	able to see death cert	N				1985
84	1	6	F	1	2001	cardiovascular	able to see death cert	N				1990
85	3	7	F	6	2001	cardiovascular	able to see death cert	N				1998
85	16	7	M	3	2001	cardiovascular	able to see death cert	N				1948
90	15		M	4	2001	cardiovascular	told there is a death cert, but did not see	N				1980
97	12	9	F	4	2001	cardiovascular	able to see death cert	N				1973
23	18	9	F	5	2001	injury (not war) >=18	able to see death cert	N				1990
36	13	12	F		2001	injury (not war) >=18	able to see death cert	N				1990
57	14	17	M		2001	injury (not war) >=18	able to see death cert	N				1974
72	12	6	M	1	2001	kidney condition	able to see death cert	N				1976
7	1	11	F	5	2001	maternal	able to see death cert	N				1980
30	14	2	F	2	2001	maternal	able to see death cert	N				1984
77	11	16	M	7	2001	neonatal causes	death cert not available	N				2000
55	1	9	F	1	2002	cancer/tumor >=18	told there is a death cert, but did not see	N				1977
8	14	9	F	2	2002	cardiovascular	able to see death cert	N				1982
13	9	8	M	3	2002	cardiovascular	able to see death cert	N				1984
33	18	9	F		2002	cardiovascular	able to see death cert	N				1970
36	18	12	M	3	2002	cardiovascular	able to see death cert	N				1982
51	18	4	M		2002	cardiovascular	able to see death cert	N				1991
59	18	1	M	2	2002	cardiovascular	told there is a death cert, but did not see	N				1980
78	1	6	F	2	2002	cardiovascular	able to see death cert	N				1979
82	11	9	M	3	2002	cardiovascular	able to see death cert	N				2000
90	4	2	F	12	2002	cardiovascular	told there is a death cert, but did not see	N				1997
36	19	12	F	8	2002	diarrhea	able to see death cert	N				1993
1	10	18	M	3	2002	injury (not war) >=18	able to see death cert	N				1989
23	13	9	M		2002	kidney condition	able to see death cert	N				1992
82	12	9	F	9	2002	kidney condition	able to see death cert	N				1993
82	15	9	F	11	2002	kidney condition	able to see death cert	N				2000
30	20	2	M	1	2002	neonatal causes	able to see death cert	N				1995
8	7	9	M	10	2002	other >=18	able to see death cert	N				1980
22	17	16	F	6	2003	22	able to see death cert	N				1977
6	8	4	M	3	2003	cardiovascular	able to see death cert	N				1979
13	5	8	F	8	2003	cardiovascular	able to see death cert	N				2003
20	9	2	F	4	2003	cardiovascular	able to see death cert	N				1979
45	6	9	F	8	2003	cardiovascular	able to see death cert	N				1981
50	3	4	M	7	2003	cardiovascular	able to see death cert	N				1975
65	17	2	M	8	2003	cardiovascular	able to see death cert	N				1963
66	6	9	F	3	2003	cardiovascular	able to see death cert	N				1980
78	16	6	M	2	2003	cardiovascular	able to see death cert	N				1987
82	19	9	M	4	2003	cardiovascular	able to see death cert	N				1998
88	20	3	M	11	2003	cardiovascular	able to see death cert	N				1980
90	20	2	F	4	2003	cardiovascular	able to see death cert	N				1977
94	5	9	F	6	2003	cardiovascular	able to see death cert	N				1973
109	20	13	M	8	2003	cardiovascular	told there is a death cert, but did not see	N				1969
50	17	4	F	9	2003	don't know >=18	able to see death cert	N				1989
40	2	16	M	1	2003	injury (not war) >=18	able to see death cert	N				1967
85	11	7	M	3	2003	injury (not war) >=18	able to see death cert	N				1975
87	10	6	M	9	2003	injury (not war) >=18	able to see death cert	N				1968
1	15	18	F	10	2003	injury (war) <18	able to see death cert	Y	gunshot	coalition forces	Yes <1 KM	1976
17	2	1	M	9	2003	injury (war) >=18	told there is a death cert, but did not see	Y	gunshot	militias	No > 1 Km	1999
17	3	1	M	5	2003	injury (war) >=18	told there is a death cert, but did not see	Y	gunshot	coalition forces	No > 1 Km	1975
29	3	9	M	5	2003	injury (war) >=18	death cert not available	Y	gunshot	unknown	No > 1 Km	2002
63	7	14	M	9	2003	injury (war) >=18	able to see death cert	Y	gunshot	coalition forces	No > 1 Km	2002
75	3	9	M	8	2003	injury (war) >=18	told there is a death cert, but did not see	Y	gunshot	criminals	No > 1 Km	2000
79	3	1	M	5	2003	injury (war) >=18	told there is a death cert, but did not see	Y	gunshot	criminals	No > 1 Km	1989
89	15	9	M	7	2003	injury (war) >=18	able to see death cert	Y	gunshot	coalition forces	No > 1 Km	2000
75	18	9	M	7	2003	kidney condition	able to see death cert	N				2003
2	15	2	F	3	2003	maternal	able to see death cert	N				1991
16	14	1	M	2	2003	neonatal causes	told there is a death cert, but did not see	N				2001
34	3	13	M	9	2003	neonatal causes	death cert not available	N				1997
34	3	13	F	8	2003	neonatal causes	death cert not available	N				1997
34	3	13	M	7	2003	neonatal causes		N				1997
13	1	8	M	8	2003	other >=18	able to see death cert	N				1980
52	1	6	F	6	2004	cancer/tumor <18	death cert not available	N				1996
73	16	10	M	2	2004	cancer/tumor <18	death cert not available	N				2000
90	12	2	F	6	2004	cancer/tumor >=18	able to see death cert	N				1984
5	9	16	F	7	2004	cardiovascular	able to see death cert	N				1984
23	10	9	M	2	2004	cardiovascular	able to see death cert	N				1996
31	20	9	M	1	2004	cardiovascular	able to see death cert	N				1988
60	15	1	M	2	2004	cardiovascular	able to see death cert	N				1980
63	4	14	M	2	2004	cardiovascular	able to see death cert	N				1998
63	4	14	F	8	2004	cardiovascular	able to see death cert	N				1998
78	15	6	F	8	2004	cardiovascular	able to see death cert	N				1972
81	15	5	F	7	2004	cardiovascular	able to see death cert	N				1960
33	2	9	M	2	2004	cardiovascular	told there is a death cert, but did not see	Y				1971
48	8	7	M	3	2004	diarrhea	able to see death cert	N				2003
81	12	5	F	7	2004	injury (not war) <18	death cert not available	N				1998
48	1	7	F	11	2004	injury (not war) >=18	death cert not available	N				1971
86	3	7	F	7	2004	injury (not war) >=18	able to see death cert	N				1978
86	7	7	F	7	2004	injury (not war) >=18	able to see death cert	N				1945
17	9	1	M	6	2004	injury (war) >=18	told there is a death cert, but did not see	Y	car bomb	unknown	No > 1 Km	1985
17	13	1	M	8	2004	injury (war) >=18	told there is a death cert, but did not see	Y	gunshot	coalition forces	No > 1 Km	1974
26	11	11	M	8	2004	injury (war) >=18	able to see death cert	Y	airstrike	coalition forces	No > 1 Km	1981
29	15	9	F	3	2004	injury (war) >=18	able to see death cert	Y	gunshot	coalition forces	No > 1 Km	1962
35	1	16	M	8	2004	injury (war) >=18	able to see death cert	Y	gunshot	coalition forces	No > 1 Km	1998
46	15	11	M	8	2004	injury (war) >=18	able to see death cert	Y	airstrike	coalition forces	Yes <1 KM	1976
46	15	11	F	8	2004	injury (war) >=18	able to see death cert	Y	airstrike	coalition forces	Yes <1 KM	1976
55	20	9	M	7	2004	injury (war) >=18	able to see death cert	Y	gunshot	coalition forces	No > 1 Km	1984
60	15	1	M	6	2004	injury (war) >=18	told there is a death cert, but did not see	Y	airstrike	coalition forces	No > 1 Km	1980
72	3	6	M	2	2004	injury (war) >=18	able to see death cert	Y	car bomb	militias	No > 1 Km	1944
77	3	16	M	5	2004	injury (war) >=18	told there is a death cert, but did not see	Y	gunshot	coalition forces	No > 1 Km	1972
79	5	1	M	6	2004	injury (war) >=18	told there is a death cert, but did not see	Y	gunshot	coalition forces	No > 1 Km	1982
94	10	9	M	4	2004	injury (war) >=18	able to see death cert	Y	gunshot	criminals	No > 1 Km	1957
21	9	8	F	4	2004	kidney condition	able to see death cert	N				1995
22	17	16	F	8	2004	kidney condition	able to see death cert	N				1977
97	4	9	M	1	2004	kidney condition	able to see death cert	N				1998
66	1	9	M	7	2004	lung disease	able to see death cert	N				1965
67	11	9	M	3	2004	lung disease	able to see death cert	N				1954
97	13	9	F	8	2004	lung disease	able to see death cert	N				1986
34	3	13	F	8	2004	neonatal causes		N			.	1997
49	19	9	F	8	2004	neonatal causes	able to see death cert	N				1973
60	9	1	F	9	2004	neonatal causes	death cert not available	N				1995
70	20	14	M		2004	neonatal causes	able to see death cert	N				2002
80	2	16	F	7	2004	other >=18	able to see death cert	N				1988
85	20	7	M	7	2004	other >=18	able to see death cert	N				1987
26	9	11	F	11	2004	pre-term	death cert not available	N				2003
59	14	1	F	1	2004	pre-term	told there is a death cert, but did not see	N				1965
17	19	1	F	2	2005	cancer/tumor >=18	told there is a death cert, but did not see	N				1986
3	14	6	F	12	2005	cardiovascular	able to see death cert	N				1994
6	12	4	F	7	2005	cardiovascular	able to see death cert	N				2000
7	17	11	M	3	2005	cardiovascular	able to see death cert	N				1967
8	8	9	M	3	2005	cardiovascular	able to see death cert	N				1992
9	19	9	M	9	2005	cardiovascular	told there is a death cert, but did not see	N				1973
22	16	16	M	2	2005	cardiovascular	able to see death cert	N				1973
24	2	9	M	1	2005	cardiovascular	able to see death cert	N				1999
24	6	9	M	3	2005	cardiovascular	able to see death cert	N				1935
33	9	9	M	11	2005	cardiovascular	able to see death cert	N				1970
37	13	18	F	6	2005	cardiovascular	able to see death cert	N				1972
43	3	4	F	7	2005	cardiovascular	able to see death cert	N				1991
64	7	1	M		2005	cardiovascular	able to see death cert	N				1990
69	16	9	M	2	2005	cardiovascular	able to see death cert	N				2004
78	16	6	F	6	2005	cardiovascular	able to see death cert	N				1987
80	12	16	F	3	2005	cardiovascular	able to see death cert	N				1990
82	6	9	F	5	2005	cardiovascular	able to see death cert	N				1985
95	1	15	F	1	2005	cardiovascular	able to see death cert	N				2004
39	18	9	M	1	2005	don't know >=18	death cert not available	Y	don't know	unknown	No > 1 Km	2001
39	18	9	M	3	2005	injury (not war) <18	told there is a death cert, but did not see	N				2001
90	5	2	F	3	2005	injury (not war) <18	able to see death cert	N				1995
30	17	2	M	8	2005	injury (not war) >=18	able to see death cert	N				1983
46	20	11	M	5	2005	injury (not war) >=18	able to see death cert	N				1978
66	12	9	M	7	2005	injury (not war) >=18	able to see death cert	N				1992
91	20	16	M	5	2005	injury (not war) >=18	able to see death cert	N				2003
5	9	16	M	7	2005	injury (war) >=18	able to see death cert	Y	car bomb	unknown	>1km	1984
17	20	1	M	2	2005	injury (war) >=18	told there is a death cert, but did not see	Y	airstrike	coalition forces	No > 1 Km	1975
29	15	9	M	4	2005	injury (war) >=18	able to see death cert	Y	gunshot	coalition forces	No > 1 Km	1962
46	19	11	M	11	2005	injury (war) >=18	told there is a death cert, but did not see	Y	gunshot	militias	No > 1 Km	1996
55	13	9	M	5	2005	injury (war) >=18	able to see death cert	Y	gunshot	criminals	No > 1 Km	1994
68	17	1	M	4	2005	injury (war) >=18	told there is a death cert, but did not see	Y	gunshot	coalition forces	Yes <1 KM	1976
79	8	1	M	5	2005	injury (war) >=18	told there is a death cert, but did not see	Y	gunshot	coalition forces	No > 1 Km	1980
14	3	12	F	6	2005	kidney condition	able to see death cert	N				2003
76	19	9	M	6	2005	liver disease	able to see death cert	N				2000
78	14	6	M	7	2005	liver disease	able to see death cert	N				1986
82	13	9	M	7	2005	liver disease	able to see death cert	N				1988
34	3	13	M	6	2005	neonatal causes		N			.	1997
56	2	17	F	7	2005	other >=18	able to see death cert	N				1978
95	13	15	M	4	2005	other >=18	able to see death cert	N				2000
6	15	4	M	2	2005	respiratory	death cert not available	N				1986
32	1	7	F		2006	cancer/tumor >=18	told there is a death cert, but did not see	N				1998
52	11	6	M	5	2006	cancer/tumor >=18	able to see death cert	N				1980
60	12	1	M	6	2006	cancer/tumor >=18	able to see death cert	N			.	2004
90	12	2	M	11	2006	cancer/tumor >=18	able to see death cert	N				1984
96	5	2	F	1	2006	cancer/tumor >=18	death cert not available	N				1997
3	16	6	M	2	2006	cardiovascular	able to see death cert	N				1954
5	12	16	M	2	2006	cardiovascular	told there is a death cert, but did not see	N				1986
13	10	8	M	11	2006	cardiovascular	able to see death cert	N				1993
15	1	9	M	7	2006	cardiovascular	able to see death cert	N				1981
23	9	9	M	5	2006	cardiovascular	able to see death cert	N				1971
26	15	11	F	7	2006	cardiovascular	able to see death cert	N				1984
29	10	9	F	5	2006	cardiovascular	able to see death cert	N				1992
33	8	9	F	7	2006	cardiovascular	told there is a death cert, but did not see	N				1969
48	9	7	M	7	2006	cardiovascular	death cert not available	N				2005
48	18	7	M	12	2006	cardiovascular	able to see death cert	N				1983
51	3	4	M	8	2006	cardiovascular	able to see death cert	N				1978
55	7	9	F	12	2006	cardiovascular	told there is a death cert, but did not see	N				1991
60	19	1	F	3	2006	cardiovascular	told there is a death cert, but did not see	N				2000
72	4	6	M	12	2006	cardiovascular	able to see death cert	N				2004
75	17	9	F	2	2006	cardiovascular	able to see death cert	N				2003
84	1	6	M	5	2006	cardiovascular	able to see death cert	N				1990
87	14	6	F	8	2006	cardiovascular	able to see death cert	N				1999
87	15	5	F	7	2006	cardiovascular	able to see death cert	N				1986
94	14	9	M	9	2006	cardiovascular	able to see death cert	N				1967
68	15	1	M	3	2006	don't know >=18	death cert not available	Y	don't know	unknown	No > 1 Km	1989
39	16	9	M	3	2006	injury (not war) <18	told there is a death cert, but did not see	N				1974
1	10	18	M	4	2006	injury (not war) >=18	able to see death cert	N				1989
53	16	6	M	9	2006	injury (not war) >=18	able to see death cert	N				1997
2	13	2	M	2	2006	injury (war) >=18	able to see death cert	Y	gunshot	militias	No > 1 Km	1991
7	3	11	M	3	2006	injury (war) >=18	able to see death cert	Y	gunshot	militias	No > 1 Km	1949
9	15	9	M	6	2006	injury (war) >=18	told there is a death cert, but did not see	Y	gunshot	militias	Yes <1 KM	1980
9	15	9	M	5	2006	injury (war) >=18	told there is a death cert, but did not see	Y	gunshot	militias	Yes <1 KM	1980
15	11	9	F		2006	injury (war) >=18	able to see death cert	Y	other war injury	militias	Yes <1 KM	1995
15	11	9	M		2006	injury (war) >=18	able to see death cert	Y	other war injury	militias	Yes <1 KM	1995
22	1	16	M	10	2006	injury (war) >=18	able to see death cert	Y	gunshot	unknown	> 1 KM	1986
55	3	9	M	12	2006	injury (war) >=18	able to see death cert	Y	other war injury	criminals	Yes <1 KM	1994
60	12	1	M	2	2006	injury (war) >=18	able to see death cert	Y	other explosion	coalition forces	No > 1 Km	2004
60	12	1	M	2	2006	injury (war) >=18	able to see death cert	Y	other explosion	coalition forces	No > 1 Km	2004
60	12	1	M	3	2006	injury (war) >=18	able to see death cert	Y	gunshot	coalition forces	No > 1 Km	2004
69	1	9	F	4	2006	injury (war) >=18	able to see death cert	Y	car bomb	unknown	No > 1 Km	1976
70	1	14	M	7	2006	injury (war) >=18	able to see death cert	Y	gunshot	militias	No > 1 Km	1950
75	10	9	M	5	2006	injury (war) >=18	able to see death cert	Y	gunshot	coalition forces	No > 1 Km	1964
75	12	9	M	10	2006	injury (war) >=18	able to see death cert	Y	gunshot	militias	No > 1 Km	1981
83	1	11	M	10	2006	injury (war) >=18	able to see death cert	Y	gunshot	militias	No > 1 Km	2000
83	17	11	M	12	2006	injury (war) >=18	able to see death cert	Y	other explosion	militias	Yes <1 KM	1963
89	10	9	M	6	2006	injury (war) >=18	able to see death cert	Y	car bomb	unknown	Yes <1 KM	1970
71	9	7	M	6	2006	kidney condition	able to see death cert	N				1974
82	8	9	M	5	2006	kidney condition	able to see death cert	N				1978
90	1	2	F	6	2006	liver disease	able to see death cert	N				1981
56	2	17	F	6	2006	maternal	able to see death cert	N				1978
16	14	1	F		2006	neonatal causes	told there is a death cert, but did not see	N				2001
89	2	9	M	6	2006	neonatal causes	able to see death cert	N				1985
6	15	4	M	3	2006	pre-term	death cert not available	N				1986
39	17	9	M	9	2006	pre-term	told there is a death cert, but did not see	N				2005
12	13	7	M	10	2007	cancer/tumor >=18	death cert not available	N				1951
16	13	1	M	7	2007	cancer/tumor >=18	able to see death cert	N				1993
29	14	9	F	5	2007	cancer/tumor >=18	able to see death cert	N				1982
29	15	9	F	2	2007	cancer/tumor >=18	able to see death cert	N				1962
84	5	6	M	4	2007	cancer/tumor >=18	able to see death cert	N				1988
1	6	18	F	7	2007	cardiovascular	death cert not available	N				1980
6	1	4	M	3	2007	cardiovascular	able to see death cert	N				1980
9	13	9	M	6	2007	cardiovascular	able to see death cert	N				1964
10	11	16	M	12	2007	cardiovascular	able to see death cert	N				1994
17	20	1	M	9	2007	cardiovascular	told there is a death cert, but did not see	N				1975
23	6	9	M	2	2007	cardiovascular	able to see death cert	N				1965
35	17	16	M	7	2007	cardiovascular	able to see death cert	N				1968
41	11	11	M	6	2007	cardiovascular	able to see death cert	N				1973
44	13	7	F	12	2007	cardiovascular	able to see death cert	N				2007
45	2	9	F	9	2007	cardiovascular	able to see death cert	N				1996
55	4	9	M	2	2007	cardiovascular	able to see death cert	N				1974
63	1	14	F	2	2007	cardiovascular	able to see death cert	N				2000
75	15	9	M	8	2007	cardiovascular	able to see death cert	N				1970
82	7	9	M	7	2007	cardiovascular	able to see death cert	N				1968
85	18	7	M	7	2007	cardiovascular	able to see death cert	N				2006
91	19	16	M	1	2007	cardiovascular	able to see death cert	N				2007
5	16	16	F	2	2007	diarrhea	death cert not available	N				1992
34	16	13	M		2007	injury (not war) >=18	death cert not available	N				1974
57	16	17	M		2007	injury (not war) >=18	able to see death cert	N				1998
64	19	1	M	2	2007	injury (not war) >=18	able to see death cert	N				1978
13	14	8	M	2	2007	injury (war) >=18	able to see death cert	Y	gunshot	militias	No > 1 Km	1999
16	16	1	M	4	2007	injury (war) >=18	told there is a death cert, but did not see	Y	gunshot	Iraq army	No > 1 Km	1969
20	18	2	F	8	2007	injury (war) >=18	able to see death cert	Y	gunshot	militias	1KM < HOME	1964
24	14	9	M	1	2007	injury (war) >=18	able to see death cert	Y	gunshot	militias	No > 1 Km	1984
29	8	9	M	3	2007	injury (war) >=18	able to see death cert	Y	other explosion	unknown	Yes <1 KM	1979
31	13	9	M	2	2007	injury (war) >=18	able to see death cert	Y	gunshot	coalition forces	No > 1 Km	1971
45	1	9	M	5	2007	injury (war) >=18	able to see death cert	Y	gunshot	criminals	No > 1 Km	1994
46	6	11	M	5	2007	injury (war) >=18	able to see death cert	Y	gunshot	militias	Yes <1 KM	1993
56	9	17	M	9	2007	injury (war) >=18	able to see death cert	Y	gunshot	militias	No > 1 Km	1979
64	17	1	M	1	2007	injury (war) >=18	told there is a death cert, but did not see	Y	gunshot	militias	Yes <1 KM	1982
66	8	9	M	12	2007	injury (war) >=18	able to see death cert	Y	other explosion	unknown	No > 1 Km	1981
75	7	7	M	4	2007	injury (war) >=18	told there is a death cert, but did not see	Y	car bomb	militias	No > 1 Km	1973
94	8	9	M	5	2007	injury (war) >=18	able to see death cert	Y	gunshot	militias	No > 1 Km	2006
62	10	16	F	7	2007	kidney condition	able to see death cert	N				1997
30	11	2	M	11	2007	liver disease	able to see death cert	N				1999
81	9	5	M	12	2007	lung disease	able to see death cert	N				1981
62	18	16	F	6	2007	maternal	able to see death cert	N				2004
74	6	10	F	5	2007	maternal	told there is a death cert, but did not see	N				2005
74	7	10	F	5	2007	maternal	told there is a death cert, but did not see	N				1983
79	8	1	F	2	2007	maternal	told there is a death cert, but did not see	N				1980
16	14	1	M		2007	neonatal causes	told there is a death cert, but did not see	N				2001
60	11	1	M		2007	neonatal causes	able to see death cert	N				1976
97	5	9	M	7	2007	other >=18	able to see death cert	N				2003
17	8	1	M	11	2007	pre-term	told there is a death cert, but did not see	N				1995
39	17	9	M	11	2007	pre-term	told there is a death cert, but did not see	N				2005
90	4	2	F	2	2007	pre-term	told there is a death cert, but did not see	N				1997
9	16	9	M	11	2008	cardiovascular	told there is a death cert, but did not see	N				1970
31	16	9	M	6	2008	cardiovascular	told there is a death cert, but did not see	N				1975
42	2	6	M	5	2008	cardiovascular	able to see death cert	N				1988
44	9	7	M	11	2008	cardiovascular	able to see death cert	N				1970
50	1	4	F		2008	cardiovascular	able to see death cert	N				1989
50	1	4	F		2008	cardiovascular	able to see death cert	N				1989
50	15	4	F		2008	cardiovascular	able to see death cert	N				1983
55	15	9	F	2	2008	cardiovascular	able to see death cert	N				1966
78	20	6	M	1	2008	cardiovascular	death cert not available	N				2007
79	6	1	M	7	2008	cardiovascular	told there is a death cert, but did not see	N				2007
80	13	16	M	1	2008	cardiovascular	able to see death cert	N				1995
11	14	18	M	8	2008	injury (not war) >=18	able to see death cert	N				2000
38	1	5	M	9	2008	injury (not war) >=18	able to see death cert	N				1996
89	14	9	M		2008	injury (not war) >=18	able to see death cert	N				1984
10	18	16	M	6	2008	injury (war) >=18	able to see death cert	Y	gunshot	criminals	No > 1 Km	2001
20	18	2	M	12	2008	injury (war) >=18	able to see death cert	Y	gunshot	militias	1KM> HOME	1964
35	9	16	M	8	2008	injury (war) >=18	able to see death cert	Y	gunshot	unknown	No > 1 Km	2007
56	18	17	M	4	2008	injury (war) >=18	able to see death cert	Y	gunshot	coalition forces	No > 1 Km	1980
68	12	1	F	3	2008	injury (war) >=18	able to see death cert	Y	other explosion	coalition forces	No > 1 Km	2005
97	10	9	M	5	2008	injury (war) >=18	able to see death cert	Y	car bomb	militias	No > 1 Km	2008
23	9	9	F	2	2008	kidney condition	able to see death cert	N				1971
38	2	5	M	3	2008	lung disease	able to see death cert	N				1996
16	9	1	F	1	2008	maternal	able to see death cert	N				1984
78	10	6	F	9	2008	neonatal causes	told there is a death cert, but did not see	N				1998
85	1	7	M	4	2008	neonatal causes	death cert not available	N				2005
98	10	8	F	7	2008	neonatal causes	death cert not available	N				2002
9	9	9	F	6	2008	other <18	able to see death cert	N				1960
90	18	2	F	7	2008	other <18	able to see death cert	N				1984
59	13	1	M	9	2008	pre-term	told there is a death cert, but did not see	N				1971
48	17	7	M	9	2009	cancer/tumor <18	death cert not available	N				2007
38	16	5	M	7	2009	cancer/tumor >=18	able to see death cert	N				2008
57	2	17	F	6	2009	cancer/tumor >=18	able to see death cert	N				2007
2	1	2	F	5	2009	cardiovascular	death cert not available	N				1972
6	7	4	M	5	2009	cardiovascular	able to see death cert	N				1970
18	7	16	M	10	2009	cardiovascular	able to see death cert	N				1982
18	8	16	M	10	2009	cardiovascular	able to see death cert	N				2008
24	18	9	F	7	2009	cardiovascular	told there is a death cert, but did not see	N				1992
31	3	9	M		2009	cardiovascular	able to see death cert	N				1963
33	20	9	F	5	2009	cardiovascular	told there is a death cert, but did not see	N				1995
51	1	4	F	7	2009	cardiovascular	able to see death cert	N				1980
52	13	6	M	6	2009	cardiovascular	able to see death cert	N				1950
53	11	6	M	1	2009	cardiovascular	able to see death cert	N				1972
67	1	9	F	5	2009	cardiovascular	able to see death cert	N				2005
75	6	9	M	10	2009	cardiovascular	told there is a death cert, but did not see	N				1978
78	17	6	M	1	2009	cardiovascular	able to see death cert	N				1977
80	19	16	M	6	2009	cardiovascular	told there is a death cert, but did not see	N				1960
83	11	11	M	6	2009	cardiovascular	able to see death cert	N				2002
46	19	11	M	12	2009	diarrhea	able to see death cert	N				1996
74	13	10	M	6	2009	diarrhea	able to see death cert	N				2002
79	9	1	M	6	2009	don't know >=18	death cert not available	Y	don't know	unknown	No > 1 Km	1964
1	16	18	F	5	2009	injury (not war) <18	able to see death cert	N				1983
25	17	2	M	3	2009	injury (not war) >=18	told there is a death cert, but did not see	N				1984
63	12	14	M	5	2009	injury (not war) >=18	able to see death cert	N				1977
58	4	9	M	4	2009	injury (war) >=18	able to see death cert	Y	gunshot	other	No > 1 Km	1971
64	10	1	M		2009	injury (war) >=18	able to see death cert	Y	other war injury	unknown	No > 1 Km	1985
43	16	4	F		2009	kidney condition	able to see death cert	N				1999
73	1	10	M	3	2009	kidney condition	able to see death cert	N				2001
24	9	9	M	3	2009	lung disease	able to see death cert	N				1958
52	3	6	M	3	2009	maternal	death cert not available	N				2004
82	2	9	M	6	2009	other <18	able to see death cert	N				1988
13	16	8	M	6	2009	other >=18	told there is a death cert, but did not see	N				1950
45	2	9	M	9	2009	other >=18	able to see death cert	N				1996
61	12	15	M	1	2009	other >=18	able to see death cert	N				1991
80	13	16	F	7	2009	other >=18	able to see death cert	N				1995
41	7	11	F	5	2009	pre-term	able to see death cert	N				1988
95	5	15	M	4	2009	respiratory	death cert not available	N				2007
3	14	6	M	12	2010	cancer/tumor >=18	able to see death cert	N				1994
25	15	2	M	5	2010	cancer/tumor >=18	able to see death cert	N				1975
30	3	2	F	4	2010	cancer/tumor >=18	able to see death cert	N				1999
69	12	9	F	8	2010	cancer/tumor >=18	able to see death cert	N				1987
84	16	6	F	3	2010	cancer/tumor >=18	told there is a death cert, but did not see	N				1960
5	1	16	M	5	2010	cardiovascular	able to see death cert	N				1990
5	7	16	M	7	2010	cardiovascular	able to see death cert	N				1973
6	5	4	M	11	2010	cardiovascular	able to see death cert	N				1965
6	15	4	M	12	2010	cardiovascular	able to see death cert	N				1986
6	19	4	F	5	2010	cardiovascular	able to see death cert	N				1990
14	2	12	M	2	2010	cardiovascular	able to see death cert	N				2000
21	13	8	M	7	2010	cardiovascular	able to see death cert	N				1979
24	6	9	M	7	2010	cardiovascular	able to see death cert	N				1935
45	2	9	M	3	2010	cardiovascular	able to see death cert	N				1996
46	3	11	M	7	2010	cardiovascular	able to see death cert	N				1981
62	15	16	M	1	2010	cardiovascular	able to see death cert	N				2005
68	20	1	M	11	2010	cardiovascular	told there is a death cert, but did not see	N				1990
87	20		M	12	2010	cardiovascular	able to see death cert	N				1962
90	15		F	5	2010	cardiovascular	told there is a death cert, but did not see	N				1980
65	19	2	M	5	2010	diarrhea	able to see death cert	N				1989
24	12	9			2010	don't know >=18	death cert not available	D				1984
14	6	12	M	12	2010	injury (not war) >=18	able to see death cert	N				1997
25	1	2	M	3	2010	injury (not war) >=18	able to see death cert	N				1984
25	3	2	M	3	2010	injury (not war) >=18	able to see death cert	N				2000
86	17	7	M	12	2010	injury (not war) >=18	able to see death cert	N				2009
8	9	9	M	8	2010	injury (war) >=18	able to see death cert	Y	car bomb	unknown	No > 1 Km	2000
79	5	1	M	9	2010	injury (war) >=18	told there is a death cert, but did not see	Y	car bomb	militias	No > 1 Km	1982
79	20	1	M	2	2010	injury (war) >=18	told there is a death cert, but did not see	Y	gunshot	coalition forces	No > 1 Km	1994
82	2	9	M	8	2010	injury (war) >=18	able to see death cert	Y	other explosion	unknown	No > 1 Km	1988
82	16	9	F	6	2010	injury (war) >=18	able to see death cert	Y	gunshot	criminals	No > 1 Km	1994
75	10	9	F	1	2010	kidney condition	able to see death cert	N				1964
34	12	13	F	9	2010	lung disease	able to see death cert	N				1998
58	7	9	M	10	2010	lung disease	able to see death cert	N				2003
75	14	9	M		2010	lung disease	able to see death cert	N				2003
14	5	12	F	6	2010	maternal	able to see death cert	N				2000
60	1	1	F		2010	neonatal tetanus	able to see death cert	N				1985
60	1	1	M		2010	neonatal tetanus	able to see death cert	N				1985
15	20	9	M	7	2010	pre-term	told there is a death cert, but did not see	N				2002
60	20	1	M	10	2010	pre-term	told there is a death cert, but did not see	N				2004
59	7	1	M	2	2010	respiratory	told there is a death cert, but did not see	N				1997
48	17	7	M	5	2011	cancer/tumor <18	death cert not available	N				2007
48	17	7	F	5	2011	cancer/tumor <18	death cert not available	N				2007
49	2	9	M	1	2011	cancer/tumor >=18	able to see death cert	N				1986
5	20	16	M	8	2011	cardiovascular	able to see death cert	N				1996
9	20	9	F	5	2011	cardiovascular	told there is a death cert, but did not see	N				2005
45	5	9	F	5	2011	cardiovascular	able to see death cert	N				2001
45	6	9	F	1	2011	cardiovascular	able to see death cert	N				1981
50	19	4	M	3	2011	cardiovascular	able to see death cert	N				1975
74	6	10	M	3	2011	cardiovascular	able to see death cert	N				2005
74	7	10	M	3	2011	cardiovascular	able to see death cert	N				1983
19	11	10	M	1	2011	kidney condition	able to see death cert	N				2006
38	5	5	M	3	2011	kidney condition	able to see death cert	N				1968
56	6	17	F	5	2011	liver disease	able to see death cert	N				1982
78	9	6	M	5	2011	neonatal causes	told there is a death cert, but did not see	N				2007
15	17	9	M	6	2011	pre-term	death cert not available	N				2009
71	14	7	M	3	2011	pre-term	able to see death cert	N				1983
