# Supplementary material for: The violent death toll from the Iraq War: 2003–2023
Source: PLoS One. 2024 Feb 27;19(2):e0297895. doi: 10.1371/journal.pone.0297895 (PMC10898744; doi:10.1371/journal.pone.0297895)
Supplement: S1 Data — (ZIP) [file pone.0297895.s001.zip › Household_bootstrapping_results.csv]

	V1	V2	V3	V4	V5	V6	V7	V8	V9	V10	V11	V12	V13	V14	V15	V16	V17	V18	V19	V20	V21	V22	V23	V24	V25	V26	V27	V28	V29	V30	V31	V32	V33	V34	V35	V36	V37	V38	V39	V40	V41	V42	V43	V44	V45	V46	V47	V48	V49
1	0	0	6	6	5	3	11	10	8	7	7	13	14	10	15	16	23	18	15	26	29	26	17	15	17	37	23	24	38	35	19	29	34	51	36.1666666666667	51.6666666666667	43	36	32	54	40.1666666666667	32.3333333333333	43.5	56	40.8333333333333	51	63	42	68
2	0	0	5	6	6	6	8	8	9	14	10	10	9	8	26	19	17	15	31	19	29	27	25	26	24	23	27	24	23	23	30	35	21	27	53.1666666666667	34.3333333333333	47.5	48.6666666666667	35.6666666666667	37	55	54	54	40	39	46	39	70	58
3	0	0	4	1	5	7	6	9	6	8	6	10	13	11	8	11	11	16	23	7	19	25	22	31	26	28	35	23	39	31	23	43	28	25	32	32.3333333333333	27	67	50.8333333333333	25	24	41.3333333333333	53.5	43	34.6666666666667	48	58	58	60
4	0	0	2	4	5	6	9	12	17	8	7	7	6	12	12	14	14	25	18	24	21	24	23	19	11	26	38	31	35	38	32	38	22	16	33.5	46.3333333333333	29.5	28.6666666666667	48.8333333333333	49	52.1666666666667	28.3333333333333	35.5	52.6666666666667	59	48	42	47	77
5	0	0	2	2	2	3	8	7	11	5	6	11	11	8	10	9	18	23	20	27	32	21	22	23	25	21	29	19	23	40	36	27	33	26	24.1666666666667	32	37.5	39.6666666666667	28	35	22	46	65	47	58.5	45	48	55	49
6	0	0	2	2	3	3	5	8	6	11	9	14	17	13	9	10	13	25	31	19	23	12	19	27	26	29	28	21	41	35	27	32	25	26	19	33.6666666666667	46.5	20	44.8333333333333	42	52.6666666666667	64	35	46	40.6666666666667	45	47	61	49
7	0	0	6	3	8	7	4	8	4	8	13	4	9	13	14	17	22	21	24	28	20	23	25	35	28	27	42	23	40	33	33	41	46	25	32.1666666666667	31.3333333333333	34	23.3333333333333	37.6666666666667	24	76	45	40	58.6666666666667	46.6666666666667	51	63	70	60
8	0	0	6	2	4	4	10	7	4	3	2	9	9	11	12	24	19	19	29	18	22	14	15	32	24	22	20	22	27	32	38	30	38	38	33.1666666666667	36.3333333333333	24	30	38.5	44	40	51.3333333333333	41.5	58	41.8333333333333	52	43	55	64
9	0	0	2	2	5	2	7	7	4	7	4	12	6	9	16	19	19	27	19	22	24	45	25	13	13	30	28	39	33	37	26	44	35	31	24.1666666666667	40.3333333333333	44	55	43.8333333333333	47	41.3333333333333	35.3333333333333	42.5	38.3333333333333	64	46	40	48	51
10	0	0	4	2	6	4	8	14	8	4	6	11	6	10	14	19	15	20	18	18	17	27	25	13	28	22	26	34	21	31	47	32	28	30	26.3333333333333	40	51.5	47.3333333333333	31.8333333333333	57	46	45.3333333333333	56	69.3333333333333	57	59	59	42	65
11	0	0	4	3	4	8	8	5	7	9	13	6	14	18	10	11	13	26	25	15	19	20	18	20	28	29	34	34	29	25	27	28	23	23	33.8333333333333	32	42	37	61	58	49.3333333333333	43	45	42	57.8333333333333	33	69	56	52
12	0	0	0	3	3	3	7	5	8	4	7	10	13	8	11	15	31	29	29	20	21	30	19	23	26	30	40	20	21	31	36	28	44	28	40	33	27	54	24	37	59.3333333333333	38.6666666666667	33	48.6666666666667	31.8333333333333	43	45	45	58
13	0	0	3	2	3	2	8	16	8	10	7	8	13	11	15	9	21	23	18	24	21	18	23	21	23	24	33	18	36	21	29	23	18	22	43.1666666666667	38	27.5	35.3333333333333	40.6666666666667	42	43.1666666666667	28.3333333333333	31.5	44	40.8333333333333	35	46	61	39
14	0	0	1	4	4	5	13	8	7	7	11	11	16	13	11	14	17	23	26	19	20	24	33	29	17	31	27	26	28	19	28	27	31	38	41	27.3333333333333	40	29	37	46	48.3333333333333	39.3333333333333	48	51	41	57	48	48	66
15	0	0	1	3	4	2	9	10	6	12	9	10	10	12	17	14	15	22	24	25	18	21	40	20	22	24	42	43	33	22	27	26	35	39	21.3333333333333	34.6666666666667	38	41.6666666666667	30.8333333333333	39	46	37.6666666666667	36	45.3333333333333	41.8333333333333	41	59	39	50
16	0	0	2	5	6	7	8	8	8	12	7	12	10	15	15	17	10	20	14	28	30	24	32	22	29	23	45	31	31	29	33	37	46	27	51	43.6666666666667	10.5	36	39.8333333333333	43	42	51.3333333333333	45.5	50.6666666666667	42.6666666666667	33	52	50	59
17	0	0	5	0	5	3	4	9	6	6	11	7	10	9	6	20	17	22	25	14	16	32	17	28	27	30	27	21	27	28	30	38	39	22	25	43.3333333333333	29.5	32.6666666666667	36.6666666666667	29	35.1666666666667	46	44	42.3333333333333	27.8333333333333	45	43	53	59
18	0	0	2	0	0	4	5	15	2	8	9	11	11	10	9	10	17	14	29	18	17	20	23	31	25	25	30	37	20	39	32	28	25	23	27.1666666666667	36	44.5	34	38.6666666666667	21	65	51.3333333333333	36	53	36	51	48	48	60
19	0	0	4	3	5	7	6	5	6	9	8	9	15	10	17	16	14	24	21	26	37	25	16	14	27	28	25	28	26	24	23	25	41	41	32	43	20.5	42.3333333333333	46	46	38.1666666666667	58.3333333333333	34	45.6666666666667	34.8333333333333	57	66	68	48
20	0	0	4	3	5	4	8	7	13	9	13	13	11	15	18	15	16	26	17	19	29	22	23	32	31	35	26	24	31	21	24	20	38	20	23.1666666666667	32.3333333333333	46	30	22	47	48.1666666666667	37.3333333333333	32	52	58	57	55	58	51
21	0	0	2	4	6	5	5	8	9	14	6	13	9	13	5	12	17	26	25	28	24	25	31	35	20	33	46	25	23	26	26	35	33	35	29.1666666666667	21	42.5	36	41.8333333333333	60	37.3333333333333	42	45.5	43.3333333333333	44	38	64	38	49
22	0	0	1	4	3	6	5	14	7	8	8	5	3	13	19	23	19	28	15	29	11	12	24	22	13	29	33	34	18	24	37	19	21	28	32	36.3333333333333	37	39.6666666666667	42.3333333333333	54	47.1666666666667	47.6666666666667	45.5	41.3333333333333	41.8333333333333	49	65	50	59
23	0	0	3	4	2	6	6	12	11	14	10	12	14	15	14	23	14	16	25	27	18	30	13	30	23	26	27	35	32	42	24	30	29	27	27	28	28.5	29	43.6666666666667	36	50	50.3333333333333	31	29.6666666666667	39.5	58	43	50	59
24	0	0	1	1	5	2	11	10	6	6	11	9	4	3	18	16	15	26	18	13	26	22	35	24	31	31	25	36	24	30	23	35	25	31	30.1666666666667	46	37.5	39	35	51	41	50.6666666666667	57.5	34.6666666666667	41.8333333333333	42	58	68	44
25	0	0	4	2	6	1	7	6	10	8	9	6	7	16	9	14	22	32	15	23	19	26	32	32	22	21	36	34	29	26	25	37	34	28	38.1666666666667	42.3333333333333	35.5	33.3333333333333	40.8333333333333	35	35.5	53.6666666666667	34	38.6666666666667	39.6666666666667	73	43	53	72
26	0	0	3	1	5	5	9	7	8	8	8	6	11	14	12	23	16	23	21	26	26	22	34	31	23	21	18	42	49	32	26	19	33	21	35.3333333333333	36.6666666666667	36	45.6666666666667	44.5	56	53	42.3333333333333	50	55.6666666666667	46.6666666666667	48	38	39	54
27	0	0	3	1	6	3	9	8	13	9	5	14	17	9	19	24	14	14	19	16	22	13	17	17	24	23	30	22	18	41	22	23	38	23	39	39.6666666666667	36.5	41	46.8333333333333	32	51.1666666666667	58.3333333333333	32.5	58	53.6666666666667	50	60	75	67
28	0	0	3	3	5	5	5	8	11	11	5	7	10	18	11	12	16	22	18	29	6	20	17	19	13	25	27	23	45	31	43	29	25	29	36	20.3333333333333	38	34.6666666666667	31	39	27	61	41.5	36.6666666666667	63.8333333333333	45	72	62	53
29	0	0	5	5	8	7	9	7	4	11	3	6	23	13	13	24	18	18	20	36	18	17	13	25	32	22	31	20	24	26	37	27	18	24	33.1666666666667	27.3333333333333	20	35.6666666666667	41.8333333333333	62	48.3333333333333	42.6666666666667	36	60	49.8333333333333	47	66	57	63
30	0	0	0	1	5	3	8	12	10	9	7	4	7	9	17	17	17	30	15	12	43	35	25	27	27	30	27	23	27	43	36	19	34	32	34.1666666666667	36	26.5	24	37.6666666666667	42	58	52.6666666666667	36.5	55	49.8333333333333	45	48	51	52
31	0	0	2	2	5	5	2	3	7	6	11	7	12	17	13	14	9	17	19	31	19	23	18	24	26	23	30	34	39	35	23	37	15	39	28	53	29.5	41	42.8333333333333	40	37.5	50	38	52.3333333333333	85.8333333333333	42	47	34	51
32	0	0	2	3	3	4	6	5	7	6	14	14	14	13	13	10	18	25	24	20	23	20	25	25	18	28	20	37	33	19	31	27	36	26	30.3333333333333	47.3333333333333	37	40.6666666666667	38.8333333333333	43	64.5	31	43.5	60.6666666666667	45.6666666666667	40	44	37	48
33	0	0	3	2	3	2	7	6	13	7	10	9	20	14	5	21	20	25	18	25	21	22	21	22	24	25	25	49	31	43	32	27	24	30	23.1666666666667	24	33	36.6666666666667	38.6666666666667	51	42	58.3333333333333	59	41.6666666666667	45.8333333333333	59	42	49	57
34	0	0	4	3	7	6	5	3	6	8	7	9	12	15	14	16	7	33	18	32	20	27	17	29	33	19	25	18	29	15	22	20	29	35	18.1666666666667	39.3333333333333	26.5	34	42.6666666666667	49	46.1666666666667	46	59	42	52	45	56	44	48
35	0	0	3	3	5	9	3	13	2	11	12	9	6	10	16	18	14	13	22	20	30	29	22	21	21	18	38	25	26	28	31	27	31	18	25.1666666666667	32.3333333333333	38.5	40.6666666666667	34.8333333333333	43	41.1666666666667	43.6666666666667	32	56	56.8333333333333	46	71	58	62
36	0	0	3	2	6	3	7	7	9	4	10	13	15	15	12	7	15	23	25	17	29	32	30	23	23	23	24	17	25	40	41	44	20	33	28	34.3333333333333	43	48	61	31	45.1666666666667	40.3333333333333	54	40	41.8333333333333	44	48	34	46
37	0	0	1	0	4	6	10	10	11	13	6	3	5	14	15	11	21	21	25	27	24	15	23	30	21	15	27	21	29	25	31	39	46	32	37	41	36.5	40	34	36	53	45.6666666666667	26.5	51	49	44	49	64	79
38	0	0	3	2	2	5	9	11	7	6	4	15	5	19	20	18	19	36	24	26	13	31	14	24	20	32	33	35	25	29	28	21	23	44	25.1666666666667	26	42	37.3333333333333	41.8333333333333	40	42.3333333333333	50.3333333333333	45.5	53	52.5	44	70	55	61
39	0	0	2	1	3	2	7	10	8	9	5	8	11	8	13	10	14	20	23	21	25	19	28	30	36	31	23	31	19	33	25	19	28	31	20.3333333333333	35	35	46	42	29	28	28.6666666666667	22.5	54.3333333333333	47	54	53	57	71
40	0	0	5	3	3	5	6	3	9	4	4	10	8	13	15	14	11	26	26	17	17	26	21	10	18	17	20	21	34	26	34	22	37	21	27	33.3333333333333	32	35.6666666666667	42.5	45	37.1666666666667	61	48	27	50.8333333333333	54	65	45	48
41	0	0	1	2	5	6	9	15	7	6	5	7	16	9	18	21	16	25	12	24	16	25	17	35	32	19	33	33	17	30	23	18	25	30	23.6666666666667	35	40	36.3333333333333	37.8333333333333	52	44	24.6666666666667	46	38.6666666666667	36	62	51	53	39
42	0	0	5	2	4	1	8	13	4	4	12	6	8	7	14	23	18	14	21	25	30	33	17	16	19	25	27	22	23	28	17	13	25	50	30	25.3333333333333	33.5	28.6666666666667	36.8333333333333	34	32.1666666666667	47	41	45	50.6666666666667	59	48	59	39
43	0	0	5	4	6	4	3	7	10	10	8	17	5	10	13	19	14	18	16	30	17	20	17	27	23	36	30	41	21	21	26	36	36	18	39.1666666666667	25	43	50	34.8333333333333	43	45.1666666666667	56.6666666666667	43	48.6666666666667	66.6666666666667	55	54	44	53
44	0	0	3	3	7	2	6	9	2	2	6	12	9	11	22	11	23	17	33	21	25	23	29	17	26	15	20	28	41	18	25	23	22	31	29.5	42.6666666666667	49	63.3333333333333	39.8333333333333	35	49	34	31	42	32	42	61	56	51
45	0	0	4	2	1	7	4	6	8	7	10	14	9	9	15	14	14	34	12	22	20	25	20	24	32	20	42	25	31	13	27	23	21	38	25	41	45.5	63.6666666666667	45	35	29.1666666666667	41.6666666666667	58.5	75.6666666666667	27.8333333333333	53	57	60	55
46	0	0	4	3	3	6	9	8	10	11	11	2	14	9	9	11	18	28	19	32	16	20	25	22	19	23	21	25	37	21	30	23	24	36	31.1666666666667	28	37.5	39.6666666666667	43.8333333333333	38	36.5	35	47.5	49.6666666666667	41	41	58	46	59
47	0	0	3	3	6	5	2	10	10	8	12	16	8	11	13	10	18	19	20	16	20	15	23	22	34	20	24	29	24	38	23	29	20	39	34.3333333333333	30.3333333333333	30.5	30	53.8333333333333	44	53	40	48	58.6666666666667	37.8333333333333	72	23	55	45
48	0	0	1	4	2	5	5	4	12	1	7	6	12	10	15	17	18	31	25	24	14	19	25	17	14	28	21	19	28	25	36	28	40	29	24.1666666666667	22	30	53	66	49	35.3333333333333	42.3333333333333	41	45	61.8333333333333	51	53	41	57
49	0	0	1	4	0	6	9	6	8	13	12	16	6	16	16	20	25	20	26	14	18	18	24	29	20	24	40	34	15	29	34	23	28	31	25	34.6666666666667	36.5	39.3333333333333	38.8333333333333	37	53.1666666666667	56	39.5	33.6666666666667	37.5	49	43	56	40
50	0	0	3	3	6	6	8	3	10	4	6	10	14	5	8	22	23	23	29	8	24	34	30	27	17	24	18	25	23	35	36	18	32	10	27.3333333333333	30	46	35	43.8333333333333	54	50.5	38	41.5	40	48.6666666666667	55	44	42	65
51	0	0	3	2	5	7	7	2	11	12	7	11	14	13	11	9	15	21	12	18	19	20	25	32	17	22	30	29	16	22	41	29	39	23	41.3333333333333	18	30	38.6666666666667	46	32	38.1666666666667	41.3333333333333	33.5	45	34.6666666666667	42	36	49	62
52	0	0	1	2	11	4	7	9	5	11	8	6	11	8	13	9	13	16	25	31	26	17	17	23	35	36	33	20	26	23	24	23	31	23	24	35	45.5	44	32.8333333333333	59	36.3333333333333	50	42.5	44.6666666666667	53.8333333333333	36	33	41	56
53	0	0	5	4	3	4	5	3	12	6	7	13	15	18	15	21	14	28	16	23	20	28	27	34	18	24	36	26	34	22	27	22	38	20	28	43.3333333333333	35.5	32.3333333333333	40.8333333333333	67	33	45	45	56.6666666666667	39	70	32	45	53
54	0	0	3	9	3	2	5	16	7	15	11	7	7	8	10	30	19	28	23	12	28	31	23	20	31	19	23	21	40	35	29	37	38	22	17.3333333333333	30	38	42.3333333333333	35.8333333333333	40	35.3333333333333	48	24	61.3333333333333	48.8333333333333	54	46	43	44
55	0	0	4	3	2	3	14	5	13	9	9	9	6	8	10	19	8	18	25	24	26	17	21	19	29	20	37	33	32	29	23	34	36	19	33.5	36.6666666666667	32.5	39.6666666666667	36.6666666666667	37	36.1666666666667	43.3333333333333	48	32.3333333333333	43.8333333333333	50	47	49	51
56	0	0	2	3	5	2	3	5	9	10	6	13	11	10	9	14	17	33	14	26	22	24	24	27	8	43	32	23	21	30	17	34	27	34	30.1666666666667	35.3333333333333	28	29	43.8333333333333	55	45	35	18	52	51	52	47	59	47
57	0	0	2	4	4	6	2	5	7	10	11	7	8	14	9	19	17	15	27	18	17	21	27	35	25	19	27	26	45	25	42	26	33	30	19.1666666666667	35	42.5	44.6666666666667	63.8333333333333	48	55.1666666666667	42	57	53.6666666666667	49.6666666666667	38	61	36	54
58	0	0	5	5	2	5	5	12	10	10	13	10	9	17	9	15	14	14	25	30	12	12	14	16	38	24	28	36	23	23	23	29	23	22	16	20	47.5	38.3333333333333	33	32	54.1666666666667	47.3333333333333	39	40	53	47	59	51	66
59	0	0	0	2	2	6	7	7	7	11	8	4	6	13	10	14	23	24	26	25	22	19	14	36	34	26	29	26	29	28	34	30	40	35	19.8333333333333	37	28.5	38.6666666666667	49.8333333333333	52	55	54	38	36.6666666666667	43	39	62	66	52
60	0	0	2	2	6	3	9	10	5	7	6	7	9	13	10	16	22	21	18	18	17	23	25	27	20	19	28	38	34	27	21	36	23	24	20.1666666666667	33.3333333333333	45	27.6666666666667	24	38	44.1666666666667	36.3333333333333	75.5	35	46.6666666666667	55	31	49	55
61	0	0	5	6	5	3	6	7	9	9	12	11	13	6	12	29	12	13	20	22	22	23	14	29	24	22	32	27	25	29	21	15	17	33	39	25.6666666666667	36	39	37	60	38.3333333333333	63	46	55	44.6666666666667	57	62	36	42
62	0	0	2	3	2	2	7	8	9	3	9	13	12	9	17	16	12	30	21	22	14	26	22	18	23	27	25	23	30	23	28	32	21	35	39.1666666666667	38.3333333333333	34	42.6666666666667	43	32	42	48.6666666666667	30.5	31	44.8333333333333	51	49	56	78
63	0	0	3	1	3	7	7	14	5	5	5	15	14	15	14	9	15	23	21	29	20	26	32	21	23	20	31	26	19	41	41	39	37	49	26.1666666666667	35	47.5	33.6666666666667	39	38	43	50.3333333333333	50.5	56	43	49	41	46	69
64	0	0	3	1	5	7	5	11	9	4	10	15	13	11	14	10	15	23	15	28	14	24	26	27	27	31	42	37	12	20	18	29	25	28	21.5	32.3333333333333	38.5	44.3333333333333	37.8333333333333	49	34	56	47.5	46.3333333333333	39.8333333333333	60	49	62	51
65	0	0	1	5	4	8	12	17	10	6	10	3	17	11	14	22	19	18	24	22	21	16	14	29	22	19	29	27	26	37	23	19	36	32	36	39	52	24.6666666666667	45.6666666666667	44	33.1666666666667	24.3333333333333	57	55	46	33	48	50	48
66	0	0	1	4	4	7	9	8	8	3	9	14	12	10	10	15	22	30	22	13	31	22	22	28	22	29	16	21	17	37	33	26	31	23	23	30	29.5	33.6666666666667	47	50	56	43.6666666666667	47.5	46.6666666666667	46.6666666666667	43	45	51	53
67	0	0	2	2	2	1	10	6	3	8	7	11	15	15	8	13	16	25	24	20	21	19	24	38	21	17	46	37	44	17	31	43	18	20	24	24	29	36	42.8333333333333	54	30.1666666666667	46	40.5	44	42	41	61	55	62
68	0	0	5	4	6	2	12	8	7	6	7	9	14	9	16	24	22	19	15	29	28	19	26	37	28	24	39	21	28	23	18	26	36	54	19	23	27	49.6666666666667	52	36	32.6666666666667	44	57.5	59.3333333333333	53.8333333333333	45	45	52	53
69	0	0	4	4	4	7	5	4	6	12	2	12	8	8	13	7	21	19	27	23	20	15	23	23	15	38	19	16	35	27	21	34	26	30	29	46	40	41	48.5	43	53.1666666666667	24	53	28	48.8333333333333	49	62	39	47
70	0	0	4	9	6	5	6	5	10	6	13	9	18	13	11	13	18	10	27	10	21	21	24	11	29	27	35	26	35	15	29	23	24	45	36	27.3333333333333	35	49	48.8333333333333	33	34	57.3333333333333	51	60.6666666666667	41	33	48	41	46
71	0	0	4	2	3	5	7	10	3	13	4	11	9	8	8	16	20	27	18	29	17	28	21	18	17	22	19	35	27	26	25	19	38	47	25.5	37	37.5	36	46.5	36	40.1666666666667	43.3333333333333	44	40.6666666666667	44.6666666666667	73	69	34	55
72	0	0	3	2	6	4	9	5	8	9	5	13	16	9	11	16	15	17	21	7	21	19	20	26	38	32	29	11	44	39	32	36	23	19	33	31.6666666666667	37	32.6666666666667	42.8333333333333	57	43.1666666666667	34.3333333333333	40	43.6666666666667	46.8333333333333	48	50	49	44
73	0	0	2	1	1	6	7	7	1	10	15	8	14	11	15	23	18	20	19	25	22	17	20	20	14	28	37	19	30	34	41	30	26	23	47.3333333333333	30.6666666666667	43	37.3333333333333	50	49	36	37.6666666666667	37.5	61.3333333333333	63.6666666666667	41	47	59	45
74	0	0	2	4	7	1	3	4	4	11	5	11	7	7	13	16	14	13	31	22	30	25	23	20	12	25	20	27	21	34	22	24	33	34	29.1666666666667	21.3333333333333	35.5	54	39	34	28.3333333333333	53	43	38.3333333333333	37.6666666666667	67	49	60	46
75	0	0	3	1	1	1	8	8	5	9	6	2	14	14	11	16	14	28	25	30	21	20	21	34	29	44	27	42	21	36	34	41	33	26	14.1666666666667	38	29.5	25.6666666666667	32.8333333333333	27	50	44.3333333333333	41	44.6666666666667	82.6666666666667	52	54	51	59
76	0	0	9	1	4	7	5	11	8	3	5	14	12	12	14	12	14	21	13	20	15	15	22	14	23	24	24	25	28	39	32	32	34	33	35.1666666666667	38.3333333333333	37	27.6666666666667	53	31	44.3333333333333	49	51	55.3333333333333	54.3333333333333	45	53	46	40
77	0	0	2	6	6	4	5	7	5	10	8	9	20	15	10	12	16	19	16	13	23	23	28	20	22	24	29	28	23	48	33	23	27	33	33	35	51	44.3333333333333	50.3333333333333	33	50	30	59.5	49.6666666666667	58.6666666666667	42	65	50	44
78	0	0	2	1	3	3	6	8	13	6	10	6	12	21	15	16	20	26	35	24	19	39	20	26	15	25	33	29	26	24	32	29	31	41	23.3333333333333	31.3333333333333	35	41	29.8333333333333	40	41.5	32.3333333333333	51.5	39.3333333333333	49	38	46	48	56
79	0	0	5	2	3	1	7	9	11	13	8	13	12	8	7	9	20	24	14	15	30	16	21	21	27	29	21	23	15	46	28	26	29	32	24	28.6666666666667	49.5	44.6666666666667	46.8333333333333	66	54	45.6666666666667	38.5	51	40.6666666666667	55	44	36	43
80	0	0	3	3	3	5	11	5	6	11	12	10	6	16	15	20	14	24	25	25	26	18	29	16	14	22	30	28	29	15	30	27	42	32	16.1666666666667	38.3333333333333	41.5	35	39.8333333333333	29	38.1666666666667	38	58	44.6666666666667	50.8333333333333	58	36	52	41
81	0	0	2	1	5	4	10	11	6	2	7	10	16	9	9	19	27	20	18	14	14	22	21	26	18	20	40	33	41	30	38	37	17	42	30.3333333333333	54.3333333333333	27	23.3333333333333	40	51	32.1666666666667	44.3333333333333	40	63	62.6666666666667	45	62	35	44
82	0	0	6	2	1	4	5	5	13	14	10	7	11	19	13	22	20	15	19	19	24	19	23	34	21	23	22	27	25	34	39	26	30	24	28.1666666666667	33.6666666666667	35.5	52.6666666666667	48.8333333333333	19	21.1666666666667	44.3333333333333	32	30	53.6666666666667	44	40	52	69
83	0	0	2	4	4	3	4	7	8	9	8	15	17	12	21	14	16	17	12	29	21	23	21	22	22	29	29	32	30	38	26	35	36	35	40.1666666666667	26	38.5	32	38.8333333333333	40	42.1666666666667	22.3333333333333	71	53.3333333333333	44	62	39	45	60
84	0	0	3	0	5	4	7	13	10	12	5	7	13	6	11	20	18	19	28	27	23	19	19	25	17	18	20	44	23	24	23	31	34	23	24.1666666666667	28.3333333333333	41	51.6666666666667	37	45	60.3333333333333	45	40	42.6666666666667	44.5	48	56	62	51
85	0	0	2	3	3	3	6	2	7	9	6	13	14	13	23	13	20	31	12	23	28	9	19	23	29	33	32	18	35	38	26	32	29	22	29.1666666666667	33	23	25.6666666666667	27.6666666666667	44	44.1666666666667	46.6666666666667	62	44	49	49	51	59	48
86	0	0	3	0	0	5	11	8	6	10	3	9	15	15	17	14	17	25	14	16	14	18	31	40	34	25	32	26	32	32	25	30	26	32	25.1666666666667	33.3333333333333	35	26.6666666666667	33	34	38.3333333333333	44	41.5	56.6666666666667	50	36	56	51	58
87	0	0	3	2	4	2	10	9	3	6	9	8	7	10	25	21	20	23	18	15	10	29	26	24	30	22	44	17	32	25	21	42	39	22	22	40.3333333333333	37	47	27	47	31.1666666666667	24.3333333333333	37	45.6666666666667	71	52	57	47	58
88	0	0	0	5	2	4	8	9	10	5	4	11	9	13	10	22	22	24	20	26	23	30	19	14	32	18	27	25	25	18	26	44	39	28	27	34	38	24	23.6666666666667	43	50.5	40.6666666666667	37.5	49	35	41	48	57	68
89	0	0	5	5	5	5	8	10	8	9	5	9	11	8	10	26	20	23	18	24	9	23	25	21	28	23	27	40	42	21	34	48	30	34	26	25	27	51	50.8333333333333	42	30	33	40.5	26.6666666666667	36.5	35	33	42	45
90	0	0	5	6	5	7	6	6	7	6	6	17	16	11	11	16	24	16	23	26	16	27	27	28	34	25	24	25	26	31	18	15	39	14	35	52.3333333333333	57	32	43.8333333333333	57	45	39	44	44	37.8333333333333	34	53	52	43
91	0	0	2	8	4	7	7	8	11	9	6	11	1	13	10	12	17	21	13	17	16	14	23	21	13	30	29	25	28	45	30	21	29	42	34.5	28.3333333333333	35	40.6666666666667	48	35	58	41.6666666666667	28	55.6666666666667	58	44	61	60	58
92	0	0	5	4	3	6	5	4	8	11	9	9	9	10	12	20	14	20	15	21	26	18	26	27	15	28	23	25	33	35	26	26	29	28	38	25	15.5	26.6666666666667	35.6666666666667	57	37	38.3333333333333	50	48.6666666666667	36	54	81	57	54
93	0	0	2	2	7	8	3	11	8	6	9	7	6	6	14	15	19	29	22	25	20	20	36	33	19	22	34	18	39	28	37	19	29	40	28.1666666666667	49.3333333333333	31	28.6666666666667	39	35	46.3333333333333	38.3333333333333	42.5	54.6666666666667	34.8333333333333	39	51	57	55
94	0	0	5	3	5	2	5	4	12	6	5	9	7	11	15	23	19	23	30	23	16	16	23	27	19	23	25	28	29	22	41	32	32	27	18.3333333333333	30	26	39	34.8333333333333	37	49	39	41	29.6666666666667	56.8333333333333	57	42	54	60
95	0	0	2	0	4	6	9	10	4	9	10	13	11	10	15	14	14	28	18	13	18	24	18	22	17	30	24	20	33	34	18	44	31	23	26.3333333333333	32.3333333333333	50	36	32.6666666666667	48	46	40.3333333333333	39	34.6666666666667	61.6666666666667	43	62	45	68
96	0	0	2	4	3	5	11	9	8	9	10	5	8	13	15	11	21	20	24	14	10	19	14	30	16	18	25	28	17	29	36	27	32	37	41.3333333333333	33.3333333333333	25	41.6666666666667	34	40	38.1666666666667	32.3333333333333	43	50	56.5	40	52	66	44
97	0	0	5	3	3	7	4	11	11	2	8	4	13	9	10	19	14	25	15	20	16	23	27	22	10	29	32	34	20	21	29	42	28	22	30	30.3333333333333	49	26.6666666666667	19.8333333333333	51	40.3333333333333	41.6666666666667	36	57.6666666666667	40	47	70	73	37
98	0	0	3	2	0	2	4	8	7	4	5	6	14	13	13	20	18	23	29	19	28	22	17	26	25	42	26	30	20	31	18	28	34	35	48.1666666666667	32.3333333333333	33	46.3333333333333	33	66	34.1666666666667	53	63	30	66.6666666666667	46	68	63	63
99	0	0	2	2	3	6	13	8	8	11	9	13	11	11	14	17	11	20	19	27	22	27	19	36	22	26	31	21	29	38	36	27	31	17	33.3333333333333	33	33	32.6666666666667	36.8333333333333	40	46.5	42	33.5	48.6666666666667	40	59	49	69	64
100	0	0	4	2	5	6	9	4	8	5	5	4	6	11	19	18	12	19	17	22	33	21	28	28	13	31	28	26	18	27	40	33	24	23	26.3333333333333	41.6666666666667	49	45.6666666666667	27.6666666666667	50	42	34.3333333333333	52	44.3333333333333	49	36	65	44	50
101	0	0	1	2	4	8	6	9	7	9	5	8	6	15	13	20	19	14	27	26	25	25	23	23	29	38	41	28	37	24	19	28	24	31	33.3333333333333	34.6666666666667	39.5	46.6666666666667	21.5	38	40.3333333333333	43.3333333333333	36.5	46	53.8333333333333	48	62	42	47
102	0	0	4	5	1	5	4	17	10	4	10	13	10	12	7	15	23	17	19	22	14	18	27	43	28	16	23	24	20	18	28	16	16	33	16.1666666666667	51	23.5	41.6666666666667	55.8333333333333	49	38.1666666666667	59.6666666666667	23	51.6666666666667	40.8333333333333	57	68	54	62
103	0	0	3	2	2	7	8	6	7	9	13	14	12	13	14	10	9	15	24	20	26	24	30	21	23	35	36	26	15	25	40	36	25	29	30.1666666666667	32	29	34	34	47	53.6666666666667	62.3333333333333	43	46	50.8333333333333	41	62	54	51
104	0	0	3	2	7	10	4	10	11	10	12	10	10	15	11	25	7	31	14	24	18	41	30	28	16	22	39	40	22	35	32	22	29	43	35.1666666666667	19.3333333333333	33	18.6666666666667	19	37	38.5	44.6666666666667	30.5	39.6666666666667	37.8333333333333	44	49	59	38
105	0	0	3	4	4	8	10	10	6	9	11	5	7	8	10	15	10	39	20	15	26	26	14	18	23	24	29	27	32	22	23	30	25	39	31.3333333333333	34.3333333333333	40.5	49.6666666666667	43.8333333333333	34	31	35.3333333333333	54.5	39.6666666666667	41	50	48	40	49
106	0	0	5	1	3	4	10	4	11	14	6	11	8	11	15	21	20	20	32	10	20	30	24	18	14	26	37	35	28	36	21	30	25	26	43.1666666666667	35	42.5	31.3333333333333	48.5	38	36	54	50.5	50	43.6666666666667	42	53	51	35
107	0	0	4	5	1	3	10	8	5	7	5	17	14	7	14	24	14	12	34	25	39	11	38	30	31	41	33	34	27	31	22	19	21	20	43.1666666666667	33	37	32	38.8333333333333	42	50	46	28	43	38	43	48	28	51
108	0	0	2	2	4	5	8	6	11	7	3	17	17	19	9	18	15	32	18	21	24	23	18	27	25	20	16	31	18	27	30	37	14	33	30	26.6666666666667	30.5	28	56.8333333333333	45	42	59.3333333333333	47	32	66.8333333333333	58	69	42	57
109	0	0	4	6	5	10	6	5	8	7	10	8	11	7	20	15	15	27	28	20	13	14	31	23	21	22	24	38	43	42	34	35	28	26	25.1666666666667	23.6666666666667	31.5	40	33	44	38.1666666666667	29	44	35.3333333333333	41.5	75	51	52	53
110	0	0	6	2	5	1	3	14	13	8	9	10	17	17	11	21	15	36	16	32	17	29	33	17	12	30	36	21	14	30	34	34	33	36	25	27	34	52.3333333333333	34.8333333333333	34	52.3333333333333	47.6666666666667	58	40	47.6666666666667	42	36	48	52
111	0	0	2	2	1	6	7	10	7	10	0	12	14	7	16	8	18	22	23	24	24	16	21	18	18	31	23	25	21	34	24	24	28	31	27.1666666666667	45.6666666666667	32.5	40	46.8333333333333	35	52.1666666666667	54.3333333333333	44.5	46.6666666666667	34.5	52	52	56	65
112	0	0	3	1	4	6	6	11	9	5	13	7	9	14	16	15	17	24	41	38	19	15	27	32	23	28	26	31	25	33	28	20	30	33	18.1666666666667	34.6666666666667	30	26.6666666666667	42.8333333333333	47	48	38.6666666666667	44	54.6666666666667	64.5	44	60	45	44
113	0	0	4	4	4	7	8	8	5	6	9	4	4	10	10	17	14	24	24	22	25	20	26	21	36	38	11	28	45	31	32	44	31	26	32	28	40.5	26.3333333333333	34	41	40.1666666666667	25	39.5	42	31.8333333333333	55	41	38	44
114	0	0	3	2	1	6	6	4	8	6	8	15	8	13	20	19	14	24	18	27	18	24	32	28	26	31	25	23	26	24	19	41	20	36	32.1666666666667	45.3333333333333	36.5	43	48.8333333333333	34	64	36.3333333333333	58.5	42.3333333333333	48.5	40	53	40	53
115	0	0	0	4	2	8	8	4	5	11	6	10	12	11	18	21	11	28	29	24	21	31	14	18	19	19	25	27	24	22	33	23	36	28	39.3333333333333	21.3333333333333	32	47	32.6666666666667	58	53.1666666666667	44.6666666666667	42.5	69.3333333333333	35.8333333333333	40	34	56	59
116	0	0	5	3	6	2	8	3	7	8	9	11	12	23	8	13	9	29	12	20	19	33	27	23	19	27	30	16	48	36	20	49	26	38	27.5	28.3333333333333	39	33.6666666666667	48	50	32.3333333333333	44.6666666666667	46	47.6666666666667	34.8333333333333	56	72	57	68
117	0	0	4	2	4	4	12	15	8	4	7	9	13	13	10	18	7	18	24	24	21	12	26	22	8	21	26	37	30	39	33	32	42	16	28	48	34	36.6666666666667	34.5	43	31.1666666666667	43	37.5	40.6666666666667	72	53	68	63	47
118	0	0	4	2	3	5	7	9	11	7	5	11	7	7	13	14	25	21	22	29	20	11	12	27	25	40	22	35	49	29	30	28	33	26	24.1666666666667	39	32	45.3333333333333	42	52	26.3333333333333	34	39	43.3333333333333	34.6666666666667	38	46	65	30
119	0	0	1	4	2	7	8	8	4	4	11	5	7	16	8	10	13	27	31	29	21	24	26	16	25	32	35	28	33	29	28	50	28	28	32.6666666666667	34	43	38	28	55	60.6666666666667	46.6666666666667	38	31.3333333333333	46	56	64	41	46
120	0	0	5	1	4	9	7	7	10	11	15	7	10	11	23	20	18	20	25	22	19	18	22	24	41	23	32	24	29	23	21	20	28	22	36.6666666666667	38.3333333333333	41.5	47	36.6666666666667	43	58.1666666666667	37	47.5	34	65.6666666666667	38	39	62	61
121	0	0	1	3	3	7	8	7	20	6	6	14	13	7	13	17	18	13	18	28	25	23	17	13	24	28	40	22	27	25	33	25	26	29	26	42.3333333333333	32.5	38.6666666666667	41.8333333333333	54	39.3333333333333	38.6666666666667	45	23	63.5	52	64	69	71
122	0	0	7	5	4	5	6	5	11	5	13	6	10	8	18	19	17	14	21	28	26	19	12	37	18	20	26	29	28	34	25	38	36	22	19.1666666666667	36	35.5	36.3333333333333	48.6666666666667	36	47.1666666666667	36.3333333333333	36.5	36	40.8333333333333	30	44	52	60
123	0	0	3	5	8	6	3	8	8	6	8	8	15	16	7	15	14	30	23	15	20	26	27	19	27	29	25	29	24	42	37	26	38	31	33	31	49.5	44	27.8333333333333	44	39.1666666666667	41.3333333333333	45.5	47	35.8333333333333	56	60	53	55
124	0	0	3	1	7	7	9	8	8	9	8	15	16	4	21	14	13	12	34	21	22	21	25	20	23	23	22	35	22	32	32	32	34	42	19.1666666666667	36.3333333333333	40	50	32	40	38.1666666666667	31	34	57	44.8333333333333	39	37	39	60
125	0	0	2	4	1	5	5	5	18	10	6	11	13	10	11	19	24	26	25	29	29	23	29	19	21	27	24	50	28	15	26	34	32	25	33	26.3333333333333	32	40	36.8333333333333	36	41.1666666666667	48.3333333333333	37	40	53	66	40	43	46
126	0	0	2	2	6	2	13	3	10	13	10	11	11	16	9	15	17	20	13	28	26	15	17	25	27	29	43	22	27	21	26	26	30	22	41.3333333333333	28.3333333333333	26	30.6666666666667	32	43	43.1666666666667	53	34.5	41	43.5	39	62	59	62
127	0	0	7	6	10	5	13	6	5	7	5	18	8	10	14	25	12	22	25	27	23	25	21	19	17	30	30	25	21	24	41	30	23	34	40.1666666666667	36.3333333333333	40	32	49.8333333333333	40	44	38	31	46	34.8333333333333	51	67	60	62
128	0	0	2	2	9	2	6	7	10	10	5	8	11	13	11	17	16	18	21	19	14	11	26	25	27	35	30	29	26	25	47	26	20	28	26.1666666666667	33	27.5	35.6666666666667	31.8333333333333	26	43.1666666666667	37	36	59	48	52	73	61	40
129	0	0	3	4	3	3	5	3	9	6	9	7	8	10	8	13	21	19	22	16	32	30	25	21	26	30	36	26	34	29	33	42	20	22	35.1666666666667	33.3333333333333	42.5	43.6666666666667	29	52	49.1666666666667	55.6666666666667	40.5	50	47.6666666666667	57	46	61	52
130	0	0	4	3	6	7	7	8	4	3	7	7	6	11	11	12	26	16	23	35	25	20	16	19	26	18	44	21	23	24	19	35	23	45	36.5	45	20	38.3333333333333	45	24	51.1666666666667	59.3333333333333	58	52.3333333333333	45.8333333333333	50	50	70	61
131	0	0	5	3	6	8	9	12	6	5	3	7	10	11	13	23	16	36	23	24	19	24	19	15	23	27	32	26	22	20	13	23	33	31	22	30.6666666666667	26	52.6666666666667	47.8333333333333	36	32	32	56.5	54	44.6666666666667	48	47	59	51
132	0	0	3	1	3	6	13	8	10	8	6	9	12	16	15	11	15	24	16	26	21	26	29	28	32	22	27	35	23	21	47	43	24	29	40.1666666666667	40.6666666666667	37.5	66.6666666666667	45	50	32	47.3333333333333	43.5	54.6666666666667	58.3333333333333	65	58	61	51
133	0	0	0	2	8	0	6	10	8	14	12	11	10	14	8	23	17	27	19	28	32	19	20	28	24	17	44	24	19	30	21	38	44	35	30	24	25	32.3333333333333	34	39	47.1666666666667	44.3333333333333	50.5	38	45	36	34	68	49
134	0	0	4	4	3	1	4	7	6	6	12	16	12	6	21	10	23	24	18	15	19	20	23	17	37	24	39	22	28	26	26	31	32	32	41.3333333333333	42	30	35	59.8333333333333	39	52	39	31	35.3333333333333	60.6666666666667	48	34	59	53
135	0	0	2	5	4	7	8	7	15	11	9	9	17	16	15	16	13	18	24	22	12	21	21	22	24	39	48	31	30	23	18	45	41	28	25.1666666666667	39	35	35.3333333333333	40.6666666666667	55	38	41	47	44	46.8333333333333	46	60	43	40
136	0	0	7	2	2	9	9	10	7	2	9	12	19	7	22	9	29	25	19	21	14	20	25	25	27	31	29	30	26	32	41	41	49	40	32.5	44	25.5	41	32	39	49	55	46.5	33.3333333333333	53.6666666666667	46	52	40	65
137	0	0	0	4	3	11	9	12	13	6	6	8	12	4	22	17	14	22	21	22	21	34	26	29	20	13	34	37	43	24	23	22	32	39	30	25.6666666666667	47	38	37	56	41.1666666666667	37	53	57	48	56	39	49	54
138	0	0	2	3	7	3	4	5	3	9	11	14	15	12	12	20	11	30	19	18	27	20	21	12	30	36	36	36	33	28	25	49	29	28	24.1666666666667	32.3333333333333	37	27.6666666666667	45.6666666666667	34	51.1666666666667	48	37	46.6666666666667	39	57	54	56	57
139	0	0	3	5	3	5	8	13	11	5	11	7	5	14	10	13	18	25	21	11	18	23	15	16	26	29	30	24	26	16	22	53	36	22	32.1666666666667	31.3333333333333	50	65.3333333333333	34.8333333333333	40	35.1666666666667	67.3333333333333	34	43.6666666666667	53	61	61	59	57
140	0	0	2	1	3	3	5	6	2	5	11	6	11	25	11	19	12	23	17	13	12	13	32	27	29	40	38	26	30	24	33	25	47	34	38.5	37	62	35.6666666666667	45.6666666666667	42	59.3333333333333	36	56	50	52.8333333333333	58	58	49	65
141	0	0	5	7	6	4	3	10	7	5	4	12	10	12	12	13	7	18	24	22	24	30	16	33	20	36	32	32	29	42	29	30	30	36	22.1666666666667	29	39	47.6666666666667	42.8333333333333	39	30.1666666666667	52	50.5	38	43	60	57	38	47
142	0	0	2	4	3	4	8	11	6	6	8	13	16	8	13	26	23	35	28	30	26	26	18	18	17	24	17	30	27	34	32	43	30	23	28.1666666666667	49	34.5	47.6666666666667	35.8333333333333	42	43.1666666666667	46	39.5	60	33.8333333333333	46	62	55	62
143	0	0	4	2	4	6	6	8	10	11	6	12	12	10	19	15	17	24	19	14	19	19	22	25	28	30	35	24	39	20	27	30	29	29	39.1666666666667	29	49	39.6666666666667	42.6666666666667	49	21.3333333333333	44.3333333333333	51.5	52	40.6666666666667	40	40	49	34
144	0	0	9	2	3	5	3	10	6	7	10	6	13	9	17	18	14	19	36	16	20	20	27	25	19	18	37	22	22	24	15	23	23	41	44.1666666666667	44	17.5	34.6666666666667	40	37	43	48.6666666666667	33	46.3333333333333	46.5	46	50	61	54
145	0	0	1	4	1	5	7	8	6	6	9	15	15	4	12	22	15	31	16	23	26	29	28	14	16	21	32	28	28	31	49	34	28	23	34.1666666666667	24.3333333333333	49	43.6666666666667	31.8333333333333	43	45.1666666666667	39.3333333333333	40	38	67.6666666666667	50	49	55	60
146	0	0	0	4	9	5	6	4	10	8	8	12	11	14	11	18	23	24	23	26	14	24	25	24	35	12	39	25	34	24	30	24	44	24	35	18.6666666666667	39	26	36.5	56	43.1666666666667	28	50	40.6666666666667	41	46	54	55	75
147	0	0	5	2	3	6	4	6	10	14	7	8	11	13	9	10	18	29	19	22	22	18	17	27	26	32	32	21	51	44	32	40	32	23	32.1666666666667	29.3333333333333	32	26.3333333333333	45	24	45.1666666666667	53.3333333333333	57	44.6666666666667	49.6666666666667	69	56	61	66
148	0	0	3	0	1	3	6	14	8	4	9	10	8	7	9	23	23	23	22	30	23	19	22	25	28	33	30	27	45	27	32	19	40	25	41	27.6666666666667	45.5	39	36.8333333333333	47	52	45.6666666666667	55	55.6666666666667	34.8333333333333	40	49	48	66
149	0	0	0	3	3	1	9	3	8	6	2	6	12	13	16	24	7	34	16	21	18	25	26	24	18	18	24	33	34	35	29	29	40	20	28.1666666666667	29.6666666666667	35.5	30.6666666666667	65	58	66	53.3333333333333	35.5	40.6666666666667	41.8333333333333	50	37	47	53
150	0	0	3	2	5	1	6	10	7	4	10	6	16	15	10	15	24	19	29	24	29	27	34	33	11	33	27	29	32	29	30	35	15	45	26.3333333333333	31.6666666666667	54	37.6666666666667	41	38	55.3333333333333	52.6666666666667	45	57	40.8333333333333	46	66	52	45
151	0	0	4	4	5	6	9	6	8	12	8	22	8	10	13	14	15	24	12	21	28	14	17	34	21	29	27	34	33	25	31	31	27	23	31.1666666666667	27.3333333333333	30	29.6666666666667	44	45	24	23.3333333333333	49.5	29.6666666666667	54.8333333333333	62	48	53	62
152	0	0	6	0	2	3	7	8	10	2	9	8	8	16	24	14	15	15	23	23	28	15	24	24	21	22	27	36	27	34	19	29	17	33	29.1666666666667	28	31	49.6666666666667	42.8333333333333	43	33.3333333333333	38	47	42.6666666666667	44	43	42	68	68
153	0	0	4	5	6	5	7	3	8	9	11	11	10	10	18	25	12	20	26	24	17	18	14	20	20	19	31	26	43	36	23	34	34	26	22	30.3333333333333	37	43	35.8333333333333	28	59.3333333333333	34	34.5	64.6666666666667	31.8333333333333	62	44	44	57
154	0	0	6	3	2	6	9	5	10	11	10	14	9	7	12	18	8	14	24	16	33	30	31	23	26	29	30	12	19	37	19	24	39	33	40	36	37	34.6666666666667	48	48	54	66.6666666666667	38.5	34	38	38	49	65	55
155	0	0	2	0	4	5	6	6	8	9	8	15	8	11	14	23	20	25	27	23	23	27	15	26	22	44	26	12	23	28	26	23	36	18	20.3333333333333	45.3333333333333	41	31.6666666666667	46	40	38	29	32	62	44	67	53	44	57
156	0	0	1	3	4	5	6	10	11	10	6	9	8	11	18	17	15	25	23	18	18	18	23	24	34	22	23	12	33	27	49	21	41	25	20	32	29	27	62.8333333333333	30	29	26	56	41	34	52	39	63	62
157	0	0	2	3	7	7	8	14	6	8	11	15	9	12	9	18	15	26	21	24	16	18	24	24	22	27	27	12	49	22	22	19	39	24	28	42	32.5	36	20.8333333333333	54	38.3333333333333	58	48.5	41.6666666666667	50	55	46	39	50
158	0	0	2	3	2	6	7	9	6	7	5	15	5	10	9	7	25	21	33	22	22	23	29	15	15	23	23	28	39	21	31	27	27	33	15.1666666666667	40	42.5	44.6666666666667	56.6666666666667	18	45	43	42	49.6666666666667	52.8333333333333	51	63	58	45
159	0	0	5	6	4	3	4	10	12	3	13	4	11	11	13	11	14	30	25	31	24	28	19	24	33	25	37	29	34	29	25	35	32	19	32.5	32.3333333333333	37	33.3333333333333	39	37	52.3333333333333	35	24.5	47.3333333333333	53	40	37	44	58
160	0	0	3	1	6	7	4	16	8	9	7	6	12	9	16	10	13	29	30	16	14	32	21	29	45	14	24	29	29	47	24	31	30	25	37.1666666666667	33.3333333333333	16.5	45	41	45	51.1666666666667	55	26.5	57.6666666666667	46.6666666666667	40	55	70	37
161	0	0	3	6	3	8	9	6	10	8	12	10	11	17	17	14	9	19	22	21	21	23	16	29	30	13	32	17	37	42	46	22	28	27	31	43	31	34.6666666666667	24	41	40	57.3333333333333	45	55	35.6666666666667	53	46	64	60
162	0	0	3	1	1	5	7	8	11	8	9	8	10	16	17	18	21	21	27	22	13	30	24	30	17	22	34	29	38	35	24	20	37	33	28.6666666666667	41.6666666666667	52	34.6666666666667	35.6666666666667	38	40	56.3333333333333	43	41.6666666666667	36	54	43	50	50
163	0	0	5	8	5	4	8	6	8	7	4	11	10	12	11	15	23	22	19	23	29	25	29	20	25	16	21	10	33	34	36	41	23	38	32.3333333333333	27	30	35.6666666666667	40.8333333333333	41	54.3333333333333	42	33.5	54	45.8333333333333	31	41	44	58
164	0	0	3	3	1	8	10	8	9	9	9	7	9	7	14	12	10	22	20	35	28	27	25	21	23	19	29	31	30	31	25	22	29	36	20.1666666666667	31.3333333333333	58	38.6666666666667	38.8333333333333	58	41	48	48	57.6666666666667	58	50	54	61	48
165	0	0	2	2	4	3	8	10	9	8	6	7	14	12	18	9	24	26	22	32	8	15	23	35	38	36	44	42	26	34	29	38	33	42	29	24	33.5	22.3333333333333	26	29	38.5	63	37.5	44.6666666666667	58.8333333333333	53	49	56	72
166	0	0	4	1	3	10	3	10	7	7	9	8	8	11	13	18	19	27	19	29	23	25	19	23	30	29	23	25	19	27	29	35	34	49	19.1666666666667	26	24.5	46	41.8333333333333	41	37.1666666666667	50	23	48	46.6666666666667	45	56	54	45
167	0	0	3	2	2	4	2	7	8	8	8	12	11	14	16	14	10	21	25	17	25	23	29	22	21	30	28	40	22	30	27	35	25	23	26.3333333333333	23	36	31.6666666666667	30	46	45	53	44	31	57.8333333333333	47	63	60	60
168	0	0	3	5	3	5	7	2	7	8	10	8	9	8	16	7	18	23	23	23	30	17	29	31	21	22	17	27	18	35	19	30	22	26	24.3333333333333	26.3333333333333	21	38.6666666666667	41.6666666666667	52	44	38	46	59.3333333333333	39	32	70	54	43
169	0	0	3	1	4	8	3	6	5	8	9	13	8	10	13	15	9	18	19	18	13	19	22	21	20	20	35	33	31	47	17	32	42	28	42.3333333333333	50.6666666666667	40.5	40.6666666666667	27.8333333333333	46	44	30	32.5	41.6666666666667	46.8333333333333	31	52	67	78
170	0	0	3	1	5	5	10	6	4	7	4	10	14	4	12	15	31	18	30	19	22	18	14	26	20	15	36	28	41	27	21	32	18	39	53.3333333333333	15.3333333333333	36	43.6666666666667	43	48	34.1666666666667	46.3333333333333	40	52.3333333333333	45	60	32	45	63
171	0	0	7	4	7	4	6	3	9	8	12	15	9	11	13	21	12	13	18	17	29	13	8	30	23	26	39	28	36	19	15	42	24	35	39.1666666666667	35.3333333333333	40	46.3333333333333	48	54	52	35	44	57.6666666666667	46.6666666666667	41	42	51	62
172	0	0	2	4	4	12	9	6	8	8	8	9	11	16	12	10	29	13	16	27	11	32	27	27	23	28	36	31	35	21	41	29	41	25	37.1666666666667	21.3333333333333	45	54.6666666666667	37	46	43.3333333333333	46	28.5	51.3333333333333	56	55	38	51	42
173	0	0	2	4	4	4	2	7	10	12	6	8	6	8	16	14	18	25	21	19	21	10	10	24	19	22	29	28	22	34	31	27	24	29	13.3333333333333	38	24.5	39.6666666666667	24	34	60.3333333333333	58.3333333333333	47.5	49	57.8333333333333	66	70	51	49
174	0	0	2	5	6	1	8	9	4	8	10	9	11	13	10	16	19	20	27	23	25	28	15	19	25	29	27	47	24	28	26	28	27	17	26.3333333333333	33	41	51.3333333333333	38.8333333333333	44	40.1666666666667	32	40	55.6666666666667	27.8333333333333	44	48	52	67
175	0	0	2	3	3	3	5	9	10	3	9	20	8	18	6	21	20	20	26	23	29	17	25	18	24	17	32	22	39	30	25	29	28	28	41.1666666666667	38	30	41.6666666666667	58	27	37.1666666666667	51.6666666666667	44.5	42	41	62	54	56	50
176	0	0	2	2	3	5	2	5	6	4	6	12	11	12	11	16	25	24	28	21	20	23	17	32	29	34	30	37	26	34	27	25	27	11	30.3333333333333	15	39.5	33.3333333333333	24	49	49	44	40.5	43.6666666666667	44.8333333333333	27	56	55	59
177	0	0	1	3	4	3	3	8	9	6	10	7	10	15	13	16	15	16	24	21	32	23	30	22	15	29	18	21	41	30	23	19	18	18	22.3333333333333	25	36	49	43	40	40	38.3333333333333	56	44.3333333333333	34.6666666666667	41	54	56	47
178	0	0	5	3	3	3	12	8	15	8	4	8	8	16	9	20	15	22	24	18	20	26	23	27	26	17	38	32	28	33	17	31	36	40	27	17	36	29.6666666666667	27.8333333333333	31	42	37.6666666666667	45.5	57.3333333333333	57.6666666666667	62	43	61	74
179	0	0	3	4	5	4	6	3	3	7	7	4	8	10	13	19	19	37	36	19	24	29	12	20	30	16	22	27	16	25	28	36	40	27	35.1666666666667	30	23.5	30	31.8333333333333	42	37.3333333333333	32	44	56.3333333333333	63.8333333333333	45	49	47	40
180	0	0	1	6	2	5	12	10	11	10	13	19	9	17	17	17	19	15	19	19	30	15	22	20	31	29	33	29	40	21	11	32	39	23	38	24.3333333333333	27	34.3333333333333	44.6666666666667	45	54.5	58	47	54.3333333333333	41.8333333333333	51	58	67	68
181	0	0	5	6	7	3	8	8	14	10	10	5	10	11	9	23	12	24	26	27	21	18	27	19	25	17	20	37	29	28	23	34	21	31	28	21.3333333333333	45	35.6666666666667	40.8333333333333	29	44	52.3333333333333	47	52.6666666666667	44.5	55	34	50	35
182	0	0	5	0	7	4	16	5	7	12	6	7	14	13	14	11	9	16	21	15	30	31	22	16	29	32	30	27	17	40	44	29	29	24	25	37.3333333333333	38.5	31	27.8333333333333	24	47.1666666666667	44	48	52.3333333333333	41.8333333333333	49	55	53	54
183	0	0	5	3	3	7	5	3	4	11	9	9	5	8	12	18	18	27	21	17	28	23	28	27	27	22	32	36	33	27	27	16	32	27	30	27.6666666666667	36	45.6666666666667	44.8333333333333	44	49.6666666666667	40.3333333333333	38	44.6666666666667	50	68	45	48	39
184	0	0	2	5	3	4	11	7	8	13	8	13	16	12	11	11	16	20	30	26	21	30	21	17	23	24	23	40	15	28	30	37	23	15	21.1666666666667	22	52	29.6666666666667	57.8333333333333	41	48	37	49	52.6666666666667	36.6666666666667	52	65	55	37
185	0	0	3	3	3	5	10	9	11	11	6	8	14	15	12	14	9	12	20	30	30	19	15	21	23	32	33	20	47	33	35	30	45	19	28.1666666666667	31.3333333333333	53	33.6666666666667	30	46	69.3333333333333	55.3333333333333	48	67.3333333333333	41	47	50	30	64
186	0	0	6	6	4	2	5	8	12	8	10	11	12	10	7	12	21	25	18	19	28	24	30	22	26	30	27	27	24	25	20	26	41	32	26.1666666666667	41.3333333333333	23	40.3333333333333	42.8333333333333	28	45	42	46	63.3333333333333	59.8333333333333	30	49	50	64
187	0	0	3	4	3	3	4	6	8	8	2	7	10	9	10	19	12	17	12	22	33	19	21	10	13	22	33	21	15	38	33	24	31	25	29.1666666666667	32	35	53.3333333333333	35.8333333333333	42	49	45	29	52.3333333333333	45	62	45	60	61
188	0	0	6	1	7	4	12	5	13	3	8	10	7	13	13	16	18	18	34	21	19	22	21	28	27	28	20	21	23	40	38	14	27	14	31	41	51.5	32.6666666666667	29.8333333333333	42	33.1666666666667	40.3333333333333	59	48	41.8333333333333	54	54	63	37
189	0	0	3	5	7	1	7	8	9	8	5	15	7	9	12	17	18	22	10	23	30	35	21	31	25	24	27	17	28	34	23	23	36	30	31	32.6666666666667	39.5	42	21	43	41.1666666666667	51	49.5	40	40.8333333333333	42	37	38	44
190	0	0	4	4	5	7	4	3	7	9	5	16	10	14	9	18	13	16	24	29	12	17	27	24	34	16	26	22	39	45	20	28	31	31	43.3333333333333	44.3333333333333	32.5	35.6666666666667	40.8333333333333	22	30.1666666666667	40	31.5	41.3333333333333	32.8333333333333	56	62	60	47
191	0	0	4	3	4	6	8	4	7	5	7	10	11	16	8	13	18	14	10	17	18	15	15	24	28	31	45	40	18	29	25	21	33	29	34.1666666666667	42.3333333333333	32	50	37.6666666666667	35	32.1666666666667	47.3333333333333	40.5	40	26.8333333333333	51	65	50	61
192	0	0	2	3	3	2	2	7	9	13	9	9	10	17	15	14	21	17	26	24	19	19	32	26	25	23	32	29	27	23	28	27	32	40	29.3333333333333	32.3333333333333	34	43	31	47	49	42.6666666666667	43	43.3333333333333	52.8333333333333	42	33	56	56
193	0	0	3	3	5	8	8	9	8	7	13	8	8	13	11	13	25	32	17	21	22	26	12	19	30	26	21	24	33	24	32	28	30	32	32	20.6666666666667	29	30	39.8333333333333	44	40.3333333333333	43.3333333333333	35	40	51.6666666666667	47	56	28	48
194	0	0	3	2	4	6	6	4	10	10	10	10	9	10	3	23	17	15	38	23	14	19	24	28	18	17	32	36	41	20	11	20	30	20	23	37.3333333333333	45.5	56.6666666666667	29.6666666666667	32	38	42.6666666666667	27	33.6666666666667	42.6666666666667	52	69	49	61
195	0	0	5	3	2	3	10	7	4	10	13	5	11	12	8	24	9	14	18	14	20	21	30	25	33	28	30	33	21	19	29	25	39	31	22	34.3333333333333	25	44.6666666666667	34	62	66	52	31	61.6666666666667	52.5	54	45	68	55
196	0	0	5	4	5	1	5	5	6	10	9	8	13	11	14	9	14	27	25	25	30	20	20	21	16	16	27	22	21	31	34	20	31	40	20.1666666666667	45	35	30.6666666666667	53.6666666666667	44	35.1666666666667	39	42.5	33	68	46	47	43	59
197	0	0	1	1	4	2	4	4	7	10	11	12	15	16	11	13	24	16	20	15	42	20	16	21	23	29	35	25	32	25	25	29	38	32	25.1666666666667	19.3333333333333	47	22	35	57	59.1666666666667	49.3333333333333	62	44	35.8333333333333	55	54	50	35
198	0	0	2	3	4	6	7	7	10	5	9	12	17	17	16	14	17	14	16	20	20	27	39	20	26	14	25	37	23	27	33	35	26	34	28	32.3333333333333	47.5	31.3333333333333	28.8333333333333	40	31	51	41.5	48.3333333333333	54.5	40	46	59	33
199	0	0	3	5	2	4	9	7	11	17	15	12	8	13	12	17	22	19	27	24	17	31	21	34	16	12	18	39	24	26	46	36	21	38	41	13.3333333333333	40	21	38.8333333333333	38	36.3333333333333	39.3333333333333	37	47	49	52	54	55	54
200	0	0	2	2	2	4	9	13	7	10	7	7	16	13	9	16	13	16	21	20	26	27	30	22	23	24	21	44	39	32	26	35	36	16	30.3333333333333	36	28	53	47.6666666666667	50	33.1666666666667	61.3333333333333	40.5	58	45.6666666666667	49	58	68	67
201	0	0	4	2	4	8	7	9	11	3	8	11	8	14	18	20	19	27	21	14	23	25	21	15	25	30	13	14	9	30	20	21	35	31	18.1666666666667	34	49.5	39.6666666666667	48.6666666666667	31	34	40.3333333333333	43	41.6666666666667	32.6666666666667	68	65	43	56
202	0	0	1	0	2	4	13	8	4	11	5	11	11	9	8	21	17	23	19	13	13	23	13	38	24	25	51	27	23	20	16	30	31	30	30.1666666666667	41	39	35.6666666666667	23	37	61.3333333333333	42.3333333333333	50.5	41	44.5	47	62	72	51
203	0	0	3	0	7	6	7	6	6	4	9	11	18	12	13	13	21	26	20	33	27	24	24	18	20	22	48	33	22	38	24	34	44	46	19.5	32.3333333333333	46	47.3333333333333	33	30	40.1666666666667	36	37.5	28.6666666666667	63.1666666666667	37	76	56	54
204	0	0	3	5	2	7	8	9	3	8	8	11	10	12	13	19	16	17	25	15	12	22	32	25	13	21	37	24	26	19	31	31	39	41	34.3333333333333	35.6666666666667	44.5	42	47	51	45.5	52.6666666666667	34	48.3333333333333	47.8333333333333	60	57	56	62
205	0	0	0	3	4	4	5	6	5	7	9	9	12	12	13	17	21	11	23	22	33	17	34	32	22	29	31	22	31	34	36	36	36	31	36	29.6666666666667	44	53.6666666666667	43.8333333333333	34	42.3333333333333	47.6666666666667	29	47.3333333333333	55	46	52	61	56
206	0	0	1	2	4	1	9	11	7	4	9	12	15	22	12	22	16	18	19	16	22	20	22	23	15	19	43	22	21	34	24	28	37	28	20.1666666666667	36	35	49.6666666666667	46.8333333333333	35	51.1666666666667	45.3333333333333	43.5	36.6666666666667	47	40	59	65	37
207	0	0	4	1	5	3	7	4	9	11	9	9	7	12	15	13	13	15	20	23	40	24	19	24	14	34	32	26	28	29	30	21	24	38	19	35	41	46	43.6666666666667	65	65.1666666666667	33	43	65	65.8333333333333	39	60	57	62
208	0	0	4	3	1	4	10	6	12	12	6	13	11	14	10	22	19	45	18	17	18	12	27	15	18	12	35	31	23	28	22	37	21	38	39.3333333333333	40	36.5	32.6666666666667	33.8333333333333	37	52.5	39.3333333333333	48.5	39	43.8333333333333	49	48	53	47
209	0	0	1	3	5	3	8	6	6	8	14	11	19	15	14	17	20	17	22	19	20	17	22	31	17	38	15	31	31	27	29	30	30	45	22.1666666666667	37.3333333333333	46.5	35	44	44	29	48	41	34.6666666666667	43.6666666666667	34	55	49	59
210	0	0	0	3	2	2	6	12	9	8	9	10	8	14	17	16	26	32	18	21	19	22	26	32	25	15	21	31	20	17	36	39	28	31	27.1666666666667	28.6666666666667	31	54.6666666666667	35.8333333333333	45	37.1666666666667	43	36.5	51.3333333333333	38	49	48	40	44
211	0	0	0	1	5	5	2	8	7	4	9	12	13	14	17	23	21	16	31	18	18	13	21	30	26	34	46	19	18	16	39	38	38	40	32.1666666666667	35	44.5	32.3333333333333	36	30	47.1666666666667	41.3333333333333	48.5	55	60.8333333333333	58	55	49	51
212	0	0	4	5	3	5	4	7	4	4	10	6	11	11	18	16	19	28	22	25	25	17	23	12	43	24	18	18	44	16	40	31	25	42	13.3333333333333	31.6666666666667	37.5	44.6666666666667	55.6666666666667	40	32.1666666666667	37.3333333333333	49	30	55	43	50	50	39
213	0	0	4	3	5	2	11	7	5	6	9	4	14	12	10	9	18	13	12	24	25	24	26	30	22	26	26	32	34	33	44	30	36	37	34.1666666666667	31.6666666666667	26.5	23.6666666666667	40.6666666666667	30	40	53	54.5	38.6666666666667	64	52	62	50	46
214	0	0	5	1	5	2	7	7	6	4	7	12	6	22	14	13	12	25	19	20	24	23	34	46	26	19	26	35	23	35	25	23	31	27	38.1666666666667	33	16.5	45	43.8333333333333	45	31.5	38	38	44.6666666666667	38.8333333333333	40	41	45	68
215	0	0	4	3	3	3	14	9	9	9	5	12	10	17	10	17	20	14	14	18	17	36	21	28	28	25	38	25	33	22	27	33	29	33	26.3333333333333	42	42	42	43.6666666666667	24	30	38.6666666666667	58	41.6666666666667	38	64	51	58	70
216	0	0	1	3	2	6	7	15	7	11	8	8	6	18	11	7	20	22	37	22	32	13	19	26	24	23	20	34	39	20	24	37	36	24	42.1666666666667	40	23.5	39	46.8333333333333	43	54.1666666666667	39	40	44	33.8333333333333	48	61	45	51
217	0	0	4	3	3	6	7	12	5	8	9	10	10	10	9	14	23	19	23	16	24	17	19	34	21	17	27	39	26	21	40	33	19	25	29	29	40	40.6666666666667	36.6666666666667	29	33.1666666666667	56	40	28	46.8333333333333	51	54	51	64
218	0	0	2	5	4	5	3	4	5	8	6	6	7	10	16	9	16	30	17	22	24	29	16	19	24	14	27	29	26	18	28	17	24	34	26.1666666666667	27.3333333333333	38.5	35.6666666666667	56.8333333333333	48	44.3333333333333	44.3333333333333	49.5	44	42	39	49	51	53
219	0	0	1	5	5	6	2	6	7	8	12	13	19	14	8	23	5	21	22	22	21	21	25	23	25	34	37	29	31	39	18	30	19	30	24	25	34.5	36.3333333333333	41	36	45	36.3333333333333	34	55.3333333333333	57.8333333333333	38	65	39	45
220	0	0	7	4	5	3	5	5	4	3	8	10	6	21	14	23	14	26	28	29	15	17	18	17	16	22	25	17	34	38	37	35	36	31	17.1666666666667	41.6666666666667	29.5	37.6666666666667	42	55	47	51	43.5	53.6666666666667	64	44	48	78	51
221	0	0	2	2	6	4	6	4	2	6	15	9	15	15	9	17	15	22	12	18	20	26	18	26	27	22	35	34	26	40	31	33	36	39	27.3333333333333	36.6666666666667	31.5	38.6666666666667	29	26	54.1666666666667	53	25.5	42.6666666666667	42.6666666666667	61	46	53	58
222	0	0	4	4	4	4	6	8	6	12	2	7	11	12	12	9	9	23	20	10	16	22	18	11	13	32	26	38	32	29	18	39	30	50	23.1666666666667	45	34.5	39.6666666666667	39.5	41	29	32.3333333333333	35	46	48	44	48	61	53
223	0	0	2	1	5	5	10	11	5	5	6	9	16	16	13	10	26	29	19	19	15	26	19	24	21	32	30	22	32	42	26	31	29	31	46.3333333333333	26	45	35.6666666666667	36	54	37.5	49	37	29.3333333333333	34.8333333333333	41	56	54	59
224	0	0	3	5	2	2	6	11	8	12	11	13	18	9	15	27	12	24	11	29	19	13	22	35	17	19	22	22	34	34	27	26	30	31	29.5	23.3333333333333	45	22.6666666666667	38	36	24.3333333333333	25	63	29	47.6666666666667	57	56	68	53
225	0	0	1	5	7	5	17	8	6	9	8	7	9	17	12	25	15	21	23	23	16	18	22	27	27	38	17	21	32	19	31	21	35	21	36.1666666666667	28.6666666666667	24.5	45.3333333333333	42	33	57.6666666666667	40	37.5	47	56.8333333333333	39	56	65	45
226	0	0	1	3	6	3	8	7	8	10	7	7	6	7	15	19	17	29	22	18	27	20	32	20	18	23	31	31	28	40	20	25	37	26	49	42.3333333333333	37	47	32.6666666666667	41	41	47	35	50.6666666666667	75	40	61	53	44
227	0	0	1	3	8	3	5	7	9	6	9	12	13	18	8	17	13	23	31	34	29	16	27	24	36	25	36	27	35	27	40	38	29	26	28.3333333333333	29.3333333333333	29.5	39.3333333333333	36.8333333333333	34	50.5	70	57.5	61.3333333333333	49.6666666666667	45	51	55	48
228	0	0	3	2	6	4	7	5	13	5	8	8	10	11	18	13	22	28	25	25	24	21	26	29	18	34	20	34	46	30	33	19	22	21	18.8333333333333	37.3333333333333	39.5	34	26.8333333333333	53	41.1666666666667	63.6666666666667	53	43.6666666666667	71.8333333333333	46	57	60	51
229	0	0	3	3	4	9	5	9	6	3	4	7	7	15	14	13	15	20	28	26	27	24	26	21	27	22	33	23	28	19	21	30	30	32	36.3333333333333	22.3333333333333	36.5	39	36	53	42.1666666666667	31	47	61	50.6666666666667	63	55	47	43
230	0	0	2	0	2	6	6	9	9	9	8	7	8	8	7	24	19	12	16	15	27	31	15	17	17	23	29	25	23	19	24	19	35	38	24	43	40	24.6666666666667	47.6666666666667	47	59.1666666666667	39.6666666666667	33.5	48.6666666666667	37	38	66	38	63
231	0	0	5	1	3	3	11	7	9	4	15	8	8	17	13	11	20	23	24	24	22	17	21	20	27	15	30	23	17	22	24	29	30	34	25	47	37	38	31.6666666666667	22	43.1666666666667	59	44	43	65.8333333333333	58	54	67	52
232	0	0	2	4	3	2	15	10	6	9	7	9	6	17	14	15	13	24	18	22	29	16	27	9	26	24	16	33	17	27	16	18	39	24	23.1666666666667	26.3333333333333	33.5	47.3333333333333	66	40	36.1666666666667	56.6666666666667	40	61	46.3333333333333	72	38	34	43
233	0	0	2	3	3	4	8	8	11	9	5	14	9	10	11	21	14	8	24	18	28	27	21	30	29	34	30	19	31	26	25	19	40	33	23.1666666666667	33.6666666666667	42	37	48.5	66	44	56	44	61.3333333333333	50.6666666666667	50	51	47	65
234	0	0	5	1	4	6	4	9	10	6	4	9	15	14	14	18	16	23	25	24	22	17	20	29	19	22	32	30	32	32	25	22	29	36	41	26	24.5	46	32	35	55.1666666666667	34	50.5	47.3333333333333	54.8333333333333	52	40	41	53
235	0	0	2	1	4	6	6	5	4	7	6	13	13	12	14	6	12	23	19	25	19	10	22	17	34	37	31	46	30	31	23	28	21	32	27	22	38	31	44	58	43.1666666666667	43.3333333333333	61	48.6666666666667	57.1666666666667	52	48	66	61
236	0	0	4	2	3	7	11	7	5	9	14	10	11	9	7	23	26	16	21	11	19	18	32	42	16	20	20	27	22	35	43	26	35	31	34	31.3333333333333	35	42	47.6666666666667	47	54.1666666666667	31	40.5	54.3333333333333	56.6666666666667	45	64	46	66
237	0	0	0	5	10	7	6	10	7	6	5	8	4	11	18	11	17	19	19	25	23	30	18	25	34	27	38	26	26	23	19	33	25	31	29.5	47.3333333333333	40.5	43	35.8333333333333	31	44.1666666666667	50.3333333333333	56.5	54.3333333333333	41.8333333333333	49	50	51	77
238	0	0	4	4	4	6	10	9	14	5	9	7	12	8	12	13	11	26	20	20	17	26	23	17	31	40	41	15	38	35	19	28	23	24	14	37.3333333333333	26.5	38	63.8333333333333	36	51	54	51.5	44	47.5	64	57	46	40
239	0	0	3	2	3	4	7	9	4	12	4	8	15	11	14	9	19	24	19	13	25	27	26	26	31	20	13	50	41	29	21	26	28	26	44.3333333333333	35.6666666666667	43.5	36.3333333333333	46.8333333333333	35	28	48.3333333333333	24.5	52	60.8333333333333	48	64	50	46
240	0	0	0	3	3	4	6	7	8	10	7	11	11	10	24	17	25	9	31	16	24	21	15	22	22	38	32	38	24	21	30	19	23	32	21.1666666666667	36.3333333333333	37	40.6666666666667	31.5	46	47.1666666666667	52.3333333333333	59.5	41.3333333333333	37.8333333333333	48	62	55	61
241	0	0	2	1	3	7	10	7	3	8	11	9	13	17	9	18	22	31	22	18	16	18	24	20	31	42	42	28	30	21	35	24	37	23	33.3333333333333	37.6666666666667	25	36.6666666666667	24.8333333333333	37	44.1666666666667	59	55.5	31.6666666666667	48.5	56	54	45	50
242	0	0	3	2	5	7	6	8	11	6	6	11	15	14	9	19	21	21	9	24	25	31	34	23	23	20	15	23	24	23	27	27	28	29	30.3333333333333	31	16.5	49.6666666666667	45.8333333333333	45	44.3333333333333	28.6666666666667	32.5	56	40	55	35	42	47
243	0	0	1	3	3	5	9	7	9	10	9	13	9	8	9	11	18	19	18	16	24	21	17	25	35	33	25	25	17	24	33	38	27	28	17.3333333333333	29	38	43	40.8333333333333	37	39.1666666666667	35.3333333333333	43	29	42	48	39	67	46
244	0	0	4	3	6	5	8	8	3	7	6	9	7	10	11	17	9	29	26	28	17	21	16	14	22	24	20	19	29	32	25	31	20	27	17.6666666666667	36.6666666666667	44	46.3333333333333	45.8333333333333	53	40.1666666666667	41	47	38.6666666666667	38	63	51	49	60
245	0	0	6	3	4	3	10	8	11	9	9	10	13	8	19	7	7	19	33	32	30	14	28	29	23	31	38	27	26	34	39	28	28	37	35.6666666666667	32	42	28	29.8333333333333	36	47.1666666666667	40	39.5	60.3333333333333	56	61	57	52	63
246	0	0	2	4	7	4	6	5	6	10	10	8	4	10	18	13	13	20	13	18	14	17	15	18	24	20	33	39	28	21	28	41	35	33	33	33	30.5	37.6666666666667	43.8333333333333	29	42.1666666666667	48.3333333333333	35	40.6666666666667	49.8333333333333	68	54	69	38
247	0	0	5	5	3	5	6	4	7	11	9	15	16	14	9	16	21	20	16	26	16	31	28	19	19	20	33	45	18	23	39	27	21	28	34.3333333333333	27	41	34.6666666666667	26.6666666666667	50	54.1666666666667	45	49.5	50.3333333333333	37	58	67	73	46
248	0	0	3	1	4	5	4	6	6	8	15	11	19	12	12	20	14	29	14	20	21	11	19	30	27	22	24	29	29	30	35	27	27	31	26.1666666666667	22.3333333333333	27	35.6666666666667	28	40	36	25	59.5	41	51.6666666666667	39	59	46	53
249	0	0	0	3	5	3	7	5	12	6	3	7	12	11	12	15	18	18	24	17	21	17	31	19	21	18	28	26	27	43	29	29	25	43	31.3333333333333	33.6666666666667	30	30.6666666666667	46.8333333333333	35	36	69	47.5	56	36.8333333333333	54	34	55	62
250	0	0	4	4	3	4	6	11	9	7	4	8	10	7	13	20	18	26	20	28	16	15	11	21	19	31	26	37	15	19	18	19	14	22	30	30.3333333333333	18.5	49.6666666666667	30	33	45	51	54	45.3333333333333	38.8333333333333	52	51	55	40
251	0	0	5	5	3	6	5	11	11	5	5	12	12	9	12	18	20	15	16	23	19	25	31	15	26	27	49	21	36	34	23	26	26	36	31	17.3333333333333	49	43.6666666666667	34.5	39	43	55	49.5	62.6666666666667	57.8333333333333	41	62	62	50
252	0	0	3	4	5	5	4	12	15	5	10	6	13	10	19	16	9	16	25	20	15	25	14	42	29	20	22	30	28	24	30	34	29	28	39.5	35.3333333333333	29.5	43.3333333333333	36.8333333333333	38	49.3333333333333	39	52.5	60.6666666666667	62.6666666666667	40	40	49	48
253	0	0	4	3	3	4	4	8	3	9	4	12	21	16	12	11	16	27	26	17	23	26	14	20	19	25	16	20	22	28	22	25	32	28	39.1666666666667	34.3333333333333	52	36	39.8333333333333	47	55.1666666666667	48	40	45.6666666666667	46.8333333333333	58	50	43	54
254	0	0	1	1	4	4	7	10	10	9	12	4	14	14	19	15	12	21	16	25	17	12	15	37	32	30	24	20	24	22	34	28	20	27	32.3333333333333	38.3333333333333	21.5	43	34	20	32.1666666666667	37.6666666666667	47	42.6666666666667	52.6666666666667	60	52	45	66
255	0	0	4	3	12	7	10	7	9	5	8	12	8	7	14	19	16	37	23	13	24	24	16	19	17	44	32	26	21	30	34	27	22	32	34.1666666666667	26	23.5	40	30	46	37	25.3333333333333	58.5	47.6666666666667	49.8333333333333	67	31	51	60
256	0	0	0	1	8	4	6	8	11	7	10	7	19	14	16	12	32	25	21	23	20	23	21	27	26	21	42	27	27	14	33	20	41	31	29.1666666666667	29.3333333333333	27	34.6666666666667	52.8333333333333	41	40.1666666666667	37	44.5	48.6666666666667	65.6666666666667	42	51	63	55
257	0	0	2	5	3	6	7	7	4	3	9	7	12	13	20	17	27	22	21	21	18	29	16	17	28	27	37	30	21	20	30	23	42	38	34.1666666666667	32	34.5	43.3333333333333	36	53	36	44	45.5	47.3333333333333	50	42	51	47	53
258	0	0	5	3	6	12	6	10	9	9	8	9	7	10	27	19	11	24	13	28	19	17	24	22	29	28	16	37	22	32	33	33	30	32	24.3333333333333	37.3333333333333	56.5	43.6666666666667	35	36	38	45	39.5	31	53.6666666666667	52	51	52	52
259	0	0	3	1	3	3	10	8	5	3	9	7	12	8	7	14	15	20	21	20	19	36	17	18	37	27	24	19	32	30	34	32	27	38	41.3333333333333	30	38.5	33	43	41	32.3333333333333	36.3333333333333	34	42	60.8333333333333	56	38	51	82
260	0	0	2	4	5	8	3	7	9	12	9	9	10	13	16	21	19	19	17	24	23	29	21	17	30	34	31	30	35	37	33	21	47	42	31	42.3333333333333	50.5	32	55.6666666666667	42	43	48	32	46.6666666666667	54	51	37	54	70
261	0	0	7	3	1	6	6	10	13	7	11	7	14	12	22	10	24	20	24	18	20	24	30	24	17	27	25	31	36	34	34	29	42	34	21	39.6666666666667	31.5	48.6666666666667	44	47	30.1666666666667	29.6666666666667	36	53.6666666666667	43.8333333333333	45	61	57	57
262	0	0	5	1	7	7	5	7	10	8	3	13	13	12	14	12	16	22	19	25	29	27	25	34	30	25	31	18	23	43	36	33	40	41	25	40.3333333333333	31.5	36	24	50	53	30	48.5	66.6666666666667	51.6666666666667	27	43	52	70
263	0	0	2	1	5	4	6	9	11	6	8	14	13	12	14	13	15	20	15	15	21	14	27	38	22	40	22	23	35	31	29	23	40	32	37	22.3333333333333	34.5	40	43	45	47.1666666666667	42.3333333333333	42.5	57	48.5	42	56	44	49
264	0	0	4	4	3	2	7	13	7	7	3	7	12	8	10	12	21	23	13	27	17	34	29	36	27	27	26	38	28	19	48	28	28	15	32	32	24.5	65	34.8333333333333	40	34	45.3333333333333	26.5	54.6666666666667	53.8333333333333	47	64	50	42
265	0	0	3	5	5	5	8	11	5	5	7	11	10	10	11	16	11	20	16	21	41	23	21	36	23	30	23	22	27	31	20	28	14	28	33	31.6666666666667	25	36.3333333333333	38	26	39	49.3333333333333	63	54	59.3333333333333	43	30	63	74
266	0	0	1	6	2	4	4	12	13	9	10	10	9	14	7	11	9	20	15	30	30	21	28	25	15	23	35	33	18	22	24	23	29	29	36	27.3333333333333	29.5	30.6666666666667	43.3333333333333	36	45.1666666666667	36	45	50	48	51	43	42	51
267	0	0	4	2	6	6	6	6	9	8	6	12	12	9	15	24	7	26	22	30	23	12	25	32	24	14	27	26	39	29	18	36	30	19	29	29	38.5	30.3333333333333	33	59	51.1666666666667	63.3333333333333	39	50.3333333333333	46	43	56	44	70
268	0	0	6	2	1	4	7	6	9	7	3	12	18	9	15	8	25	19	29	21	21	24	15	25	30	23	28	25	29	20	13	17	17	28	39	22.3333333333333	31.5	56.6666666666667	36.8333333333333	43	52	38	54.5	32.6666666666667	47.8333333333333	56	49	50	50
269	0	0	2	3	4	6	9	9	9	6	9	5	12	9	19	11	10	14	17	23	23	20	26	24	27	20	20	33	37	36	35	35	25	23	26	28	44	27.3333333333333	44	44	31.3333333333333	50.6666666666667	44.5	64.3333333333333	33	50	61	56	60
270	0	0	2	2	5	6	6	6	6	9	4	10	10	12	13	18	8	19	18	29	16	20	28	23	28	34	39	23	30	41	30	25	22	15	32	27.3333333333333	32.5	52	33.3333333333333	41	31.1666666666667	42	40	31.6666666666667	57.8333333333333	41	42	52	49
271	0	0	3	1	5	2	5	15	7	9	7	10	9	10	10	9	16	20	18	16	26	19	11	25	21	16	35	26	36	25	18	39	19	26	24.1666666666667	25.6666666666667	36	36.6666666666667	21.8333333333333	28	30	28	47	40.6666666666667	52.8333333333333	45	43	62	55
272	0	0	1	4	2	10	6	5	13	3	8	15	10	9	12	9	16	25	20	35	20	16	23	15	23	19	28	20	29	28	33	39	29	20	34.1666666666667	40.3333333333333	37.5	35	34	29	26	31	30	40.6666666666667	49.8333333333333	50	51	39	54
273	0	0	5	3	5	10	3	5	8	4	5	13	21	9	17	10	18	26	29	34	18	22	13	39	32	43	25	15	37	40	22	22	28	36	31.1666666666667	16	43.5	28	43	60	24.3333333333333	26.6666666666667	26.5	57	61	48	49	51	38
274	0	0	2	6	6	5	12	7	5	5	8	6	18	11	14	21	18	24	26	17	12	19	33	26	36	14	32	40	52	32	23	27	21	36	30	31	35.5	35	65	53	54	29.3333333333333	30	43.6666666666667	54.8333333333333	44	61	35	55
275	0	0	3	2	1	5	9	8	12	8	10	9	11	16	10	21	11	19	25	14	17	29	23	35	15	25	28	19	27	16	32	44	30	30	36.3333333333333	40	46	47	39	52	48.5	40	48.5	63	46.8333333333333	39	48	54	55
276	0	0	1	3	2	7	10	7	9	9	3	9	12	13	14	14	13	34	13	14	28	32	26	26	34	24	30	21	13	36	25	55	15	31	24	43.6666666666667	37.5	32.6666666666667	46	45	40.1666666666667	49.3333333333333	39	46.6666666666667	43.6666666666667	58	60	55	58
277	0	0	5	3	5	4	7	11	4	9	11	8	9	10	12	17	16	12	18	24	20	23	37	19	33	29	26	38	34	28	22	20	31	34	36.3333333333333	39.3333333333333	21	35.3333333333333	49.8333333333333	33	51	59	36.5	46	57.6666666666667	36	57	54	60
278	0	0	2	2	5	4	6	14	13	9	4	4	8	8	12	24	9	20	26	23	19	19	23	28	18	19	28	23	34	37	23	26	28	34	32.1666666666667	33.6666666666667	42	59	47.8333333333333	60	38	47.3333333333333	57.5	45	31.8333333333333	39	64	46	55
279	0	0	5	3	4	10	9	6	12	5	9	7	15	17	10	17	16	16	22	27	21	23	20	23	19	33	20	38	29	37	23	38	19	34	21.1666666666667	36	18	40	48.8333333333333	26	38.1666666666667	33.3333333333333	47.5	43.6666666666667	52	58	57	63	61
280	0	0	3	4	3	2	3	6	10	6	11	6	8	8	13	16	11	21	20	18	28	24	22	14	24	28	33	34	18	31	36	24	32	22	41	28.3333333333333	35	35.6666666666667	38.3333333333333	47	44.3333333333333	52	44	37.6666666666667	65.5	55	51	38	36
281	0	0	2	1	5	6	7	6	9	6	13	10	11	13	16	16	23	15	22	19	22	22	19	18	31	28	33	38	41	33	32	20	38	26	35.1666666666667	34	33	38.6666666666667	46.5	52	51.3333333333333	35.3333333333333	49.5	41.6666666666667	51	45	56	54	46
282	0	0	2	1	3	7	5	8	7	5	7	5	18	12	13	15	13	12	29	17	34	19	27	20	25	16	30	19	22	24	27	42	52	33	40	22	29	24.3333333333333	31.5	34	74.1666666666667	38.3333333333333	50.5	41	37.6666666666667	58	38	47	28
283	0	0	1	2	4	6	9	8	10	10	5	5	10	23	11	21	22	38	25	30	27	17	21	18	23	34	30	35	34	24	14	32	25	40	36.1666666666667	42.6666666666667	31	27.6666666666667	33.8333333333333	33	56.1666666666667	57	40	26	55	39	57	52	54
284	0	0	3	3	3	6	6	9	5	10	5	16	12	19	8	12	23	23	23	28	23	23	30	15	19	24	24	20	33	20	48	28	43	30	31	45.3333333333333	27	51	29	46	47.3333333333333	35.3333333333333	58.5	54	38.5	50	49	54	58
285	0	0	4	1	4	3	6	10	5	13	1	14	11	13	13	11	12	24	11	17	18	25	23	27	22	34	13	32	35	28	34	26	30	19	36.1666666666667	32.3333333333333	24	45.6666666666667	24	35	43	59.3333333333333	33	53.6666666666667	41.8333333333333	50	59	44	75
286	0	0	1	3	1	6	8	7	10	5	7	12	14	10	14	12	12	25	24	24	26	21	26	18	27	20	25	22	30	42	24	48	33	27	15.6666666666667	29.6666666666667	32.5	50.6666666666667	30.8333333333333	40	40.1666666666667	46	40.5	33.3333333333333	54.8333333333333	43	39	55	47
287	0	0	2	0	3	7	6	6	3	7	9	7	13	12	11	28	9	22	16	14	24	22	25	19	23	18	27	28	27	25	30	32	49	47	37.1666666666667	27	29	37.6666666666667	38	47	38.1666666666667	48.3333333333333	32.5	32	38	44	56	62	55
288	0	0	2	3	4	6	10	14	2	9	8	8	15	18	6	16	20	38	25	25	36	22	24	26	16	23	32	20	23	24	31	24	29	27	31.1666666666667	46	49.5	32	50.8333333333333	55	52.1666666666667	58.3333333333333	35	51.6666666666667	51.8333333333333	50	37	57	41
289	0	0	5	6	5	5	6	4	5	4	4	10	5	16	18	11	18	32	30	21	23	15	25	17	27	39	50	21	33	25	12	30	42	31	39.1666666666667	33	27.5	46.6666666666667	34	44	36	37	51.5	47.6666666666667	57	29	54	48	47
290	0	0	1	4	5	4	5	11	3	6	11	10	12	10	11	18	25	21	30	31	15	15	32	28	20	29	26	32	36	15	14	22	23	27	39.1666666666667	31.6666666666667	23	28	51.8333333333333	37	53.3333333333333	43	46.5	38.6666666666667	44	39	36	36	65
291	0	0	3	3	3	6	5	12	8	12	8	10	18	10	10	18	16	28	17	17	11	29	22	22	15	25	32	36	33	18	49	42	32	31	29.1666666666667	25	37	67.3333333333333	39	61	42	42.3333333333333	51.5	44	39	70	44	61	62
292	0	0	3	3	1	9	5	13	11	5	12	6	5	13	10	23	14	14	15	26	23	17	13	14	16	17	31	26	21	20	25	27	26	25	43.1666666666667	37.3333333333333	30	55.3333333333333	34	44	45	46	36	51.6666666666667	37	51	45	58	33
293	0	0	2	6	5	11	6	3	4	10	7	9	18	11	16	9	14	21	26	12	28	22	22	31	24	18	25	21	24	19	29	37	26	34	41	25	25.5	43.6666666666667	36.5	45	34.3333333333333	33.6666666666667	40	38.6666666666667	56.5	48	38	50	49
294	0	0	4	0	5	7	6	10	11	9	9	9	10	13	13	14	17	23	18	8	24	26	13	31	19	33	22	14	29	21	47	36	39	21	31.3333333333333	34.3333333333333	33.5	51.6666666666667	39.8333333333333	44	31.5	34.3333333333333	52.5	57	36	52	60	39	50
295	0	0	2	3	7	8	10	6	5	5	5	12	15	8	19	11	16	14	21	32	23	17	24	19	24	20	34	40	32	35	33	17	30	19	37.3333333333333	29	23.5	43	43	42	56.1666666666667	43	45.5	54	56.6666666666667	39	53	68	51
296	0	0	6	1	6	7	7	10	8	5	5	11	9	18	13	10	19	23	25	28	17	21	16	25	25	29	25	29	37	47	46	45	38	30	34.1666666666667	23	29	34.6666666666667	33.8333333333333	23	36.1666666666667	35.3333333333333	53.5	60.3333333333333	70	52	50	73	65
297	0	0	1	3	1	5	6	8	7	11	6	14	8	10	16	18	20	20	25	29	21	27	17	26	24	26	30	30	32	17	28	30	23	28	34.1666666666667	35.3333333333333	33	63	49.8333333333333	50	35.1666666666667	62.3333333333333	48.5	36	45	42	62	50	55
298	0	0	4	2	3	7	7	6	4	5	4	12	18	14	20	17	14	19	23	23	22	28	17	20	12	24	41	28	51	16	29	35	27	22	39.5	34	35.5	35.6666666666667	42.8333333333333	45	46.1666666666667	51	40	36	33	50	40	44	43
299	0	0	6	3	5	2	7	8	9	9	8	7	8	9	20	18	10	28	18	22	18	17	18	17	18	30	39	25	31	31	17	37	35	21	43	40	52	42.6666666666667	39	24	56.1666666666667	53	39	33.6666666666667	40.8333333333333	42	58	66	50
300	0	0	3	1	7	11	7	6	7	5	7	8	16	18	17	15	16	26	32	17	25	22	12	19	18	20	27	29	22	18	29	28	28	34	37.1666666666667	29.3333333333333	28.5	35	44.8333333333333	29	60.3333333333333	42	34	55	44.8333333333333	54	48	74	72
301	0	0	2	1	2	3	8	7	6	9	11	12	12	20	7	14	13	28	17	15	29	16	17	22	24	34	30	31	32	19	18	40	32	34	20.1666666666667	45.3333333333333	33.5	24.6666666666667	48	40	36	45.3333333333333	34.5	45	45.8333333333333	39	37	51	33
302	0	0	1	2	0	4	3	12	4	8	8	8	9	13	16	13	14	32	17	16	20	13	27	32	23	27	23	34	29	33	42	42	29	25	22.1666666666667	35.6666666666667	46	39.3333333333333	39.5	42	42.1666666666667	43	42	34	45.8333333333333	40	80	47	71
303	0	0	4	4	4	5	8	9	7	12	11	13	10	9	13	10	13	14	25	37	26	16	22	21	24	38	42	27	16	46	32	28	25	22	34.1666666666667	36.6666666666667	41.5	63	25	35	29.1666666666667	44.3333333333333	45	50.6666666666667	43.6666666666667	36	32	67	52
304	0	0	3	1	7	6	2	11	6	11	8	15	13	8	10	13	13	23	16	21	22	14	20	19	13	22	26	20	28	29	25	32	15	27	45.1666666666667	28.3333333333333	35.5	23	33.8333333333333	27	29.1666666666667	43	49	50.6666666666667	50	41	60	48	56
305	0	0	4	1	3	5	9	9	5	7	5	10	11	9	11	20	25	15	19	22	28	26	33	18	26	26	21	34	36	35	39	27	35	46	27.5	24.6666666666667	39	34	31	35	43.1666666666667	37.6666666666667	48	38.6666666666667	60.5	53	56	59	48
306	0	0	8	6	5	4	8	7	13	10	6	11	10	12	14	15	10	18	17	29	23	17	30	24	13	26	31	24	29	29	31	33	28	46	39.1666666666667	37.3333333333333	42	31.6666666666667	36	52	47	50	45.5	47.6666666666667	47	44	42	57	66
307	0	0	3	3	5	6	5	11	11	9	10	12	4	14	17	23	13	21	19	27	18	22	20	19	27	30	15	34	37	26	29	27	30	24	31	12.6666666666667	30	35	29.8333333333333	47	43.3333333333333	52.6666666666667	27	46	65.6666666666667	38	50	52	52
308	0	0	2	5	1	10	12	8	5	18	10	10	13	13	10	15	18	24	17	18	30	21	20	17	16	29	36	26	40	30	27	20	19	21	29.1666666666667	42	52.5	48	39	47	80	36	61	34	48.3333333333333	55	41	49	35
309	0	0	3	4	6	6	5	13	7	4	9	9	12	2	12	13	21	17	24	22	27	12	29	23	27	27	30	26	30	24	37	20	25	36	21.1666666666667	39.3333333333333	57.5	47	32.5	54	20.1666666666667	46.6666666666667	51.5	49.6666666666667	38	68	45	56	57
310	0	0	4	2	3	5	13	3	11	6	7	15	12	15	16	15	16	28	17	14	9	16	24	31	28	29	38	24	29	34	49	28	32	26	44	28	38	35	44.8333333333333	37	46.5	34.3333333333333	43.5	35	60.8333333333333	68	43	59	51
311	0	0	5	5	7	3	4	6	6	11	6	12	13	7	12	14	17	22	20	24	19	18	24	32	31	27	33	29	27	32	40	36	38	27	29	24.6666666666667	27	17	30.8333333333333	39	48	27	48.5	37.6666666666667	59.8333333333333	57	66	43	51
312	0	0	6	8	3	5	9	8	7	9	12	6	8	16	17	7	21	20	34	28	22	33	21	19	24	20	35	38	21	35	36	31	16	32	31.3333333333333	38	45.5	53.3333333333333	46.6666666666667	27	54.3333333333333	57.3333333333333	56.5	30	56.8333333333333	65	76	62	43
313	0	0	5	5	5	3	3	8	14	8	13	8	8	10	17	11	10	23	30	28	25	13	22	24	22	25	30	23	26	28	17	39	35	21	20.1666666666667	16	34.5	53	17	49	37	51.3333333333333	51	56	48.8333333333333	60	51	53	35
314	0	0	1	1	6	5	6	5	9	8	8	8	10	11	17	20	9	26	15	25	24	21	18	28	28	24	23	16	29	18	28	33	27	41	18.3333333333333	35.6666666666667	43.5	34	34	55	43	49.3333333333333	63	53	45.6666666666667	52	64	63	47
315	0	0	2	1	2	4	6	7	8	9	9	10	10	9	10	20	18	29	21	32	30	16	26	40	28	20	23	29	23	30	34	28	37	30	22	36	28	50	37	46	30.1666666666667	42	49	51	43.6666666666667	48	62	47	65
316	0	0	5	5	2	4	7	4	8	4	4	8	10	18	12	15	11	30	24	22	20	25	22	23	24	31	26	28	25	36	23	24	40	38	17.5	31.3333333333333	44	31.6666666666667	29.6666666666667	41	42.3333333333333	54.3333333333333	51	52.6666666666667	53.8333333333333	51	61	43	53
317	0	0	2	4	2	5	4	7	12	6	12	8	14	14	8	10	28	36	21	16	25	17	38	17	17	25	14	25	57	17	27	53	28	22	35.3333333333333	30.3333333333333	36	39.6666666666667	25.6666666666667	41	47.1666666666667	55	34	49.6666666666667	43	47	72	58	46
318	0	0	5	3	3	4	7	9	4	7	11	6	8	15	9	25	18	22	21	27	21	28	25	23	25	15	33	27	30	28	29	28	26	34	27.3333333333333	38.6666666666667	38	46	36.8333333333333	39	41.1666666666667	59.6666666666667	41	53.3333333333333	44	54	43	61	76
319	0	0	3	2	5	2	12	9	5	11	3	13	11	10	9	13	18	22	17	17	22	21	25	20	18	27	35	45	26	30	49	40	27	28	43	44.3333333333333	42	31	50.8333333333333	44	36	46.3333333333333	54.5	44	36.8333333333333	37	41	49	47
320	0	0	3	0	7	2	6	7	5	9	8	15	18	6	14	13	18	23	26	24	20	33	30	12	34	27	23	31	44	23	41	41	41	28	26	30	27.5	35	51.8333333333333	41	46	50.3333333333333	49.5	41	29	64	55	46	46
321	0	0	6	4	4	7	7	9	8	8	11	4	11	16	20	15	20	23	14	19	20	21	23	19	15	23	22	34	30	29	25	33	23	18	29.1666666666667	26	43	33.6666666666667	36.8333333333333	36	64.1666666666667	38.6666666666667	40	57	38.8333333333333	56	68	52	73
322	0	0	5	2	4	6	6	4	7	8	11	10	14	12	17	17	16	24	25	14	23	24	26	26	19	35	39	40	38	34	19	41	25	24	24	28.6666666666667	23	29.6666666666667	44	34	47.3333333333333	37	58	50.3333333333333	57.6666666666667	46	28	48	55
323	0	0	1	1	2	6	2	5	6	8	5	7	12	15	12	12	18	22	12	14	14	25	20	18	25	25	41	33	33	20	27	18	33	22	44.1666666666667	24	34.5	22.3333333333333	28	45	36.1666666666667	38.3333333333333	44.5	53	47	66	54	44	60
324	0	0	3	2	5	3	6	9	9	5	12	5	13	12	5	27	14	22	30	18	23	18	28	31	29	26	38	31	23	28	29	34	42	27	23.1666666666667	41	38.5	48	49.5	40	34	55	51.5	55	43.5	45	59	49	54
325	0	0	2	3	2	3	7	13	8	6	11	10	10	8	12	14	14	22	25	18	29	21	24	31	23	24	29	13	30	45	18	28	16	15	32.1666666666667	24.6666666666667	34	31.3333333333333	43.8333333333333	44	33.1666666666667	59.3333333333333	45.5	68.6666666666667	40	55	52	59	38
326	0	0	3	4	8	5	9	7	8	5	12	6	11	8	15	12	16	33	27	17	14	23	32	21	19	19	20	42	33	21	34	31	35	40	35.1666666666667	34.3333333333333	34.5	42.3333333333333	38	48	46.3333333333333	29.3333333333333	39.5	38.6666666666667	50.5	61	62	41	59
327	0	0	4	1	5	5	5	9	7	7	9	9	17	6	7	13	16	14	27	25	25	22	15	21	27	11	34	30	29	23	20	24	38	15	27	30	40	27.6666666666667	33	40	42	57.6666666666667	56	59.6666666666667	67.6666666666667	58	44	43	67
328	0	0	2	4	5	2	1	14	9	15	7	11	26	11	17	14	17	22	20	17	20	22	22	20	23	23	31	18	24	21	27	21	41	29	37	30.6666666666667	27.5	25.6666666666667	36	40	52.1666666666667	58	43	53.6666666666667	53	33	50	65	61
329	0	0	2	3	3	6	10	8	6	5	11	19	8	7	14	20	19	25	27	12	17	24	20	26	25	24	32	30	19	32	21	33	25	14	22	30.3333333333333	31	29.3333333333333	23.8333333333333	44	33.5	34.3333333333333	43.5	69	51	59	32	66	37
330	0	0	4	2	4	6	8	7	6	8	7	9	14	15	14	17	8	15	30	25	14	19	23	20	13	22	15	21	41	45	25	32	25	24	17.5	31	54.5	19	27	31	25.1666666666667	54	56	41	36	60	48	54	65
331	0	0	5	0	5	2	7	5	5	3	10	10	13	15	11	15	19	17	17	21	33	28	20	22	26	19	26	22	29	22	27	30	28	24	21.1666666666667	43	24.5	33.6666666666667	35	40	48.3333333333333	51	33.5	55.6666666666667	45	42	52	54	58
332	0	0	3	0	4	2	3	14	8	12	5	12	9	12	18	30	22	27	21	25	11	18	21	24	12	21	27	28	28	23	17	23	31	30	29.5	37	32	31.6666666666667	41.6666666666667	46	44.1666666666667	61	30.5	42	53.8333333333333	43	49	63	47
333	0	0	2	2	6	4	14	7	2	4	7	10	9	13	13	17	4	21	23	27	22	24	23	25	18	34	17	17	28	30	23	37	45	25	33.3333333333333	22.6666666666667	43.5	29	37.6666666666667	40	35.1666666666667	33.6666666666667	46	39	47.8333333333333	43	80	54	76
334	0	0	2	2	6	5	3	6	7	7	6	8	13	12	18	7	20	17	29	17	24	20	20	21	20	27	28	33	35	35	28	51	18	29	25	34	55.5	51.3333333333333	34	46	45.1666666666667	27.6666666666667	39	36	53	60	68	71	31
335	0	0	5	2	1	6	7	14	11	11	6	13	10	13	15	21	22	20	22	35	25	24	12	27	33	22	19	26	35	30	24	12	51	22	31	42	30	24.6666666666667	35	30	41.3333333333333	41.3333333333333	41.5	44.6666666666667	30.8333333333333	26	50	53	64
336	0	0	2	2	2	5	6	9	4	9	11	13	10	11	12	21	18	15	20	22	24	22	29	19	19	26	24	34	34	46	15	22	23	34	27.3333333333333	24.3333333333333	42	24.6666666666667	49	40	55	35.3333333333333	28	49.3333333333333	45.6666666666667	21	52	36	40
337	0	0	0	3	2	4	7	17	4	8	4	12	8	12	13	13	18	22	30	17	22	15	19	30	20	21	37	31	33	27	36	15	26	40	31.1666666666667	28	33	41	51.6666666666667	41	47.3333333333333	27.6666666666667	36	52.6666666666667	47	43	39	41	36
338	0	0	5	0	9	3	6	9	6	12	9	9	13	19	19	15	26	23	21	24	39	17	21	14	25	18	32	32	34	9	36	39	47	21	24.1666666666667	30	36	40	34.6666666666667	45	46	43	28.5	34.6666666666667	48	58	34	60	41
339	0	0	1	5	2	4	14	9	9	10	6	11	8	10	15	17	24	34	24	18	22	18	12	17	22	17	17	25	26	27	29	35	31	38	42.3333333333333	30.3333333333333	40.5	29	44.6666666666667	51	35	38.6666666666667	55	44.6666666666667	42	50	50	52	53
340	0	0	4	5	3	2	9	8	7	11	7	11	16	15	14	13	14	19	29	24	25	18	26	22	25	21	18	13	20	27	36	35	24	30	42	29	31.5	37.6666666666667	28.8333333333333	55	51	35.3333333333333	40	45	43.8333333333333	57	60	51	57
341	0	0	3	2	3	9	6	3	6	10	9	6	14	11	20	20	10	25	23	29	25	28	26	16	25	22	20	28	31	29	36	28	24	20	33.1666666666667	23	37	64.6666666666667	20	39	47.3333333333333	22	51	44.6666666666667	52.6666666666667	56	40	52	26
342	0	0	1	1	3	8	8	10	5	4	5	5	9	10	13	8	12	27	14	23	15	27	21	36	15	31	31	25	30	40	28	42	28	35	26.1666666666667	25.3333333333333	24.5	32	38.6666666666667	44	33.3333333333333	39	40	63.3333333333333	26	59	37	48	72
343	0	0	1	1	3	6	4	6	10	6	13	14	9	20	13	10	15	22	20	24	22	25	28	16	27	39	32	22	25	35	50	25	42	18	46	34.3333333333333	41.5	41	41	56	44.3333333333333	56.3333333333333	42	49.3333333333333	32.8333333333333	52	45	49	40
344	0	0	5	1	6	6	10	7	8	6	8	6	9	4	8	11	18	19	17	21	23	30	18	21	27	11	27	32	28	28	27	22	33	31	18	37	43.5	31.3333333333333	50.6666666666667	38	44.5	46.3333333333333	44	50.6666666666667	53.8333333333333	61	55	43	45
345	0	0	1	3	4	8	4	11	8	3	10	14	8	10	10	11	18	22	14	21	17	29	22	31	36	22	15	24	28	14	20	20	54	30	28	29.6666666666667	37	26	39.3333333333333	45	47.3333333333333	51	47	47	44	51	54	52	52
346	0	0	3	2	5	6	4	7	11	7	9	11	8	12	12	14	15	25	17	14	26	19	27	51	20	28	25	40	35	25	46	54	23	42	36.1666666666667	24.6666666666667	51.5	27.6666666666667	48.8333333333333	41	40	40.3333333333333	26	30	45.6666666666667	41	53	59	63
347	0	0	4	5	1	3	9	8	8	11	9	9	14	13	11	23	23	26	17	24	18	28	26	23	17	35	22	31	32	27	26	28	42	45	26.3333333333333	26.3333333333333	42.5	50.6666666666667	48.6666666666667	37	41.1666666666667	32.3333333333333	53.5	50	46.8333333333333	51	53	52	44
348	0	0	4	6	4	3	9	11	6	2	4	15	11	9	18	15	18	16	23	22	21	33	22	34	29	18	25	22	30	40	38	32	18	25	18	19.6666666666667	36	39	36	32	48.1666666666667	42.6666666666667	49	58.6666666666667	40.8333333333333	25	65	69	67
349	0	0	3	3	1	7	1	7	12	6	14	9	19	4	10	13	19	18	11	18	13	22	12	26	28	24	34	22	18	24	23	31	19	26	33.3333333333333	33	34	36	39	41	44.3333333333333	27	46.5	37.6666666666667	51	43	70	56	52
350	0	0	2	2	4	6	6	11	10	9	6	13	13	8	22	21	10	29	17	27	14	13	23	23	30	30	37	29	41	22	35	19	31	26	33.1666666666667	51	32.5	44	41.8333333333333	32	47	46	52	47.6666666666667	45	50	47	52	52
351	0	0	4	3	0	5	8	8	9	9	8	16	5	5	20	22	21	22	26	28	24	21	21	19	29	42	23	29	35	31	22	25	28	32	33.1666666666667	23.3333333333333	52	33.6666666666667	53	61	45	35.6666666666667	38	47.6666666666667	44.6666666666667	50	70	46	72
352	0	0	4	2	3	6	4	5	15	10	6	20	11	14	16	10	13	17	22	29	17	33	16	20	22	33	34	31	32	26	31	23	20	25	28	42	41	41.6666666666667	31	44	39.1666666666667	42.6666666666667	50.5	38	39.6666666666667	42	68	56	69
353	0	0	3	5	3	5	3	11	4	13	9	18	9	15	11	21	17	16	23	25	19	27	27	24	30	26	28	28	44	23	25	26	25	15	46.1666666666667	26	21	21	51	40	41	48.6666666666667	31	40	50	54	37	69	57
354	0	0	7	3	6	7	4	8	6	6	8	11	8	11	7	16	18	14	32	22	22	23	19	15	26	27	25	37	27	38	37	31	27	25	33.1666666666667	40	43.5	50.6666666666667	52.6666666666667	37	47.5	41	34	64.6666666666667	57.6666666666667	49	67	41	47
355	0	0	2	3	6	7	7	12	10	7	15	8	8	20	9	13	15	29	21	23	29	19	30	29	20	29	32	26	31	32	32	26	36	8	35.3333333333333	36.3333333333333	34	40.6666666666667	45	52	41	52	45.5	42	50.6666666666667	31	73	44	50
356	0	0	5	3	3	5	6	5	3	13	15	14	7	7	11	24	17	25	29	19	19	28	22	24	23	27	35	17	25	34	35	18	47	30	34.5	43	38	25	29.8333333333333	40	60.3333333333333	42.3333333333333	48.5	51	53.8333333333333	69	44	65	63
357	0	0	4	7	3	5	5	7	4	4	6	6	12	9	11	15	22	21	23	33	19	27	19	25	37	34	28	37	26	22	20	27	30	37	9.33333333333333	34	28.5	32	34.5	39	47.5	32	40	41.6666666666667	53	61	57	55	52
358	0	0	4	4	3	6	5	9	4	3	5	9	9	14	10	15	8	13	21	35	13	8	26	27	21	19	41	25	28	21	26	32	23	34	29	46	50.5	36	44.8333333333333	44	58.3333333333333	42.3333333333333	36.5	41	52	53	50	35	58
359	0	0	3	0	7	5	15	7	4	8	9	16	6	14	20	29	13	8	21	39	24	23	19	47	17	33	35	22	29	17	37	18	27	21	27	34.3333333333333	29	45	26.8333333333333	30	60	49.3333333333333	43.5	36	42	54	55	52	49
360	0	0	2	3	2	3	6	5	5	3	7	10	11	12	18	20	19	19	19	18	18	22	25	21	24	36	36	28	36	27	27	22	31	27	42.1666666666667	47.3333333333333	28.5	37	33.8333333333333	31	40.3333333333333	52	43.5	48.6666666666667	46.6666666666667	53	42	84	32
361	0	0	1	3	3	1	5	7	9	11	5	10	8	10	14	12	13	16	16	30	27	13	23	31	15	20	21	23	27	25	28	41	29	38	18	26.6666666666667	42.5	40	44.6666666666667	52	26	53	35	48	40.6666666666667	46	49	68	53
362	0	0	2	3	4	5	9	5	9	6	7	14	13	13	15	6	11	12	30	13	14	31	27	22	25	18	27	45	30	30	22	34	22	23	30.1666666666667	27	25	32.6666666666667	44.8333333333333	30	40.1666666666667	56.6666666666667	52.5	44	44.8333333333333	59	55	54	44
363	0	0	3	4	5	2	4	10	5	12	6	9	6	9	18	15	21	28	23	32	26	24	25	26	26	10	34	32	18	24	41	26	21	24	21.3333333333333	51.3333333333333	44	31	46	45	46.1666666666667	39	51	43	26.6666666666667	63	34	37	37
364	0	0	6	2	0	7	6	6	9	10	8	5	10	7	11	19	13	19	24	24	22	18	25	32	18	18	34	43	32	30	30	41	35	26	37.3333333333333	32.6666666666667	36.5	43	29	47	41.3333333333333	38	42	58	45	55	55	57	56
365	0	0	3	4	3	4	2	7	9	11	10	16	7	11	17	20	17	12	31	9	20	27	18	27	27	42	20	18	36	31	29	32	29	48	28.3333333333333	31.3333333333333	40.5	39.6666666666667	36.8333333333333	40	35.1666666666667	52.6666666666667	46	44	54.5	57	43	58	49
366	0	0	4	3	5	5	6	10	11	9	9	10	9	14	18	26	23	23	15	22	20	13	18	20	24	33	15	28	30	22	22	37	31	48	31.3333333333333	37	32.5	42	29	35	48	51.3333333333333	33	36.6666666666667	57.6666666666667	49	67	49	56
367	0	0	5	5	4	2	2	10	6	10	7	6	8	4	14	20	22	27	22	33	14	20	22	28	24	24	33	25	19	23	34	20	30	21	35.1666666666667	30	38.5	33.3333333333333	32.3333333333333	31	40.1666666666667	32.3333333333333	45.5	35.3333333333333	44.8333333333333	60	57	54	63
368	0	0	5	2	6	7	10	13	9	8	13	6	11	14	16	19	15	33	32	9	19	19	26	24	31	23	32	21	37	33	37	34	34	18	22.1666666666667	31.3333333333333	31	20	38	41	52.3333333333333	44.6666666666667	38.5	38.6666666666667	32.8333333333333	51	40	56	49
369	0	0	3	2	2	2	7	8	12	8	6	14	8	16	14	14	16	20	20	28	16	24	26	27	22	33	32	29	34	39	36	25	29	44	33	32.3333333333333	27.5	34.6666666666667	40.8333333333333	34	42	40	42	20	50.8333333333333	57	63	57	59
370	0	0	2	2	5	8	4	2	5	9	7	14	6	8	18	20	10	27	23	17	29	15	18	16	29	29	27	28	27	22	41	23	29	29	39.1666666666667	35.6666666666667	30.5	39	31	36	30.1666666666667	58.3333333333333	40	30	52	54	47	54	74
371	0	0	6	1	6	1	3	6	10	4	13	10	7	7	9	14	12	19	13	30	29	23	23	34	20	37	26	26	24	35	38	25	29	20	45	36	23	44.6666666666667	47	56	43.3333333333333	45	38.5	43.6666666666667	34.6666666666667	48	28	55	40
372	0	0	0	2	4	6	10	6	10	9	10	12	10	5	10	20	18	18	25	36	21	18	34	24	24	27	35	41	32	31	28	27	26	26	28	25.3333333333333	40.5	33.6666666666667	33.6666666666667	39	44.1666666666667	40.3333333333333	43	47	57.8333333333333	30	52	36	53
373	0	0	3	3	1	6	6	9	10	9	10	11	12	7	15	28	13	13	10	21	28	23	27	27	17	26	30	39	39	22	15	28	32	36	23.3333333333333	31	36	35	30	42	37.1666666666667	32	45	47.3333333333333	62	56	41	47	59
374	0	0	1	6	4	2	10	10	12	6	7	15	10	9	14	20	13	13	14	18	16	16	19	21	28	32	28	23	24	14	26	28	31	28	39.1666666666667	32.3333333333333	29	30.3333333333333	39.8333333333333	34	46.1666666666667	50.3333333333333	49	42.6666666666667	54.8333333333333	43	53	55	55
375	0	0	3	3	3	9	8	12	5	9	9	4	5	16	17	26	15	20	17	27	11	7	16	21	30	31	32	32	26	42	25	30	35	25	35.1666666666667	24.6666666666667	43.5	29.6666666666667	25.8333333333333	21	45	39	39.5	55.6666666666667	39.6666666666667	49	26	51	76
376	0	0	4	5	7	6	10	8	10	6	13	4	9	10	17	20	12	21	24	17	21	15	18	20	24	19	26	39	31	31	30	29	35	20	18.3333333333333	25	40.5	45.6666666666667	35.6666666666667	30	45.1666666666667	43.3333333333333	46.5	38.6666666666667	45.6666666666667	46	53	41	55
377	0	0	2	2	6	5	10	12	7	7	8	8	12	12	10	19	31	20	19	35	19	21	16	29	15	25	21	19	32	38	18	24	24	39	37.3333333333333	33.3333333333333	34	31.6666666666667	40.8333333333333	55	45.3333333333333	59	33.5	64	63	44	46	47	57
378	0	0	1	2	3	5	8	9	9	8	8	6	13	17	9	20	26	18	22	27	9	17	21	19	40	19	36	31	34	19	14	43	30	35	37	42.6666666666667	51	34	32.8333333333333	53	39	46.3333333333333	42	48	37	69	77	55	71
379	0	0	3	1	4	5	6	8	5	7	4	4	10	14	7	16	14	18	20	25	17	18	24	24	23	8	33	22	17	38	28	16	34	25	20.5	23.6666666666667	50.5	35	45	30	52.1666666666667	37.3333333333333	33.5	33	42.8333333333333	34	62	70	61
380	0	0	6	3	1	5	5	9	16	5	12	6	9	12	10	12	13	19	21	29	20	24	22	24	30	14	41	10	26	38	18	24	28	35	45.1666666666667	39.6666666666667	21.5	51.6666666666667	35.8333333333333	55	43	38.3333333333333	50	46.3333333333333	45.6666666666667	49	54	59	45
381	0	0	4	4	3	4	8	3	7	9	13	3	7	11	14	11	19	27	22	17	26	18	14	35	26	33	37	26	17	30	22	38	42	30	35	34.6666666666667	51	36	46.8333333333333	29	62.1666666666667	40	45	51.3333333333333	48	44	42	59	40
382	0	0	4	4	6	7	14	6	11	10	8	9	24	10	15	29	11	15	23	28	21	19	16	27	22	26	18	26	31	39	31	24	36	32	27	35.6666666666667	39	38	26.8333333333333	47	45.1666666666667	47.3333333333333	40	43	47.8333333333333	54	56	55	48
383	0	0	2	5	4	1	6	2	6	6	6	8	8	18	16	16	21	17	24	21	27	19	24	20	17	22	18	24	39	14	24	19	33	22	35	17	52	29	41	43	32.1666666666667	53	47.5	29.3333333333333	40.8333333333333	39	49	43	46
384	0	0	5	4	5	6	2	4	8	4	6	12	6	11	12	11	14	21	13	22	19	28	19	27	24	23	20	24	32	35	28	24	32	30	23	31.6666666666667	29	46.6666666666667	36.6666666666667	37	65	48	25	51	38.8333333333333	46	63	47	73
385	0	0	3	6	4	5	15	6	4	8	14	15	9	10	8	23	14	12	16	18	22	28	22	25	29	45	24	19	43	30	39	33	38	21	34.1666666666667	36.3333333333333	43	37	57.3333333333333	59	46.1666666666667	47	41	28	61.8333333333333	48	60	53	52
386	0	0	6	0	3	2	5	7	9	3	6	8	15	10	12	17	14	21	13	25	24	21	26	22	22	31	34	35	21	26	34	34	29	28	34.3333333333333	34.3333333333333	37.5	38.3333333333333	56	36	33.3333333333333	45	45	44	43	59	44	55	44
387	0	0	7	4	6	8	6	7	6	5	10	11	10	8	14	17	17	13	29	20	23	39	39	17	30	27	34	23	41	36	21	29	34	35	29.3333333333333	27	25.5	48.3333333333333	20	33	50.1666666666667	49	43.5	60	27	35	27	59	64
388	0	0	4	3	3	1	9	10	5	6	5	6	7	16	7	20	22	15	22	16	14	25	17	20	22	22	22	30	27	34	18	31	44	26	39	23.3333333333333	31	28	51.6666666666667	45	42	29	36.5	52	65	55	58	67	41
389	0	0	3	3	0	6	11	5	8	8	13	10	17	15	11	21	13	19	18	16	32	18	18	22	28	34	39	31	33	37	31	36	31	20	31.3333333333333	28	40	39.3333333333333	40	43	33.1666666666667	46.3333333333333	36.5	27	38.8333333333333	38	43	67	72
390	0	0	2	5	2	9	4	6	8	9	5	8	11	16	15	10	17	24	14	32	29	24	31	18	17	21	31	19	39	30	28	25	35	35	35.1666666666667	43.3333333333333	40.5	33	41.6666666666667	31	62.1666666666667	35.3333333333333	52	51.6666666666667	43.6666666666667	49	42	53	70
391	0	0	2	2	6	2	15	12	9	8	11	7	10	10	12	13	13	32	17	22	24	20	13	35	26	25	31	22	48	26	31	26	34	19	38	28	38.5	27.6666666666667	49.8333333333333	60	58	73	45.5	39	48	34	62	55	50
392	0	0	2	3	1	4	5	8	12	5	7	6	4	12	8	23	22	12	26	20	21	23	28	26	31	31	37	16	28	29	28	22	34	25	28	43.3333333333333	42.5	40.3333333333333	48.8333333333333	36	43	44	33	35	41.8333333333333	62	60	51	50
393	0	0	2	3	5	6	10	10	10	11	9	11	8	15	13	15	21	31	26	22	17	10	24	31	23	28	27	40	30	30	30	48	35	31	30.3333333333333	45	38.5	39	44	38	50.1666666666667	49.6666666666667	36	42	43.3333333333333	50	38	59	59
394	0	0	2	2	1	6	5	7	11	8	5	4	9	6	11	17	21	19	22	17	21	28	15	23	25	19	25	15	23	31	26	20	25	23	40.1666666666667	26	29.5	45.3333333333333	48.6666666666667	58	55	46	42	39	49	39	38	56	51
395	0	0	3	4	3	4	6	7	6	9	4	9	12	10	11	17	11	18	24	24	18	24	31	22	43	28	39	30	34	27	32	22	26	45	27.3333333333333	18.3333333333333	36.5	49	30.5	35	46	51.3333333333333	43	47.6666666666667	48	47	59	49	70
396	0	0	2	4	0	5	13	7	13	8	9	11	7	13	15	20	14	25	26	25	13	7	23	29	28	30	38	31	27	38	26	22	22	27	37	25.3333333333333	31.5	44	42.5	32	59.1666666666667	74	45	49.6666666666667	47	38	49	58	44
397	0	0	3	1	6	6	7	13	9	10	13	7	7	16	7	16	16	24	17	27	22	28	27	16	25	30	23	28	38	17	33	10	31	30	27.8333333333333	34.6666666666667	42	51.6666666666667	31.5	47	41.1666666666667	34	49	57	57.6666666666667	37	44	57	79
398	0	0	4	0	3	3	6	8	8	7	6	7	13	13	12	14	22	29	26	26	17	23	24	45	27	21	27	22	21	38	34	34	30	22	13.3333333333333	50.3333333333333	32	39.6666666666667	25	39	48	47	35.5	64.3333333333333	46.5	34	46	50	63
399	0	0	5	2	4	2	7	11	16	8	9	7	12	11	11	18	21	26	24	9	31	20	26	29	17	28	20	36	28	32	20	25	24	28	39.1666666666667	29.3333333333333	38.5	29	33	37	42.1666666666667	48	52	46	53.8333333333333	51	35	52	66
400	0	0	4	7	5	8	1	10	7	6	10	13	7	17	18	18	17	25	22	25	22	35	29	26	24	31	22	31	27	35	43	21	20	31	22.3333333333333	38.6666666666667	28.5	36.3333333333333	36.6666666666667	40	34	47.3333333333333	48.5	47.3333333333333	40	44	84	48	54
401	0	0	2	2	4	2	4	5	12	16	11	10	7	7	20	17	15	20	19	15	15	20	21	22	25	33	31	26	28	15	21	29	21	27	23.1666666666667	22	44.5	56.6666666666667	47.8333333333333	36	50	43	38	46	53.6666666666667	37	64	41	61
402	0	0	3	6	1	8	7	7	15	7	7	9	13	15	19	17	25	10	21	19	18	18	45	25	30	18	26	26	40	29	31	20	40	29	24.1666666666667	32.6666666666667	35.5	38	43	38	39	54.3333333333333	42	32	49	54	57	65	61
403	0	0	7	0	9	5	5	11	7	10	9	12	3	13	15	22	17	14	20	15	26	18	13	16	23	31	31	26	22	15	36	28	29	23	25.1666666666667	38	31.5	54.3333333333333	45	49	25.1666666666667	59.3333333333333	57	54	59	49	58	54	62
404	0	0	2	5	5	2	3	16	5	15	3	10	18	13	5	15	16	18	17	16	24	26	17	25	35	22	36	30	27	38	21	33	43	32	37.1666666666667	24.3333333333333	28	41.6666666666667	46.8333333333333	53	62.1666666666667	34	32.5	42	42	50	48	54	45
405	0	0	3	4	9	3	4	7	5	11	4	10	11	20	8	25	15	12	21	25	25	16	27	24	19	22	25	24	32	12	21	32	24	43	27	35	35.5	36.3333333333333	38.8333333333333	36	28.3333333333333	40.3333333333333	58	49	34	63	59	49	63
406	0	0	0	4	5	2	7	9	6	1	3	11	11	15	18	16	18	27	21	34	27	25	23	20	21	29	22	32	35	35	29	28	34	36	17.3333333333333	49.3333333333333	30.5	51.3333333333333	38.8333333333333	36	41	32.3333333333333	20.5	50	40.8333333333333	53	66	75	61
407	0	0	4	2	2	3	9	4	7	9	9	12	14	18	11	19	18	22	23	20	19	21	31	28	24	13	19	27	23	24	18	37	31	35	23	49.6666666666667	34.5	45.6666666666667	33.8333333333333	59	29.3333333333333	36.3333333333333	52	66.6666666666667	49	53	42	53	60
408	0	0	2	2	1	6	6	9	14	3	9	5	11	12	10	10	18	17	16	21	25	26	14	23	21	12	24	25	26	20	35	33	34	36	24.1666666666667	36.6666666666667	45.5	37.6666666666667	42.8333333333333	40	48.3333333333333	51	28	58	60.8333333333333	63	55	39	61
409	0	0	4	1	3	8	6	6	9	4	14	9	11	14	10	22	15	18	24	20	30	11	28	34	27	43	32	20	34	36	43	21	18	26	32	38	31	41.3333333333333	40.8333333333333	44	43	57.3333333333333	37	63.3333333333333	46	48	50	51	69
410	0	0	1	4	1	6	11	16	9	3	11	10	11	12	7	24	20	18	25	15	32	28	28	30	36	27	39	38	26	43	18	39	30	13	23.3333333333333	41	45	39.6666666666667	53.6666666666667	54	42	48.3333333333333	53.5	56.6666666666667	51.8333333333333	56	47	49	49
411	0	0	1	1	0	7	6	10	6	8	7	14	9	13	16	17	18	22	22	17	18	26	10	16	35	28	10	33	20	36	16	30	38	31	31.1666666666667	45.3333333333333	30	43.6666666666667	23.8333333333333	39	32.3333333333333	55.3333333333333	33.5	39.3333333333333	45	47	60	54	59
412	0	0	3	1	1	6	6	5	6	9	9	9	10	16	21	16	22	16	7	22	22	24	23	21	36	20	17	30	17	26	23	38	25	19	26.5	37.6666666666667	40	34	44.6666666666667	49	32.1666666666667	40	34.5	48	61	50	51	54	60
413	0	0	6	5	6	8	8	6	11	10	9	15	14	10	20	19	15	28	14	21	23	19	21	16	22	32	31	21	23	64	28	25	23	25	19.3333333333333	21.3333333333333	48.5	38.6666666666667	55.6666666666667	43	36.3333333333333	42.3333333333333	44.5	52.6666666666667	53.6666666666667	58	53	46	57
414	0	0	4	3	1	9	4	9	5	7	9	8	13	15	8	10	10	17	19	12	14	15	17	16	16	29	26	14	23	38	31	29	29	29	23.3333333333333	30	25	46.6666666666667	37.8333333333333	35	40.3333333333333	52	46	46.6666666666667	61.8333333333333	52	42	53	63
415	0	0	2	1	6	6	11	10	12	6	9	7	12	16	17	13	24	31	19	43	27	24	26	29	20	25	29	26	50	31	35	27	30	22	36.1666666666667	42.3333333333333	44	42	31	35	45.1666666666667	57.3333333333333	41	58.3333333333333	58.8333333333333	42	52	53	59
416	0	0	5	2	8	7	10	5	9	8	7	10	17	7	16	15	17	20	21	21	29	17	17	21	30	30	34	25	25	36	34	39	31	26	30	36.3333333333333	38	33.6666666666667	42	55	25	30.3333333333333	54	44	64.8333333333333	45	51	35	73
417	0	0	4	5	4	4	2	4	6	6	7	9	9	12	22	12	18	13	24	20	24	33	16	20	17	31	24	28	29	28	35	26	32	25	32	43	33.5	25	38.8333333333333	26	38.1666666666667	35.3333333333333	47.5	56.3333333333333	45.6666666666667	55	60	44	34
418	0	0	4	2	7	7	11	9	6	6	8	16	11	20	12	25	25	20	27	17	40	22	20	18	31	16	28	20	30	30	36	26	30	25	25	41.6666666666667	22.5	27.3333333333333	43.8333333333333	48	33.1666666666667	43.3333333333333	51	52	48.8333333333333	43	61	52	41
419	0	0	1	3	2	3	7	13	9	6	10	4	14	10	7	17	21	29	18	32	23	31	22	40	17	31	21	21	27	33	44	27	29	38	28	46.6666666666667	51.5	51	36.6666666666667	41	31.3333333333333	58.3333333333333	43	58	59.6666666666667	55	31	39	58
420	0	0	3	7	4	4	5	9	4	6	10	11	11	7	9	11	10	28	17	14	31	28	18	24	26	26	28	23	18	25	30	30	20	25	25.5	40	47.5	35.6666666666667	43	45	36	36	52	31	53	55	45	58	68
421	0	0	4	5	2	9	2	9	6	4	8	7	18	17	10	12	21	13	26	23	20	25	19	25	24	17	51	27	31	26	37	29	28	45	27.3333333333333	36	31	37	18	52	29.3333333333333	59	48.5	55.6666666666667	40.8333333333333	47	42	63	44
422	0	0	2	4	4	8	9	10	7	7	6	10	10	5	10	17	15	22	19	22	23	32	23	20	18	36	22	18	29	28	17	25	42	26	42.1666666666667	19.3333333333333	27	42	39	53	49.5	45.6666666666667	64.5	53.3333333333333	34	70	77	50	47
423	0	0	4	4	4	2	6	9	4	12	8	8	11	11	13	28	15	14	19	32	23	21	32	20	24	30	32	18	35	44	34	29	28	35	44.1666666666667	15.3333333333333	36	33.3333333333333	39.8333333333333	46	47	44.3333333333333	56	51.6666666666667	47	65	53	45	42
424	0	0	4	7	5	4	8	9	13	5	7	7	11	12	18	10	8	19	18	22	12	30	25	13	30	31	25	34	34	33	35	19	38	29	41	29.6666666666667	28.5	32.6666666666667	31.1666666666667	29	39.1666666666667	49.3333333333333	61	45.6666666666667	37.8333333333333	61	69	57	56
425	0	0	4	3	3	5	8	9	10	7	11	11	7	12	9	18	13	15	28	22	18	16	27	18	41	14	31	28	19	31	44	26	27	19	27.6666666666667	32.3333333333333	42	30.6666666666667	46.8333333333333	30	35	43.3333333333333	55	49	61	31	53	64	53
426	0	0	2	1	5	2	7	3	4	9	7	7	19	10	7	14	14	19	25	24	25	19	23	22	20	26	21	21	36	31	29	22	44	31	30.1666666666667	25.6666666666667	36.5	30	43.8333333333333	48	46	39.3333333333333	35	53.3333333333333	46.6666666666667	35	46	53	40
427	0	0	5	2	5	7	9	6	3	17	9	10	14	11	7	15	12	31	23	20	38	32	18	33	23	30	23	27	31	35	15	22	20	42	29	52.3333333333333	30.5	36.6666666666667	44.8333333333333	33	43	42.6666666666667	45	40.6666666666667	53.6666666666667	55	58	59	52
428	0	0	2	2	3	5	4	8	4	8	18	14	11	18	14	18	17	22	18	25	27	31	15	21	15	19	32	44	22	30	26	29	24	30	37.1666666666667	34	42	36.3333333333333	32	34	55.1666666666667	55.3333333333333	38	49	47.8333333333333	58	41	39	62
429	0	0	4	3	5	8	4	6	6	10	6	7	9	14	13	7	24	31	29	11	12	21	22	24	17	30	13	22	12	19	24	21	38	30	28.1666666666667	30	24	39	17.8333333333333	35	50.3333333333333	35.6666666666667	43	39.6666666666667	50	41	45	62	47
430	0	0	1	3	3	7	4	8	8	6	9	13	11	19	10	19	25	19	25	17	24	13	28	29	35	26	34	14	34	42	35	33	30	28	21.3333333333333	31.6666666666667	52.5	34.3333333333333	59.8333333333333	47	39.1666666666667	48	40.5	49	33.8333333333333	67	53	60	49
431	0	0	5	5	5	6	8	6	14	8	8	16	16	17	15	15	14	30	29	27	26	16	27	21	24	25	23	17	19	26	26	26	26	27	30.3333333333333	48.3333333333333	42	38	33.8333333333333	42	48	40	42.5	46	50.8333333333333	57	39	54	55
432	0	0	3	2	1	6	9	6	4	8	7	6	5	9	20	9	16	19	21	23	19	19	24	20	17	23	29	22	41	31	27	29	41	23	42	34	41.5	48	30.6666666666667	45	49.1666666666667	32.6666666666667	40.5	54.3333333333333	50	38	65	54	46
433	0	0	5	1	3	3	8	3	4	5	15	10	9	9	13	11	13	30	30	14	21	21	30	23	16	27	32	30	22	36	30	28	36	38	11.1666666666667	27	30.5	43.6666666666667	63.8333333333333	52	39.1666666666667	46.3333333333333	47.5	51	56.8333333333333	42	58	48	61
434	0	0	3	1	4	3	4	10	9	5	9	12	13	5	13	12	11	17	16	17	29	13	23	21	8	21	37	32	29	34	35	20	36	31	18.1666666666667	35.6666666666667	35	22.6666666666667	31	55	42.3333333333333	48.3333333333333	63	42	67.8333333333333	35	46	57	51
435	0	0	2	2	4	7	8	9	3	9	6	9	5	16	17	20	4	23	20	16	27	23	31	22	22	31	26	42	43	26	34	17	25	33	25	39	38.5	39	41.6666666666667	52	50	33	39.5	33	55.6666666666667	43	54	43	48
436	0	0	8	4	2	6	9	4	6	9	11	14	9	8	14	15	11	29	15	16	25	22	26	26	25	23	20	38	27	42	16	35	34	32	16	38	47	32	44.5	35	43.1666666666667	36	31	35.6666666666667	42.3333333333333	46	46	68	43
437	0	0	6	1	3	5	7	7	12	6	12	5	10	17	12	23	19	28	16	22	36	15	23	25	26	19	39	23	41	35	22	31	31	27	36	26.3333333333333	25	40.3333333333333	38.8333333333333	35	32.1666666666667	53.3333333333333	33	54.6666666666667	55.8333333333333	36	66	49	59
438	0	0	2	1	4	7	2	7	5	14	11	7	14	12	8	16	15	25	25	18	11	28	23	29	10	25	26	30	27	32	25	25	31	40	19.1666666666667	30	26	43	34	52	44.1666666666667	38	48	48.6666666666667	45	42	33	43	62
439	0	0	2	3	1	8	13	8	5	16	7	13	7	12	14	12	16	19	30	20	30	8	29	10	48	48	19	23	25	25	24	31	29	41	39.1666666666667	30.3333333333333	41	38.6666666666667	45	50	34	48.6666666666667	51	59.6666666666667	42.6666666666667	40	50	64	50
440	0	0	2	4	4	2	5	7	16	5	7	14	17	15	18	14	9	27	24	10	21	26	20	24	32	19	26	29	29	34	30	42	33	33	48.1666666666667	42	47.5	25	41.6666666666667	46	44	43	40	39.6666666666667	37	44	36	69	50
441	0	0	3	0	5	3	6	9	1	9	6	12	18	11	16	18	22	19	21	16	23	36	18	41	32	24	21	21	25	43	24	29	39	35	43	48	33.5	50.3333333333333	44.8333333333333	31	59.1666666666667	47.6666666666667	43	41.6666666666667	40.5	54	47	40	43
442	0	0	2	0	2	4	7	6	12	11	7	6	6	7	20	11	17	30	22	21	18	21	20	28	24	28	24	38	31	16	25	42	44	19	25	34.3333333333333	32	28	40.6666666666667	42	24.1666666666667	28	52	43.3333333333333	50	51	60	42	67
443	0	0	3	4	2	4	7	3	8	6	6	14	13	19	16	13	17	21	15	24	26	25	23	17	28	15	23	23	31	24	22	26	35	24	24.1666666666667	37.3333333333333	19.5	26.6666666666667	47.8333333333333	46	60.1666666666667	55.6666666666667	39.5	43	59	46	62	61	62
444	0	0	2	2	1	5	3	10	7	6	9	5	14	13	13	25	9	25	21	15	20	17	23	25	27	24	18	26	21	36	33	33	14	26	32.1666666666667	28	18	48.6666666666667	29	65	30.3333333333333	64	33	65.6666666666667	54.6666666666667	58	50	53	52
445	0	0	1	2	5	3	6	17	11	6	10	5	5	14	10	17	14	29	20	15	19	29	28	21	25	17	35	14	35	26	21	32	29	29	24	24	57	47.6666666666667	35.8333333333333	48	49.1666666666667	33.3333333333333	25.5	49.6666666666667	41.8333333333333	45	56	58	73
446	0	0	5	7	8	7	5	6	5	8	9	6	7	10	9	14	9	13	26	20	23	16	22	30	18	25	24	31	21	41	19	25	48	21	46.1666666666667	42.6666666666667	45.5	31.6666666666667	48.6666666666667	31	36.1666666666667	50	46.5	51	33.6666666666667	47	47	47	41
447	0	0	1	3	5	2	6	12	9	6	8	10	13	12	13	16	7	22	23	19	14	18	20	36	42	28	18	33	24	24	33	33	31	26	30.1666666666667	37	53.5	33	49.6666666666667	26	25.1666666666667	39.3333333333333	48.5	49.3333333333333	45.8333333333333	40	61	57	70
448	0	0	5	4	6	6	2	16	7	9	9	16	14	15	21	14	23	21	23	22	27	20	38	42	13	16	21	34	24	26	29	29	38	32	32	27.3333333333333	44	51.3333333333333	36.8333333333333	44	60	43	55	53.3333333333333	44.8333333333333	43	51	75	56
449	0	0	4	2	5	3	1	9	3	8	5	5	10	12	10	12	23	17	23	18	26	19	23	24	23	23	19	16	23	29	25	26	44	22	22.1666666666667	14.3333333333333	28	52.6666666666667	55.8333333333333	47	38.5	44	61.5	30.3333333333333	42.8333333333333	44	42	50	50
450	0	0	3	3	1	4	6	3	4	12	8	16	14	11	14	16	12	14	9	22	16	29	34	20	29	21	33	30	18	23	35	27	20	29	24.1666666666667	41	25	34	33.8333333333333	52	56.1666666666667	41	49	40	31.8333333333333	42	42	73	45
451	0	0	3	3	8	6	3	7	6	16	14	10	2	15	13	12	18	35	16	13	14	16	29	39	18	31	26	21	33	29	20	35	42	30	28.1666666666667	25	21.5	31	44.8333333333333	41	58.3333333333333	35.3333333333333	52	51	44.8333333333333	41	42	50	51
452	0	0	3	3	4	5	2	9	7	7	7	7	13	8	6	17	12	17	13	34	18	19	28	18	17	28	35	26	34	24	25	30	37	42	35.1666666666667	26.6666666666667	44	25.6666666666667	23.8333333333333	39	39.1666666666667	37	45.5	35	52.6666666666667	54	45	37	48
453	0	0	5	4	4	4	8	7	9	7	8	6	14	14	10	11	32	40	19	17	10	22	19	20	16	18	32	12	27	28	27	29	34	32	30.5	63	25.5	40.6666666666667	36.5	48	32	40	46	44.6666666666667	37	44	38	47	47
454	0	0	2	5	5	5	12	5	8	8	11	13	8	10	11	13	20	21	26	23	15	23	26	24	20	19	23	31	24	35	36	27	26	33	32.1666666666667	40.6666666666667	41.5	28	45.8333333333333	44	45.3333333333333	34.3333333333333	39	48.6666666666667	36	52	27	47	65
455	0	0	3	3	10	1	10	9	7	7	10	4	12	4	19	18	11	24	20	22	19	38	25	32	19	27	22	28	21	28	26	21	25	38	47.5	25	42	48.6666666666667	59.6666666666667	45	38.1666666666667	41	34.5	30	49.5	53	63	56	51
456	0	0	2	2	4	4	8	11	8	8	7	6	13	9	12	17	18	12	28	24	12	19	17	33	23	20	24	31	31	29	19	23	21	24	35.1666666666667	42.6666666666667	31.5	28	45.8333333333333	51	24.1666666666667	46	40.5	52.3333333333333	48	44	83	64	65
457	0	0	5	3	7	5	4	10	7	11	7	16	8	13	9	24	17	20	30	17	37	15	27	11	22	26	32	27	32	22	35	21	19	23	27.1666666666667	30.6666666666667	42.5	35	42.6666666666667	48	55.1666666666667	32.6666666666667	45	49.6666666666667	44.8333333333333	60	38	56	59
458	0	0	4	5	4	2	6	9	5	5	8	5	16	16	18	23	12	26	19	10	15	26	17	30	19	24	36	31	21	30	41	28	31	21	33	35.6666666666667	47	46.3333333333333	24.5	38	39	57.3333333333333	47.5	45.6666666666667	60.8333333333333	38	32	37	34
459	0	0	2	2	7	5	10	10	6	4	5	9	12	11	5	13	11	20	28	27	21	24	21	22	19	36	25	26	29	36	32	22	24	21	31.6666666666667	35	34	42	38	53	40.1666666666667	54.3333333333333	34	65.6666666666667	36	54	69	42	53
460	0	0	4	4	4	4	8	8	4	6	5	7	17	8	23	21	10	18	18	14	16	20	35	30	16	32	26	26	24	19	15	36	43	36	25.5	20.3333333333333	48	20	50.6666666666667	37	35.3333333333333	50.6666666666667	39	43.6666666666667	44.8333333333333	53	43	47	63
461	0	0	2	3	6	5	2	4	12	9	6	12	14	11	8	14	13	16	28	17	25	22	24	22	14	17	21	17	36	32	49	40	31	40	25.1666666666667	17.6666666666667	39	39	40.3333333333333	43	52.5	39	48	57	64	47	44	54	44
462	0	0	2	5	0	3	6	6	11	9	2	10	16	14	15	16	18	22	29	23	26	30	19	31	28	37	31	27	22	23	29	18	35	38	28	34	26	46	36.8333333333333	18	42.3333333333333	56.3333333333333	42	44	36	52	43	79	54
463	0	0	1	7	4	3	7	9	9	10	6	8	20	10	13	19	17	21	15	30	21	32	14	25	22	36	30	22	30	28	37	31	19	26	32	40.3333333333333	47.5	50.6666666666667	27.8333333333333	21	49.1666666666667	49.3333333333333	33.5	59.6666666666667	44	65	48	50	59
464	0	0	1	9	6	9	5	12	10	10	7	15	9	10	15	16	12	23	25	30	19	18	19	32	32	25	22	25	38	33	35	34	37	45	33	32.3333333333333	38	40.3333333333333	49.6666666666667	51	34.3333333333333	30.3333333333333	43	40	44.6666666666667	51	46	49	50
465	0	0	3	3	4	3	2	3	9	6	9	14	17	14	10	19	23	9	27	14	15	33	31	27	29	23	31	26	37	33	53	28	24	22	36	31	36	47	55	36	44.1666666666667	37	46	48	47.1666666666667	50	47	57	51
466	0	0	3	3	4	4	6	7	7	10	10	12	12	8	8	15	27	26	17	22	12	21	19	22	24	47	43	31	37	23	22	29	32	27	33	33.3333333333333	54.5	31.3333333333333	28	50	41	25.3333333333333	47	42.6666666666667	49	61	61	49	48
467	0	0	3	7	1	7	9	13	7	7	6	14	10	12	6	21	27	16	26	23	27	21	23	24	33	19	22	45	30	41	22	28	30	36	32	33	47.5	40.6666666666667	33.6666666666667	35	42	30.6666666666667	50.5	45.6666666666667	44.6666666666667	62	45	71	58
468	0	0	0	4	3	3	5	9	13	10	9	5	12	15	13	18	12	29	27	19	24	20	26	14	24	15	38	34	27	26	30	33	31	35	30	43	34.5	42	49.8333333333333	45	46	46.6666666666667	53	55	49.5	42	46	62	52
469	0	0	2	3	6	5	12	6	5	13	7	16	15	10	4	16	20	17	22	13	19	37	24	33	29	23	29	24	21	23	26	27	24	27	51	29	32	44.6666666666667	55	59	33	27.3333333333333	33.5	59.6666666666667	33.6666666666667	60	67	38	65
470	0	0	1	4	3	6	8	12	8	4	8	4	5	14	9	11	14	21	25	18	21	14	17	20	26	36	37	24	23	20	29	40	38	28	24.3333333333333	23.3333333333333	35	32.6666666666667	40	48	49.3333333333333	34.3333333333333	40	63.6666666666667	36.8333333333333	45	48	53	77
471	0	0	3	1	5	5	5	5	6	7	11	8	8	12	16	8	11	12	25	23	22	20	21	19	32	29	37	27	44	24	21	25	32	27	37	34.3333333333333	30	23.3333333333333	50	41	65.1666666666667	44	45.5	39	51	45	51	59	63
472	0	0	4	1	3	5	5	10	5	1	5	6	10	19	11	19	15	24	24	21	30	27	28	20	23	23	31	24	30	23	38	28	32	26	26	40	39	31.6666666666667	37.8333333333333	62	48.5	43.3333333333333	43	40.3333333333333	55	68	53	60	49
473	0	0	2	7	3	3	4	6	13	6	9	8	6	9	21	17	15	20	27	26	12	9	39	19	29	21	17	26	36	26	38	29	35	44	38	38	40	21.6666666666667	53.6666666666667	24	29	36.3333333333333	50.5	31	40.8333333333333	32	55	45	42
474	0	0	2	2	4	4	2	3	11	11	7	14	16	11	7	17	7	23	14	19	21	32	19	40	17	35	28	32	37	37	28	23	17	26	40.3333333333333	37	42.5	20.6666666666667	55.8333333333333	31	49.3333333333333	44.3333333333333	52.5	51	34	43	62	33	50
475	0	0	2	4	3	7	9	7	13	8	5	11	7	8	11	22	23	21	17	27	38	12	14	15	13	25	16	25	35	28	34	33	24	28	27.3333333333333	31.3333333333333	36	49.6666666666667	28.6666666666667	48	38.1666666666667	37.3333333333333	44	39.6666666666667	48.8333333333333	54	47	51	50
476	0	0	6	1	2	4	7	7	6	5	4	6	3	19	11	15	12	28	16	24	31	21	17	17	31	27	14	29	28	40	21	26	23	29	27.3333333333333	22	40	32.6666666666667	33	35	50.1666666666667	42	26.5	41.3333333333333	33	45	63	53	37
477	0	0	1	3	5	4	9	14	8	6	6	9	12	10	15	17	18	27	19	26	20	11	19	28	25	20	26	26	35	16	31	24	17	37	33.1666666666667	33.3333333333333	30.5	40.6666666666667	40	44	51.1666666666667	39.3333333333333	39	63.6666666666667	54	48	62	46	57
478	0	0	1	5	2	6	7	9	7	6	11	8	8	11	16	10	29	16	28	29	21	15	14	34	18	42	33	37	26	22	17	32	46	34	32.1666666666667	28.3333333333333	43.5	36.6666666666667	45	51	41	51	32	38.6666666666667	58.1666666666667	70	52	68	59
479	0	0	3	3	7	4	9	13	10	7	12	11	13	13	7	10	8	18	28	21	25	22	25	23	26	19	21	30	31	25	28	23	22	32	24	35.6666666666667	55.5	40.3333333333333	41.8333333333333	44	39	46.3333333333333	38.5	46.3333333333333	50	44	53	47	61
480	0	0	3	5	3	7	8	11	9	8	8	8	11	10	25	13	33	23	31	23	13	33	23	34	25	22	35	32	19	31	31	32	49	18	34.3333333333333	27.3333333333333	35	27.3333333333333	38.8333333333333	36	36.3333333333333	48.6666666666667	46.5	53.6666666666667	53.8333333333333	42	45	48	46
481	0	0	1	4	1	12	9	9	9	9	8	8	8	14	8	16	17	17	26	30	18	23	14	39	19	30	23	19	47	35	31	28	37	34	23.5	27.6666666666667	16	42.6666666666667	28.6666666666667	44	50.5	42	31.5	50	36	45	47	58	60
482	0	0	2	2	5	7	6	5	7	7	8	9	17	15	17	15	16	16	11	19	15	26	8	13	28	26	23	32	33	21	32	24	31	30	32.3333333333333	43.3333333333333	45	41.3333333333333	24.6666666666667	53	35.1666666666667	43	33	49.6666666666667	52.8333333333333	49	59	71	59
483	0	0	2	6	5	3	4	6	11	10	10	11	11	16	9	23	11	30	14	18	24	26	22	26	23	33	27	45	42	47	27	16	36	36	18.1666666666667	36.3333333333333	46	32.6666666666667	25	28	51.1666666666667	30.3333333333333	41	48.6666666666667	55.8333333333333	51	62	62	36
484	0	0	4	2	14	6	5	12	12	8	9	12	17	6	16	11	13	25	24	21	16	35	17	16	30	34	31	22	23	25	42	25	26	19	26	38	40	32.3333333333333	27.8333333333333	34	32.1666666666667	33.6666666666667	36	54.6666666666667	33	35	48	67	72
485	0	0	3	4	1	7	7	9	8	5	3	6	13	7	18	15	18	17	18	15	27	18	37	15	12	30	24	42	17	34	37	26	34	42	29	41	38.5	17	51.8333333333333	36	49.6666666666667	39	36	35.3333333333333	47	56	51	53	70
486	0	0	6	4	3	5	3	9	8	6	6	7	23	14	13	13	12	31	26	17	19	33	23	21	31	28	29	27	30	43	32	36	29	23	21.3333333333333	27.6666666666667	37	38	44	55	37.3333333333333	41	57.5	54.6666666666667	42	54	64	42	37
487	0	0	3	0	2	4	6	9	9	8	7	8	12	10	6	16	25	22	21	21	27	23	22	21	21	21	23	23	32	25	28	24	23	43	18.1666666666667	23	29.5	24	37.8333333333333	40	47	30.3333333333333	43.5	55.6666666666667	41.8333333333333	69	49	60	56
488	0	0	2	6	2	7	6	9	8	5	9	8	8	14	12	15	13	32	18	18	25	19	22	24	23	21	27	26	28	35	35	33	39	28	23	33.3333333333333	31	30.6666666666667	28.8333333333333	39	37.3333333333333	53	40	64	40.8333333333333	51	68	43	61
489	0	0	2	3	3	5	11	11	7	10	11	9	16	8	9	13	21	19	12	19	18	31	15	25	18	22	38	14	39	14	29	37	24	26	44.1666666666667	42.3333333333333	50	52.6666666666667	30.8333333333333	27	40.3333333333333	32	50.5	50.6666666666667	41.6666666666667	48	56	45	37
490	0	0	3	5	2	3	7	7	7	8	9	10	14	16	11	22	14	16	39	20	25	29	17	22	29	42	29	29	39	34	25	22	33	24	17	28	45	38.6666666666667	28	40	54.3333333333333	41.6666666666667	37.5	48	35.8333333333333	50	53	53	53
491	0	0	3	2	6	6	12	11	10	7	12	13	12	8	11	14	14	25	21	30	26	21	38	15	34	23	24	28	37	27	29	27	40	33	16.1666666666667	38	37	58	38.6666666666667	33	60.1666666666667	44.6666666666667	25	42.3333333333333	46.8333333333333	65	41	78	35
492	0	0	5	6	5	2	7	8	9	8	8	11	14	12	12	13	11	26	22	24	29	23	20	20	22	22	30	26	24	26	28	25	25	31	33	35.3333333333333	49	38.6666666666667	21.8333333333333	49	30	27.6666666666667	34	44	54.5	47	56	63	54
493	0	0	2	5	4	6	6	13	11	3	10	7	9	12	6	27	15	17	28	17	30	27	19	17	21	41	21	25	44	23	19	28	32	18	22.1666666666667	31.3333333333333	34.5	25.6666666666667	31.8333333333333	39	56.1666666666667	47.3333333333333	44	57.3333333333333	61.3333333333333	40	47	66	41
494	0	0	2	2	3	6	4	9	8	6	10	11	14	4	14	21	18	21	23	21	22	27	22	21	16	21	38	15	29	28	29	30	20	21	29	33.3333333333333	56.5	25.6666666666667	44	39	57.3333333333333	34	37	37.6666666666667	30.8333333333333	48	45	41	66
495	0	0	3	1	1	2	2	7	6	6	7	7	15	9	15	18	16	16	26	25	19	30	27	27	31	28	27	25	38	21	16	35	32	34	22.1666666666667	36	31.5	23	35.8333333333333	41	53.1666666666667	29.6666666666667	48	39.6666666666667	73	57	54	53	60
496	0	0	7	2	5	5	4	4	7	5	11	5	6	14	14	11	10	16	20	25	21	23	27	30	24	31	24	30	25	26	24	23	18	27	26	39.3333333333333	19	43	26.8333333333333	40	33.1666666666667	32.3333333333333	43	36.6666666666667	41	57	51	42	42
497	0	0	5	4	4	4	8	8	5	5	15	12	7	16	8	8	14	17	23	10	26	25	34	35	21	35	20	26	28	20	26	25	28	32	32	38	34	64.6666666666667	29	35	50	69	32	47.6666666666667	44	62	42	55	65
498	0	0	5	2	3	6	9	10	5	8	7	8	14	12	14	16	17	23	19	12	14	29	29	22	18	18	30	26	43	48	18	38	34	47	40.6666666666667	25.3333333333333	35.5	40	54	48	27.1666666666667	37.3333333333333	41	52	49	64	62	48	44
499	0	0	6	2	5	6	10	6	8	6	7	12	11	14	15	17	16	17	19	12	25	22	25	18	27	27	41	13	24	33	28	30	16	27	36	34	31	37.6666666666667	41	31	47	38.3333333333333	47	47.6666666666667	53	46	51	39	61
500	0	0	1	5	4	7	13	12	3	10	6	7	6	9	13	12	14	23	15	20	25	21	15	20	22	23	33	14	28	25	45	39	20	20	27.5	34	53.5	34	45.8333333333333	40	32.5	30.6666666666667	42.5	35.6666666666667	58.5	71	61	49	60
501	0	0	4	5	1	2	6	7	5	9	8	9	5	9	15	22	30	23	27	22	34	24	23	24	9	39	32	18	23	29	25	33	24	36	40.1666666666667	22.3333333333333	21.5	20	54.8333333333333	32	36	33	42	39.3333333333333	51.6666666666667	22	60	56	66
502	0	0	5	7	5	4	13	9	9	6	3	9	10	15	18	13	21	26	18	16	20	16	18	35	24	28	24	30	37	15	27	32	30	38	19	29.6666666666667	30	45	36.6666666666667	54	54.1666666666667	49	37	34.6666666666667	42	50	63	59	45
503	0	0	0	1	2	5	5	8	18	7	7	9	15	15	15	18	25	28	17	24	22	24	18	27	22	28	35	29	24	16	33	30	36	27	32.1666666666667	29.6666666666667	39	38	34	37	52	39.3333333333333	44	45	34	51	61	41	63
504	0	0	4	2	5	7	5	2	15	14	7	7	11	14	7	20	16	28	13	21	15	17	18	15	28	21	28	20	18	32	29	31	30	37	26.1666666666667	31.3333333333333	40	39	39	38	31.3333333333333	38	41	44.6666666666667	58.8333333333333	48	85	55	45
505	0	0	3	3	3	7	8	6	6	8	5	8	11	13	9	27	18	18	25	20	21	27	17	14	24	34	26	33	37	30	37	22	47	25	22.1666666666667	25	66	30	44	47	28.5	44	50.5	43	51.8333333333333	42	60	64	56
506	0	0	5	6	5	6	8	11	6	10	3	14	11	9	5	11	16	32	15	17	16	31	28	26	27	34	45	28	29	28	32	26	37	33	19	31.6666666666667	50	29	40.6666666666667	52	43.1666666666667	27	63.5	45	53	44	59	42	52
507	0	0	1	1	2	7	4	14	6	5	9	15	7	19	15	9	11	32	28	19	15	26	36	34	22	44	28	35	26	41	31	29	27	27	29.3333333333333	37.3333333333333	40.5	36	34	40	45	57	51.5	47	55.8333333333333	34	55	43	53
508	0	0	5	2	1	2	8	7	9	1	12	8	10	15	17	28	7	18	19	23	20	17	27	27	28	24	26	32	14	31	43	40	29	35	20	41.3333333333333	52	30.6666666666667	33	62	35.1666666666667	53	44	49.6666666666667	46	55	74	46	44
509	0	0	1	5	2	4	11	10	3	12	9	12	7	10	11	7	21	11	14	17	16	19	18	27	23	21	38	15	28	35	28	41	35	33	31	23	36	35	46	42	45	40.3333333333333	33.5	52.3333333333333	43.6666666666667	59	37	45	28
510	0	0	2	3	8	4	12	9	9	8	13	13	4	14	17	11	12	21	15	21	20	28	12	32	25	14	28	25	27	28	33	23	27	30	21.1666666666667	34	34	66.6666666666667	33.6666666666667	43	35.1666666666667	43	33.5	43.3333333333333	54.6666666666667	58	62	47	66
511	0	0	3	3	6	2	6	7	6	5	7	9	16	11	18	22	19	10	12	29	17	28	24	19	23	41	33	30	21	26	14	33	12	26	22.1666666666667	23.3333333333333	49	43	43	37	36.1666666666667	30.3333333333333	24	49.6666666666667	60	68	51	59	45
512	0	0	4	1	8	6	4	7	9	9	4	17	11	8	9	16	9	17	14	22	22	26	21	21	25	17	19	17	27	19	33	35	25	33	18	38.3333333333333	37	37	41	46	36	42	51	63.6666666666667	58.5	57	45	47	62
513	0	0	3	4	3	7	8	5	5	6	4	14	13	6	17	25	20	14	27	19	20	16	29	25	29	23	35	27	31	27	32	30	34	27	38	21.3333333333333	37	31.3333333333333	40.8333333333333	53	39	43	48.5	46.6666666666667	44.8333333333333	67	63	51	46
514	0	0	3	5	8	8	9	1	12	6	8	11	8	12	8	19	25	27	18	16	24	27	23	23	25	18	20	26	17	46	28	35	34	23	31	31.6666666666667	32.5	34.6666666666667	29.6666666666667	61	50.3333333333333	44.3333333333333	35	54	55.8333333333333	59	60	44	64
515	0	0	1	2	10	7	5	7	6	13	9	11	15	8	11	14	16	15	37	24	33	17	27	15	30	24	30	18	26	14	27	35	34	32	28	27.3333333333333	17.5	34	42.5	20	30	49.3333333333333	57	47.6666666666667	41.8333333333333	45	63	44	60
516	0	0	1	1	7	8	6	6	3	2	7	15	10	16	9	17	21	21	27	21	14	29	25	21	31	23	30	32	25	45	40	18	25	30	19	39.6666666666667	39	32.6666666666667	32	32	45.1666666666667	42	44	34.6666666666667	45.8333333333333	65	53	52	42
517	0	0	4	1	3	6	3	8	7	5	6	11	15	10	16	19	15	19	30	12	30	22	22	26	26	31	29	34	21	22	28	25	31	30	40.1666666666667	33	23	47.3333333333333	47	31	46.1666666666667	32	28.5	26	52.8333333333333	62	48	67	56
518	0	0	8	3	4	5	6	8	7	9	8	12	6	18	8	15	13	30	20	12	13	17	25	29	21	28	26	33	27	25	27	13	23	21	14	34.3333333333333	26	24	47.8333333333333	56	37.1666666666667	51	48.5	50.6666666666667	40	54	35	59	39
519	0	0	5	7	8	6	5	4	7	5	10	7	13	12	9	18	11	14	20	21	19	18	23	26	22	25	27	24	23	21	23	29	29	28	38.3333333333333	21	54	28	33.5	49	29	51.3333333333333	48.5	47.6666666666667	44.8333333333333	24	54	58	56
520	0	0	4	6	3	6	8	10	8	13	4	11	10	4	13	10	12	19	21	22	13	24	29	29	29	26	40	23	21	24	28	36	43	29	34	25.3333333333333	37	33.6666666666667	36.8333333333333	51	31	31	44.5	46	54	52	71	58	60
521	0	0	2	2	3	5	6	11	10	9	11	7	4	18	13	13	20	20	11	22	32	21	19	32	36	18	19	33	33	14	17	28	29	17	38	37.6666666666667	39	41	41.8333333333333	55	50.1666666666667	30.3333333333333	42	56.6666666666667	51.8333333333333	58	47	45	36
522	0	0	5	5	3	10	3	10	5	10	9	3	11	9	23	21	16	23	19	19	16	36	24	14	26	33	26	20	30	30	21	25	36	37	35.1666666666667	22	28	50.6666666666667	42.5	34	32.1666666666667	41	55.5	60.6666666666667	38.8333333333333	37	57	43	51
523	0	0	2	6	3	9	8	6	7	8	6	14	16	9	5	17	18	18	15	26	28	25	17	18	42	33	42	34	30	28	35	26	22	27	50.1666666666667	38.3333333333333	35	34.3333333333333	26.3333333333333	36	45.1666666666667	35	51	30	37.8333333333333	41	48	58	67
524	0	0	1	2	4	3	7	17	9	6	9	17	13	12	11	16	21	39	18	32	16	25	30	22	29	26	32	25	42	31	29	16	30	31	43.3333333333333	33	45	24	32.8333333333333	60	41.3333333333333	49	47	54.6666666666667	50.6666666666667	50	61	52	64
525	0	0	4	4	5	3	7	12	11	6	12	10	10	18	6	11	22	33	31	29	18	21	24	15	27	32	31	37	27	32	21	24	23	27	22.5	16.3333333333333	44	46.3333333333333	38.5	44	35.3333333333333	41.3333333333333	47	50.3333333333333	57	52	65	37	58
526	0	0	5	4	2	4	9	9	8	8	9	6	7	10	12	20	15	24	21	14	21	14	24	23	26	28	31	36	30	19	30	40	33	40	37	37.6666666666667	45	40	70	42	29.1666666666667	32.3333333333333	30	56	45.6666666666667	51	35	69	36
527	0	0	4	3	7	8	13	8	7	9	9	13	14	8	7	16	18	29	20	16	25	26	22	27	22	23	18	34	26	27	19	40	30	25	29.5	36.3333333333333	40.5	29.6666666666667	33.8333333333333	45	47	36	55.5	40.6666666666667	49	53	55	58	61
528	0	0	7	3	2	7	2	9	12	5	9	13	10	11	7	29	12	18	16	27	14	17	21	26	27	24	30	21	28	38	29	44	18	24	33.1666666666667	33	34	41	40.6666666666667	35	31	62.6666666666667	51.5	66	37	56	55	65	50
529	0	0	2	3	1	3	10	8	5	11	12	15	11	7	12	13	16	16	29	30	27	24	18	27	19	26	23	23	33	18	26	33	34	12	34	33.6666666666667	29	36.6666666666667	25.8333333333333	43	49.3333333333333	36.3333333333333	36.5	54	41.8333333333333	38	43	67	47
530	0	0	2	4	5	3	5	9	5	7	3	6	10	11	13	24	21	30	20	34	23	31	20	14	25	23	19	24	46	22	18	29	32	15	12	32.6666666666667	32	41	48	40	41	38	64	64	68.6666666666667	34	61	53	71
531	0	0	3	2	3	4	7	7	8	6	9	12	10	11	9	20	16	17	28	18	24	20	31	25	17	20	34	23	44	35	35	21	42	22	23.1666666666667	40.3333333333333	39.5	47.6666666666667	50.8333333333333	30	45.1666666666667	23.6666666666667	41	58.3333333333333	46	49	67	68	58
532	0	0	6	8	5	3	10	5	9	3	8	14	5	12	14	17	20	21	21	18	26	27	17	24	20	31	33	19	24	27	32	44	26	21	25	29	51	21.6666666666667	31	52	47.3333333333333	60.3333333333333	48	36.3333333333333	36.8333333333333	45	62	45	43
533	0	0	3	3	4	10	7	11	11	4	10	5	14	20	10	22	15	23	33	32	19	15	22	19	30	23	15	17	22	27	25	40	32	37	31	29.6666666666667	27	39	26.8333333333333	48	37.3333333333333	42	38.5	46	52	66	57	59	43
534	0	0	3	8	2	5	5	6	7	9	8	8	13	17	9	20	21	18	20	14	34	22	15	24	32	21	30	31	32	23	32	26	32	23	22.3333333333333	33	31	37	65	39	48.5	24.6666666666667	57.5	54.6666666666667	61	49	46	35	63
535	0	0	5	3	4	6	14	4	9	7	3	11	10	8	13	9	22	19	29	24	18	33	24	18	19	19	34	31	25	45	29	25	32	24	29.1666666666667	30	33.5	46	36.8333333333333	37	32.1666666666667	37.6666666666667	50.5	41	47	58	59	49	61
536	0	0	1	1	8	4	7	7	9	11	7	9	9	11	15	16	16	26	17	27	20	24	27	28	23	17	28	28	30	16	42	37	28	22	40.3333333333333	31	49	42.6666666666667	42	43	37.1666666666667	37.3333333333333	49.5	44.6666666666667	61.8333333333333	57	42	42	52
537	0	0	4	3	4	2	8	5	7	10	7	10	13	21	12	15	20	19	21	11	18	22	13	41	36	24	27	19	33	30	26	33	33	35	29	38	28.5	26.3333333333333	35	36	47.1666666666667	58.3333333333333	45	39.3333333333333	45.6666666666667	54	52	53	46
538	0	0	6	4	4	10	8	11	9	8	5	11	13	10	11	13	20	20	15	27	22	21	38	23	34	22	38	18	23	14	35	27	22	48	21.1666666666667	37.6666666666667	36.5	30.6666666666667	40.6666666666667	44	33.3333333333333	40	53	45	58.6666666666667	50	56	57	68
539	0	0	1	2	2	5	6	5	6	7	10	10	11	12	16	10	12	20	28	15	18	15	45	22	22	21	24	38	29	31	28	29	24	27	26.3333333333333	38	29.5	54.6666666666667	53.8333333333333	49	50.1666666666667	60.6666666666667	27.5	53	38.8333333333333	24	34	56	71
540	0	0	6	4	4	4	9	3	6	8	4	7	15	9	16	13	12	16	28	30	14	22	21	28	15	27	31	21	29	16	38	19	23	28	30	26.3333333333333	40.5	27	31.8333333333333	34	48.3333333333333	29.3333333333333	57	47	36	44	33	43	40
541	0	0	1	0	3	6	3	6	13	10	6	12	19	13	18	8	14	20	15	29	26	22	21	21	18	31	40	23	31	27	43	39	38	36	39.1666666666667	19.3333333333333	40.5	40.3333333333333	49.6666666666667	42	57.1666666666667	54	31.5	43.3333333333333	57	54	50	43	43
542	0	0	4	6	2	4	7	4	4	10	4	14	8	10	16	8	6	13	19	18	17	13	24	23	25	23	30	24	31	25	28	34	22	23	21	30	39	33	46.8333333333333	37	27	39.3333333333333	33	45.6666666666667	44	49	50	53	57
543	0	0	1	3	8	5	19	12	4	10	11	8	10	12	12	18	16	20	33	21	23	19	27	16	17	15	28	16	32	34	25	43	29	26	23	35	30	50	46	44	51.3333333333333	46	54	61	50.6666666666667	55	40	62	67
544	0	0	7	3	3	9	6	9	11	4	5	15	1	12	9	16	15	26	20	21	17	23	27	25	23	17	26	40	26	22	30	34	30	41	32	47	47	37	51.8333333333333	38	51	34.3333333333333	29	62	63.5	46	51	47	68
545	0	0	5	5	2	8	9	5	11	8	8	7	9	15	8	11	16	27	22	26	21	22	27	21	29	28	22	39	29	25	30	24	23	23	27.1666666666667	27.6666666666667	42.5	40	32	50	31.3333333333333	37	33	40	41.8333333333333	62	36	56	42
546	0	0	1	1	5	1	6	8	5	9	5	12	13	9	4	19	17	33	21	17	13	19	29	33	19	25	28	24	25	26	37	28	26	28	34.1666666666667	36	51.5	29	48.8333333333333	39	43	40.6666666666667	42	41	71	30	34	57	59
547	0	0	6	3	5	7	5	8	7	11	6	12	7	19	11	8	10	22	19	29	25	27	20	22	23	24	28	38	29	37	23	26	27	30	43.1666666666667	14	54.5	23	45.6666666666667	18	45.8333333333333	38	30.5	46.6666666666667	41.8333333333333	40	43	57	46
548	0	0	2	2	7	7	10	6	3	8	5	13	16	8	17	15	12	22	16	26	18	22	9	25	32	17	31	29	27	25	27	27	20	38	33	25.3333333333333	37	24	48	35	45	48.3333333333333	32	56.3333333333333	66	57	58	67	55
549	0	0	4	3	4	6	4	6	9	9	8	8	14	19	9	22	14	22	16	18	16	22	19	21	26	18	24	17	38	29	22	25	21	56	35.3333333333333	38.3333333333333	38	50.6666666666667	41	40	45	42.6666666666667	33.5	54.3333333333333	42.8333333333333	59	55	61	43
550	0	0	1	2	1	12	10	5	9	7	8	10	11	22	9	6	16	16	25	21	28	18	25	31	22	24	25	31	25	28	30	22	45	30	31.1666666666667	29	16.5	38.3333333333333	35.8333333333333	49	45.1666666666667	46	34	60	41.6666666666667	51	46	55	68
551	0	0	2	1	3	5	7	9	12	6	3	12	14	11	11	9	17	19	23	17	25	28	18	19	24	29	19	34	29	28	28	38	33	26	25	32.6666666666667	36.5	27.6666666666667	40.8333333333333	50	47	32	38.5	41.3333333333333	45.8333333333333	48	51	53	45
552	0	0	1	2	6	10	6	9	10	5	6	7	13	19	12	9	23	20	19	36	17	13	23	20	36	24	20	22	23	35	33	22	22	22	39.1666666666667	27.6666666666667	31	32.3333333333333	52.5	37	57.1666666666667	42.3333333333333	31	45.6666666666667	41.8333333333333	64	55	63	50
553	0	0	4	5	6	5	6	3	12	6	7	16	6	13	13	17	15	18	17	21	25	34	32	17	21	29	18	32	26	25	18	29	24	26	34	14.3333333333333	30	39.6666666666667	31	40	46	34.6666666666667	49	36	59.8333333333333	53	58	55	87
554	0	0	4	3	7	2	10	7	4	4	4	7	13	20	19	19	22	23	16	27	16	29	19	18	28	24	33	42	32	44	24	33	30	33	20.6666666666667	26.6666666666667	47	40	39.8333333333333	45	44	36.3333333333333	56	59	47.1666666666667	35	51	47	62
555	0	0	1	6	7	6	9	8	11	7	10	10	10	13	17	11	21	14	27	16	22	22	20	25	23	24	25	24	32	34	42	40	25	46	15.5	27.3333333333333	49	38.6666666666667	35.5	23	57.3333333333333	55.6666666666667	33.5	38.6666666666667	38	53	57	70	41
556	0	0	4	4	3	4	1	2	13	4	9	12	12	17	14	23	15	16	42	20	32	17	28	24	18	19	24	30	25	34	21	34	27	26	30.1666666666667	34.3333333333333	40	21.3333333333333	44.6666666666667	38	38.5	38	44.5	49	45.8333333333333	65	49	74	48
557	0	0	6	2	10	3	11	2	7	10	6	9	9	10	15	17	19	17	25	18	26	23	25	28	27	18	27	22	29	20	31	22	32	28	29.1666666666667	35.6666666666667	50	27.6666666666667	27.6666666666667	39	39.1666666666667	37.3333333333333	42.5	34	46.8333333333333	59	59	45	61
558	0	0	4	1	3	8	4	11	9	9	5	17	11	16	20	25	16	15	16	17	31	27	28	36	25	31	26	35	23	28	27	21	39	25	27	36	29	38	31.6666666666667	39	35.1666666666667	44	58	52.6666666666667	43.8333333333333	53	40	58	53
559	0	0	3	3	4	5	10	11	4	3	5	12	5	10	14	19	15	15	22	15	20	10	22	30	26	20	28	28	25	26	34	30	34	23	39	31	30.5	47.6666666666667	29	41	50.3333333333333	34.3333333333333	36.5	34.6666666666667	33.6666666666667	35	51	64	62
560	0	0	5	4	5	7	5	3	8	6	9	4	7	6	14	26	36	21	24	18	23	22	19	20	22	32	32	32	17	31	27	34	28	44	23.3333333333333	28.6666666666667	38.5	41	42.8333333333333	39	38.1666666666667	49.6666666666667	50	46.6666666666667	62.8333333333333	58	66	40	65
561	0	0	2	2	2	1	8	6	6	11	6	12	12	15	17	16	16	14	9	20	34	26	10	16	30	13	36	19	38	22	28	35	37	31	31	29	40	51.6666666666667	39	34	46.1666666666667	49.3333333333333	42.5	46.6666666666667	45.5	42	36	43	72
562	0	0	1	3	9	10	4	7	11	5	7	10	9	18	15	20	14	26	23	16	22	30	22	19	39	20	33	42	32	33	23	28	48	36	18	24.6666666666667	30	34.6666666666667	41.3333333333333	36	39	49	45.5	44.6666666666667	37	48	53	48	48
563	0	0	3	5	1	4	7	1	5	11	4	8	16	15	3	11	15	35	17	24	27	35	30	21	18	15	21	19	19	29	28	34	23	27	28.3333333333333	31.3333333333333	30.5	45.3333333333333	48	52	32.1666666666667	49	53.5	51	50.8333333333333	58	47	62	69
564	0	0	4	2	3	4	6	10	8	8	5	9	9	12	10	11	15	17	31	13	16	20	27	23	15	31	25	28	36	29	27	36	18	28	30	42	44.5	48.6666666666667	50	22	38.1666666666667	27	43.5	47.6666666666667	42.8333333333333	43	62	59	48
565	0	0	4	2	5	2	5	3	12	8	14	10	19	19	14	25	20	22	22	12	16	31	23	28	26	34	32	31	28	23	21	27	29	21	40.1666666666667	31.3333333333333	30.5	38	27	45	50	32.3333333333333	42.5	42.3333333333333	51	68	49	55	53
566	0	0	9	1	2	5	8	7	5	8	8	9	10	11	22	21	15	25	14	25	11	19	22	18	32	18	41	29	39	33	24	32	20	41	36	42	45	28.3333333333333	51.8333333333333	60	43.1666666666667	34.6666666666667	49.5	32	50	35	49	75	39
567	0	0	5	4	2	9	3	7	11	14	12	12	10	10	8	18	19	19	18	22	19	23	19	11	19	33	22	13	21	33	23	24	33	22	36.5	47	37	38.3333333333333	36.8333333333333	35	42.5	28	47.5	50.6666666666667	42	51	45	69	63
568	0	0	0	3	6	7	4	15	6	9	4	7	14	9	9	22	10	20	18	24	33	18	27	43	18	27	44	37	32	36	27	27	21	31	44.1666666666667	20	34.5	30.6666666666667	36	41	45.5	52	43.5	46.6666666666667	53	37	54	47	67
569	0	0	3	6	3	5	4	11	10	4	6	14	12	13	6	23	19	13	32	21	24	14	13	17	22	21	37	37	53	40	16	28	25	40	24.1666666666667	24.6666666666667	41.5	25.6666666666667	41.8333333333333	44	27	46.3333333333333	54	46.6666666666667	39.8333333333333	34	51	58	51
570	0	0	2	2	4	7	12	6	14	10	6	10	11	14	9	19	20	31	22	26	11	20	23	31	17	27	27	22	25	30	22	29	49	24	26	39	37	32.6666666666667	37.8333333333333	36	47.1666666666667	65.3333333333333	43.5	42.3333333333333	62	50	37	47	45
571	0	0	1	1	5	5	5	9	6	11	7	14	13	13	23	10	15	19	24	25	22	15	24	22	28	33	29	36	39	25	24	32	22	31	33.3333333333333	17	48	39.3333333333333	30	33	45	47.3333333333333	31.5	36.6666666666667	47	50	36	77	38
572	0	0	2	2	4	4	9	13	9	2	11	5	10	15	10	20	15	14	31	18	24	16	24	19	14	25	35	31	33	28	51	45	28	29	21.1666666666667	36.3333333333333	30	34	28.6666666666667	50	42.3333333333333	32.3333333333333	42.5	67.3333333333333	40	40	65	53	62
573	0	0	6	5	5	3	16	0	10	8	10	9	21	16	9	15	19	28	32	14	18	16	33	29	24	27	12	26	30	23	42	31	47	25	30	40	39	42.3333333333333	39	54	34.1666666666667	34.3333333333333	53.5	48	32.6666666666667	43	75	72	34
574	0	0	2	3	6	7	10	8	7	5	9	11	14	12	16	14	25	25	21	27	20	25	15	22	20	30	24	30	20	58	27	19	27	31	24	31.6666666666667	62	31.3333333333333	51.8333333333333	36	43.3333333333333	46.6666666666667	56.5	61.6666666666667	44.8333333333333	33	43	55	54
575	0	0	4	1	5	7	10	4	8	7	14	10	16	12	10	7	15	26	31	19	35	25	28	23	30	19	23	39	29	36	24	28	23	36	17.1666666666667	27.3333333333333	37	39	49.5	36	29.1666666666667	52	30	41.3333333333333	37.6666666666667	59	52	63	56
576	0	0	2	5	5	7	11	5	8	6	5	14	14	17	10	14	16	23	34	25	25	26	22	24	18	34	25	32	34	28	23	29	26	38	44.1666666666667	26.3333333333333	32.5	25.6666666666667	28	39	45	54.6666666666667	33.5	64	52	37	50	36	40
577	0	0	1	2	6	2	15	5	11	7	8	11	15	12	10	17	18	36	30	18	13	21	21	20	26	14	19	22	30	29	13	31	25	32	19.3333333333333	30.3333333333333	31	48	50	22	36	59.3333333333333	27.5	36	31	42	44	39	52
578	0	0	7	3	3	2	5	8	9	5	8	10	11	20	10	19	11	28	16	16	25	17	24	14	27	19	30	24	23	27	30	16	13	38	16.5	23	30	37	38	43	54.3333333333333	42	44.5	30.3333333333333	46.8333333333333	35	59	45	39
579	0	0	4	2	4	3	6	6	7	12	3	10	8	11	8	19	20	16	18	23	17	13	22	24	29	32	11	22	31	29	15	29	37	21	39	23	36.5	41	42	38	44	29	16.5	37.6666666666667	45	45	43	69	58
580	0	0	3	1	5	7	7	18	7	10	11	11	14	10	14	17	17	23	14	14	22	23	16	24	20	29	20	30	29	34	31	26	25	40	17	20	31.5	33	34.6666666666667	80	51.3333333333333	40.3333333333333	42	42.6666666666667	40	37	37	57	41
581	0	0	1	5	6	9	14	13	10	7	4	8	7	11	21	8	14	17	25	20	20	20	27	23	18	25	19	11	28	36	31	28	24	29	36	23	52.5	40.3333333333333	48.6666666666667	34	29	29.3333333333333	48.5	43.3333333333333	49	46	65	39	44
582	0	0	5	3	8	8	8	10	6	7	6	9	12	9	11	12	25	19	31	14	26	23	20	24	39	35	27	46	21	26	21	36	23	38	35.1666666666667	37	36	35.6666666666667	29	42	41.1666666666667	49.3333333333333	45.5	55.6666666666667	54.8333333333333	52	37	42	49
583	0	0	1	2	4	2	10	4	10	11	11	11	13	12	13	19	15	25	22	16	25	24	25	29	29	24	32	24	19	34	22	16	40	25	28.1666666666667	31.3333333333333	31	29	46	46	27	34	33.5	40	48.8333333333333	56	55	61	69
584	0	0	2	2	2	4	5	8	9	20	8	8	11	11	13	15	20	19	20	15	19	23	19	30	20	17	26	20	28	26	24	37	21	42	47.1666666666667	36.6666666666667	35	35	27.6666666666667	57	63.3333333333333	38.3333333333333	40	44.6666666666667	43.6666666666667	46	48	61	70
585	0	0	5	5	7	5	4	6	6	5	10	5	15	10	13	21	12	21	22	22	21	14	15	28	25	38	33	27	22	24	26	28	20	40	24	25	45	46.6666666666667	55.6666666666667	28	50.1666666666667	48.3333333333333	49	41.6666666666667	47.8333333333333	39	57	53	56
586	0	0	2	2	7	6	4	5	10	4	12	8	13	13	17	18	11	26	28	11	19	29	15	34	24	30	27	29	18	27	22	27	37	25	32.1666666666667	30.3333333333333	37	21	39	41	57	45	42	51.6666666666667	53.8333333333333	45	53	63	47
587	0	0	1	2	0	6	11	4	6	12	11	13	12	15	12	16	13	16	26	26	29	23	23	25	16	22	35	28	31	25	21	41	33	36	28.1666666666667	43.3333333333333	49	29	43	66	28.5	63	39.5	47	58.6666666666667	47	50	46	47
588	0	0	2	3	7	2	6	8	13	5	8	11	13	15	18	19	14	28	18	28	27	26	33	14	29	23	30	24	24	36	32	28	33	21	42	29.3333333333333	31.5	32	29	58	34	52.3333333333333	36.5	50.3333333333333	52.8333333333333	47	34	44	44
589	0	0	2	0	1	5	8	6	16	9	9	12	12	9	12	15	24	27	19	19	15	25	23	43	34	26	41	23	25	20	46	23	53	35	30	56	40	41.6666666666667	43.8333333333333	36	60	41	35	46	46	66	54	59	77
590	0	0	4	2	2	6	8	11	14	5	7	10	8	18	7	13	24	26	26	14	22	20	12	25	19	33	38	22	26	20	45	25	29	25	29.1666666666667	31	35	28	45.8333333333333	41	68.1666666666667	45	54	75	46.8333333333333	51	43	45	57
591	0	0	3	7	5	9	2	13	3	3	10	13	7	16	8	26	14	18	14	23	18	20	21	34	46	18	19	18	39	25	21	32	36	26	31	36	57	36	38.8333333333333	38	34.1666666666667	29	53	53.3333333333333	24.8333333333333	44	38	43	57
592	0	0	3	4	4	4	10	3	10	7	9	11	21	12	18	14	20	18	23	31	13	13	23	24	19	32	27	24	19	33	20	17	22	21	25	31	42.5	51.3333333333333	45.8333333333333	45	51.1666666666667	31.3333333333333	39	39.6666666666667	54.8333333333333	66	50	68	53
593	0	0	2	2	5	4	8	8	5	5	13	7	7	17	8	14	9	23	21	24	12	11	27	22	39	29	28	29	30	38	32	37	21	28	42	36.3333333333333	41.5	32.6666666666667	27	26	48.5	33.6666666666667	44.5	37.6666666666667	55	63	32	50	48
594	0	0	5	0	6	5	6	6	14	8	9	8	11	9	20	12	23	30	15	10	20	19	30	19	16	27	34	29	22	42	18	37	33	24	20.3333333333333	35.3333333333333	45	43.6666666666667	23	48	45.3333333333333	47.6666666666667	64	36.6666666666667	61	53	57	58	56
595	0	0	2	4	5	9	9	5	6	8	6	5	9	12	11	5	17	16	16	27	21	26	35	27	23	27	29	28	30	17	32	39	28	19	29.3333333333333	21	37	17	34	48	50	43.6666666666667	49.5	54.3333333333333	63.3333333333333	69	39	57	53
596	0	0	5	4	5	4	3	4	6	10	13	8	17	17	13	20	14	18	38	14	30	28	17	25	33	27	15	36	21	25	33	17	28	30	40	26.6666666666667	41.5	29.6666666666667	38.8333333333333	25	42	44.3333333333333	41.5	59.6666666666667	32.6666666666667	54	65	44	67
597	0	0	2	3	4	7	5	9	8	11	8	8	12	9	13	23	15	31	27	27	20	27	29	19	23	26	26	22	34	37	23	29	42	34	26.1666666666667	33.3333333333333	38	26.6666666666667	29.8333333333333	31	43.1666666666667	32.6666666666667	40	51.3333333333333	58.8333333333333	60	67	45	65
598	0	0	4	3	2	9	7	7	10	11	5	9	14	10	10	19	21	18	25	21	8	23	21	14	24	17	19	40	27	31	33	42	31	27	30	54	38	28	29	34	29.3333333333333	39.3333333333333	29	56	65.8333333333333	67	62	49	46
599	0	0	6	0	3	8	4	5	12	10	8	9	14	10	9	18	15	18	24	20	27	13	25	36	32	24	50	15	40	21	15	32	31	29	42.1666666666667	34.6666666666667	39.5	33.6666666666667	52.6666666666667	51	47.1666666666667	58	24	36	53.8333333333333	48	71	58	56
600	0	0	2	8	5	6	7	11	11	7	11	14	18	16	17	22	28	32	13	21	33	18	41	21	20	36	17	18	29	44	34	32	25	35	29	34	51	28	33	59	33.1666666666667	52.3333333333333	42	42.3333333333333	54.8333333333333	45	51	56	45
601	0	0	1	6	4	3	3	6	13	10	10	10	15	13	13	16	26	37	30	13	25	21	23	31	21	20	35	17	17	31	24	29	17	18	37.1666666666667	37.3333333333333	36.5	40	36	39	26.1666666666667	60.3333333333333	46.5	54	49	55	42	51	60
602	0	0	4	1	4	5	8	10	9	8	11	10	8	9	16	14	17	15	17	28	21	18	9	18	19	22	23	28	31	32	14	32	31	32	35	29.3333333333333	36.5	26.3333333333333	42.8333333333333	49	42	47	56	21	43	32	53	44	45
603	0	0	6	2	3	9	7	13	13	4	8	15	13	11	8	13	17	25	21	15	31	23	15	19	23	15	17	34	28	34	25	20	44	40	25	50	37	25.6666666666667	33	42	45	73.6666666666667	46	50.6666666666667	49.5	46	58	48	47
604	0	0	5	6	5	1	2	8	5	6	8	11	15	9	8	12	12	25	23	18	14	32	25	21	29	21	30	14	34	25	31	29	31	37	32.1666666666667	34.3333333333333	28	33.3333333333333	33.6666666666667	51	63.3333333333333	35	38.5	32.6666666666667	41.6666666666667	45	66	62	53
605	0	0	2	4	3	4	6	11	7	7	10	13	16	9	14	14	19	22	16	27	12	16	24	24	37	22	38	26	22	36	11	34	39	48	28.3333333333333	32	29.5	31.6666666666667	34.8333333333333	44	40	64	32	36.3333333333333	36	55	66	61	48
606	0	0	1	2	3	2	8	8	11	5	9	10	7	6	7	22	20	14	20	19	23	19	20	21	21	33	26	31	28	27	31	36	47	33	35.3333333333333	40	43	43.3333333333333	39.6666666666667	43	65	37.3333333333333	36.5	31.6666666666667	41.6666666666667	50	41	47	71
607	0	0	1	4	6	3	5	9	10	8	4	9	11	13	12	7	19	24	17	33	23	19	13	19	21	19	38	20	24	28	29	27	23	22	34.1666666666667	44.3333333333333	40	34	48.6666666666667	45	47	48.6666666666667	39	34.3333333333333	50	43	45	49	49
608	0	0	1	3	1	9	1	7	9	8	6	11	12	14	10	20	12	21	15	25	14	16	14	30	29	27	28	41	50	26	24	29	21	27	25.5	35.6666666666667	36.5	30.3333333333333	26.8333333333333	51	33.5	45	53.5	54.6666666666667	42	50	44	64	47
609	0	0	1	1	3	5	4	9	10	10	10	14	10	7	12	8	11	23	24	15	15	18	18	31	21	20	36	23	30	23	23	20	23	13	41.5	32	41.5	44	44.8333333333333	34	51.3333333333333	41.3333333333333	43	39.6666666666667	60.8333333333333	41	39	40	57
610	0	0	2	4	5	6	6	8	8	7	8	6	17	14	12	22	15	9	35	19	18	25	15	23	39	21	27	15	18	45	27	20	22	28	26	21	38.5	46.3333333333333	37.5	57	58	32	28.5	40.6666666666667	36	46	41	68	44
611	0	0	3	1	5	3	14	10	4	3	5	13	8	4	22	12	20	28	31	19	22	31	17	27	17	8	33	32	32	34	22	38	32	25	42.3333333333333	36	39.5	44.3333333333333	55.8333333333333	39	36	28	45.5	57.6666666666667	44.8333333333333	65	48	70	46
612	0	0	2	2	6	4	8	8	13	13	5	13	14	8	13	26	13	17	27	16	22	27	27	25	23	19	22	22	36	37	31	19	24	33	34.5	31	50.5	53.6666666666667	45.3333333333333	57	62	42	52	68	49	44	57	47	43
613	0	0	0	7	4	4	7	5	4	7	5	13	8	7	16	10	27	19	26	17	22	18	20	35	22	20	28	25	54	29	39	38	24	31	23.1666666666667	33	27.5	56.6666666666667	36.6666666666667	27	56.6666666666667	49	45	25.6666666666667	36	52	47	81	41
614	0	0	1	5	1	6	1	4	16	7	8	9	10	8	16	16	9	22	21	26	16	25	15	15	26	21	13	29	41	37	17	29	26	28	26	38.6666666666667	45	43.6666666666667	34.8333333333333	32	44.1666666666667	43	23.5	50	56.6666666666667	47	41	30	66
615	0	0	5	3	5	2	10	9	5	8	9	10	9	15	16	16	19	18	17	24	27	22	24	24	32	30	45	18	37	23	24	20	32	19	22	28.3333333333333	17	36.6666666666667	32	31	40.3333333333333	48	49.5	51	39.8333333333333	49	57	64	54
616	0	0	3	5	1	6	3	10	3	9	2	5	16	11	14	8	12	15	30	22	24	26	16	27	28	16	43	37	26	27	24	35	39	27	46.1666666666667	29	25	24.3333333333333	52.6666666666667	38	39	42	28.5	61.3333333333333	41.5	39	45	66	38
617	0	0	3	3	2	11	5	1	8	15	9	8	13	9	17	10	19	22	14	15	13	20	30	15	26	15	32	34	14	36	31	30	25	38	21	34.3333333333333	30	44	41.5	44	39.1666666666667	44.3333333333333	46	57.3333333333333	42.8333333333333	56	36	48	50
618	0	0	1	0	2	3	7	6	4	9	9	5	16	9	8	15	10	27	21	25	26	11	14	25	26	18	34	30	35	23	21	22	27	24	24.3333333333333	27.3333333333333	40.5	46.6666666666667	47	57	53.5	49.6666666666667	64	29.3333333333333	51.8333333333333	48	68	48	76
619	0	0	2	2	4	7	3	10	8	16	10	13	15	6	13	9	19	29	14	29	23	16	17	18	24	31	21	24	35	30	31	27	29	34	21.1666666666667	31	31	46	21.6666666666667	44	50.3333333333333	68	46	41	33	48	58	49	68
620	0	0	2	3	2	4	12	7	3	3	8	10	12	6	16	12	12	8	29	18	25	18	28	16	28	26	36	32	34	28	41	27	34	37	26	27	47.5	40.6666666666667	23	48	44	49	29.5	51.3333333333333	45.8333333333333	34	53	47	53
621	0	0	1	1	3	10	11	4	8	8	10	5	12	5	9	14	19	21	25	22	19	25	22	19	32	28	24	43	46	34	24	26	24	25	12.3333333333333	30.3333333333333	30.5	40	45.5	40	34.1666666666667	65.3333333333333	55.5	48	45.8333333333333	50	45	53	37
622	0	0	3	2	7	7	5	15	8	8	7	5	11	11	20	31	12	21	26	27	20	20	34	39	24	30	30	27	41	19	18	40	25	31	21.3333333333333	37.3333333333333	22	35.3333333333333	38.8333333333333	44	39	43.3333333333333	55	46	33	46	59	61	64
623	0	0	4	2	5	1	5	5	13	7	6	13	7	14	17	8	19	15	23	18	13	18	25	18	21	23	19	39	20	20	35	40	27	24	25	50	20.5	25.6666666666667	55.8333333333333	37	44.3333333333333	56.3333333333333	44.5	43	57.6666666666667	70	36	52	51
624	0	0	3	2	4	5	10	7	12	2	6	7	9	11	12	18	20	21	23	25	31	17	18	21	35	19	28	24	38	43	36	46	26	24	27	31.3333333333333	27.5	24	32	36	44	29	49.5	41	47	54	45	38	64
625	0	0	1	5	5	4	10	7	7	8	4	6	13	7	14	19	14	19	26	26	13	20	22	31	27	24	37	36	31	22	34	31	29	20	26	51	45.5	48.6666666666667	49	37	61.1666666666667	43	39.5	54.6666666666667	52	40	57	60	41
626	0	0	0	3	4	4	11	5	3	5	4	12	8	17	21	8	19	14	18	20	13	16	21	26	31	13	34	42	44	41	40	34	36	26	26.3333333333333	34	36	65	36.6666666666667	41	39.1666666666667	44.3333333333333	30	33.6666666666667	52	48	55	69	57
627	0	0	2	4	3	5	6	12	7	11	9	6	19	13	12	16	16	23	12	15	25	22	15	33	19	28	23	31	20	26	27	31	44	37	28.1666666666667	32.3333333333333	33	25	33	39	40.1666666666667	31.3333333333333	45	40.6666666666667	32.8333333333333	42	35	45	57
628	0	0	4	5	4	7	7	12	8	7	8	9	14	14	17	13	16	25	19	15	25	18	13	15	31	26	35	28	25	21	38	19	30	40	35.5	18.3333333333333	45	34	24.8333333333333	35	34.1666666666667	38.6666666666667	46.5	53.6666666666667	40.6666666666667	60	39	59	70
629	0	0	2	1	6	8	7	8	6	5	8	11	8	2	9	19	10	15	20	20	32	28	20	21	27	28	21	30	38	35	26	17	23	28	25	30.3333333333333	37	28.6666666666667	40.8333333333333	25	34.3333333333333	49.3333333333333	45.5	38	45.3333333333333	55	41	48	40
630	0	0	4	4	5	6	5	5	11	7	9	10	7	17	20	16	17	31	26	37	34	17	17	35	23	34	12	23	24	28	33	35	28	33	35.1666666666667	40.3333333333333	40	49.6666666666667	30.8333333333333	35	35	39.6666666666667	55	39.6666666666667	37.6666666666667	46	53	46	51
631	0	0	1	0	3	4	6	12	13	10	5	9	9	5	6	22	23	12	17	28	12	17	19	22	21	21	25	32	33	35	29	30	35	29	38	42	39	48	14	61	34	39	65	51.3333333333333	59	47	52	54	61
632	0	0	2	9	1	4	7	13	3	6	10	11	12	7	11	11	16	19	27	18	23	27	17	26	25	14	29	37	23	29	37	17	24	44	32.1666666666667	38.3333333333333	30.5	35.6666666666667	51	50	41	49	26	40.6666666666667	48.5	33	56	59	49
633	0	0	1	9	4	5	5	9	8	11	12	10	7	10	14	14	15	26	30	19	26	17	30	22	19	23	26	24	30	28	24	25	33	36	22	37	37	29	42	60	53.5	43	35	67	47.6666666666667	53	59	52	80
634	0	0	0	3	3	7	8	8	3	9	8	9	8	11	12	20	17	16	25	21	26	22	43	23	29	25	24	30	25	27	42	25	34	36	17	34.3333333333333	33.5	45.6666666666667	33	58	34	34	27.5	51	54.6666666666667	62	38	44	43
635	0	0	6	5	8	5	10	10	9	6	7	5	10	10	7	20	23	28	21	17	24	22	10	20	23	21	29	24	22	23	19	32	25	30	32.5	33	36.5	42.6666666666667	36.6666666666667	50	36.3333333333333	47	51	55	53.8333333333333	57	51	52	49
636	0	0	5	1	1	5	9	4	5	10	7	11	15	13	10	11	12	18	26	15	25	24	17	28	24	26	24	31	32	38	24	32	31	29	23.5	25	37	28.3333333333333	35.8333333333333	42	63.1666666666667	40.3333333333333	44.5	49.6666666666667	48.8333333333333	45	63	45	75
637	0	0	4	7	4	4	8	3	8	8	7	9	5	21	10	17	13	24	16	26	26	22	29	36	26	16	24	29	35	17	24	41	26	19	25	32	13	34	33	45	55	43.3333333333333	39	36.6666666666667	35.1666666666667	60	55	62	57
638	0	0	0	4	2	8	12	5	10	7	8	9	11	11	23	12	17	34	34	19	20	27	38	36	12	28	31	26	27	27	29	48	39	25	37.1666666666667	27	31	40.3333333333333	43.8333333333333	44	26.3333333333333	30.3333333333333	42.5	49.6666666666667	65.8333333333333	35	59	52	48
639	0	0	2	2	8	6	3	9	6	12	3	11	18	14	9	21	15	33	23	24	18	32	29	25	15	20	24	30	32	26	22	27	42	35	35.1666666666667	23	25	51	41.8333333333333	33	45	37.3333333333333	35.5	35	44.8333333333333	47	39	54	58
640	0	0	1	3	4	2	9	5	9	9	4	9	10	13	13	19	14	17	16	23	27	20	33	15	29	28	29	34	23	19	43	32	31	37	32	35.3333333333333	35.5	36.6666666666667	33	54	43	52	45.5	67	37.8333333333333	54	54	57	31
641	0	0	3	3	3	5	7	2	9	11	7	10	4	10	17	14	14	20	19	21	24	28	21	34	15	22	15	42	32	30	35	23	38	24	30	39.3333333333333	34	38	44.8333333333333	58	37	47	39	58.6666666666667	40	33	58	39	46
642	0	0	2	4	5	9	9	8	9	12	5	9	18	15	17	16	16	32	18	26	30	24	28	22	29	25	27	23	26	19	22	31	26	27	43.1666666666667	33.3333333333333	25	39.3333333333333	31.8333333333333	38	42.1666666666667	47.6666666666667	46	58.3333333333333	56.8333333333333	57	63	51	38
643	0	0	3	7	6	5	13	5	8	7	10	9	6	8	12	15	23	13	21	21	33	22	29	28	28	21	15	32	28	27	25	43	26	26	28.3333333333333	23.3333333333333	49.5	46	38	44	38.3333333333333	57.6666666666667	34	42	51.6666666666667	42	54	59	38
644	0	0	3	3	7	5	6	2	13	7	8	7	5	10	15	15	18	8	23	14	32	16	27	24	30	23	29	22	29	30	29	19	27	16	20	29	33	45.6666666666667	34	46	35.1666666666667	44.6666666666667	40	52.6666666666667	59	52	49	39	47
645	0	0	6	2	3	3	3	9	4	10	5	19	10	8	8	17	21	32	19	28	18	22	20	18	21	16	27	42	27	23	19	39	36	31	22.3333333333333	27.6666666666667	39	49	47.6666666666667	32	59	37	50	31	60.8333333333333	61	51	54	55
646	0	0	3	2	7	7	8	8	6	7	9	13	11	10	13	29	18	28	19	23	19	14	22	26	22	28	31	25	36	33	20	28	34	25	14.3333333333333	33.3333333333333	33.5	43.6666666666667	55.3333333333333	42	49.1666666666667	39.6666666666667	44	50.3333333333333	42	62	58	54	52
647	0	0	2	4	4	5	11	9	8	12	7	10	11	5	19	26	18	25	32	16	31	37	20	17	20	35	33	31	38	40	19	28	36	26	34	40.3333333333333	21.5	53	38.6666666666667	45	43	39.6666666666667	52	46	40	44	32	53	53
648	0	0	2	3	6	4	9	7	5	10	7	3	6	10	14	14	16	34	25	24	27	21	22	19	24	24	25	26	40	27	30	30	30	21	37.1666666666667	39	28	42.6666666666667	49	36	37.5	40	41.5	45.3333333333333	39.6666666666667	56	46	63	59
649	0	0	5	2	2	4	5	9	6	5	6	8	11	11	12	10	18	25	20	31	17	16	28	26	27	14	28	37	34	23	51	39	34	24	21.1666666666667	30.6666666666667	57	36.6666666666667	36.6666666666667	29	44.1666666666667	39	36	50	52.8333333333333	42	42	52	56
650	0	0	2	3	3	2	7	7	12	8	10	10	12	11	15	11	15	25	22	32	14	15	30	14	34	33	30	23	21	39	28	27	37	32	28.1666666666667	31.6666666666667	28	49	42.8333333333333	67	38.1666666666667	62	46.5	36.6666666666667	45	52	39	60	60
651	0	0	3	3	3	5	7	6	7	10	10	17	10	14	16	26	20	14	17	19	25	23	13	29	23	28	37	20	30	28	18	28	21	21	44	27.3333333333333	33.5	35.6666666666667	41.8333333333333	28	45.1666666666667	39.3333333333333	45	51	41	53	56	49	33
652	0	0	6	3	2	3	4	9	2	10	6	10	10	14	15	14	17	20	14	15	24	22	18	27	20	22	22	32	36	35	36	33	23	13	30	20.3333333333333	32	37	29	41	57.1666666666667	45.6666666666667	33	40.3333333333333	63	60	62	56	61
653	0	0	2	4	4	3	11	4	5	13	7	10	6	15	18	16	23	29	19	20	21	24	26	20	28	23	45	31	23	22	22	46	40	25	20.3333333333333	26.6666666666667	39.5	45.3333333333333	28.8333333333333	65	51.3333333333333	46	36	49	63.6666666666667	43	62	62	36
654	0	0	3	1	4	7	4	6	13	6	11	3	12	22	10	20	16	31	15	18	19	17	23	25	23	17	29	22	26	31	34	21	26	25	35	25.3333333333333	47	29	44	51	36.1666666666667	39.3333333333333	38	39.6666666666667	61.5	61	51	58	57
655	0	0	3	3	6	7	3	1	11	12	4	9	12	8	7	27	24	16	20	9	32	24	13	35	15	25	18	18	42	32	48	28	43	17	28.1666666666667	27	36	24	29.8333333333333	50	46	43.3333333333333	36	42.6666666666667	47.6666666666667	45	52	52	62
656	0	0	1	2	6	7	10	4	7	4	13	6	11	17	23	15	18	17	31	22	30	25	19	34	36	36	32	31	16	27	28	42	29	39	10.1666666666667	33.3333333333333	42	35.6666666666667	41.8333333333333	35	49	25	61	37.6666666666667	41.8333333333333	54	49	44	63
657	0	0	7	4	6	6	7	6	5	8	9	11	16	14	14	21	23	31	17	32	26	27	18	27	23	35	27	39	22	30	36	27	39	31	30.3333333333333	36.3333333333333	24.5	38	39.6666666666667	43	39	42.6666666666667	39.5	50.6666666666667	56	56	79	56	27
658	0	0	3	5	4	3	3	9	7	7	7	10	6	15	12	17	12	16	22	23	20	16	20	31	20	21	37	34	32	23	28	29	27	22	40	28.3333333333333	44.5	44.3333333333333	33.8333333333333	64	58.3333333333333	47.3333333333333	45	56	31	41	40	51	54
659	0	0	2	2	6	2	5	10	7	9	5	10	8	11	15	24	19	25	16	21	30	22	22	21	29	38	38	19	29	27	38	18	32	24	35.1666666666667	26	30	48.6666666666667	41.8333333333333	27	29	52.3333333333333	44	63.3333333333333	43.8333333333333	57	56	53	56
660	0	0	3	1	3	9	0	7	3	7	7	9	12	28	15	11	17	23	27	28	13	22	26	18	22	18	29	24	30	24	36	21	49	31	39	24.3333333333333	19.5	55.3333333333333	62	43	57.3333333333333	56	42.5	40.6666666666667	51.8333333333333	54	60	48	57
661	0	0	6	3	2	3	6	12	12	8	12	8	12	16	18	16	10	17	12	24	18	24	24	14	26	41	24	28	33	34	18	22	34	30	28.3333333333333	43.6666666666667	37	29.6666666666667	47	49	49.1666666666667	63.3333333333333	35	31.6666666666667	41.8333333333333	52	70	45	50
662	0	0	5	4	5	3	5	11	9	11	14	13	9	13	11	22	20	17	21	13	19	29	18	23	25	22	38	25	31	29	32	22	22	34	35	36	52	34	40.8333333333333	36	42	37.6666666666667	52.5	39.6666666666667	38.6666666666667	36	45	61	59
663	0	0	3	5	5	4	8	7	6	6	6	13	10	13	11	16	16	23	15	22	24	8	28	11	37	26	14	31	33	31	25	26	25	28	26.3333333333333	36.6666666666667	46.5	38	47.8333333333333	58	47	37.3333333333333	48.5	51	50.6666666666667	54	37	65	83
664	0	0	4	0	4	5	7	6	10	7	15	8	20	8	15	15	11	23	26	21	25	22	19	23	38	38	24	35	34	25	29	27	33	29	35.5	28.6666666666667	32	29.6666666666667	49.6666666666667	49	41.1666666666667	49.3333333333333	35	54.6666666666667	51	50	43	52	63
665	0	0	2	1	2	3	5	7	5	8	12	11	5	11	13	26	12	39	22	32	24	11	22	16	25	20	21	33	27	39	20	22	30	20	19.3333333333333	35	21.5	41	44.8333333333333	50	50.5	32.3333333333333	49	41	49.6666666666667	54	53	67	66
666	0	0	6	4	3	4	7	11	10	7	8	6	13	12	14	27	18	15	23	32	30	26	19	17	23	33	30	40	32	32	47	25	20	36	31.1666666666667	33.6666666666667	22	41	44.8333333333333	31	38.1666666666667	36	36	59	47.8333333333333	57	41	44	26
667	0	0	3	3	6	8	8	8	10	12	4	3	21	14	8	13	16	31	30	28	15	20	21	26	18	17	24	31	26	33	20	31	39	44	26	40	33.5	50.6666666666667	50.8333333333333	58	46.1666666666667	37	61	40	49.8333333333333	40	52	47	51
668	0	0	5	5	6	5	2	6	7	5	7	7	11	9	12	21	18	24	22	20	25	12	25	42	26	31	23	23	33	39	34	26	37	41	18	32.3333333333333	29	48.3333333333333	42.6666666666667	65	50.1666666666667	47	27.5	49.6666666666667	61	44	44	64	64
669	0	0	2	2	4	2	7	16	5	13	10	7	6	6	13	13	15	27	16	16	22	38	19	10	21	25	40	43	32	20	28	19	22	28	21.6666666666667	30	17	38	32	38	50.5	54.3333333333333	40.5	43.6666666666667	47.6666666666667	39	62	57	54
670	0	0	3	4	4	5	8	7	7	5	8	13	8	16	15	12	24	25	17	19	21	26	30	18	19	24	21	29	20	38	16	21	27	37	17.5	37.3333333333333	49	58.3333333333333	29.6666666666667	49	45.1666666666667	46	65	53.3333333333333	40	63	47	46	58
671	0	0	2	3	3	3	4	5	16	6	10	9	4	19	17	16	12	21	21	30	26	24	41	19	19	35	32	17	18	22	40	30	41	26	29.3333333333333	34.3333333333333	31	34	34.6666666666667	48	54.1666666666667	51.6666666666667	46	62.6666666666667	35.6666666666667	51	44	75	52
672	0	0	2	2	3	1	6	6	6	6	9	9	14	11	17	11	22	30	22	24	22	27	18	24	17	30	20	40	25	27	24	26	16	32	25.3333333333333	45.3333333333333	36	57	34.8333333333333	34	54.1666666666667	38.6666666666667	44	61	41.6666666666667	43	42	60	79
673	0	0	4	3	4	7	9	12	11	9	9	11	16	21	17	20	5	19	13	12	21	20	20	21	16	14	31	34	23	27	46	21	20	27	44.1666666666667	46.6666666666667	35.5	44.6666666666667	39	53	65.1666666666667	38.3333333333333	45	35	63	37	50	61	60
674	0	0	2	2	2	2	8	8	14	8	13	15	11	8	18	16	23	15	10	28	28	17	15	20	30	54	35	28	36	30	38	26	34	37	25.1666666666667	26	43	50	28.8333333333333	31	34.1666666666667	61	45	23.6666666666667	35.8333333333333	49	42	58	55
675	0	0	2	2	2	2	11	8	10	9	11	11	9	11	14	16	19	22	24	29	23	17	11	24	11	18	31	33	25	27	27	35	34	16	11	41	31	34	37.8333333333333	47	45	30.6666666666667	37.5	59	44.8333333333333	69	47	64	47
676	0	0	2	1	2	4	7	7	7	11	8	7	13	13	14	19	14	28	29	27	15	16	20	18	33	27	32	47	28	34	29	29	21	20	31.1666666666667	23.3333333333333	28.5	49.6666666666667	37	33	36.1666666666667	32	50.5	50.6666666666667	47	45	46	40	53
677	0	0	3	3	9	2	9	7	10	9	9	12	7	8	18	16	11	26	11	24	25	21	26	35	28	26	23	24	36	36	26	29	27	33	27	42.3333333333333	56	35.6666666666667	38	32	52.3333333333333	66.3333333333333	37	63	71.8333333333333	64	38	50	40
678	0	0	4	0	5	8	4	11	8	8	11	3	15	12	10	23	17	24	19	22	18	23	20	27	21	33	38	27	32	30	20	10	22	31	35	31	32.5	43	46.6666666666667	30	43.5	35	67.5	38	49	43	87	43	49
679	0	0	3	2	7	5	5	12	9	9	5	10	9	13	6	10	22	31	22	18	29	19	25	30	44	22	28	27	36	33	23	41	27	20	40.1666666666667	29.3333333333333	51	32	44	50	46	64.3333333333333	28	34	32	68	53	48	45
680	0	0	2	2	3	4	11	3	9	10	6	8	7	14	12	19	20	29	12	17	18	19	36	18	47	24	34	22	23	28	42	32	29	34	34.1666666666667	42.3333333333333	40	43.3333333333333	31.8333333333333	38	37	33	50	46.6666666666667	41	40	36	55	48
681	0	0	4	2	1	4	11	3	16	7	9	12	14	10	16	13	19	25	17	25	21	23	36	12	26	29	31	24	15	18	35	35	17	33	35.3333333333333	29	46.5	21.6666666666667	46	41	54.3333333333333	48	42	43.3333333333333	51	47	73	60	48
682	0	0	3	2	5	3	8	8	11	3	9	8	16	10	22	8	17	24	11	24	31	29	21	36	29	19	20	24	25	27	22	35	21	29	21.3333333333333	30	38.5	29.3333333333333	41	37	40	51.6666666666667	45.5	38	52.8333333333333	52	63	74	61
683	0	0	2	2	0	5	7	10	6	8	9	13	8	14	16	22	17	27	23	19	32	26	16	27	30	27	23	23	31	38	41	30	32	31	30	37	30.5	31.6666666666667	29	47	47	37.6666666666667	39.5	33.6666666666667	35.8333333333333	37	56	63	48
684	0	0	2	3	4	2	8	8	5	9	6	5	9	7	14	25	19	18	15	18	17	21	27	31	27	26	17	37	42	12	28	24	22	33	20.5	36.6666666666667	29.5	49.6666666666667	37.8333333333333	38	46.3333333333333	40.6666666666667	29	34.6666666666667	67.8333333333333	50	51	50	71
685	0	0	4	5	3	6	4	6	6	11	11	8	8	17	15	15	11	21	36	15	31	12	20	29	21	30	31	27	19	31	37	39	32	34	31	31.3333333333333	27	42	43.8333333333333	40	36.3333333333333	40	36.5	55	58.8333333333333	44	35	71	61
686	0	0	2	5	4	3	9	12	8	6	9	9	8	9	14	25	11	32	32	29	19	26	25	38	29	27	25	25	41	29	21	39	35	37	35.5	30.3333333333333	55.5	43.3333333333333	54	45	27	43	36.5	60	39.6666666666667	59	54	61	55
687	0	0	2	6	2	7	4	5	7	6	5	11	19	16	11	14	11	23	22	23	25	17	26	25	24	45	17	27	16	20	36	34	28	27	40.1666666666667	22.3333333333333	45.5	39	52.8333333333333	39	45	32.3333333333333	41.5	59.6666666666667	42	59	67	52	54
688	0	0	2	4	3	8	6	12	6	5	8	14	8	6	14	11	24	18	16	14	17	24	19	36	26	20	21	26	29	35	32	22	39	34	38	33.3333333333333	55.5	42.3333333333333	43.8333333333333	32	29.1666666666667	54.3333333333333	36	62.6666666666667	47.8333333333333	58	52	58	69
689	0	0	3	3	4	4	9	6	8	5	8	5	13	5	25	12	16	17	11	28	19	15	24	25	21	19	27	45	24	24	38	26	13	23	31	29	32	41.6666666666667	31.5	47	37.1666666666667	35.3333333333333	44	46.6666666666667	45.6666666666667	48	42	38	52
690	0	0	6	2	3	5	3	10	7	6	4	5	12	10	11	16	19	23	20	16	24	23	30	20	15	27	19	35	23	31	24	28	42	33	28	34	26.5	26.6666666666667	37.6666666666667	39	34.3333333333333	37	35.5	45.3333333333333	62.8333333333333	63	68	57	61
691	0	0	2	4	4	5	4	4	7	6	8	10	13	13	12	27	21	12	23	9	33	24	23	21	25	35	28	23	26	28	29	37	31	41	29.5	26	39	31	44	41	47.1666666666667	45.3333333333333	27	49	45.8333333333333	66	53	56	50
692	0	0	3	3	4	3	9	8	12	8	3	12	10	7	15	13	11	32	33	26	23	31	10	29	36	24	24	27	21	28	40	17	26	47	25	31.6666666666667	30	45.6666666666667	47.5	30	50	59	42	40	61.6666666666667	56	56	44	62
693	0	0	1	4	4	2	10	9	10	7	7	7	16	13	14	18	20	28	26	23	21	30	20	32	15	27	37	17	26	27	23	35	27	31	27.1666666666667	32	28.5	44.3333333333333	47	40	25	49	47	35.6666666666667	31.8333333333333	48	45	60	56
694	0	0	5	5	4	5	8	9	2	11	11	9	12	10	14	18	9	18	12	16	21	20	19	25	32	24	28	42	17	23	26	29	30	39	37.1666666666667	31.3333333333333	39.5	32	41.8333333333333	42	34.1666666666667	36.3333333333333	49.5	42.6666666666667	56.6666666666667	57	51	60	61
695	0	0	5	1	9	3	12	8	8	8	5	7	11	15	11	14	13	33	21	27	24	27	18	16	16	33	24	21	20	37	30	47	31	18	28.1666666666667	36	35	35.6666666666667	46.8333333333333	33	46.3333333333333	49.6666666666667	48	37.6666666666667	44.8333333333333	38	63	59	32
696	0	0	4	4	5	6	9	4	8	10	9	10	7	15	15	8	7	20	14	32	20	17	24	24	18	28	22	33	27	25	27	29	33	36	27.1666666666667	29.6666666666667	27	32	28.5	44	31	31	49	46.3333333333333	55.8333333333333	46	38	49	51
697	0	0	2	1	3	7	10	5	8	17	5	9	16	4	9	14	16	17	16	15	21	33	26	23	23	35	39	22	40	39	34	20	25	21	36	44	37.5	36.3333333333333	36.8333333333333	28	45	44.3333333333333	32.5	36	36.6666666666667	46	44	62	55
698	0	0	3	2	2	4	6	4	10	6	11	12	12	14	15	29	14	13	29	15	19	22	20	41	10	22	32	31	32	27	21	32	31	26	38.3333333333333	16.3333333333333	29.5	41.6666666666667	39.5	39	59	42.6666666666667	33	40	51.8333333333333	60	56	49	58
699	0	0	2	4	9	2	6	10	4	4	7	8	9	8	12	13	18	22	28	25	28	16	15	28	20	30	31	35	20	25	35	34	37	21	30.1666666666667	32.3333333333333	33	40	57.8333333333333	40	63	41.3333333333333	37.5	49.6666666666667	47.5	38	48	47	58
700	0	0	1	2	2	5	11	10	6	4	7	12	6	14	10	12	19	26	22	28	16	16	35	17	31	31	22	35	24	19	26	27	25	21	23.1666666666667	19.3333333333333	38	42	39	35	34.1666666666667	49.3333333333333	47.5	39.3333333333333	47	49	46	44	48
701	0	0	0	3	3	10	9	12	10	8	6	7	20	15	19	16	20	26	18	24	35	24	10	13	22	24	39	31	34	26	34	30	36	20	26.1666666666667	36.3333333333333	39	33.6666666666667	45.5	54	43.3333333333333	38.3333333333333	31	37.3333333333333	32.5	59	56	37	65
702	0	0	2	1	6	6	11	12	14	6	10	12	10	7	11	19	17	28	20	12	30	23	23	43	24	43	10	29	37	34	30	33	32	23	33	22	34.5	41	30	50	46	44.3333333333333	41	48	43.5	39	71	46	67
703	0	0	2	2	3	3	3	8	8	9	7	8	13	13	14	16	16	14	16	26	25	24	21	14	19	22	29	36	35	28	25	34	36	17	14	33.3333333333333	28	55	33	50	39.1666666666667	43.3333333333333	35.5	44.6666666666667	60.6666666666667	33	41	45	51
704	0	0	2	3	2	4	5	9	9	2	9	13	10	18	18	20	19	15	30	26	31	13	30	21	20	29	34	26	18	33	38	28	28	24	38.1666666666667	50.3333333333333	25.5	18.6666666666667	30	49	46.1666666666667	54	40.5	49.6666666666667	39	38	59	60	48
705	0	0	1	0	3	6	10	2	7	7	11	14	12	15	14	15	23	21	9	10	21	20	23	17	29	29	35	31	18	31	48	34	33	35	31.1666666666667	21	32	28	29.8333333333333	29	38.1666666666667	68.3333333333333	46	49	40.6666666666667	51	35	39	71
706	0	0	4	5	2	6	7	1	7	11	8	7	16	13	20	7	18	27	24	27	20	18	22	22	22	19	47	25	29	24	11	18	29	19	30	47	33	26	47.6666666666667	48	37	38	43.5	36.6666666666667	56.6666666666667	43	39	58	38
707	0	0	2	5	3	3	8	15	9	11	7	12	10	18	9	25	18	16	28	25	15	10	28	19	19	30	19	32	25	44	19	26	31	26	30.1666666666667	37.3333333333333	41.5	30.6666666666667	32.8333333333333	54	44.1666666666667	53.3333333333333	49	41.6666666666667	56.8333333333333	50	54	45	41
708	0	0	6	3	1	3	11	8	10	8	9	14	8	16	11	14	22	17	18	43	20	15	25	22	16	25	41	20	28	31	21	28	33	34	25.1666666666667	28.3333333333333	52	17.3333333333333	34	42	34	50	36.5	55.3333333333333	51.8333333333333	60	35	55	58
709	0	0	1	6	3	4	10	8	7	6	7	13	8	16	14	19	15	32	14	20	20	18	28	20	38	30	18	34	37	28	16	51	25	19	34.3333333333333	22	21	36	28.8333333333333	66	38.1666666666667	37	41.5	65	36.6666666666667	55	58	40	64
710	0	0	3	6	4	7	4	6	5	2	6	9	5	12	11	15	17	12	21	25	23	21	22	20	25	15	28	39	36	29	25	25	30	23	35	24	42.5	41	45.5	36	45	53.3333333333333	44.5	35	53.6666666666667	64	50	47	47
711	0	0	4	7	9	8	11	14	7	3	5	16	16	13	12	16	10	14	17	13	21	26	29	37	23	22	14	26	19	35	18	36	34	33	34.3333333333333	29.3333333333333	45.5	43	39	44	43	27	35	45	44	43	52	64	63
712	0	0	3	1	6	5	6	10	9	7	7	16	15	11	11	14	18	26	28	22	21	8	31	24	37	28	25	33	27	27	23	36	30	33	31	37.3333333333333	43	54.6666666666667	31	44	36	36	41	41	49.6666666666667	46	47	53	30
713	0	0	4	2	3	8	8	10	5	8	11	10	3	11	19	20	25	31	25	16	17	23	17	19	24	14	20	35	28	21	26	20	29	27	18.1666666666667	37.6666666666667	36	34	45	33	44	52.6666666666667	61.5	44.6666666666667	34	51	56	39	51
714	0	0	1	1	4	8	5	9	6	9	13	12	9	10	8	20	18	22	13	25	18	22	24	19	35	19	36	17	34	31	35	23	18	22	34.3333333333333	21	42.5	27.3333333333333	27.8333333333333	45	65.1666666666667	44.6666666666667	43	40	42.6666666666667	43	56	62	65
715	0	0	1	6	4	2	7	9	21	9	5	12	10	14	18	9	21	19	20	30	28	12	15	27	21	21	31	23	36	21	28	28	47	32	30	28	53	35	49	30	49	45.3333333333333	48	40	50.6666666666667	60	59	44	34
716	0	0	2	1	5	3	7	4	11	14	5	13	13	10	12	13	27	24	14	18	27	20	26	28	17	27	33	25	23	24	30	27	48	38	28.3333333333333	22.6666666666667	48	28.3333333333333	27	41	29.5	54	42	70	36	49	43	44	50
717	0	0	4	3	2	6	3	13	7	4	12	11	11	14	9	14	17	16	28	19	34	22	22	26	24	22	29	32	35	39	22	42	28	21	34.1666666666667	25	41.5	46	39.8333333333333	41	40	52	46	39.3333333333333	47	59	57	64	52
718	0	0	5	4	2	8	3	6	6	9	6	13	10	8	13	28	17	24	15	26	16	15	14	23	20	24	36	26	26	30	26	19	23	43	44.3333333333333	31.3333333333333	41	33	40.8333333333333	34	40.1666666666667	24	44	42.6666666666667	60	56	68	62	47
719	0	0	1	1	4	5	6	3	3	10	4	12	8	14	11	21	17	18	27	21	19	20	12	18	21	30	22	36	27	22	24	29	37	41	28.1666666666667	33.3333333333333	45.5	36	40.6666666666667	35	41	46.3333333333333	64	38	55	41	37	69	75
720	0	0	5	3	7	4	9	4	7	6	8	12	10	12	8	14	28	25	20	14	10	31	23	28	23	29	23	22	25	25	33	19	40	44	24.1666666666667	34	31.5	32	54	47	51	50.3333333333333	45	46	41	50	35	51	58
721	0	0	4	3	1	7	1	6	11	7	13	7	12	14	17	9	12	27	15	16	33	29	15	27	23	17	27	27	36	32	26	38	25	38	29	38	34.5	37.6666666666667	51.6666666666667	47	56	59.3333333333333	47.5	47.6666666666667	23	57	40	41	41
722	0	0	0	1	4	4	10	7	9	16	1	11	15	22	19	13	13	22	38	18	27	27	32	15	20	16	29	26	24	23	37	21	48	20	32	46.3333333333333	36.5	44.3333333333333	41.8333333333333	44	44.1666666666667	52.3333333333333	24	52	32.8333333333333	40	37	53	48
723	0	0	2	1	5	4	9	7	16	11	4	9	11	7	19	18	18	20	11	19	27	25	25	29	32	19	23	24	21	28	12	39	27	22	33.1666666666667	46	48.5	58	50.8333333333333	35	41.1666666666667	37.6666666666667	34.5	55.3333333333333	46.8333333333333	38	51	60	50
724	0	0	1	1	5	7	3	5	6	4	15	13	14	11	14	19	20	22	16	19	15	32	12	26	13	26	30	18	17	19	35	29	24	27	27.1666666666667	38	39	39.6666666666667	44.6666666666667	53	47.3333333333333	55.6666666666667	25.5	56.6666666666667	55.8333333333333	37	41	43	48
725	0	0	1	2	4	6	3	8	2	7	9	10	8	12	7	26	31	14	24	20	15	20	26	27	16	37	25	26	33	22	28	24	27	27	30.1666666666667	41.3333333333333	36	39	33	60	61	57.3333333333333	33	38.6666666666667	51.8333333333333	52	45	46	58
726	0	0	3	4	6	4	0	4	4	4	10	6	5	16	14	15	25	24	17	21	22	21	22	23	17	26	17	49	34	27	32	39	29	34	27	39.6666666666667	38.5	42.6666666666667	30.5	41	64	43	43	33.3333333333333	35.8333333333333	58	49	42	55
727	0	0	4	2	3	8	1	7	7	7	11	7	5	8	9	10	13	20	21	25	20	17	26	17	26	36	34	23	38	25	21	38	27	29	32.1666666666667	33.3333333333333	38.5	48.6666666666667	46	37	44.5	64	31.5	46.6666666666667	53	35	42	70	61
728	0	0	1	2	4	4	6	10	5	8	11	6	10	10	12	16	11	19	28	27	27	18	29	26	16	30	24	37	35	24	18	30	31	27	21.3333333333333	27.6666666666667	46	64.6666666666667	41	25	23	50	41.5	46.6666666666667	33.3333333333333	42	72	46	56
729	0	0	5	3	7	4	6	12	12	16	2	8	10	9	12	22	25	16	21	28	21	26	16	26	24	18	30	43	28	37	21	24	33	32	27	23	34	27.3333333333333	41.6666666666667	49	62.5	60	53	33.6666666666667	51.8333333333333	50	62	32	35
730	0	0	2	4	5	1	9	13	13	7	9	9	14	8	10	18	8	20	26	17	20	26	22	12	27	39	18	25	19	27	27	37	30	24	29.1666666666667	42	60	27	32.8333333333333	34	42.1666666666667	49.3333333333333	45	44.3333333333333	47.8333333333333	45	54	42	43
731	0	0	3	5	6	5	7	6	6	8	7	9	11	13	8	13	22	12	23	24	21	21	16	21	34	35	23	40	42	17	30	35	30	35	28.3333333333333	39	28	55.6666666666667	41.8333333333333	48	55	49	54	37	51.8333333333333	54	54	58	53
732	0	0	2	6	7	2	4	8	6	14	6	6	15	10	9	24	21	27	21	21	23	17	16	20	25	31	29	29	31	38	34	26	41	36	29.1666666666667	42.3333333333333	25.5	29	30	35	46	29	63	54	55	70	47	68	47
733	0	0	4	3	1	5	10	6	4	5	10	12	12	8	17	12	13	22	23	11	25	14	32	25	24	18	31	35	28	28	34	26	40	31	43.6666666666667	36	36.5	38.6666666666667	42.6666666666667	49	58	44.3333333333333	33.5	44	55.6666666666667	39	54	61	45
734	0	0	3	3	0	4	6	13	11	7	6	9	11	18	16	20	14	39	23	24	20	21	31	17	22	23	32	30	31	37	31	24	39	37	25	24	39	31	51.8333333333333	32	35	37	45	43	48	44	53	46	60
735	0	0	2	5	3	7	9	7	4	7	5	9	12	12	15	17	17	17	14	16	16	28	24	18	35	27	25	17	31	24	25	31	23	30	18.3333333333333	35	44	43.3333333333333	29	51	35	45	38	43.6666666666667	44.6666666666667	45	46	62	40
736	0	0	2	4	1	3	5	6	9	8	10	5	6	20	9	14	15	19	21	20	18	31	24	21	15	17	40	23	17	19	29	27	24	36	29	45.6666666666667	44	36	23	35	29	35	71	47.6666666666667	33	53	47	49	55
737	0	0	3	0	3	6	4	5	8	7	10	13	10	8	9	19	16	18	39	21	18	14	23	19	18	23	36	37	21	16	39	32	28	39	39.3333333333333	43	28.5	51.6666666666667	38.6666666666667	47	47	62.6666666666667	40	54.6666666666667	55.8333333333333	39	56	63	70
738	0	0	2	1	4	6	3	7	6	4	11	5	15	18	19	12	30	18	23	13	20	20	22	22	30	27	17	24	21	17	25	13	21	39	25	27.6666666666667	35	35	36.8333333333333	46	51.3333333333333	42	24	53	49.8333333333333	46	38	43	42
739	0	0	1	4	5	5	10	4	8	8	14	16	16	7	6	14	11	18	7	20	27	20	21	41	25	25	45	29	33	27	31	31	19	27	36.1666666666667	31.3333333333333	39	18.6666666666667	52.6666666666667	46	35	44	50.5	43.6666666666667	54	41	47	38	53
740	0	0	3	3	2	2	9	12	5	9	8	6	14	14	9	23	14	31	27	17	20	22	34	36	30	17	26	23	35	23	43	35	28	23	26.1666666666667	43.6666666666667	40.5	26.6666666666667	34.8333333333333	59	38.3333333333333	49.3333333333333	36	43	40	41	34	46	68
741	0	0	3	3	6	6	10	13	10	10	5	7	16	10	12	9	12	12	18	22	38	25	39	19	34	13	25	26	44	46	40	25	25	26	33	30.3333333333333	46	42	46.8333333333333	29	47.1666666666667	56	38.5	47.6666666666667	30	53	47	43	49
742	0	0	3	5	5	4	9	10	14	5	7	4	13	10	22	18	27	18	28	35	28	21	28	15	27	33	18	35	31	25	23	43	54	33	49	23.3333333333333	48	41	59.6666666666667	54	26.5	45.3333333333333	34.5	53	38.8333333333333	54	41	66	60
743	0	0	1	4	8	4	14	6	8	7	4	5	13	5	10	14	19	22	20	24	18	26	26	25	9	36	31	40	28	34	27	38	35	33	22.3333333333333	26	46	46.3333333333333	35	42	39.3333333333333	40	49.5	48	65.8333333333333	46	57	41	55
744	0	0	3	2	1	8	6	9	12	6	3	12	11	15	8	8	13	24	28	12	10	13	22	20	24	42	42	18	34	26	30	20	22	24	27	25.6666666666667	42.5	27	35	40	39.1666666666667	35.6666666666667	28	49	50.8333333333333	38	53	67	72
745	0	0	3	4	2	5	7	8	6	8	8	7	9	16	17	16	14	16	15	22	24	17	25	29	18	33	24	33	20	29	17	21	39	21	38	25	34	42.6666666666667	33.8333333333333	30	54	34.6666666666667	32	45	45.6666666666667	54	47	44	50
746	0	0	1	4	2	6	14	13	6	12	9	9	12	8	19	13	16	27	14	21	19	26	27	17	20	21	34	35	27	24	35	25	27	31	20.3333333333333	24.6666666666667	51.5	55	36.8333333333333	49	39	39	27	64	50.8333333333333	49	50	46	55
747	0	0	3	2	4	5	4	8	7	6	12	15	12	9	15	9	13	20	20	24	13	21	16	35	30	18	37	25	24	26	40	29	36	36	50.1666666666667	31.6666666666667	31.5	38	44.8333333333333	46	44.3333333333333	33.3333333333333	46	42	45	48	46	49	60
748	0	0	4	2	3	4	12	7	5	10	5	9	12	19	13	17	13	15	17	21	20	23	17	17	17	22	13	38	27	23	24	27	29	41	45	24.6666666666667	37	40.3333333333333	29.8333333333333	40	49	57.3333333333333	41	40.3333333333333	44	44	43	52	48
749	0	0	6	6	6	3	3	11	7	2	6	11	9	18	17	16	16	23	26	22	17	22	16	20	30	37	30	21	30	27	17	16	30	25	30	30.6666666666667	33.5	24.6666666666667	43	34	29.1666666666667	27.3333333333333	52	54.6666666666667	38.8333333333333	42	39	49	53
750	0	0	4	2	7	3	6	11	5	9	6	13	9	13	8	10	15	25	29	22	14	25	21	30	14	40	33	45	24	19	22	33	24	31	32.1666666666667	47	34	24.6666666666667	55.6666666666667	43	48.1666666666667	54	34.5	52	53	45	46	49	55
751	0	0	4	3	4	5	6	7	5	6	8	9	14	9	9	18	12	17	24	21	25	14	18	30	37	29	17	26	26	15	29	25	44	24	34	16.6666666666667	35	38.6666666666667	36.5	40	41.1666666666667	33	31	33	47.8333333333333	54	68	49	56
752	0	0	0	5	5	7	12	11	8	10	11	6	12	21	17	16	12	19	23	23	29	31	20	18	26	27	35	16	32	40	36	28	42	21	27	27	19	29	54	38	30	33.6666666666667	39	52.6666666666667	48.6666666666667	51	43	51	67
753	0	0	3	5	5	3	7	3	11	7	6	8	11	13	17	26	8	23	23	20	23	28	26	29	22	26	14	22	36	23	24	25	24	25	32.1666666666667	28	31	41	25.8333333333333	53	49.3333333333333	42.3333333333333	34	61.6666666666667	42.8333333333333	44	49	43	52
754	0	0	2	3	4	7	6	14	10	10	5	12	14	12	15	8	20	20	18	25	28	29	24	35	18	29	42	32	26	19	15	38	42	22	26	36.3333333333333	40.5	41.3333333333333	36.6666666666667	39	51.5	39	40.5	49	41.8333333333333	47	49	70	38
755	0	0	3	6	9	2	8	10	5	8	9	13	7	8	16	17	13	24	19	26	21	18	20	22	19	24	22	18	26	43	35	30	24	23	37	33.3333333333333	33.5	39	35	52	43.1666666666667	28	33	35	50.6666666666667	55	59	53	81
756	0	0	5	4	6	8	6	8	7	8	12	11	11	6	6	8	11	20	18	19	17	17	32	28	22	26	34	26	22	32	42	26	27	39	42.1666666666667	35.6666666666667	36.5	41.3333333333333	31.8333333333333	39	42.1666666666667	31	44	34	44.8333333333333	62	29	60	56
757	0	0	1	4	5	4	5	8	6	8	10	7	7	18	17	23	27	15	17	17	24	19	26	22	8	29	15	34	40	16	25	22	38	22	32.3333333333333	50.3333333333333	35	33.6666666666667	39	49	50.3333333333333	39	34.5	69.3333333333333	48.8333333333333	39	60	55	44
758	0	0	1	1	8	4	11	10	3	12	9	1	10	14	10	16	23	37	21	18	16	21	23	22	13	33	31	32	35	22	18	24	40	26	39.1666666666667	33	34	32	43	47	29	46.6666666666667	47	64.3333333333333	54.3333333333333	36	62	41	49
759	0	0	1	5	4	11	4	5	10	12	6	10	9	12	13	17	11	14	16	20	35	20	29	29	18	25	18	27	28	28	30	18	26	31	24	28.3333333333333	25	37.6666666666667	39.8333333333333	30	35.6666666666667	44.6666666666667	33.5	35.3333333333333	39.8333333333333	33	60	38	66
760	0	0	1	4	3	7	8	12	9	8	4	7	15	9	20	11	12	25	27	22	7	24	28	36	33	35	15	28	35	46	26	35	21	19	28.1666666666667	30.3333333333333	23	61	33.8333333333333	55	53	51	45	59	40.8333333333333	54	46	45	58
761	0	0	1	2	5	7	7	8	9	12	9	12	8	14	12	15	8	28	18	19	21	18	28	15	20	18	32	29	32	37	30	20	28	19	28.5	18.3333333333333	21	20	27	23	52	41.3333333333333	35	52.3333333333333	48.8333333333333	58	54	56	54
762	0	0	2	2	4	2	5	7	4	7	8	6	6	16	15	25	17	21	27	31	22	11	26	17	34	31	30	30	35	18	22	28	38	23	19	27	38.5	29	40	26	39	30.3333333333333	49	40.6666666666667	39	45	56	57	53
763	0	0	3	1	4	6	11	12	11	9	15	3	10	7	12	13	17	11	19	18	23	19	21	25	27	13	26	24	30	21	47	37	25	43	29.1666666666667	26	41	28	58.6666666666667	37	46.1666666666667	56	37.5	58	57	67	58	75	60
764	0	0	2	3	6	5	3	10	6	8	7	14	17	11	13	16	13	17	24	20	20	18	12	22	19	20	27	25	26	23	36	25	26	45	22.1666666666667	31.3333333333333	35.5	17	47.6666666666667	52	38.5	53	38.5	56.3333333333333	35	43	53	44	38
765	0	0	5	1	5	7	5	12	7	4	7	13	14	17	12	14	18	15	18	21	16	25	22	25	24	22	26	23	21	51	45	28	30	28	25.1666666666667	24.6666666666667	31	33.6666666666667	36.8333333333333	54	50	44.3333333333333	61	54.3333333333333	45.8333333333333	43	61	55	66
766	0	0	2	2	5	3	4	7	7	13	13	12	10	8	3	12	15	23	17	17	18	21	27	22	20	16	19	13	49	31	17	21	33	34	14	26.3333333333333	30	17	51.8333333333333	49	47.1666666666667	47.3333333333333	53.5	44.3333333333333	37.6666666666667	42	45	59	51
767	0	0	3	1	1	6	5	8	5	10	6	7	12	10	9	13	17	23	28	25	15	23	20	16	31	30	29	28	26	33	29	29	42	26	21.1666666666667	35	50.5	42	34.8333333333333	49	34	60.6666666666667	55.5	42	52	48	54	52	38
768	0	0	5	1	4	5	2	8	6	7	8	1	7	18	15	33	13	31	16	24	29	19	19	20	21	19	26	26	23	23	27	32	24	41	27.1666666666667	24.3333333333333	43	28.6666666666667	24.8333333333333	44	39	45	28.5	49.3333333333333	45.8333333333333	30	53	57	52
769	0	0	3	4	7	5	5	8	4	9	11	9	10	12	16	10	15	23	21	29	25	27	22	18	20	20	33	40	19	40	37	30	31	29	45.3333333333333	52	33	34	45.6666666666667	36	40	44.6666666666667	45.5	38.6666666666667	44.8333333333333	58	55	55	62
770	0	0	3	3	4	4	9	13	7	4	6	4	14	8	17	15	14	24	23	28	15	25	21	16	27	27	20	26	32	32	34	20	23	33	16.1666666666667	36.6666666666667	38.5	29.6666666666667	58.8333333333333	42	42	48.3333333333333	53	52.6666666666667	51.6666666666667	41	42	55	63
771	0	0	5	1	5	7	7	7	6	3	7	10	10	22	10	17	14	8	23	30	19	20	16	25	27	21	27	14	30	17	44	34	47	30	43.1666666666667	34	21	48.3333333333333	40.5	42	68.1666666666667	27	38.5	45.6666666666667	51.8333333333333	48	58	57	60
772	0	0	4	7	7	7	4	10	10	10	6	11	11	12	25	5	21	16	14	12	30	18	20	25	21	19	61	31	38	26	22	26	30	38	44	19.3333333333333	45.5	54	37.8333333333333	37	35.1666666666667	56	53	41	61.8333333333333	51	68	52	52
773	0	0	1	4	2	5	7	8	8	8	10	5	11	13	13	16	22	22	24	26	28	27	12	15	27	22	22	31	30	15	37	25	35	24	21	54	37	41	41	36	50	38	42	39	54.5	39	47	46	46
774	0	0	3	1	6	6	5	7	9	5	3	9	5	15	7	18	10	24	25	16	24	29	22	20	18	21	30	26	10	19	26	29	39	32	42.1666666666667	34.6666666666667	40	18.3333333333333	47.8333333333333	61	54	47.6666666666667	54.5	69	44.8333333333333	40	59	58	48
775	0	0	1	6	6	5	5	13	5	6	6	9	12	13	10	20	16	37	16	14	19	26	24	27	27	25	21	31	23	30	25	32	30	32	34.3333333333333	48.6666666666667	52	37.3333333333333	36.8333333333333	37	39.3333333333333	42.6666666666667	32	39.6666666666667	42	66	61	46	54
776	0	0	6	1	2	2	15	12	7	10	4	8	8	10	11	16	28	35	15	16	22	23	28	13	20	19	39	25	23	24	25	32	29	31	32	23	35.5	45.6666666666667	47	44	40.1666666666667	32	44	48	35.6666666666667	65	72	45	58
777	0	0	4	0	3	6	10	9	13	2	5	5	14	10	13	19	18	25	21	18	20	15	20	22	21	27	19	29	34	41	21	31	30	24	47.3333333333333	30	49	54.6666666666667	40.6666666666667	48	50.1666666666667	40.3333333333333	42	39.6666666666667	57.6666666666667	41	58	46	43
778	0	0	2	3	7	1	12	6	9	7	7	9	9	13	15	15	14	14	30	29	20	27	23	22	24	28	29	28	25	25	14	33	40	32	38.1666666666667	23	41	27.6666666666667	53.5	50	54.1666666666667	39	44	75.6666666666667	43	57	54	60	53
779	0	0	5	2	4	6	2	8	9	8	11	11	11	11	9	11	10	13	14	21	14	19	40	28	26	24	29	25	36	21	31	53	35	35	40.5	26	29	33.6666666666667	43.8333333333333	39	41.1666666666667	54	43	64	32.8333333333333	53	61	44	70
780	0	0	7	3	9	7	7	8	4	5	6	14	14	8	8	15	25	16	19	17	22	26	23	17	28	30	36	41	28	19	16	27	30	30	44	46	48	25.6666666666667	45.8333333333333	48	54	57.3333333333333	42.5	45.6666666666667	34	63	44	52	50
781	0	0	2	3	4	4	7	4	5	3	7	13	10	15	10	30	18	24	31	9	16	22	34	11	21	34	36	29	28	16	32	27	18	29	32	30	36	41.6666666666667	45	39	60.1666666666667	28	54.5	53.3333333333333	45.8333333333333	44	57	24	45
782	0	0	3	3	5	4	5	8	5	11	9	11	8	12	11	21	18	17	16	15	26	13	19	22	35	20	27	23	27	33	21	34	26	21	37.1666666666667	31.3333333333333	42	31.6666666666667	34.5	24	53.1666666666667	36.3333333333333	44.5	31.6666666666667	44	40	50	51	66
783	0	0	5	2	9	8	8	10	7	10	8	8	11	6	18	23	22	23	16	29	20	18	21	19	25	27	21	31	23	21	30	22	42	26	30.3333333333333	33.3333333333333	46	33.3333333333333	30.6666666666667	50	47.1666666666667	36.3333333333333	47	32	43.8333333333333	47	66	44	70
784	0	0	4	2	4	6	6	12	7	5	8	15	12	11	17	12	22	27	20	12	28	22	24	41	27	16	24	20	28	27	31	32	20	23	26	35	44.5	52.6666666666667	41	29	55	52	47	38	42.6666666666667	61	65	60	56
785	0	0	4	1	4	5	4	13	6	7	12	13	13	8	20	27	8	30	21	32	25	21	18	26	28	23	36	18	34	33	24	23	42	24	29.3333333333333	20	47.5	45.6666666666667	41.8333333333333	42	39.3333333333333	44	33	22.6666666666667	36	56	48	49	44
786	0	0	3	4	1	4	5	15	8	14	12	13	9	9	20	15	10	18	27	25	26	34	24	23	31	33	26	30	25	27	36	35	33	26	23.1666666666667	51.3333333333333	25.5	44.6666666666667	46	40	46.1666666666667	37.3333333333333	49.5	38.6666666666667	39.5	51	52	55	62
787	0	0	1	3	4	1	11	9	8	4	4	8	5	1	14	14	11	25	24	22	18	30	18	40	23	20	35	23	34	42	24	39	37	35	17	45.6666666666667	27	31.6666666666667	40.6666666666667	42	44.1666666666667	44.3333333333333	53.5	46	53.6666666666667	40	59	63	55
788	0	0	4	1	4	8	4	8	11	9	10	13	12	20	19	12	14	27	24	29	22	27	21	23	23	30	39	38	17	27	34	37	18	22	17	34.3333333333333	57.5	39.6666666666667	63	32	39	47	52	44.3333333333333	55.8333333333333	52	47	48	46
789	0	0	5	4	4	3	0	7	3	7	7	10	19	11	11	19	23	19	23	17	21	22	19	23	27	23	25	29	28	32	42	27	41	32	32	25.6666666666667	21	29	42.8333333333333	32	41.3333333333333	53	56	24.6666666666667	51	47	47	42	81
790	0	0	7	5	1	3	6	4	8	11	3	18	7	14	15	13	16	10	15	14	23	17	13	20	19	39	39	36	36	21	38	36	23	25	23.1666666666667	22	40.5	51.3333333333333	48.6666666666667	40	47	37.6666666666667	54.5	46.6666666666667	53	49	62	49	60
791	0	0	2	4	4	3	10	9	8	10	10	11	11	14	6	17	21	23	22	24	23	20	24	17	25	19	25	29	29	42	38	28	42	33	24	26	56.5	39.6666666666667	29.8333333333333	45	68	49	40.5	38.3333333333333	55.8333333333333	54	50	41	48
792	0	0	6	1	6	8	10	11	8	6	9	9	7	7	16	11	24	16	26	21	32	24	20	23	38	12	26	34	24	28	24	24	28	33	31	38	40	21.3333333333333	40.8333333333333	72	52.3333333333333	32	31	48.6666666666667	50.8333333333333	59	50	59	52
793	0	0	2	2	3	3	6	10	9	6	19	10	9	11	4	10	17	17	22	20	22	26	15	24	14	24	31	30	21	19	32	21	26	19	22.1666666666667	33	40	35.3333333333333	40.8333333333333	44	36.3333333333333	34.3333333333333	33	65.6666666666667	53.6666666666667	53	43	49	76
794	0	0	2	2	5	7	4	9	6	6	10	7	6	13	13	16	21	23	24	19	20	28	17	25	23	39	46	42	29	35	35	34	24	38	20.3333333333333	36	27	38	34.8333333333333	33	27	41.3333333333333	30.5	49	42	69	58	49	52
795	0	0	6	2	6	6	14	5	7	13	5	11	14	9	10	16	22	24	30	31	13	19	25	22	19	27	21	19	27	29	28	26	37	32	29	29	59.5	40	49	43	40.1666666666667	30	48	41.6666666666667	52	37	72	59	42
796	0	0	5	3	5	2	10	8	13	10	2	12	9	18	18	16	12	18	32	25	17	29	20	19	20	18	34	24	26	37	45	28	33	16	42.3333333333333	24.6666666666667	51	30.6666666666667	44.8333333333333	40	35	51.3333333333333	33	52.6666666666667	49.8333333333333	42	38	55	42
797	0	0	4	3	2	6	4	9	7	9	7	8	11	8	8	18	23	20	17	18	25	31	24	20	13	35	21	31	30	29	18	20	26	21	27.6666666666667	35	36.5	46.6666666666667	40	40	48	33.3333333333333	27	58.6666666666667	44.8333333333333	54	56	62	42
798	0	0	2	5	3	5	7	11	8	11	9	13	7	18	11	10	22	17	20	28	32	21	18	40	22	31	45	18	21	37	21	38	44	29	33	40.6666666666667	32	32	27	39	33.3333333333333	57	61.5	53	51.8333333333333	51	58	50	58
799	0	0	3	2	4	4	5	11	5	3	10	12	6	9	4	15	25	12	19	24	19	17	16	26	23	23	36	23	33	20	22	29	33	24	27.3333333333333	41.6666666666667	29	36.6666666666667	28	54	32.5	59.3333333333333	36	56.6666666666667	51.8333333333333	42	44	57	45
800	0	0	3	1	1	6	6	6	12	7	9	10	11	12	13	17	10	18	29	18	29	32	21	25	25	33	25	43	23	26	34	30	22	40	39.1666666666667	35.3333333333333	41.5	29	39	32	46	48	41	32	36.6666666666667	65	54	64	54
801	0	0	7	4	2	6	10	7	1	17	7	12	3	8	12	12	30	20	27	18	20	11	29	21	20	26	37	37	24	34	35	25	24	20	30	32	34.5	31.3333333333333	42	47	41.3333333333333	46.6666666666667	24	31	52.8333333333333	65	61	56	60
802	0	0	4	4	3	5	3	4	7	8	10	6	6	6	9	18	22	20	13	23	21	15	11	12	30	26	17	30	25	37	28	32	28	22	29	22	31.5	34	32	68	28	49.3333333333333	42	48	39	66	54	53	52
803	0	0	3	0	2	6	4	11	8	9	10	17	8	4	16	16	20	27	18	22	28	13	31	29	19	23	25	39	33	24	33	28	45	30	25.1666666666667	19.3333333333333	40	42.3333333333333	37.6666666666667	44	49	53.6666666666667	43	22.6666666666667	64.3333333333333	56	41	59	42
804	0	0	4	5	2	6	7	13	7	5	14	5	12	16	9	16	30	22	21	22	22	10	26	32	32	29	20	22	28	29	23	45	32	23	32.3333333333333	26.3333333333333	38	38.6666666666667	36	39	34	34.3333333333333	67.5	38	47.8333333333333	42	42	47	57
805	0	0	3	2	4	12	3	8	6	7	10	12	11	9	16	16	16	19	20	28	30	20	20	25	24	23	27	18	29	45	20	24	43	40	17.1666666666667	26.6666666666667	36	26.6666666666667	43.3333333333333	44	27	37	38	50	41.6666666666667	58	45	48	51
806	0	0	4	2	4	4	11	3	13	7	12	10	11	12	19	19	17	26	25	22	36	10	10	35	33	28	25	18	32	21	35	28	32	29	42.3333333333333	28.3333333333333	49	54	42.6666666666667	29	33.1666666666667	42	46	41	30.8333333333333	53	60	48	42
807	0	0	4	5	5	2	10	6	8	7	7	13	13	6	15	15	13	31	21	22	31	23	28	21	47	29	26	23	31	21	24	38	41	36	18.1666666666667	27.6666666666667	47.5	40.6666666666667	34	35	43.1666666666667	31	41	68.6666666666667	43	34	55	56	47
808	0	0	1	1	3	4	8	12	10	10	10	10	6	13	13	19	20	25	16	20	25	13	21	27	28	21	33	29	37	27	41	37	40	29	11.6666666666667	56.3333333333333	20.5	23	50.8333333333333	33	48.3333333333333	33.3333333333333	48.5	44.6666666666667	42	49	58	64	58
809	0	0	3	5	7	3	6	6	9	2	7	15	7	10	11	21	10	27	27	14	17	29	22	16	24	31	16	31	33	25	25	37	22	35	34.1666666666667	46	23.5	53	35	55	35.1666666666667	51.3333333333333	33.5	59	71.5	44	40	31	64
810	0	0	2	4	3	3	3	6	9	4	8	13	15	9	15	21	18	25	27	27	32	17	23	26	25	22	32	32	27	44	34	24	29	42	32.3333333333333	34.6666666666667	29	21	54	38	31	41.3333333333333	49.5	43.6666666666667	48	46	48	32	66
811	0	0	3	3	7	4	5	6	9	11	5	13	15	6	14	21	20	23	13	26	19	23	21	39	21	21	27	24	23	25	19	28	37	31	40.3333333333333	53.6666666666667	43.5	34.6666666666667	37.8333333333333	39	37.3333333333333	29	62.5	41	33	38	63	49	62
812	0	0	1	2	5	8	6	8	14	8	6	12	5	10	18	18	22	25	20	17	28	29	33	24	21	31	25	27	27	23	54	29	25	33	31.3333333333333	31.3333333333333	43	32.6666666666667	40.8333333333333	45	51.5	27	48.5	50.3333333333333	40.8333333333333	31	53	41	44
813	0	0	2	1	4	5	4	7	7	4	5	8	8	10	13	18	13	15	28	19	22	20	22	23	12	25	18	31	25	30	39	32	24	37	33.1666666666667	46.3333333333333	29	27.6666666666667	45	34	33.1666666666667	45.6666666666667	51	40	49.8333333333333	50	61	54	49
814	0	0	3	4	7	3	10	10	8	3	13	9	12	7	17	26	10	17	14	21	21	25	28	22	20	34	29	26	36	38	26	38	35	30	25	38.6666666666667	46	30	40.8333333333333	32	35.3333333333333	32	56.5	53	42.8333333333333	46	50	47	47
815	0	0	4	6	6	11	7	12	3	4	10	12	10	13	7	17	16	25	18	23	22	15	18	16	22	16	42	29	24	42	34	38	20	23	35	38.6666666666667	35.5	36	42.8333333333333	60	50.3333333333333	47	43.5	58	49.5	37	55	61	49
816	0	0	3	4	4	6	7	6	6	8	5	10	11	9	7	11	21	12	21	24	12	28	30	20	20	34	15	36	18	30	25	29	21	26	23	31.6666666666667	17.5	59.6666666666667	44.8333333333333	38	27	40.3333333333333	31.5	44.3333333333333	48.8333333333333	46	70	66	46
817	0	0	0	2	2	4	15	3	7	4	11	7	11	14	20	9	14	23	18	26	18	30	16	27	29	31	36	37	31	31	18	23	27	29	28	36	39.5	28.3333333333333	49	45	29	29.3333333333333	37	45.3333333333333	71	36	53	54	60
818	0	0	2	1	6	6	4	10	10	9	1	7	9	14	5	23	22	16	19	30	21	26	20	28	15	26	20	48	23	14	29	20	31	27	20	23.3333333333333	41.5	36.6666666666667	32.3333333333333	31	35.1666666666667	31.6666666666667	35.5	46	53.8333333333333	60	47	51	69
819	0	0	2	3	5	5	8	6	9	8	9	15	7	14	20	13	19	25	31	22	28	20	20	31	36	29	25	45	31	17	14	28	35	23	34.3333333333333	31.3333333333333	39.5	32.6666666666667	33.8333333333333	31	54	38.3333333333333	39	33.6666666666667	40.8333333333333	43	58	48	53
820	0	0	2	6	2	5	10	9	7	3	6	5	13	14	12	16	12	20	24	23	24	16	13	28	32	26	20	33	33	37	23	19	28	23	64.1666666666667	21	42	27	51.8333333333333	21	50.3333333333333	50.3333333333333	49.5	51.3333333333333	33	46	57	45	40
821	0	0	2	1	4	5	13	14	16	9	4	11	10	5	7	13	29	26	20	19	27	22	26	32	28	28	19	18	23	29	45	33	21	27	23	27	34.5	25.6666666666667	45	27	37.1666666666667	38.6666666666667	60	27.6666666666667	53.8333333333333	48	54	39	40
822	0	0	4	5	6	6	6	6	8	10	12	12	5	15	15	15	14	15	38	19	21	27	31	30	24	39	45	13	24	37	34	42	36	20	27.1666666666667	36.6666666666667	47.5	33	30.8333333333333	47	53.1666666666667	52.3333333333333	63.5	55	52.8333333333333	46	56	43	47
823	0	0	3	4	6	4	5	7	7	16	8	11	10	11	12	17	23	33	18	26	27	19	41	16	20	41	32	15	39	23	43	31	33	25	20.3333333333333	33	31.5	52.3333333333333	51	68	26	30	41.5	41	43.8333333333333	49	62	56	45
824	0	0	6	1	4	6	5	7	6	6	10	8	11	15	21	12	16	19	22	20	20	27	21	27	26	23	23	33	30	20	16	22	23	24	31.3333333333333	43	41.5	33	39.8333333333333	58	38.1666666666667	40.3333333333333	48	45.6666666666667	39.8333333333333	55	47	45	57
825	0	0	3	4	6	6	3	10	4	12	6	10	3	11	15	14	12	26	27	12	22	16	23	24	15	15	31	22	26	21	24	36	21	26	27.1666666666667	31.6666666666667	37	32	38.6666666666667	57	46	37.3333333333333	44.5	68	37.8333333333333	52	70	56	59
826	0	0	4	2	3	4	6	8	12	5	13	5	11	15	11	8	17	24	26	14	22	30	21	17	28	14	42	26	35	28	28	27	41	39	31.1666666666667	25.3333333333333	27.5	48	39.8333333333333	34	44	39	38	48.6666666666667	50	57	46	55	63
827	0	0	4	1	4	3	6	13	3	6	13	9	5	3	10	10	12	21	13	30	28	22	20	26	32	18	34	20	41	23	19	26	27	39	39.5	30.3333333333333	24.5	31.6666666666667	38	62	50	54.3333333333333	46	45.3333333333333	36	30	45	45	70
828	0	0	3	4	5	9	6	10	3	8	9	6	12	13	15	14	16	24	22	15	23	16	21	25	23	21	34	20	32	27	40	22	26	36	23	38.3333333333333	28	37.3333333333333	57.8333333333333	44	59	38.3333333333333	48.5	50	55.6666666666667	40	40	43	49
829	0	0	2	2	4	5	8	3	7	7	9	15	16	8	15	14	23	21	28	23	6	15	18	26	20	26	19	35	41	16	36	33	30	39	28.3333333333333	24.6666666666667	37.5	28.3333333333333	39.8333333333333	42	36	65	37	41	58.8333333333333	50	48	70	64
830	0	0	5	1	8	6	10	4	11	7	6	6	13	17	17	16	12	22	14	36	28	17	29	26	24	38	24	31	23	23	30	26	18	31	33.3333333333333	30.3333333333333	39	31	33.8333333333333	37	44.3333333333333	52.6666666666667	52	36.6666666666667	44.8333333333333	58	63	37	57
831	0	0	0	4	4	3	7	7	8	7	2	7	11	11	16	15	26	15	20	17	17	37	38	27	29	34	21	23	34	28	22	36	33	37	13	43	37	53	54.5	52	32	28	57.5	32	55	63	35	46	54
832	0	0	1	2	4	3	6	9	5	7	8	9	12	8	6	12	14	19	20	22	20	16	20	27	24	15	25	27	34	29	34	21	34	23	24	18.3333333333333	27.5	38.3333333333333	46.6666666666667	47	39	42.6666666666667	36	53.6666666666667	40.8333333333333	47	47	64	56
833	0	0	3	1	3	2	10	5	10	6	9	7	14	11	9	20	19	28	11	15	17	14	23	36	26	22	21	24	32	25	28	29	30	23	54	30.3333333333333	25.5	30.3333333333333	40.8333333333333	23	40.3333333333333	32.3333333333333	35.5	44.6666666666667	43	47	41	57	49
834	0	0	1	5	4	11	7	5	8	5	5	8	6	11	3	15	16	38	24	25	20	21	21	37	30	17	22	34	17	28	22	26	21	32	35	28.3333333333333	31.5	37.6666666666667	48.8333333333333	28	41	35.3333333333333	39.5	31.3333333333333	67.5	59	52	59	57
835	0	0	1	5	2	7	6	3	11	5	5	10	8	16	11	16	16	22	25	23	22	20	14	22	16	18	48	29	37	36	27	25	21	28	30.3333333333333	25.3333333333333	47	25.6666666666667	41	21	43.1666666666667	38	40	52.3333333333333	79	48	58	47	51
836	0	0	4	4	1	6	6	8	11	5	6	10	7	10	10	11	30	26	25	32	14	13	26	33	40	23	18	25	39	25	26	33	30	34	39.1666666666667	31.6666666666667	43.5	46.6666666666667	33	52	38	31.3333333333333	40.5	57	57.8333333333333	35	46	70	49
837	0	0	3	3	3	6	6	3	7	12	10	10	19	12	14	17	12	27	32	12	28	30	23	24	12	19	38	48	30	35	31	34	34	44	45	37.3333333333333	39.5	42.3333333333333	43	31	58.3333333333333	41	41	52.3333333333333	59.6666666666667	69	44	46	59
838	0	0	3	1	6	7	4	7	9	5	4	10	18	15	13	14	18	28	20	27	27	24	27	24	37	28	13	25	31	26	26	29	23	22	35.3333333333333	33.3333333333333	39	33	29	31	37.3333333333333	28	43	45	51.8333333333333	51	59	58	76
839	0	0	2	4	5	5	6	11	5	7	6	8	15	13	16	17	24	24	19	25	18	15	22	23	24	25	30	29	24	31	31	37	18	28	25.1666666666667	45.3333333333333	37.5	26.3333333333333	48.8333333333333	47	34.1666666666667	41	38.5	47	39	37	62	57	54
840	0	0	2	5	2	6	7	9	8	9	3	5	15	10	6	11	16	15	24	22	11	17	20	25	15	25	33	29	26	29	38	26	37	25	28	52	34.5	42.6666666666667	37	54	40.3333333333333	49.3333333333333	47.5	57	43.6666666666667	55	46	50	50
841	0	0	1	4	3	5	7	6	6	8	4	5	10	6	9	13	16	29	14	30	32	17	31	12	20	22	27	21	31	29	23	57	20	28	36.1666666666667	31.3333333333333	54	38.6666666666667	50.8333333333333	38	38	40.3333333333333	56.5	55.6666666666667	25.8333333333333	46	52	36	50
842	0	0	5	3	1	5	12	8	7	9	2	7	6	16	9	15	28	27	28	22	28	20	29	36	25	27	33	32	19	17	32	51	18	38	27	52.3333333333333	46.5	31	30.8333333333333	35	42.5	55.3333333333333	28	56	39.6666666666667	51	48	66	69
843	0	0	2	3	6	3	9	9	3	18	6	13	10	13	11	13	20	25	33	18	19	22	19	26	35	26	24	24	29	16	16	36	33	25	36.3333333333333	39.6666666666667	30.5	26.6666666666667	32	38	33	50	42	30	58.6666666666667	59	44	44	38
844	0	0	2	5	4	4	2	9	7	3	5	11	9	12	13	15	18	16	18	30	23	23	23	32	29	28	27	32	20	18	29	36	23	40	24.3333333333333	40.3333333333333	36	32	43.5	43	26.1666666666667	43.3333333333333	48	41	62	43	39	77	49
845	0	0	3	4	6	3	9	9	12	5	12	5	5	19	11	17	17	32	13	19	23	26	14	22	32	32	26	21	19	37	39	20	41	33	27.1666666666667	34.3333333333333	25	46	38	42	38	40	32.5	63	57.6666666666667	37	39	45	45
846	0	0	2	2	4	1	12	6	9	7	5	5	8	13	7	20	15	22	15	19	15	24	16	37	22	37	22	42	27	22	44	17	24	39	20	41.3333333333333	49.5	29.6666666666667	32	40	30.1666666666667	56	44.5	49	37	49	46	54	58
847	0	0	3	3	2	5	2	9	5	6	4	4	10	15	8	16	18	22	15	20	22	18	37	26	27	26	20	24	21	27	35	30	34	26	28	26	34	37.3333333333333	52.8333333333333	46	42	27.3333333333333	45	33.6666666666667	45	49	69	78	52
848	0	0	3	0	4	4	6	10	8	8	13	12	14	8	18	13	18	19	18	28	16	18	26	27	21	37	16	21	19	24	23	24	32	16	24.3333333333333	40	44.5	42.3333333333333	43	52	46	33.3333333333333	27	69.3333333333333	50.8333333333333	46	49	64	69
849	0	0	4	3	3	6	11	4	5	9	13	22	8	13	8	16	22	14	24	27	40	31	17	24	21	21	22	23	26	15	35	22	21	25	23.1666666666667	17	23.5	32	27.8333333333333	41	43	33.6666666666667	49	46	48.6666666666667	47	44	45	47
850	0	0	4	2	2	4	13	4	5	7	8	10	10	7	12	15	24	20	15	27	22	18	24	30	21	35	41	46	39	20	31	25	29	24	24	40	34	47	15.8333333333333	49	44	32.3333333333333	28	60.6666666666667	37	47	54	59	77
851	0	0	4	2	7	3	9	5	3	11	8	18	10	13	17	12	15	16	31	22	29	17	36	24	30	29	20	35	25	34	22	22	27	20	25.1666666666667	41.3333333333333	33	23.3333333333333	49.6666666666667	37	50.1666666666667	37.3333333333333	50	39	72	51	43	43	57
852	0	0	2	1	4	6	8	6	12	8	5	12	10	11	13	19	8	27	38	29	21	21	17	30	23	28	42	23	39	37	27	28	35	46	20.1666666666667	49	40.5	39.6666666666667	36.8333333333333	37	34.1666666666667	24	57.5	38	38	41	37	47	54
853	0	0	4	5	2	4	8	7	4	4	6	7	16	9	11	15	12	22	36	24	25	24	17	18	23	35	22	44	33	38	27	23	33	34	31.5	25	34	43	43.6666666666667	54	35.3333333333333	42.3333333333333	36	65	44	45	45	46	56
854	0	0	2	4	5	5	5	10	6	13	11	9	10	16	12	15	7	20	31	22	20	19	20	31	34	18	31	35	18	22	30	39	29	40	28	35.6666666666667	42.5	27.6666666666667	41	39	41.3333333333333	30.3333333333333	41.5	53	49.8333333333333	45	47	42	57
855	0	0	3	4	6	4	8	13	6	8	8	9	10	14	9	8	17	20	22	16	35	30	20	23	13	13	25	15	31	45	30	19	27	38	41.1666666666667	36.3333333333333	34.5	53	45	55	42.1666666666667	30	47	40	21.8333333333333	61	51	45	43
856	0	0	3	4	7	3	12	4	9	6	8	6	15	7	12	11	11	20	15	30	23	17	27	25	30	20	28	23	40	29	22	26	33	31	21	41	32	33.6666666666667	47.6666666666667	50	32.1666666666667	40.3333333333333	42	39.6666666666667	55.6666666666667	45	56	52	52
857	0	0	3	1	4	4	13	5	10	11	14	10	16	10	13	20	22	28	24	18	24	16	14	20	17	35	22	32	33	32	45	37	32	26	35.1666666666667	25.6666666666667	40.5	19.6666666666667	25.8333333333333	29	38.3333333333333	47.3333333333333	43.5	36.6666666666667	57	49	34	58	85
858	0	0	2	2	5	5	5	5	11	9	7	11	9	13	15	17	10	19	33	29	31	28	26	26	16	15	27	27	33	17	27	46	24	31	27.1666666666667	33	20	63.3333333333333	46	60	40.1666666666667	42.3333333333333	41	47.6666666666667	53	51	29	51	46
859	0	0	3	0	4	5	10	5	6	7	14	8	7	15	11	15	14	32	19	37	22	20	22	25	26	23	29	27	42	33	51	34	27	29	36.1666666666667	28	25	28.6666666666667	48	43	46	55.6666666666667	53	57.3333333333333	40.5	48	65	55	57
860	0	0	2	3	11	5	7	6	10	4	11	7	15	17	6	20	17	21	18	17	16	28	15	25	24	25	16	41	46	25	23	34	27	35	40	28	57	35.6666666666667	43.8333333333333	45	42.1666666666667	48.3333333333333	30.5	43.6666666666667	58.8333333333333	53	65	44	54
861	0	0	0	3	4	5	3	7	7	8	11	7	8	10	12	19	14	21	34	21	18	23	36	23	20	16	27	23	30	26	32	22	28	35	27	40.6666666666667	46	48	37.6666666666667	53	35.1666666666667	39.3333333333333	44.5	63	42.6666666666667	38	49	53	42
862	0	0	3	3	6	5	14	10	6	13	9	5	11	13	9	20	18	16	19	25	14	27	16	36	26	42	29	15	26	24	29	37	45	25	19.1666666666667	43	30	27.6666666666667	44.6666666666667	34	33.1666666666667	44.6666666666667	54	61.3333333333333	57	51	60	44	65
863	0	0	0	4	1	4	7	9	8	8	9	9	14	13	16	10	26	16	33	35	16	19	22	22	36	27	35	19	19	17	27	19	34	11	26.3333333333333	26.6666666666667	33	38	26.8333333333333	35	55.3333333333333	37.3333333333333	22.5	44	45	35	44	63	50
864	0	0	2	2	8	4	3	10	9	12	8	6	6	12	11	23	23	29	25	23	25	11	18	24	19	26	37	22	34	25	31	26	31	22	18.1666666666667	23	52	31	38.6666666666667	36	27.1666666666667	48.3333333333333	43	59.6666666666667	37.8333333333333	64	49	66	66
865	0	0	6	2	4	7	7	8	6	11	5	8	15	7	15	13	17	19	24	17	18	17	28	24	30	25	32	32	30	30	43	22	20	28	30.1666666666667	38	38.5	31	42	68	45.1666666666667	40.3333333333333	27.5	44.6666666666667	44	44	39	48	60
866	0	0	4	0	1	6	12	9	5	4	8	10	10	17	8	10	24	29	26	23	18	18	18	17	20	26	19	19	36	32	35	26	24	49	21.3333333333333	39.6666666666667	39.5	41.6666666666667	53.8333333333333	46	34.1666666666667	43.3333333333333	41	42.3333333333333	43	54	42	46	56
867	0	0	3	0	3	5	7	5	8	14	11	11	9	15	7	22	7	16	28	13	18	21	21	21	27	36	29	23	30	26	22	24	31	32	31.1666666666667	47	39	40	55	37	44.1666666666667	52	35	44.3333333333333	61.6666666666667	50	45	64	54
868	0	0	4	3	3	5	4	7	6	8	6	10	11	10	22	26	16	20	29	21	22	17	22	18	20	32	41	30	34	25	42	16	25	24	32.3333333333333	44.3333333333333	56	35	27	40	37.1666666666667	35.6666666666667	45	50.6666666666667	40.8333333333333	55	46	44	45
869	0	0	2	3	4	4	5	5	4	10	7	11	10	5	10	6	17	23	27	26	19	18	32	37	32	21	33	29	25	38	18	31	31	41	26.1666666666667	22	44.5	38.6666666666667	44.8333333333333	53	41	61.3333333333333	30.5	37	47.8333333333333	61	59	49	51
870	0	0	5	3	5	3	6	15	9	9	10	10	9	17	10	15	17	21	22	42	32	14	23	17	20	37	34	22	34	33	29	37	47	32	18.5	36.3333333333333	41.5	41.3333333333333	43.5	37	51	43.3333333333333	53	38.6666666666667	63.3333333333333	50	54	47	55
871	0	0	3	3	2	2	10	9	12	6	4	12	13	9	10	16	19	32	26	31	22	24	20	23	22	22	33	49	34	36	33	28	44	31	35.1666666666667	26.3333333333333	43	34.6666666666667	29	43	44.1666666666667	55	42.5	48.6666666666667	28.8333333333333	54	40	50	67
872	0	0	3	4	1	7	13	4	5	9	12	9	17	8	10	19	17	25	19	24	19	19	21	22	32	30	44	19	21	28	38	40	31	24	37	44	32	36	56.8333333333333	35	44	52.3333333333333	44	36.6666666666667	45	35	45	49	40
873	0	0	4	4	3	5	7	9	9	7	4	9	5	11	13	14	24	27	17	17	25	17	24	16	32	24	30	25	19	33	24	33	28	27	34.3333333333333	30	43	39.3333333333333	40	40	27.1666666666667	35	50	35.6666666666667	54.6666666666667	37	50	41	56
874	0	0	3	0	2	9	13	9	6	8	7	12	7	7	11	17	23	16	32	13	11	21	26	26	22	24	37	33	16	28	51	25	23	17	41.1666666666667	20.3333333333333	42	33	51	47	46.5	53.3333333333333	45.5	40	38.8333333333333	72	33	67	37
875	0	0	1	3	4	7	5	10	7	4	13	12	10	9	16	21	13	30	22	19	17	20	16	29	18	30	41	18	23	20	36	24	46	35	32	27	61	29	41.8333333333333	41	49	60.3333333333333	30	50.6666666666667	44.8333333333333	55	41	45	52
876	0	0	2	2	6	6	2	6	8	6	4	9	7	15	9	17	15	31	31	25	18	23	25	33	25	23	42	33	27	16	31	36	25	39	15.1666666666667	28	39	38.6666666666667	36	41	44	41.3333333333333	32	43.6666666666667	51.3333333333333	51	43	55	58
877	0	0	1	4	2	6	0	8	15	1	6	12	10	12	11	23	10	26	44	18	30	14	26	29	24	15	30	23	25	21	13	21	28	34	24.3333333333333	30.3333333333333	31	23.6666666666667	36.8333333333333	60	27.3333333333333	47.3333333333333	53.5	52.6666666666667	37	39	52	62	58
878	0	0	4	2	5	6	5	10	11	10	10	10	12	7	12	15	20	27	15	20	18	17	24	16	16	25	34	32	28	28	27	25	28	19	32.3333333333333	39.6666666666667	55.5	30.3333333333333	45	38	47.1666666666667	44	64	56	60	71	54	55	62
879	0	0	1	2	6	2	3	8	10	9	6	13	10	5	15	14	12	25	29	17	10	20	27	29	29	22	28	26	33	21	27	15	32	38	31.6666666666667	41.3333333333333	37	36.3333333333333	31.8333333333333	56	52.3333333333333	61.3333333333333	42.5	53	31.8333333333333	43	54	80	45
880	0	0	2	4	4	6	4	3	12	7	5	4	7	8	15	20	22	25	10	25	24	15	22	23	21	22	34	29	24	30	24	30	25	28	32.5	37.6666666666667	33	21	31	48	41.1666666666667	52.3333333333333	46	53.3333333333333	48.8333333333333	46	45	46	45
881	0	0	2	2	4	5	5	10	9	8	15	9	8	22	16	9	17	22	16	28	22	25	32	26	26	34	26	37	23	25	41	26	39	46	35.1666666666667	42.3333333333333	39	38.6666666666667	30	42	54.1666666666667	41.3333333333333	62	33	36.8333333333333	46	48	42	64
882	0	0	4	4	4	5	9	9	5	7	10	17	17	11	20	15	11	30	12	20	12	13	25	25	25	16	35	41	33	34	25	30	26	28	18	47.6666666666667	37.5	32.3333333333333	63	28	33.1666666666667	40	54	41.3333333333333	45	37	50	66	60
883	0	0	3	3	4	4	12	4	7	9	13	14	17	7	11	15	20	23	23	26	18	18	20	18	26	23	35	35	34	32	19	19	24	34	45	49.3333333333333	31.5	30.6666666666667	42	49	55.3333333333333	38.3333333333333	58.5	40	54.6666666666667	48	62	54	51
884	0	0	7	1	6	8	6	10	2	9	7	9	10	12	12	13	31	23	28	36	9	20	16	32	8	23	22	12	38	25	20	39	23	38	39.1666666666667	25	51	39.6666666666667	34	25	37.3333333333333	48.3333333333333	31.5	58	33	41	47	62	48
885	0	0	2	5	4	2	7	7	8	4	8	12	11	5	13	19	22	14	20	21	17	18	29	18	23	34	24	26	36	29	23	27	36	23	32.1666666666667	31.3333333333333	34.5	37.6666666666667	47	37	46.1666666666667	48.3333333333333	49	38	59.8333333333333	52	67	53	61
886	0	0	5	4	6	5	7	9	10	7	9	11	9	17	11	14	19	25	22	19	22	23	24	18	25	28	21	30	26	27	38	28	22	26	21	38.6666666666667	22.5	36.6666666666667	39	47	74	47.6666666666667	44.5	23.6666666666667	43.8333333333333	52	45	59	48
887	0	0	5	5	2	5	16	5	7	3	9	11	10	13	16	11	14	27	37	20	21	24	20	27	39	18	42	24	19	28	30	22	27	42	53.3333333333333	26	72	49.6666666666667	41	34	29	47.6666666666667	58	49.3333333333333	40.8333333333333	70	52	60	76
888	0	0	4	4	7	1	3	9	3	8	4	12	9	12	12	20	28	15	18	23	31	19	28	19	34	32	24	38	26	27	26	32	18	37	24.1666666666667	46	26	41.6666666666667	33.6666666666667	30	54.3333333333333	24.6666666666667	34	51	38.6666666666667	71	61	62	80
889	0	0	3	5	6	8	7	10	8	10	12	10	8	11	8	12	14	16	21	15	22	17	28	23	23	17	27	26	21	24	31	28	28	30	21.1666666666667	28.3333333333333	27.5	32.3333333333333	35.8333333333333	45	53.6666666666667	43.3333333333333	48.5	38	61	63	44	58	43
890	0	0	7	4	5	5	9	9	9	7	5	9	11	14	19	10	18	14	34	19	23	33	22	12	34	28	28	22	30	30	21	32	29	42	34.3333333333333	44	37.5	33	27	37	39	40	59.5	35	56	51	32	54	40
891	0	0	2	4	5	8	7	6	5	8	5	14	7	9	8	20	14	24	31	14	18	21	22	18	20	21	26	28	26	18	23	30	26	34	24.1666666666667	16.3333333333333	44	39	50.6666666666667	60	37	47.3333333333333	33.5	38	44.8333333333333	63	54	52	63
892	0	0	7	5	5	6	12	8	14	12	9	5	9	16	15	11	18	33	17	22	14	28	20	19	20	18	16	29	29	24	28	33	26	21	19	39	32	30	42.6666666666667	43	34.3333333333333	52	36	49.6666666666667	52.5	47	67	81	55
893	0	0	2	1	4	3	4	7	7	13	6	10	12	13	9	12	13	25	26	28	19	29	31	34	32	19	31	28	29	34	33	26	46	23	31.1666666666667	38.3333333333333	35	32	26.8333333333333	55	42	38.6666666666667	46.5	62	52	42	43	54	55
894	0	0	2	4	4	3	9	9	9	4	8	9	11	11	5	20	13	16	15	24	19	22	25	26	16	33	26	27	27	38	30	37	29	33	14.1666666666667	22	22	43.3333333333333	51.8333333333333	42	25	44.3333333333333	45.5	54	67.8333333333333	39	59	59	73
895	0	0	1	0	4	4	3	9	2	6	7	15	15	12	19	15	16	22	23	20	42	31	14	29	30	31	28	33	30	29	18	39	37	50	39.1666666666667	22.3333333333333	46.5	27	38.6666666666667	50	37.5	25.6666666666667	41	24.6666666666667	41	55	59	59	32
896	0	0	7	4	2	4	11	9	10	8	8	13	13	8	11	15	16	10	18	37	13	33	29	28	25	47	26	41	31	30	31	19	38	16	33	53.3333333333333	33.5	41.6666666666667	55.8333333333333	60	35.1666666666667	47.3333333333333	58	31.6666666666667	59.5	45	48	47	44
897	0	0	0	2	3	6	10	9	7	4	5	8	7	16	11	22	12	9	17	18	23	18	26	21	30	18	33	33	19	28	19	29	36	27	19.3333333333333	27.6666666666667	44	44	38.1666666666667	40	56.1666666666667	49.6666666666667	51.5	54	43	51	39	73	59
898	0	0	1	1	5	4	2	8	10	13	8	5	14	12	14	12	21	17	29	38	27	17	22	25	30	22	17	20	20	21	24	42	25	20	42	40.3333333333333	41.5	35.6666666666667	46.6666666666667	43	42	38	55.5	40	58.6666666666667	68	47	46	73
899	0	0	4	6	5	2	8	11	7	8	9	6	5	20	13	16	10	12	21	15	22	29	37	32	14	22	33	34	43	29	27	50	21	23	29.5	23	31.5	54.3333333333333	39.8333333333333	57	51	38.6666666666667	51	40.6666666666667	51.8333333333333	56	51	42	63
900	0	0	3	5	5	4	5	13	9	8	15	9	10	11	13	10	19	24	14	15	32	22	22	16	18	25	31	21	34	33	24	30	31	43	25.6666666666667	22	28	36	35.1666666666667	36	40.5	42.3333333333333	47.5	41	40.8333333333333	46	44	53	75
901	0	0	5	3	4	11	12	4	6	11	6	6	17	11	12	21	8	27	25	24	15	30	18	24	24	26	20	34	35	26	37	43	39	36	36.3333333333333	29	39	57	50	45	42.1666666666667	37	37	44.6666666666667	36	37	57	40	47
902	0	0	3	1	6	4	12	7	8	6	12	8	11	10	12	13	21	23	35	32	13	24	23	21	25	28	40	27	30	32	31	20	55	31	16.1666666666667	36.3333333333333	15.5	33.6666666666667	37.8333333333333	55	41.1666666666667	41.3333333333333	61	50.3333333333333	48	33	65	54	49
903	0	0	3	1	6	7	7	6	6	9	10	10	9	15	11	7	21	14	27	21	28	20	25	30	23	38	23	29	46	29	36	31	34	22	30	26	44	48.6666666666667	41.5	44	35.3333333333333	35	46	51.6666666666667	45.5	51	42	55	56
904	0	0	6	0	0	4	12	8	8	12	8	14	4	9	18	22	15	17	19	12	21	27	27	18	22	17	32	29	28	27	30	36	16	31	30	46	29.5	49.6666666666667	54.8333333333333	40	41	25	50	47.6666666666667	36	49	45	48	60
905	0	0	1	3	4	0	8	7	9	4	11	13	10	11	6	31	19	30	24	11	18	11	25	9	21	15	27	38	24	22	26	26	22	38	27.3333333333333	39	28	35	48.6666666666667	34	48.1666666666667	45.3333333333333	39	42	45	31	73	47	57
906	0	0	4	4	4	2	11	11	9	10	3	13	15	14	13	26	20	31	26	14	15	14	17	35	16	31	22	22	27	23	34	26	25	33	24.3333333333333	34.6666666666667	30	32.3333333333333	65	43	44	52	51.5	39	64.6666666666667	68	45	48	63
907	0	0	5	0	9	5	2	8	6	5	4	13	10	10	18	9	19	20	30	17	20	34	19	21	17	10	37	27	40	36	35	31	41	36	29.3333333333333	28.3333333333333	46.5	41.3333333333333	51	38	51	37	36	29.6666666666667	62.6666666666667	54	37	59	57
908	0	0	10	2	4	4	9	6	15	8	8	9	18	7	19	14	11	14	16	13	31	18	20	20	19	12	28	20	27	36	24	43	39	23	51.1666666666667	42	46	39	22.8333333333333	43	44.1666666666667	47.3333333333333	39.5	38	39	53	39	48	61
909	0	0	6	1	6	7	5	11	11	5	7	14	7	5	13	25	17	10	29	17	20	17	16	20	24	15	27	25	31	32	31	41	33	29	32.1666666666667	28.6666666666667	31.5	36	43	52	28	56	34	31.6666666666667	57.8333333333333	46	66	49	56
910	0	0	3	4	9	7	6	11	13	16	9	10	6	11	10	12	19	19	16	19	28	18	35	24	20	33	25	43	21	23	21	27	33	34	11.3333333333333	44.3333333333333	33.5	37.6666666666667	44	33	37.1666666666667	48.3333333333333	31	48	41	53	51	59	55
911	0	0	2	2	6	4	6	8	8	7	12	15	15	5	13	12	20	15	17	24	22	24	19	21	23	33	35	43	34	33	39	25	28	22	37.5	44.6666666666667	24.5	27	44	41	26	28	40	32	33	69	39	31	56
912	0	0	4	4	3	9	9	4	8	5	8	11	18	17	13	10	14	18	16	25	34	22	24	24	28	13	28	20	24	47	28	28	45	26	30.3333333333333	47.3333333333333	30	30.6666666666667	35	32	43	33	33	33	49.5	50	53	50	59
913	0	0	6	5	3	3	8	6	7	8	7	15	11	8	8	15	15	21	17	34	23	23	33	20	30	27	27	27	36	25	17	36	37	48	30.3333333333333	36.3333333333333	35.5	43.3333333333333	32	35	55.3333333333333	43	20.5	30	30	65	49	47	49
914	0	0	4	4	3	6	10	8	8	9	7	13	15	12	11	15	14	30	22	33	29	23	15	22	26	27	17	25	21	29	29	17	22	53	31.1666666666667	33	35.5	34	35.8333333333333	48	37.3333333333333	26	31	43	39.6666666666667	51	60	46	76
915	0	0	4	2	2	3	1	8	11	6	14	4	6	8	19	10	13	16	17	30	20	22	19	17	26	26	26	35	42	33	24	41	34	35	21	40	32.5	34.6666666666667	41	49	46	47	45	54	38	29	46	50	63
916	0	0	5	1	3	4	4	8	8	4	11	10	11	11	21	17	10	26	18	11	14	22	15	25	33	29	31	26	39	36	18	17	19	40	28	22	41.5	24.6666666666667	51	43	57.6666666666667	49.6666666666667	34	52.3333333333333	47.8333333333333	62	41	63	51
917	0	0	2	3	3	8	4	9	9	5	8	14	4	4	14	13	24	19	19	23	23	22	24	30	26	30	28	21	31	33	37	19	37	26	33.6666666666667	36.3333333333333	36	25.3333333333333	66.8333333333333	42	38.5	35.3333333333333	34	47.3333333333333	47.5	52	51	59	49
918	0	0	4	4	6	9	6	7	6	7	11	5	15	13	15	10	20	16	28	15	27	21	20	25	19	28	35	18	36	31	28	23	18	33	28.3333333333333	46	31	55	43.6666666666667	29	45	35	39.5	49.6666666666667	63	31	55	55	53
919	0	0	4	3	5	6	5	8	6	7	6	9	9	9	11	10	14	24	25	26	29	24	21	33	27	34	30	24	23	32	17	32	31	28	35	27	42	35	42.8333333333333	55	53.3333333333333	33	38.5	57	48.3333333333333	57	34	75	59
920	0	0	0	4	3	6	4	3	7	10	4	12	10	13	12	12	14	17	13	19	17	23	24	27	29	25	26	31	33	31	30	28	47	34	27	31.3333333333333	36	25	58.6666666666667	57	51.3333333333333	46.3333333333333	38.5	57.6666666666667	47.5	62	51	68	52
921	0	0	6	5	6	4	13	6	2	5	6	10	15	18	10	21	10	21	18	32	17	18	31	30	28	30	27	26	27	39	26	17	33	25	38.3333333333333	29.3333333333333	35	47	42.8333333333333	55	36.1666666666667	35.6666666666667	40	51.3333333333333	48.8333333333333	36	70	52	38
922	0	0	6	3	4	14	7	11	7	7	6	9	7	16	16	16	11	16	21	12	23	19	20	24	28	23	24	16	40	23	31	26	36	23	36	40.3333333333333	26	22	39.8333333333333	47	51.1666666666667	37.6666666666667	37	32.6666666666667	53	49	54	52	43
923	0	0	1	2	5	1	8	8	7	8	6	6	12	9	15	19	20	29	19	16	24	21	21	18	21	27	20	26	38	42	31	25	29	28	35.1666666666667	41	44.5	24.6666666666667	38	57	41.5	38	36.5	34.6666666666667	46.8333333333333	47	37	46	46
924	0	0	3	5	6	5	7	5	7	9	14	13	10	14	15	11	21	21	22	19	25	19	30	13	26	22	30	45	22	24	52	26	21	18	34.5	35	32.5	36	43	49	44.1666666666667	46	47	48.6666666666667	29	55	51	39	41
925	0	0	5	2	6	10	4	10	5	4	10	8	3	11	12	23	11	24	23	22	12	27	26	18	22	15	35	39	27	19	30	20	27	42	15.1666666666667	36	27	31.3333333333333	34.6666666666667	46	38	50.6666666666667	28	50.6666666666667	40	42	56	51	60
926	0	0	5	2	2	6	6	8	11	9	12	17	12	14	18	15	14	22	29	28	36	16	17	18	22	28	46	23	32	33	31	34	38	31	34.3333333333333	21.3333333333333	27.5	46	33.8333333333333	42	33.1666666666667	47.6666666666667	47	48.6666666666667	46.6666666666667	56	44	66	55
927	0	0	4	3	3	4	9	7	15	12	8	8	7	12	15	18	22	11	15	24	18	25	27	34	27	22	23	30	29	26	28	31	25	33	31.1666666666667	24.3333333333333	28	31	62	41	42.3333333333333	42	34.5	33	51.5	33	51	68	58
928	0	0	1	4	4	3	4	12	11	7	6	10	8	14	14	15	15	27	19	19	30	21	19	23	26	19	23	22	42	17	29	26	43	36	33.1666666666667	39.3333333333333	27.5	41.6666666666667	37	37	56.3333333333333	38.6666666666667	46	40	55.8333333333333	49	49	53	51
929	0	0	5	3	4	6	11	12	9	9	1	5	11	8	25	31	15	15	31	26	21	23	20	20	19	25	37	21	27	24	33	18	20	29	26.1666666666667	35	23	45	45	47	46.3333333333333	58	40	55	43.8333333333333	61	43	56	65
930	0	0	3	1	3	7	8	3	8	5	13	19	8	7	9	9	28	26	23	27	30	20	20	25	21	24	36	23	21	25	19	33	47	55	36.5	30.3333333333333	42.5	48	58	48	40.1666666666667	37	30	35	36	57	52	68	68
931	0	0	2	4	4	4	8	10	5	6	12	13	8	8	14	13	23	19	36	20	17	18	23	14	24	30	21	19	50	31	27	32	16	36	22	36.6666666666667	29	18.6666666666667	48	24	42.3333333333333	45	54.5	51.6666666666667	68	47	34	48	57
932	0	0	2	3	6	7	11	10	10	6	4	15	7	9	10	25	15	20	27	12	21	19	29	11	28	30	20	32	24	30	25	32	43	31	22	20.3333333333333	45	37	34.8333333333333	41	35	44	32.5	44.6666666666667	37	44	43	52	66
933	0	0	4	2	5	4	6	7	13	6	8	16	8	13	10	24	7	25	17	15	14	21	20	15	29	28	19	29	24	33	19	28	43	35	19.1666666666667	48.3333333333333	31.5	46.6666666666667	53.8333333333333	29	36	47	47	50	36.8333333333333	54	57	55	72
934	0	0	1	6	4	2	5	6	7	11	7	13	8	9	20	20	18	20	37	18	32	17	28	26	28	35	16	36	26	34	22	37	35	34	26	38.3333333333333	30	39	40.8333333333333	24	41	46.3333333333333	45.5	44.6666666666667	43.6666666666667	70	44	67	35
935	0	0	4	2	5	4	5	9	9	2	3	13	11	13	10	13	17	23	31	17	22	19	20	11	23	25	33	29	33	36	46	20	27	35	26.3333333333333	27.3333333333333	39	37.6666666666667	42.8333333333333	36	49.1666666666667	36	59	32	35.5	55	56	47	64
936	0	0	0	3	2	5	7	8	16	4	11	16	11	13	9	6	11	24	7	28	16	24	24	29	16	26	33	28	21	29	25	42	22	24	38	25	34.5	40.6666666666667	35.8333333333333	38	41	61.3333333333333	41.5	34	57	77	68	62	46
937	0	0	3	0	1	6	7	13	7	8	11	9	9	13	9	11	16	28	18	22	17	42	17	21	27	18	31	29	36	18	28	34	33	32	34.1666666666667	31	36.5	32.6666666666667	37.6666666666667	57	52.3333333333333	55.3333333333333	36.5	43	61.6666666666667	42	47	54	50
938	0	0	1	1	2	3	8	5	10	8	8	14	8	17	9	6	13	13	21	18	20	32	29	19	24	25	18	27	36	35	24	23	45	38	25	27	21	25	48	39	38.1666666666667	56	49	41	38	24	44	34	52
939	0	0	2	2	3	7	11	12	9	10	8	9	15	13	15	13	10	19	11	23	22	21	23	16	15	36	22	33	31	31	25	33	20	27	41.1666666666667	33.3333333333333	46.5	48	47.6666666666667	39	42	44.3333333333333	59.5	36.6666666666667	45	39	46	61	63
940	0	0	7	2	6	5	11	0	9	6	6	5	8	11	9	19	20	9	30	22	15	20	23	19	31	36	38	27	23	26	20	30	24	20	26.3333333333333	26	26	17.6666666666667	53	37	38	40	53	42	40.6666666666667	44	54	61	68
941	0	0	3	3	4	5	9	10	6	11	10	10	13	13	8	16	10	23	16	22	19	28	18	33	18	22	21	29	17	36	19	18	31	26	28	20	42.5	50.6666666666667	42.8333333333333	43	33.3333333333333	44	34.5	42	35.6666666666667	51	53	50	61
942	0	0	8	3	3	4	10	19	6	9	7	10	8	18	16	17	25	19	17	16	23	22	19	36	13	15	35	37	21	35	28	19	26	28	32.1666666666667	36.6666666666667	24.5	33.3333333333333	44.8333333333333	42	53	39	53	48.6666666666667	49.6666666666667	42	60	56	60
943	0	0	2	2	3	3	3	8	6	8	9	4	21	8	10	17	22	20	18	20	19	9	31	18	21	35	25	21	32	30	20	22	24	33	26	39.6666666666667	21.5	44.6666666666667	38	56	37.1666666666667	52.6666666666667	28	46.6666666666667	45.8333333333333	49	48	44	77
944	0	0	3	3	4	3	4	10	5	7	4	9	11	14	11	12	21	17	16	33	20	23	30	18	20	25	26	33	20	27	35	34	36	26	19.1666666666667	36	45.5	28.3333333333333	64.8333333333333	48	32	52.3333333333333	42.5	47	40	34	61	62	79
945	0	0	4	3	4	10	3	8	5	13	9	11	14	7	9	12	20	25	23	24	21	20	24	21	14	25	34	30	32	28	39	24	29	27	30.1666666666667	22.6666666666667	46	45	36	49	41	45.6666666666667	26	42.3333333333333	43.8333333333333	48	36	60	39
946	0	0	1	6	1	4	3	13	5	8	10	7	13	12	9	15	16	15	24	25	17	29	28	21	26	33	27	37	28	32	28	25	32	13	36.1666666666667	31.3333333333333	26.5	32	51	55	42.1666666666667	62.3333333333333	48	42	28.8333333333333	46	46	51	53
947	0	0	5	4	5	6	8	6	3	10	5	11	16	11	14	16	14	31	24	25	14	20	23	26	19	34	22	25	25	30	22	27	38	24	27.1666666666667	34	41	33.6666666666667	43	42	44.1666666666667	45	59.5	49.6666666666667	30.5	62	58	48	65
948	0	0	3	2	4	4	2	17	12	5	9	14	13	10	15	11	9	15	15	23	16	19	24	20	28	23	36	17	24	50	34	27	35	24	18	35	49	31	45.8333333333333	40	30	33.6666666666667	54	46.6666666666667	45	46	46	50	36
949	0	0	7	3	3	7	6	6	5	10	11	8	18	16	5	19	14	24	16	13	25	24	20	24	36	23	38	21	29	30	31	28	35	25	40	36	27.5	45	38	38	33	50.3333333333333	35	51	32.8333333333333	51	37	48	68
950	0	0	3	1	7	5	4	5	9	7	5	11	9	14	16	20	15	22	16	23	19	28	20	29	22	25	23	36	16	22	34	42	25	21	10	39	31	46.3333333333333	37.6666666666667	33	37.1666666666667	38.3333333333333	42.5	43	37	51	49	67	50
951	0	0	3	5	5	3	8	7	5	7	13	7	10	13	13	21	15	28	24	29	11	13	16	42	21	16	26	27	40	23	28	38	33	26	23	30	38	44.6666666666667	33	33	32	32	36	47.3333333333333	43.6666666666667	51	67	55	52
952	0	0	3	3	0	5	3	10	9	9	4	10	15	10	11	24	19	28	26	23	18	19	18	19	23	31	26	21	32	47	21	35	21	20	17.3333333333333	44	32	39.6666666666667	57	29	30	44.6666666666667	37	36	60.8333333333333	57	35	52	54
953	0	0	0	2	4	3	8	12	9	10	12	7	12	7	18	26	16	19	34	14	17	21	18	27	16	23	35	21	20	41	24	28	24	27	38.1666666666667	24.6666666666667	47.5	39.6666666666667	35	41	50.1666666666667	41.6666666666667	32	54.6666666666667	36.8333333333333	53	51	51	35
954	0	0	5	1	8	2	7	10	12	11	13	14	8	9	16	12	19	22	21	36	36	19	23	35	31	26	17	44	45	24	37	30	28	23	26	43	25.5	37	45	41	37	45.3333333333333	42.5	43.3333333333333	59.5	37	61	46	40
955	0	0	2	3	3	5	5	6	8	8	9	11	9	13	15	13	16	26	11	32	18	16	33	19	27	24	45	24	21	41	33	30	30	30	20	24	34	44.6666666666667	55.5	44	46	35.3333333333333	45.5	69	42	26	53	46	43
956	0	0	3	5	3	9	7	10	5	7	6	13	11	9	11	16	27	32	14	25	25	16	30	18	24	31	17	35	27	21	14	22	33	18	29.1666666666667	34.3333333333333	41	47.6666666666667	35.8333333333333	40	48.1666666666667	26.6666666666667	42	55.6666666666667	33	52	36	40	59
957	0	0	1	2	4	3	7	8	16	6	10	9	8	21	11	8	23	28	26	39	27	21	19	29	33	34	33	22	30	37	20	23	38	45	24	45.3333333333333	24.5	39	49	43	39.1666666666667	38	54	60.6666666666667	52	40	58	60	50
958	0	0	4	2	3	4	8	4	7	6	10	7	9	8	14	31	17	26	20	18	16	24	15	22	32	26	22	41	25	17	34	26	42	28	43.1666666666667	32	39	34.6666666666667	43	42	39.1666666666667	30	51.5	40	49.8333333333333	39	62	46	40
959	0	0	4	6	12	3	9	8	10	10	7	6	11	8	11	14	12	28	22	14	22	14	15	21	23	14	18	22	32	41	26	30	24	19	36.5	44	29.5	35	34	34	41.1666666666667	34	44	55	56.8333333333333	38	59	52	44
960	0	0	3	3	4	5	8	3	5	7	6	4	14	9	13	23	17	27	15	15	21	30	14	26	11	29	30	23	23	32	32	31	38	28	33.1666666666667	41.3333333333333	35.5	39	40.3333333333333	38	51.3333333333333	48.3333333333333	48	38.6666666666667	46.6666666666667	42	76	62	54
961	0	0	1	2	3	8	11	8	6	6	13	8	4	12	16	17	22	28	31	34	24	19	22	19	27	33	23	36	20	29	29	31	35	34	21.3333333333333	29.3333333333333	33	41.3333333333333	47.8333333333333	44	60	36.6666666666667	35.5	67.3333333333333	40	37	48	48	55
962	0	0	2	4	5	3	3	8	6	9	1	12	11	15	12	14	15	18	21	32	10	22	17	24	35	19	30	27	35	14	30	20	42	38	35.1666666666667	33.3333333333333	33	32	38.8333333333333	32	45.1666666666667	24	44	42.6666666666667	47	59	65	50	67
963	0	0	0	3	6	4	8	5	5	5	11	10	13	8	20	4	19	24	11	22	23	23	29	28	22	14	41	36	25	42	18	32	27	26	32.1666666666667	34	47	35	55.6666666666667	55	49.3333333333333	42.6666666666667	46.5	47.6666666666667	47	63	53	53	70
964	0	0	1	7	2	9	4	10	6	7	14	9	9	10	9	12	24	14	25	19	12	29	19	28	15	46	21	34	29	30	37	24	18	28	38.3333333333333	28.6666666666667	29	30.6666666666667	29.8333333333333	41	54.1666666666667	48.3333333333333	53	52.6666666666667	58	60	52	57	40
965	0	0	3	1	2	4	10	2	7	7	11	12	15	10	15	19	10	10	16	10	17	31	17	24	31	28	25	30	21	32	37	31	38	32	32.1666666666667	28.6666666666667	41.5	36.6666666666667	34.8333333333333	29	30.1666666666667	43	51	56	49.5	35	45	63	66
966	0	0	1	5	7	6	4	2	12	9	6	8	10	16	11	22	18	24	31	31	18	25	28	15	14	23	20	29	27	40	34	32	22	32	26	31	28	59.6666666666667	32	35	51	37.6666666666667	52	56.6666666666667	43	42	42	51	48
967	0	0	7	4	4	7	5	11	6	7	5	11	8	15	9	10	20	24	22	14	18	22	25	21	32	20	42	25	25	27	26	26	32	50	33	35	39	34	47.8333333333333	55	42.1666666666667	35.3333333333333	48	34.6666666666667	39	45	51	71	71
968	0	0	4	4	3	3	7	7	10	8	13	12	5	10	18	15	14	16	22	17	15	22	17	22	39	26	26	39	21	22	31	27	27	25	30	41	47.5	25.6666666666667	42.6666666666667	42	49.1666666666667	40.3333333333333	41	46.6666666666667	41	43	48	72	41
969	0	0	4	0	0	1	7	8	3	5	5	11	7	5	13	10	23	39	30	19	27	18	20	26	18	35	17	23	37	20	34	25	31	37	33.6666666666667	40.3333333333333	35.5	43	35.3333333333333	34	39	40	50	62.3333333333333	60.8333333333333	67	54	75	59
970	0	0	6	3	8	3	12	12	6	3	13	13	12	17	8	18	9	26	24	28	28	12	20	25	36	33	31	23	31	24	16	26	35	45	39	25.6666666666667	46.5	39.6666666666667	34	54	45.1666666666667	43.3333333333333	40	38	42	43	52	56	63
971	0	0	2	6	5	9	7	4	6	12	6	10	5	10	19	15	14	28	28	27	32	26	25	25	27	23	26	22	36	23	31	23	25	21	33	22	34	41	27.6666666666667	50	39.1666666666667	36.6666666666667	51.5	47.3333333333333	40	66	55	65	58
972	0	0	8	1	3	3	8	9	11	8	10	10	14	14	21	7	17	10	24	30	22	15	20	20	20	25	26	27	33	21	25	30	21	37	24.1666666666667	20	51	48.6666666666667	21	43	55.5	46	46.5	45	27.6666666666667	48	37	52	48
973	0	0	4	2	4	5	8	6	4	12	7	6	10	5	5	16	21	24	26	17	27	8	26	31	13	29	25	21	29	53	42	29	23	35	29	26	28	30.3333333333333	49.8333333333333	35	39.1666666666667	32.6666666666667	40	45.3333333333333	49.6666666666667	37	59	47	54
974	0	0	2	7	5	1	9	9	5	11	10	6	16	18	12	13	16	28	24	15	25	21	27	25	28	46	13	35	31	26	21	32	14	27	43.1666666666667	34	26	47.6666666666667	44.6666666666667	25	57.3333333333333	44	42.5	44.3333333333333	60	50	47	50	49
975	0	0	2	3	5	4	9	4	9	6	11	8	12	13	8	20	13	22	30	24	14	24	18	35	28	38	51	43	21	42	19	31	29	17	29	34.3333333333333	26.5	27.3333333333333	45.8333333333333	40	39	51	34	60	47	63	63	62	59
976	0	0	1	4	6	3	6	5	5	7	12	11	28	11	8	13	22	25	27	28	18	24	15	25	21	21	31	24	29	41	37	22	32	17	32.1666666666667	38.3333333333333	40	38	57	39	50.1666666666667	31.6666666666667	36	45	40	62	56	68	58
977	0	0	2	9	5	3	2	11	8	2	8	4	6	10	10	22	21	15	22	19	26	19	21	24	15	31	27	23	29	41	39	19	27	28	25	24	43.5	38.3333333333333	34.6666666666667	48	36.1666666666667	51	36.5	52	37	35	34	37	68
978	0	0	3	2	9	5	9	12	14	10	7	6	11	14	17	12	18	23	21	17	19	25	18	20	19	29	28	25	32	29	25	31	22	38	24.1666666666667	34.3333333333333	37.5	31.6666666666667	55.8333333333333	20	61	36.3333333333333	39	49	56.8333333333333	53	39	45	57
979	0	0	4	5	5	8	2	7	6	13	7	10	10	17	15	22	24	24	20	20	16	15	14	23	18	36	22	29	24	44	15	28	22	14	42.1666666666667	26	40	37.6666666666667	46	37	31	48	63.5	39.3333333333333	53	33	57	38	59
980	0	0	1	1	6	6	4	2	8	9	10	15	3	19	16	22	18	23	25	32	20	17	22	14	26	20	26	28	34	44	37	46	22	40	30	24.6666666666667	51	42.6666666666667	34	49	46.3333333333333	43	49	50.3333333333333	48.6666666666667	61	51	43	48
981	0	0	3	4	8	6	4	14	9	18	9	6	16	13	17	10	15	25	21	26	22	24	14	25	21	12	27	26	32	33	35	20	22	22	27.1666666666667	31.3333333333333	32.5	57.6666666666667	56.6666666666667	49	50.3333333333333	44.3333333333333	41.5	40.3333333333333	57.8333333333333	53	55	62	42
982	0	0	1	2	8	6	10	16	10	8	11	11	10	7	8	12	15	26	21	27	28	21	20	20	22	26	23	30	10	17	21	34	31	46	33	30	27	56.3333333333333	33	67	32	50.6666666666667	49	47.6666666666667	57.6666666666667	35	43	57	45
983	0	0	3	3	4	10	8	7	8	5	5	7	11	11	14	16	10	23	26	31	28	32	21	30	33	25	31	27	16	21	33	23	23	24	28.1666666666667	51	37	30	44.6666666666667	48	36.3333333333333	41	38	37	44.8333333333333	28	41	75	27
984	0	0	2	4	5	8	12	2	8	7	9	9	13	21	19	18	24	20	21	15	31	27	29	27	20	27	34	27	35	18	18	20	34	28	33	28	42.5	41	30.8333333333333	37	33	39	46.5	33.6666666666667	43.8333333333333	56	45	64	40
985	0	0	2	1	5	7	7	2	5	4	11	8	11	7	10	10	14	21	22	18	21	19	19	21	23	27	27	25	20	33	30	29	23	29	39.3333333333333	32	30.5	29	42.8333333333333	46	51.3333333333333	33.3333333333333	41	57.3333333333333	58.6666666666667	55	47	41	46
986	0	0	3	6	6	4	3	3	9	5	9	9	11	10	11	13	14	26	28	22	25	26	24	28	23	28	32	44	23	21	28	26	28	27	21	29.3333333333333	50.5	44.6666666666667	39.8333333333333	44	54	44	33	41.6666666666667	35.6666666666667	53	43	56	56
987	0	0	2	2	4	4	5	3	6	9	12	5	7	11	15	12	16	37	20	20	14	30	17	29	19	19	29	28	26	19	33	22	19	31	11	28	45.5	34	32.8333333333333	32	46.1666666666667	37.6666666666667	38.5	59.3333333333333	37.8333333333333	39	58	41	59
988	0	0	4	8	4	9	10	11	6	5	11	13	10	9	10	18	16	25	19	22	21	30	17	29	26	20	23	24	22	35	30	37	26	39	24.1666666666667	26	43	40.3333333333333	33	51	46.5	40	44.5	45	51.8333333333333	37	45	49	49
989	0	0	2	5	1	6	7	13	8	11	9	7	9	12	11	18	15	23	22	23	22	15	30	39	22	22	44	14	28	36	22	24	42	29	30.1666666666667	28.3333333333333	41	45.6666666666667	36.8333333333333	48	34	51	39	45.3333333333333	43	49	45	66	62
990	0	0	2	2	2	9	3	10	4	12	11	10	17	15	13	12	11	18	29	35	10	15	18	28	26	31	12	19	23	29	35	27	26	32	30.3333333333333	27.3333333333333	42	42.6666666666667	41.6666666666667	35	47.6666666666667	34	26	44	24.8333333333333	46	75	44	42
991	0	0	1	5	2	4	7	12	7	4	8	11	13	20	8	27	16	21	27	21	19	25	26	31	34	38	32	22	21	36	24	26	18	19	32.3333333333333	25.3333333333333	37	55.6666666666667	43.8333333333333	30	39.3333333333333	48	47	33	48.6666666666667	43	42	37	58
992	0	0	2	2	5	0	7	8	15	12	14	9	15	14	10	13	20	12	23	22	21	17	10	17	23	41	26	24	26	35	24	27	37	48	42.5	36.3333333333333	28.5	38	39.6666666666667	56	41	35.3333333333333	45	39.3333333333333	39.6666666666667	62	37	57	50
993	0	0	1	1	3	2	5	6	5	3	6	9	5	13	17	12	8	17	31	21	26	22	27	33	34	28	42	21	23	30	30	24	41	23	34.1666666666667	28.6666666666667	39	37	35.8333333333333	36	51.6666666666667	44.6666666666667	38	50	55.6666666666667	48	74	64	50
994	0	0	0	3	2	2	2	3	14	10	6	10	7	10	13	18	14	15	14	30	21	22	15	25	27	18	26	27	21	20	36	29	33	28	22	33	32.5	27.6666666666667	37.6666666666667	57	32.6666666666667	42	50.5	40	54.8333333333333	52	42	39	53
995	0	0	4	1	3	10	6	6	9	10	6	9	12	12	10	18	18	22	21	18	31	19	21	37	43	31	28	24	37	35	48	42	38	23	18.1666666666667	29.3333333333333	48.5	52	33.6666666666667	27	28	77	24	39.6666666666667	48.8333333333333	59	64	53	51
996	0	0	2	2	1	3	5	11	8	10	8	8	6	12	11	13	16	15	15	17	33	25	34	26	17	32	28	37	35	17	39	24	29	19	38.1666666666667	27	24	41	42.8333333333333	39	29	37.6666666666667	44	54.3333333333333	37.8333333333333	47	51	50	37
997	0	0	4	1	2	1	4	13	7	1	7	13	13	14	21	10	11	14	23	17	18	23	26	25	10	14	31	10	28	27	26	25	26	25	19.3333333333333	26.3333333333333	48	25	31.6666666666667	41	39.3333333333333	40	61.5	46.6666666666667	28.5	38	42	45	42
998	0	0	3	3	7	1	6	5	13	8	10	5	14	12	19	9	16	17	20	24	11	28	19	31	27	30	21	37	23	39	30	20	30	27	32.3333333333333	26.3333333333333	26.5	30	38.8333333333333	61	29	52	41.5	44	44	28	51	40	55
999	0	0	4	5	2	1	8	12	4	5	5	7	9	16	17	11	16	15	14	20	31	34	16	36	21	37	25	34	25	17	22	29	34	32	39	37.3333333333333	46.5	35	25.8333333333333	32	42.1666666666667	48.3333333333333	52.5	53	39.6666666666667	40	57	65	56
1000	0	0	8	6	4	3	8	2	9	7	11	12	14	10	13	13	24	13	23	25	25	17	16	20	19	25	22	34	24	28	35	30	27	36	46.1666666666667	40	45.5	22	27.8333333333333	32	60.3333333333333	33	43.5	46	53.5	64	56	38	51
1001	0	0	3	3	5	4	11	10	11	6	5	11	15	15	17	7	17	24	19	18	20	10	27	20	24	27	24	24	35	37	37	14	26	34	22	38.3333333333333	47.5	28	46.8333333333333	53	30	38.3333333333333	56.5	50.6666666666667	34	23	59	36	41
1002	0	0	2	3	5	9	6	11	10	9	7	9	12	12	15	9	20	15	15	26	28	23	29	23	18	24	17	31	26	38	42	17	27	35	30	36.3333333333333	34.5	36.6666666666667	45	38	47.5	34	45	42.3333333333333	53.8333333333333	49	65	66	53
1003	0	0	4	7	3	3	7	8	5	10	13	11	8	13	10	20	9	25	16	23	18	21	25	17	31	22	15	34	29	26	31	26	36	27	33	38.3333333333333	30	29	47.5	39	25.1666666666667	36	46.5	36	49.8333333333333	53	53	55	52
1004	0	0	2	3	2	5	7	4	7	14	7	4	4	16	12	14	20	15	26	34	20	20	21	25	36	34	30	38	24	24	48	23	29	26	22.1666666666667	30	41	29	44.8333333333333	45	45.1666666666667	36.6666666666667	45.5	40	35.8333333333333	63	53	63	47
1005	0	0	3	3	3	2	4	8	12	4	15	7	17	12	9	13	18	21	19	17	24	22	14	18	33	27	39	17	33	20	24	25	19	28	30.1666666666667	35	40	32.6666666666667	39	46	35	42.3333333333333	53	54.3333333333333	50.8333333333333	56	53	39	64
1006	0	0	3	7	3	2	11	10	10	10	8	8	12	15	18	10	11	20	29	15	25	22	15	22	43	24	26	21	21	27	19	34	47	32	16.3333333333333	23	40	42.6666666666667	45.5	68	49.3333333333333	51.3333333333333	46.5	38	41.6666666666667	59	44	52	53
1007	0	0	5	5	2	2	12	4	11	8	6	11	4	6	11	16	32	28	27	25	28	27	12	20	20	28	19	32	44	40	42	26	46	28	28	28.6666666666667	25.5	45	47	47	55.3333333333333	58	45.5	45.6666666666667	38.6666666666667	33	49	41	43
1008	0	0	6	1	3	5	12	8	9	11	12	12	10	9	13	12	14	24	22	22	23	18	24	15	24	9	31	19	36	39	26	18	26	35	43.1666666666667	31	40	48.6666666666667	62.8333333333333	32	41	42	31	58	73	52	56	54	43
1009	0	0	2	5	3	6	9	9	3	14	10	10	9	13	16	24	24	24	15	11	10	29	24	16	20	20	36	22	43	32	28	23	40	31	33.1666666666667	43.6666666666667	22.5	27	50.5	49	45	50.6666666666667	27	48	42.8333333333333	55	52	51	63
1010	0	0	0	3	6	4	12	7	6	13	11	7	8	27	14	11	19	24	22	22	25	25	21	18	32	36	27	30	35	27	10	26	25	31	28.3333333333333	34	44	40	44.8333333333333	36	55.3333333333333	26.3333333333333	37	53.3333333333333	63.8333333333333	68	36	40	35
1011	0	0	4	0	6	1	7	9	7	2	7	13	7	9	25	18	6	24	18	23	20	28	20	31	23	22	18	35	19	33	39	33	28	40	28.3333333333333	36.3333333333333	32	49	33.6666666666667	41	29	34	48.5	46.6666666666667	35.8333333333333	45	70	48	53
1012	0	0	1	6	3	8	4	8	5	5	8	7	5	8	11	13	13	15	25	29	22	18	22	28	15	26	32	34	17	31	21	24	20	34	23	40	47	39	38.8333333333333	27	32.3333333333333	52.6666666666667	37	47.6666666666667	49.5	56	54	53	78
1013	0	0	2	3	3	7	9	6	3	7	8	13	6	16	11	24	20	28	26	18	20	27	23	20	19	30	26	16	44	31	23	25	31	41	26	28.6666666666667	44	32.6666666666667	37	59	47	42.6666666666667	42.5	47.6666666666667	38	40	48	65	55
1014	0	0	1	6	3	8	3	10	5	8	10	10	6	22	8	23	12	22	22	12	26	14	21	28	30	17	32	39	22	24	36	16	39	27	32	36.3333333333333	42.5	36.6666666666667	48.6666666666667	46	30.3333333333333	48	51.5	43.3333333333333	39	41	42	43	48
1015	0	0	1	5	4	6	8	11	7	17	9	10	13	7	14	15	21	15	26	35	21	23	23	13	27	28	27	43	13	20	23	37	50	18	11.3333333333333	33	39	27	25.8333333333333	34	43	49	64	57.3333333333333	49	32	73	41	60
1016	0	0	2	2	5	5	2	9	10	8	8	15	12	17	13	21	12	18	22	30	22	38	13	25	29	25	29	32	23	22	21	25	31	52	24.3333333333333	26	38	36	19.8333333333333	41	38.3333333333333	63.3333333333333	65	34.6666666666667	51	59	43	57	42
1017	0	0	5	2	2	5	6	2	12	11	13	13	17	9	14	14	11	12	17	19	14	18	21	17	25	27	34	25	32	17	25	28	42	30	26.1666666666667	40.3333333333333	44.5	25.6666666666667	38	42	42.1666666666667	59.3333333333333	50	49.3333333333333	47	56	44	49	41
1018	0	0	5	4	4	8	10	10	12	6	10	14	12	12	10	14	11	33	23	23	17	23	12	32	27	19	31	24	22	33	27	19	36	35	19.3333333333333	40.3333333333333	51.5	29	46.8333333333333	43	36	33.3333333333333	27	56	39.8333333333333	44	60	45	56
1019	0	0	3	4	6	9	11	12	9	5	7	12	11	13	16	15	16	9	22	18	17	19	24	25	22	17	15	39	30	32	16	35	39	29	23.3333333333333	23.3333333333333	31.5	28	40	46	23	35	41.5	67	36.8333333333333	49	50	32	59
1020	0	0	3	1	6	8	6	9	9	8	8	10	5	13	14	10	17	39	16	39	13	26	31	43	26	32	20	40	24	29	37	39	32	53	38	35	31.5	28.6666666666667	39.8333333333333	60	38.1666666666667	41	44.5	49	34.3333333333333	52	47	50	54
1021	0	0	4	3	4	4	1	5	4	13	10	8	13	17	18	23	14	18	28	21	23	16	24	28	28	25	14	29	23	34	41	24	34	29	19	39.6666666666667	39	39.6666666666667	35	50	38	39.6666666666667	35.5	54.6666666666667	66	40	53	62	72
1022	0	0	3	1	2	6	6	7	5	5	7	8	12	8	21	24	18	19	21	14	12	18	23	33	23	29	25	26	32	31	32	27	34	15	32.1666666666667	29	37	45	23	48	53.1666666666667	35.3333333333333	24.5	38.6666666666667	63.8333333333333	37	37	56	48
1023	0	0	2	2	2	6	8	4	2	7	12	9	8	4	16	16	15	21	27	19	11	26	18	27	21	34	39	27	24	19	28	34	20	22	36.1666666666667	57.6666666666667	44	38	41	44	43.3333333333333	34	42	47	47	65	58	55	49
1024	0	0	1	4	3	4	3	8	7	8	6	7	16	14	18	12	15	16	17	17	23	30	33	25	22	32	29	22	25	30	32	33	19	29	31.1666666666667	28.3333333333333	33.5	25.3333333333333	37	60	46	39	48	51.6666666666667	41	34	56	63	56
1025	0	0	4	1	7	9	4	7	11	11	11	13	14	8	13	15	18	25	28	18	12	22	28	28	35	18	20	28	34	19	22	49	24	21	17	45.3333333333333	37	35.6666666666667	45	73	47	38.3333333333333	40	54	57.8333333333333	73	47	43	68
1026	0	0	3	3	3	8	7	9	10	12	6	15	3	9	15	13	16	20	21	18	23	22	31	44	12	34	20	11	23	22	28	38	25	42	20.3333333333333	43.3333333333333	44	46	38	46	39	37	40.5	37	50.8333333333333	43	42	36	54
1027	0	0	8	1	4	7	8	19	8	6	5	14	10	12	14	17	17	23	25	19	23	29	27	31	23	29	42	26	27	15	42	26	38	18	24.1666666666667	36	42	49	44.6666666666667	56	45	44	39.5	55	37	53	51	26	67
1028	0	0	3	1	5	8	3	6	10	5	10	10	10	19	8	16	14	15	27	12	33	15	23	14	28	14	23	22	46	26	22	19	36	33	21.5	20.3333333333333	52	36	57.8333333333333	41	29.1666666666667	45	35.5	36	46.6666666666667	73	66	52	49
1029	0	0	5	2	8	7	15	10	13	5	5	11	14	23	13	16	17	24	34	37	15	24	16	27	29	15	33	23	17	20	27	32	24	18	39.1666666666667	30.3333333333333	27	30	30	37	39.5	62.3333333333333	40	46.6666666666667	48	49	50	50	61
1030	0	0	6	5	4	5	5	9	10	7	6	7	14	7	15	21	23	8	15	34	18	24	14	19	14	23	26	21	31	24	26	33	37	21	42.1666666666667	28	31	52.3333333333333	34	41	45.1666666666667	48	31.5	64	44.6666666666667	50	48	42	54
1031	0	0	4	7	6	3	7	14	5	5	9	11	8	12	10	11	24	18	21	28	16	30	27	17	27	19	32	22	22	33	21	42	30	25	28	37	26	30	21	19	35.1666666666667	35.6666666666667	43	44	54	57	48	49	58
1032	0	0	1	3	5	5	9	9	6	13	9	8	13	13	19	12	14	25	21	17	18	33	28	18	27	16	25	27	25	30	15	23	35	37	45.1666666666667	39	36.5	41.6666666666667	36	48	50	31	37	52.6666666666667	34	39	46	61	46
1033	0	0	4	4	4	4	4	11	6	13	4	10	10	16	17	8	11	23	28	17	28	19	18	24	19	39	25	21	45	21	26	31	26	32	35.1666666666667	29	36.5	53	43.8333333333333	65	48	44	35.5	48	57	46	55	58	42
1034	0	0	2	9	8	5	8	7	8	8	3	4	7	8	10	24	17	23	23	20	21	30	25	34	24	32	26	28	26	25	34	35	37	45	28.1666666666667	22	39.5	32	40.6666666666667	29	49	43.3333333333333	51	39.6666666666667	48.8333333333333	44	61	50	58
1035	0	0	3	1	3	5	11	9	3	8	8	12	7	17	14	11	13	15	29	23	18	18	28	21	34	37	25	15	30	32	19	20	25	40	39.1666666666667	44.3333333333333	43	41	36.8333333333333	29	46.3333333333333	54.3333333333333	54	44.6666666666667	48.8333333333333	46	70	43	68
1036	0	0	3	1	5	4	4	4	9	8	13	12	10	17	9	18	15	24	27	20	27	22	18	26	19	19	15	25	18	24	26	29	26	39	37.1666666666667	37.3333333333333	48	27	43	35	43.1666666666667	46.3333333333333	25.5	41.6666666666667	52.6666666666667	39	46	70	54
1037	0	0	2	4	5	6	7	9	8	14	10	10	15	9	7	12	13	24	20	24	19	22	34	37	18	22	35	29	32	56	17	18	44	33	39	41	33	44.3333333333333	42	25	49.1666666666667	49	37	42.3333333333333	52.6666666666667	50	53	54	38
1038	0	0	5	2	5	5	8	8	8	11	7	7	17	9	10	21	12	29	30	20	16	23	22	22	39	30	25	26	29	24	28	43	32	20	40.1666666666667	36	46	28.6666666666667	46.6666666666667	36	31	52	32	56.6666666666667	56.3333333333333	43	57	73	51
1039	0	0	2	4	2	3	7	5	1	4	6	6	13	12	16	7	13	23	16	24	23	20	22	29	31	25	35	31	29	23	38	11	15	32	43.1666666666667	22.3333333333333	31	38.3333333333333	30.8333333333333	40	33	42.3333333333333	51.5	41.3333333333333	44.5	61	45	53	72
1040	0	0	2	1	1	2	8	6	5	6	4	11	16	18	15	17	22	17	32	10	20	15	30	22	30	16	24	25	29	42	17	33	52	30	14	21	38.5	24	35.8333333333333	43	25.3333333333333	44.6666666666667	65	44.3333333333333	61.8333333333333	76	41	54	49
1041	0	0	3	1	1	4	4	12	10	10	10	13	17	13	19	19	16	20	22	19	14	22	25	32	24	28	32	27	21	25	35	38	31	22	33	36.3333333333333	37.5	49.3333333333333	48	44	36.3333333333333	46.6666666666667	50.5	57	42.8333333333333	41	47	67	69
1042	0	0	3	2	5	1	4	11	10	9	7	10	14	15	15	11	19	21	19	34	13	32	30	24	9	37	28	24	30	25	31	26	15	31	22.6666666666667	37	45.5	34.6666666666667	38	39	54.1666666666667	69	47.5	37	67.8333333333333	41	48	64	49
1043	0	0	2	3	3	5	6	5	4	8	2	11	14	10	12	11	17	17	25	30	14	26	13	17	15	24	35	30	23	23	26	36	35	20	37	20	44.5	52.6666666666667	38.6666666666667	55	49.5	58.6666666666667	62	45.6666666666667	43.6666666666667	42	46	50	48
1044	0	0	3	4	4	4	5	7	8	7	10	10	12	15	19	16	24	33	26	18	23	28	27	29	14	38	20	42	23	17	27	23	31	27	31.1666666666667	29	29.5	41.6666666666667	37.6666666666667	54	34	73.3333333333333	69	32.6666666666667	56	37	54	50	37
1045	0	0	2	5	5	5	2	8	11	7	6	12	14	9	8	11	25	22	29	31	20	25	24	35	25	23	18	28	27	39	35	36	33	40	36.3333333333333	28	31.5	37	50.6666666666667	38	44	47.6666666666667	50	45	50	48	42	58	55
1046	0	0	1	1	6	6	15	13	8	13	11	8	6	14	9	18	12	23	23	26	28	31	19	30	25	25	19	22	30	16	26	23	44	32	31	48	36.5	26	25	46	35	33	53.5	50.3333333333333	56.8333333333333	43	45	55	58
1047	0	0	2	5	3	6	14	14	11	8	3	10	9	4	9	19	18	22	13	24	24	17	16	23	22	31	22	17	47	19	26	32	37	34	46.5	21.3333333333333	32	34	68.8333333333333	33	34	35.6666666666667	53	40.3333333333333	45.6666666666667	48	44	62	66
1048	0	0	1	6	6	7	7	2	10	7	3	20	9	11	13	13	16	19	17	29	24	35	40	21	29	24	25	22	31	33	25	30	31	35	29.1666666666667	35	28.5	29.6666666666667	41	49	36.1666666666667	53.6666666666667	36	43.6666666666667	41	52	42	59	61
1049	0	0	3	2	3	9	5	5	8	8	11	10	5	19	15	18	19	21	27	15	33	31	29	22	17	24	53	22	31	16	16	31	19	32	25.1666666666667	48.6666666666667	31.5	25	46.5	34	59	50.6666666666667	46	58.3333333333333	50.8333333333333	47	45	65	55
1050	0	0	2	5	7	5	10	11	5	1	5	10	6	10	12	13	21	17	29	13	31	22	20	14	25	29	28	35	46	40	25	19	25	24	24.3333333333333	34	49.5	34	44	42	61.3333333333333	37.6666666666667	49	45	36	39	56	50	67
1051	0	0	2	2	7	8	9	12	5	9	5	8	7	16	10	17	6	22	16	21	21	27	22	18	27	18	22	22	30	25	29	15	33	42	37	29.3333333333333	33	37.6666666666667	58.8333333333333	30	43	37	39.5	48	45	48	52	40	50
1052	0	0	3	0	2	9	6	7	4	4	8	4	5	12	18	16	19	19	36	27	22	19	28	20	21	32	38	30	28	27	31	31	19	37	22.1666666666667	24	29.5	35.6666666666667	33	31	48.5	58.3333333333333	38.5	34.6666666666667	46.8333333333333	58	53	41	49
1053	0	0	2	3	8	8	6	5	8	5	7	7	12	10	11	16	15	29	33	15	24	20	19	21	34	19	38	19	32	27	26	37	29	28	24	23	37	40	54	32	48	42.6666666666667	32	53	43.6666666666667	48	57	58	52
1054	0	0	5	2	4	3	6	12	10	9	13	3	5	17	14	19	19	22	13	26	32	29	22	37	27	35	25	24	38	17	20	38	23	27	28.3333333333333	45.3333333333333	18.5	55	34	48	58	60	40	59.6666666666667	41.6666666666667	50	29	45	50
1055	0	0	0	5	6	5	5	6	7	15	9	13	9	13	15	12	12	21	14	20	23	18	33	20	25	27	10	34	37	22	37	35	33	28	24	35	34	32	41	49	40.1666666666667	40	46.5	46.3333333333333	53.8333333333333	46	49	42	46
1056	0	0	1	5	3	5	6	9	8	6	13	10	12	10	9	19	15	22	27	32	19	8	24	13	26	35	36	28	26	24	41	31	28	36	35.1666666666667	40.3333333333333	27	42.3333333333333	51	59	60	59.3333333333333	41	43	48	58	54	49	41
1057	0	0	4	6	4	4	4	3	10	6	5	8	14	6	15	32	8	8	16	24	14	22	25	31	33	25	41	24	39	23	41	28	24	32	35.3333333333333	47.3333333333333	35	50.6666666666667	23	42	26	37	52	56.6666666666667	38.8333333333333	31	52	61	47
1058	0	0	1	3	7	5	4	6	3	7	4	11	9	11	11	26	14	15	28	31	18	28	25	20	22	26	26	19	25	25	32	33	32	32	41	28.3333333333333	47	50.6666666666667	37.8333333333333	51	26	51.6666666666667	38	35.6666666666667	41	34	42	63	47
1059	0	0	1	3	5	4	4	7	10	3	13	10	9	17	10	15	25	19	18	26	23	13	12	26	28	17	30	35	30	32	35	37	24	36	40	32.6666666666667	36	38.6666666666667	27.8333333333333	39	41	37.3333333333333	44	56	55.5	28	53	54	44
1060	0	0	2	3	3	7	6	7	5	7	6	15	13	16	13	16	11	20	19	12	27	22	23	25	23	27	28	36	29	32	35	39	29	19	29.1666666666667	21.6666666666667	32.5	48	44.8333333333333	41	39	57.3333333333333	31.5	49	48.8333333333333	42	40	45	54
1061	0	0	6	5	6	3	12	11	5	7	9	10	14	10	13	4	13	16	30	26	22	26	27	35	25	34	20	17	15	24	31	22	19	39	19.1666666666667	28.3333333333333	24.5	33.6666666666667	26.6666666666667	25	32.3333333333333	46	48	54.6666666666667	50.8333333333333	64	63	56	52
1062	0	0	3	1	2	4	8	2	7	11	2	8	13	22	16	19	13	28	19	17	27	14	23	18	23	30	31	30	43	26	36	28	20	27	14	29	37	33	53.8333333333333	35	36.1666666666667	39.3333333333333	38.5	34	30	72	59	55	67
1063	0	0	3	4	3	4	6	10	13	7	8	9	8	12	13	11	24	19	24	22	22	18	24	37	32	30	30	37	41	30	39	19	26	32	36.3333333333333	32.6666666666667	33.5	45.6666666666667	43.8333333333333	42	34	37.3333333333333	43.5	50.6666666666667	38	35	55	52	49
1064	0	0	3	2	6	6	7	13	12	14	4	12	13	7	11	19	19	18	28	34	12	19	19	30	28	39	32	22	34	48	30	34	20	24	32	31	36.5	37	34.6666666666667	48	49.3333333333333	32.3333333333333	40.5	40	48	32	40	46	71
1065	0	0	3	3	7	5	5	7	7	6	6	6	12	10	11	13	19	28	26	24	25	21	29	21	22	26	31	35	26	26	25	37	23	30	38	29.3333333333333	44	24.3333333333333	43	46	52	27.3333333333333	33.5	47.6666666666667	59	71	58	59	63
1066	0	0	5	2	2	8	8	5	5	7	4	8	11	15	9	20	18	18	15	31	19	19	13	25	25	33	28	38	28	31	22	29	33	28	39.3333333333333	32.3333333333333	33	40	32.8333333333333	66	39.3333333333333	46.3333333333333	53.5	39.6666666666667	39.8333333333333	46	45	54	32
1067	0	0	4	2	7	7	7	9	6	10	13	6	9	16	7	16	12	27	16	25	14	15	16	28	34	27	46	37	43	34	33	30	36	32	32	38	34.5	37.6666666666667	51.6666666666667	49	37.1666666666667	33.6666666666667	41.5	69	51.8333333333333	32	45	57	52
1068	0	0	1	3	8	5	13	9	6	5	11	11	11	10	22	14	16	29	12	25	19	13	23	24	14	20	39	25	32	20	28	38	28	42	44	48	64.5	30	39.8333333333333	35	38	54.6666666666667	52.5	47.3333333333333	38	51	53	55	61
1069	0	0	3	5	0	9	8	8	6	9	7	8	11	15	15	13	9	20	27	15	23	14	20	24	24	29	27	31	38	36	29	16	26	24	21.1666666666667	22.3333333333333	23.5	39	36.6666666666667	41	40.1666666666667	51.3333333333333	38	34.6666666666667	43.8333333333333	49	56	52	42
1070	0	0	5	2	2	5	6	4	10	11	15	10	23	14	18	21	17	22	24	21	21	17	28	32	15	21	28	27	36	27	27	31	26	28	23	33.6666666666667	36.5	45.6666666666667	28.8333333333333	33	35.3333333333333	46	42	51.3333333333333	52.8333333333333	60	71	40	47
1071	0	0	1	6	5	4	5	8	11	5	14	15	13	12	20	17	12	28	29	27	19	16	27	24	23	27	18	27	25	37	44	29	24	27	44	43.3333333333333	34.5	35.3333333333333	44.8333333333333	44	44.3333333333333	43.3333333333333	45.5	41	49.8333333333333	34	50	54	48
1072	0	0	3	5	1	4	10	4	6	11	11	11	16	10	16	12	12	18	29	25	15	34	18	27	23	32	19	21	40	28	30	16	31	31	28	20	23	38	50.8333333333333	47	32.3333333333333	41.3333333333333	32	52.6666666666667	49	28	40	39	59
1073	0	0	3	1	3	4	9	10	7	5	5	9	6	14	9	18	19	24	18	21	26	17	29	23	30	32	44	33	24	28	22	36	24	26	22.1666666666667	45.3333333333333	48.5	32.3333333333333	37	58	44.1666666666667	34	56.5	56	33.6666666666667	53	55	59	48
1074	0	0	3	2	7	4	10	9	3	8	5	13	8	10	12	13	17	20	26	13	34	20	24	22	22	23	18	32	40	34	22	32	36	21	32.1666666666667	36	50	18.3333333333333	37	34	46.1666666666667	45.3333333333333	34.5	46	60	38	40	56	55
1075	0	0	2	2	5	3	10	11	11	13	9	10	8	13	16	24	25	23	23	35	23	12	24	27	23	28	31	15	31	17	32	21	16	27	33.1666666666667	30	40	25	54.8333333333333	27	41	45	40	40	62.8333333333333	40	62	54	59
1076	0	0	4	1	2	5	15	5	10	11	10	5	16	11	16	23	17	16	22	30	24	13	27	21	17	30	22	28	31	32	44	20	41	17	20.3333333333333	32	32	39.6666666666667	39	21	45.3333333333333	38	50.5	51	57	34	45	47	47
1077	0	0	5	1	6	3	6	2	9	10	8	3	18	10	19	22	15	22	27	18	29	28	20	15	16	17	30	12	20	32	31	45	35	25	43	38	38.5	41.6666666666667	33	27	38	48	47	43	35.8333333333333	42	45	43	57
1078	0	0	3	2	6	5	9	7	10	6	6	8	9	10	8	12	15	20	26	30	38	22	9	34	23	25	39	21	31	27	26	21	11	35	25.3333333333333	31.3333333333333	25	33.3333333333333	29	44	40.1666666666667	48	49.5	40	46	58	61	41	52
1079	0	0	2	4	4	4	8	6	10	7	9	12	10	14	19	16	19	33	25	18	30	20	28	21	18	25	26	42	42	27	19	18	24	30	41.5	26.3333333333333	26	49	27.8333333333333	54	40.1666666666667	32.3333333333333	37	31	56.5	26	56	60	55
1080	0	0	4	3	3	5	13	5	15	10	1	11	13	10	15	12	12	19	26	28	19	24	22	21	27	18	32	30	34	23	23	25	35	19	20.5	40.3333333333333	37.5	31.6666666666667	37	28	49.1666666666667	53.3333333333333	43	43.6666666666667	60	51	44	43	54
1081	0	0	3	3	6	6	9	9	8	12	7	8	16	10	7	15	10	11	16	18	21	16	11	24	25	32	19	21	23	19	35	37	24	10	20	28.6666666666667	28.5	23.6666666666667	22	48	56	44.3333333333333	38	38	63.8333333333333	51	55	52	47
1082	0	0	0	2	6	3	6	11	8	12	5	14	12	11	13	8	16	22	23	22	13	11	16	18	26	21	33	21	34	42	31	35	20	42	27.3333333333333	34	37.5	25.6666666666667	43.6666666666667	49	55.1666666666667	40	32	50.6666666666667	61.6666666666667	33	49	68	28
1083	0	0	4	2	4	5	8	14	10	10	12	15	18	7	10	20	23	19	33	26	34	13	22	22	24	27	18	25	13	29	36	27	27	32	29	31	40	36	40	43	51.8333333333333	51	46.5	33.6666666666667	43.8333333333333	42	56	43	68
1084	0	0	2	3	2	10	4	4	8	4	6	8	10	10	8	16	17	20	27	34	21	17	11	23	27	28	23	20	24	38	20	30	27	43	28.1666666666667	12.3333333333333	26	32	44	43	28	38	23.5	51.6666666666667	56.6666666666667	42	68	52	76
1085	0	0	5	7	5	2	5	6	3	5	9	10	13	13	11	21	13	19	13	16	24	12	42	34	27	33	24	29	38	31	24	48	20	35	38.3333333333333	22.3333333333333	35	43	27	48	38.3333333333333	39.3333333333333	28.5	24.6666666666667	45.8333333333333	65	56	53	66
1086	0	0	5	5	2	5	8	9	7	11	5	14	12	11	19	14	20	19	24	19	19	24	25	31	25	15	39	15	25	16	27	24	23	25	22	29.3333333333333	42	43	27	46	46.1666666666667	32	60	34	41	56	47	58	62
1087	0	0	4	5	6	2	3	7	3	8	3	6	16	8	11	8	12	22	26	14	12	27	25	15	20	19	24	25	21	20	28	24	35	40	24.1666666666667	42	37.5	32.6666666666667	35.8333333333333	55	38.1666666666667	53	59.5	62	50.8333333333333	29	55	67	65
1088	0	0	7	2	1	7	5	3	10	12	7	8	14	13	9	20	25	31	34	23	18	19	17	29	36	28	26	25	21	22	26	39	21	24	35.1666666666667	39.3333333333333	30.5	34	26	46	44.1666666666667	48.3333333333333	35.5	57	40	45	55	65	56
1089	0	0	2	3	3	3	4	5	10	7	12	9	5	12	21	13	14	25	18	25	16	22	24	19	17	31	28	23	24	25	11	27	39	26	18	19	37	28.6666666666667	22.8333333333333	37	43.1666666666667	39	42.5	47	36	65	44	59	57
1090	0	0	3	4	8	5	5	8	12	8	8	7	14	15	16	20	17	28	20	22	19	28	23	23	24	18	34	25	27	26	35	30	23	31	39	31.3333333333333	38.5	28	27	49	27.1666666666667	37.3333333333333	37	50.6666666666667	39.8333333333333	50	71	42	54
1091	0	0	3	3	3	4	12	9	3	2	8	14	11	15	15	7	22	25	23	34	22	18	19	19	22	25	30	38	22	22	27	35	30	38	29	28.3333333333333	31	41	43.8333333333333	43	44	29.3333333333333	45	35.6666666666667	35.8333333333333	39	59	44	41
1092	0	0	3	1	5	4	13	5	12	12	4	9	14	10	12	19	8	17	15	15	23	15	24	25	25	18	43	32	29	25	38	28	25	25	43	34.3333333333333	42	62	30	46	52.6666666666667	47	55.5	24	28.8333333333333	47	43	40	69
1093	0	0	11	1	5	2	4	10	8	15	14	9	10	20	14	10	19	24	23	14	28	29	24	21	28	31	28	34	44	29	33	48	27	31	38	35	29.5	41.6666666666667	36	50	30	45	42.5	43.6666666666667	30	36	50	63	64
1094	0	0	3	0	6	6	9	7	14	10	11	11	14	7	16	20	22	23	37	22	15	24	28	30	35	38	28	47	43	33	17	22	41	38	25.3333333333333	36	39	53.6666666666667	34	40	34.1666666666667	41.3333333333333	54.5	37.6666666666667	56	55	43	36	50
1095	0	0	3	4	2	4	11	8	17	6	9	9	11	15	10	15	13	24	15	18	12	23	20	16	33	31	43	28	29	27	36	30	24	36	34.1666666666667	31	24.5	27	35	45	42.1666666666667	44.3333333333333	49	54.3333333333333	47.1666666666667	54	50	40	51
1096	0	0	3	6	4	7	13	11	4	14	8	12	15	13	10	21	27	24	29	15	26	20	17	26	23	28	28	33	28	28	29	40	30	25	39	33.3333333333333	41	39.3333333333333	37	35	39	56	49	33	42.8333333333333	54	62	47	61
1097	0	0	4	3	4	4	6	9	15	8	8	12	11	10	11	23	20	18	16	20	25	24	29	21	24	24	28	36	23	36	35	31	30	34	30	41.6666666666667	30	33	47.8333333333333	31	49.3333333333333	46.3333333333333	44.5	32	29.8333333333333	44	42	48	68
1098	0	0	3	2	6	3	9	9	8	7	7	16	7	9	7	9	19	19	24	19	16	23	11	14	24	23	18	28	42	33	17	20	26	30	23.1666666666667	23.3333333333333	20.5	28	37	35	39.3333333333333	45.6666666666667	55.5	35	38.8333333333333	39	41	77	50
1099	0	0	6	5	3	7	4	6	15	13	10	5	11	11	6	14	16	14	18	19	21	25	25	19	13	21	33	12	27	28	36	27	42	30	33	33.3333333333333	35	34.6666666666667	31	48	40.5	39.6666666666667	49	38.6666666666667	58	60	66	46	66
1100	0	0	4	5	6	5	9	3	11	7	13	11	11	18	15	14	9	12	14	22	21	31	30	18	24	19	41	21	34	20	20	27	11	24	24.5	31.3333333333333	29	32.6666666666667	42.8333333333333	42	40.5	55.3333333333333	51.5	53.6666666666667	46.8333333333333	48	48	73	37
1101	0	0	3	1	3	9	5	3	5	7	10	12	5	12	13	26	8	23	23	27	23	15	31	23	35	31	41	30	26	30	40	40	33	20	27	24.6666666666667	26	36	37.8333333333333	33	47	34.3333333333333	44.5	45	59.6666666666667	56	44	32	36
1102	0	0	2	4	6	9	9	10	16	15	9	9	6	13	11	13	10	20	28	19	16	13	31	24	20	24	21	13	26	37	32	33	22	22	40	38	36.5	53.3333333333333	55	42	49.1666666666667	58.3333333333333	55	35	49	41	39	44	61
1103	0	0	1	0	3	9	9	7	3	5	7	13	14	14	16	13	16	28	22	12	9	19	32	39	25	28	18	23	24	44	32	24	30	20	26.1666666666667	38	24	34.3333333333333	25.6666666666667	42	32	56.6666666666667	31	37	51	48	44	56	55
1104	0	0	2	2	4	6	9	8	16	8	7	12	7	19	15	8	18	19	18	29	20	18	25	21	23	20	39	36	34	20	28	43	32	20	29	28.3333333333333	35.5	25	53.5	41	40.1666666666667	42	28.5	52	45	49	56	57	49
1105	0	0	1	2	3	7	4	4	7	6	9	15	9	10	15	17	15	28	20	17	26	22	16	38	36	21	20	19	43	26	38	33	21	27	38.3333333333333	36.3333333333333	30	33	32.8333333333333	38	32.3333333333333	50.3333333333333	48	32	41.8333333333333	37	45	60	49
1106	0	0	3	4	2	6	11	10	6	11	13	10	14	7	14	15	22	14	27	19	19	33	27	40	20	30	22	19	27	24	13	17	36	21	31.1666666666667	18	25	42	43.6666666666667	30	43.1666666666667	33.3333333333333	51.5	53.3333333333333	37.8333333333333	56	41	47	49
1107	0	0	5	5	4	3	12	9	8	6	10	13	8	17	8	13	19	29	29	18	35	25	15	30	18	25	28	30	22	21	40	32	41	27	28	24	39.5	39	26	37	38.5	52	64.5	55	54.6666666666667	30	43	54	44
1108	0	0	4	2	9	6	3	13	3	8	4	11	6	6	11	18	18	17	18	15	24	16	25	20	17	18	39	20	27	39	16	25	25	28	24.3333333333333	25	24	37	31	46	40.1666666666667	35	41	48.6666666666667	38	41	42	54	58
1109	0	0	3	2	1	5	3	10	8	13	6	9	14	9	16	17	14	24	31	22	26	20	24	24	11	24	22	35	38	30	25	43	20	22	19.1666666666667	24	40	34	31	67	57.1666666666667	53.3333333333333	29.5	37	29.8333333333333	58	38	43	40
1110	0	0	5	2	2	4	14	10	7	12	3	9	4	11	13	27	10	21	22	17	28	21	19	17	22	27	24	24	24	25	44	17	32	44	21	49.6666666666667	41	45	49.3333333333333	38	32.3333333333333	37.3333333333333	45.5	46	46.6666666666667	34	34	58	56
1111	0	0	2	5	4	8	11	10	9	7	9	12	20	13	14	10	15	21	15	8	16	24	20	28	31	19	31	34	25	36	29	18	33	24	36.1666666666667	32	50	50.6666666666667	47.6666666666667	46	52.1666666666667	51	59	51	42.6666666666667	39	41	53	71
1112	0	0	3	1	4	6	8	10	9	4	9	4	14	8	19	20	19	30	27	28	23	26	27	27	20	25	27	27	27	35	29	21	36	31	23.5	23.3333333333333	52.5	25.6666666666667	43.6666666666667	56	47.5	79.3333333333333	35	45.6666666666667	56.5	49	57	51	49
1113	0	0	2	3	8	2	5	9	8	13	8	6	16	19	12	16	10	18	20	24	24	33	22	23	24	32	23	36	21	23	27	48	33	39	43.1666666666667	29.6666666666667	27	25.6666666666667	37.8333333333333	56	36.1666666666667	49.3333333333333	44	44	51.6666666666667	60	48	42	70
1114	0	0	1	8	3	3	9	8	10	6	9	11	17	6	17	13	13	10	21	20	24	18	29	35	9	23	37	36	27	24	41	37	25	41	43.1666666666667	26.3333333333333	30	29	43	26	57	35	43	55.6666666666667	41	56	39	72	64
1115	0	0	3	2	5	5	11	12	6	11	2	11	10	12	18	14	8	25	18	36	27	25	25	24	30	33	26	25	38	20	14	26	27	29	26.3333333333333	30.3333333333333	41	34.6666666666667	31	38	39	39	57.5	44.3333333333333	53	43	45	57	53
1116	0	0	5	0	2	7	6	6	8	6	3	8	12	20	5	15	22	14	18	17	25	26	33	26	21	16	23	25	27	31	30	26	30	29	46.1666666666667	28.6666666666667	36	36.3333333333333	35.8333333333333	33	52.3333333333333	39.3333333333333	44	41.3333333333333	57.8333333333333	57	51	39	64
1117	0	0	3	6	2	3	4	6	11	2	9	7	8	10	12	24	18	30	15	28	21	13	29	23	18	25	33	30	32	30	16	51	27	38	27.3333333333333	38.3333333333333	43	33.6666666666667	41	46	29	48	45	36	43.8333333333333	43	40	63	62
1118	0	0	1	2	4	4	3	3	5	11	10	7	11	23	8	12	15	32	26	20	23	22	24	19	34	24	27	28	29	33	26	27	20	26	24	50.3333333333333	27	37	44	27	53.1666666666667	45.3333333333333	41	56.6666666666667	48	52	43	54	81
1119	0	0	3	4	2	9	3	14	6	8	8	10	17	10	12	13	20	22	18	17	21	22	13	33	19	26	21	33	23	29	41	23	34	30	39.1666666666667	25.3333333333333	39	27.6666666666667	24.6666666666667	35	39.1666666666667	44.3333333333333	36	40	44	50	34	59	63
1120	0	0	3	5	5	5	4	4	7	4	16	6	12	16	8	16	15	20	25	14	17	13	26	23	20	24	26	26	34	25	31	34	20	28	26.3333333333333	32.6666666666667	32	35	38.5	50	33.1666666666667	39.3333333333333	37.5	45.6666666666667	40.8333333333333	45	40	56	48
1121	0	0	3	5	3	6	7	9	6	9	12	15	10	10	9	12	11	30	28	23	12	20	26	29	36	31	29	37	26	23	18	20	27	25	42	33.6666666666667	36	33.6666666666667	36.8333333333333	55	38	47.6666666666667	28	43	64.5	29	45	49	38
1122	0	0	1	2	7	0	11	10	7	11	8	2	20	20	17	21	10	11	17	24	23	25	9	20	32	26	43	29	14	15	27	23	27	32	47.1666666666667	36	40.5	39.3333333333333	48	35	35.1666666666667	39.3333333333333	38	36	51	40	36	51	42
1123	0	0	2	2	4	4	8	5	7	9	7	16	8	13	12	11	23	19	24	15	23	26	19	27	34	23	34	42	35	20	23	26	34	42	25.1666666666667	23.3333333333333	41.5	34.6666666666667	25	47	47.1666666666667	33.3333333333333	38	38.6666666666667	50.6666666666667	39	43	79	53
1124	0	0	1	2	4	4	8	8	10	10	7	7	14	13	15	21	23	17	29	30	32	20	22	18	29	24	40	14	14	29	25	20	30	27	37.5	22	44	33	45	55	47.3333333333333	62.6666666666667	42.5	51	39	37	50	43	60
1125	0	0	1	2	4	7	2	9	4	13	7	13	12	9	15	23	8	32	35	35	12	15	20	12	25	43	22	26	30	30	31	27	17	40	39.3333333333333	54.3333333333333	51	39	34.8333333333333	46	34	49	46	37.6666666666667	59	41	31	39	50
1126	0	0	1	3	5	5	8	7	10	13	6	6	14	11	21	20	22	14	25	19	14	27	24	16	35	24	23	25	23	22	28	32	31	39	30	22	33.5	34	46.8333333333333	49	43	51.3333333333333	43.5	60	48	37	55	46	61
1127	0	0	2	5	4	5	9	7	9	8	3	7	12	4	11	8	11	25	20	25	26	20	38	20	22	27	32	27	30	23	36	32	29	19	38	38.3333333333333	28	45.3333333333333	70.8333333333333	44	41	56.6666666666667	47.5	34.6666666666667	56	47	62	60	57
1128	0	0	4	1	3	3	4	4	7	8	7	11	16	9	13	21	16	15	19	12	13	28	30	17	24	30	26	30	33	27	25	38	34	36	17	33.6666666666667	30	33.6666666666667	46.8333333333333	51	52.3333333333333	54.6666666666667	68	54.6666666666667	53.8333333333333	66	58	52	56
1129	0	0	10	4	6	4	5	7	8	11	7	6	12	15	15	16	13	20	14	24	21	24	36	25	28	27	30	31	26	33	38	32	30	30	26.1666666666667	37.6666666666667	40	34.3333333333333	32	47	49.3333333333333	34.3333333333333	41	46.3333333333333	46.6666666666667	34	63	47	40
1130	0	0	4	3	7	6	14	8	15	7	9	10	16	11	15	14	16	23	23	26	25	21	21	18	19	26	37	23	21	23	26	39	27	39	34.3333333333333	49.6666666666667	36	29.6666666666667	31	43	42.3333333333333	64	55.5	33	50	47	52	53	37
1131	0	0	2	0	5	9	8	9	8	10	6	11	11	11	8	15	20	30	23	30	31	12	21	23	31	20	28	23	32	31	19	35	20	33	32	35	44	24	52	36	28.1666666666667	39	53	52.3333333333333	39	51	49	38	78
1132	0	0	5	2	7	3	1	5	6	10	13	7	6	19	21	20	12	21	28	27	37	23	22	34	13	35	28	26	16	36	22	19	19	32	28.3333333333333	40	34.5	30.6666666666667	45.6666666666667	44	37.3333333333333	29.3333333333333	43.5	35.6666666666667	54.5	43	57	48	44
1133	0	0	1	5	8	3	11	4	13	6	6	6	6	13	11	18	17	15	28	22	24	21	20	22	24	18	33	28	24	21	34	26	25	35	18	27	31	21.6666666666667	53.8333333333333	48	43.3333333333333	39	47.5	55	32	37	66	57	49
1134	0	0	3	5	4	3	8	7	3	9	9	5	12	18	20	12	10	20	30	18	26	22	20	20	27	22	38	31	32	29	39	26	41	26	21.1666666666667	35.6666666666667	31	51	22.8333333333333	39	57.3333333333333	46	50.5	62.3333333333333	55	36	33	65	53
1135	0	0	2	6	5	4	12	11	4	6	11	8	12	13	16	18	16	29	26	15	23	23	26	27	17	24	36	12	37	34	25	29	20	35	24.1666666666667	35.3333333333333	50.5	42.3333333333333	28	52	37.1666666666667	38.3333333333333	30	55.3333333333333	40.5	37	69	64	68
1136	0	0	3	1	5	5	6	15	8	10	3	4	16	15	21	19	15	24	29	14	20	20	24	30	14	43	26	33	37	29	23	21	36	28	42.1666666666667	47.3333333333333	49	38	28.6666666666667	51	54	42.3333333333333	41	49.6666666666667	48.6666666666667	55	52	47	55
1137	0	0	2	3	3	3	4	5	6	7	12	11	7	9	11	6	14	23	16	24	25	26	28	22	25	11	22	22	20	20	26	29	56	32	32	34.3333333333333	56	44.3333333333333	29.8333333333333	29	34	29.6666666666667	50	43	48.8333333333333	51	65	63	53
1138	0	0	1	3	4	3	8	9	7	2	13	5	17	16	10	11	16	33	35	24	30	21	25	13	25	42	22	33	27	24	22	19	40	37	13.3333333333333	31.3333333333333	35	36.6666666666667	41.8333333333333	45	35	37.3333333333333	37.5	61	30.8333333333333	48	47	59	40
1139	0	0	5	2	3	3	13	9	4	12	8	7	10	7	14	20	19	15	31	18	16	20	25	27	16	27	30	45	31	52	28	27	25	24	32.5	24.6666666666667	41.5	36.6666666666667	27.8333333333333	42	40	38.3333333333333	46	62.6666666666667	47.8333333333333	74	51	51	45
1140	0	0	3	3	2	5	2	7	12	16	6	9	10	12	9	8	12	19	16	25	13	27	21	22	29	40	22	35	39	35	20	53	18	42	27.1666666666667	53.3333333333333	33.5	30.6666666666667	33.8333333333333	29	69.3333333333333	34	60.5	55.6666666666667	50.6666666666667	48	67	52	55
1141	0	0	1	4	4	8	4	8	13	10	7	5	3	22	13	24	20	11	17	18	23	23	20	37	15	33	21	33	34	30	27	28	28	24	21.3333333333333	26	32	32	48.8333333333333	38	41.1666666666667	50	44	45.6666666666667	54	41	38	52	56
1142	0	0	3	7	2	7	3	10	9	7	5	8	7	15	12	17	17	15	28	31	33	27	28	18	23	14	15	22	35	34	45	26	28	31	35.1666666666667	36.3333333333333	50	50.6666666666667	40	41	43.3333333333333	40.6666666666667	37	42.6666666666667	58.8333333333333	51	73	54	56
1143	0	0	3	2	1	7	6	9	8	4	4	6	5	12	18	25	12	22	33	21	20	27	31	17	19	31	30	28	41	23	43	19	33	30	37	36.6666666666667	28	35.6666666666667	39	43	44	48	60.5	47	38.6666666666667	41	43	56	44
1144	0	0	4	5	4	4	10	5	8	7	4	18	6	7	15	8	19	33	37	17	9	22	21	21	20	31	25	20	16	39	20	39	30	41	30	43.3333333333333	45	38	43	48	37	42.6666666666667	46.5	30	53.8333333333333	64	40	52	56
1145	0	0	2	6	1	3	6	15	6	14	10	11	24	4	14	14	17	19	29	21	12	25	22	16	26	26	26	33	24	33	32	22	34	31	16.1666666666667	34	44.5	54	41.8333333333333	56	46.1666666666667	47	36	41	73	53	59	63	50
1146	0	0	3	1	4	4	10	4	9	10	6	12	7	8	22	26	18	19	26	14	14	33	25	24	25	28	32	26	13	23	30	15	27	34	29.1666666666667	33	31	32.6666666666667	39.6666666666667	37	34.1666666666667	74	23	42	40.8333333333333	58	46	51	57
1147	0	0	1	0	4	2	9	9	15	5	9	9	11	6	16	9	21	20	25	16	18	21	13	15	17	25	33	18	23	23	25	28	40	34	18.1666666666667	19.3333333333333	36	25	35.6666666666667	29	37	53	48.5	50.6666666666667	46.6666666666667	48	62	57	57
1148	0	0	4	4	4	3	3	13	14	8	8	6	9	11	18	28	31	28	17	15	20	18	16	14	18	38	34	10	27	26	18	36	36	33	31	33	32.5	37.6666666666667	43	64	59.3333333333333	41.6666666666667	52	34	48.5	41	36	40	63
1149	0	0	5	3	5	3	6	9	8	13	6	16	9	22	14	7	12	20	18	23	24	24	34	20	14	19	25	31	27	31	18	33	21	27	21.1666666666667	33.3333333333333	42.5	45.6666666666667	34	58	41.1666666666667	44	58	50.6666666666667	32	46	42	55	44
1150	0	0	2	1	3	3	6	9	10	6	12	9	3	9	7	13	19	17	23	16	22	19	31	24	28	29	38	26	30	22	30	29	42	23	36	36	65	33.3333333333333	31	62	63	44.3333333333333	44.5	48.6666666666667	43.6666666666667	39	60	53	56
1151	0	0	4	7	3	4	10	4	2	3	11	16	8	12	11	26	13	27	22	17	26	14	26	28	13	22	40	27	16	29	23	25	31	29	25.3333333333333	59	28.5	47	46	43	50.3333333333333	40.6666666666667	48.5	50.6666666666667	31	39	33	54	51
1152	0	0	4	2	4	5	5	6	6	6	6	19	6	4	18	16	17	28	24	23	18	40	15	20	27	20	16	31	29	32	35	42	33	27	25.1666666666667	35.3333333333333	41	41	22.8333333333333	41	39.3333333333333	33	34	28.6666666666667	59.6666666666667	52	57	59	54
1153	0	0	0	1	2	8	9	6	8	11	7	9	6	9	11	21	14	23	18	24	28	26	18	38	25	23	24	22	33	25	37	36	21	38	28.1666666666667	30.3333333333333	23	47.6666666666667	47	44	68.3333333333333	32.6666666666667	45.5	64.3333333333333	33	81	37	47	38
1154	0	0	4	1	3	6	3	2	10	5	6	9	12	8	15	20	23	33	25	10	19	20	26	20	15	38	23	33	25	38	27	33	36	36	32.3333333333333	24.6666666666667	38.5	31	35	68	48.1666666666667	63.3333333333333	67.5	34.6666666666667	48.8333333333333	62	44	57	50
1155	0	0	0	5	4	4	7	6	6	7	14	12	11	8	21	18	16	23	24	20	29	16	24	28	27	33	32	39	20	24	29	31	31	19	48.1666666666667	19	46	26.6666666666667	23.5	26	35.1666666666667	42.3333333333333	43	45.6666666666667	58	44	54	52	58
1156	0	0	1	6	5	4	5	5	9	8	7	10	4	16	14	12	17	16	28	26	18	28	27	21	41	19	40	19	28	24	25	38	35	39	41	29.6666666666667	33	39	37	32	45	25.3333333333333	36	35	48.8333333333333	57	44	36	56
1157	0	0	3	3	4	5	10	5	5	10	9	13	12	3	16	16	20	24	33	16	17	27	28	26	38	36	33	25	31	39	17	23	29	21	39	27.6666666666667	24.5	38	35.5	64	29.5	37	52.5	35.6666666666667	45	26	64	67	30
1158	0	0	4	3	5	4	7	4	9	5	5	16	18	17	18	16	14	18	19	15	19	16	29	24	22	24	29	25	29	35	30	30	32	34	29.5	27	37.5	61.6666666666667	34.8333333333333	34	33	41	35.5	47	42.6666666666667	57	46	46	51
1159	0	0	4	0	6	4	10	5	8	13	6	12	8	12	16	23	5	24	23	32	20	23	35	18	24	23	29	49	21	31	25	28	28	24	21	51	29	33	53.5	34	53.1666666666667	49.6666666666667	38.5	41.6666666666667	50	48	49	61	49
1160	0	0	2	7	7	2	10	9	5	8	8	15	10	16	11	30	28	19	17	32	19	23	20	24	23	17	29	16	32	26	27	25	25	28	28.3333333333333	35	49	37	43	32	55	36.6666666666667	43.5	44.6666666666667	46.6666666666667	58	48	61	55
1161	0	0	1	3	7	6	9	3	11	6	4	8	8	5	9	12	18	14	25	30	31	18	21	20	19	30	42	24	28	40	27	32	26	18	21.1666666666667	35.3333333333333	29	46.3333333333333	36	56	37.1666666666667	50	40	47	61.8333333333333	53	69	56	58
1162	0	0	6	5	4	6	3	2	4	1	7	14	6	8	15	12	20	19	28	16	13	19	17	23	35	21	41	24	35	23	36	23	18	26	30.1666666666667	34	34.5	38	20	36	42.3333333333333	46	37	40	40.5	42	48	75	32
1163	0	0	5	1	3	6	8	4	4	10	10	13	5	16	12	13	15	26	16	14	10	15	40	21	27	24	34	17	21	33	35	29	33	20	25	45.3333333333333	41	36	41.8333333333333	30	43.1666666666667	41	48.5	46.6666666666667	35.6666666666667	64	39	50	59
1164	0	0	3	4	6	3	6	9	6	7	5	21	15	15	17	23	23	18	18	14	29	21	27	19	21	24	32	17	18	24	16	18	27	36	27.1666666666667	35	49	38.6666666666667	36.6666666666667	34	36	43	49.5	57	40	51	59	51	41
1165	0	0	4	5	3	4	5	10	8	8	9	8	12	13	17	15	7	20	26	32	14	25	19	15	33	34	21	19	24	26	38	27	18	30	33	24	40	27	43.6666666666667	29	58.1666666666667	44.3333333333333	53	48.6666666666667	44	49	58	53	61
1166	0	0	2	4	4	4	3	7	3	8	3	12	13	9	16	11	14	23	26	15	37	32	22	36	16	12	14	37	33	27	24	29	20	25	36.1666666666667	28	60.5	28.3333333333333	41.8333333333333	33	41.1666666666667	39	57	48.3333333333333	39	39	61	43	40
1167	0	0	3	5	4	3	9	6	9	6	9	14	17	14	12	17	26	29	39	24	22	27	27	13	28	27	23	22	30	22	22	43	27	46	31.3333333333333	36.6666666666667	30.5	51.6666666666667	26.1666666666667	41	30.1666666666667	55	52	47.6666666666667	36.8333333333333	47	46	41	49
1168	0	0	3	3	3	3	6	8	13	10	8	12	9	17	15	12	21	21	15	22	26	17	18	35	19	26	18	31	42	31	16	28	30	42	34.5	36	39	44.3333333333333	55	47	39.5	47	55.5	53.6666666666667	47.8333333333333	48	69	54	60
1169	0	0	1	4	4	3	2	10	4	6	11	7	17	14	15	20	23	33	17	26	24	31	20	24	36	23	21	39	38	35	32	32	35	31	37.3333333333333	21.3333333333333	39	36.3333333333333	44.6666666666667	45	45.3333333333333	40.3333333333333	41	26.3333333333333	54	39	55	44	44
1170	0	0	3	3	3	2	6	7	10	7	8	16	6	15	16	18	20	18	29	13	16	19	15	27	27	26	14	36	35	23	18	22	29	40	34.1666666666667	41.3333333333333	33.5	40	44.3333333333333	45	44.1666666666667	40.3333333333333	40	57.6666666666667	35	42	50	59	49
1171	0	0	2	3	3	2	5	7	7	6	9	10	8	16	14	21	9	35	22	26	13	20	28	39	22	27	31	31	34	27	27	36	28	21	31.3333333333333	28.3333333333333	26.5	30	46	37	36.3333333333333	36	43.5	63.6666666666667	42.5	41	41	52	54
1172	0	0	2	2	7	5	9	8	9	11	11	9	5	6	14	14	25	25	17	24	23	19	27	30	18	16	38	24	19	41	43	21	28	30	41.1666666666667	32.3333333333333	38.5	49.3333333333333	25.5	38	42.3333333333333	42	29	47	49.5	41	63	57	44
1173	0	0	3	7	2	3	7	6	15	8	7	11	7	18	18	13	15	14	23	30	20	13	18	23	7	29	29	27	21	39	22	28	34	42	22.3333333333333	23.3333333333333	40	36	43.6666666666667	45	47	44	46	43.3333333333333	43.8333333333333	35	67	53	54
1174	0	0	3	1	4	4	6	6	13	3	9	8	15	12	9	18	14	8	30	35	22	30	20	23	27	32	20	31	20	23	31	24	40	49	37.5	46	38.5	44	34.8333333333333	46	31.3333333333333	39.3333333333333	46	61	39	61	38	33	71
1175	0	0	1	6	8	3	7	8	4	7	9	12	8	10	12	19	20	24	22	22	18	14	25	28	20	22	21	20	33	19	23	37	29	31	29.1666666666667	26.6666666666667	30	38.6666666666667	24.6666666666667	39	52.1666666666667	45.6666666666667	58.5	46	43.8333333333333	47	34	59	49
1176	0	0	2	4	2	4	3	7	12	7	2	9	9	12	14	11	24	18	23	16	20	30	26	31	27	18	33	16	29	20	40	26	38	45	27.1666666666667	32	34	36	30.8333333333333	36	38	45	47	48	59	44	50	68	70
1177	0	0	1	1	6	9	5	11	13	19	9	8	10	12	6	19	8	20	22	17	21	25	32	14	21	19	32	16	47	23	22	25	22	33	31.1666666666667	34.3333333333333	39.5	51.3333333333333	32.8333333333333	25	34.1666666666667	43.6666666666667	57	40.6666666666667	44.8333333333333	47	59	59	54
1178	0	0	4	1	8	4	11	2	10	4	10	9	16	14	8	9	14	17	21	22	29	24	23	20	18	16	38	35	26	21	35	28	65	37	30.5	23	31	49	34.8333333333333	25	64.5	56.3333333333333	43	43.6666666666667	53	37	38	47	42
1179	0	0	4	1	5	4	6	11	5	9	10	7	8	14	6	12	11	19	22	27	24	21	17	21	20	32	23	16	28	24	25	28	20	18	31.3333333333333	31	30.5	41.6666666666667	35.6666666666667	28	47	46	47.5	52	58.6666666666667	64	55	63	53
1180	0	0	3	0	7	2	4	9	9	9	4	4	16	14	13	17	10	32	14	17	26	34	18	15	26	21	59	26	16	27	32	22	41	19	39.1666666666667	32	24.5	30.6666666666667	30	36	51.1666666666667	46.3333333333333	42	53.6666666666667	35.8333333333333	32	48	48	38
1181	0	0	2	2	5	8	13	8	3	5	4	15	11	13	7	17	19	30	27	22	29	24	23	30	16	23	21	19	40	35	38	29	32	44	31.1666666666667	20.3333333333333	33	43.3333333333333	38	40	47	35	45.5	63.3333333333333	37.8333333333333	44	44	48	63
1182	0	0	3	5	3	1	10	8	6	7	8	13	7	7	9	15	16	20	16	24	25	18	18	24	24	21	27	33	26	29	30	36	29	40	35	27	33	49.6666666666667	42.8333333333333	40	34	33.3333333333333	61.5	32.6666666666667	32.8333333333333	42	54	62	46
1183	0	0	6	8	5	4	2	6	9	7	8	10	7	13	26	24	30	38	24	21	10	20	12	31	25	21	52	42	29	28	38	33	26	27	36	25	31.5	40	45	27	34.1666666666667	52.3333333333333	34	60.3333333333333	44	53	52	56	56
1184	0	0	4	4	3	5	6	13	3	9	9	6	11	7	13	8	16	20	21	32	21	23	31	23	16	24	20	26	28	15	24	25	34	25	40	23	39	46.3333333333333	47.8333333333333	30	44.1666666666667	44.6666666666667	36	57	51.8333333333333	49	30	46	53
1185	0	0	1	4	3	5	7	7	8	12	8	13	18	14	19	20	18	20	16	16	23	27	24	44	27	20	29	22	40	24	29	32	23	32	22	27.6666666666667	38	29.6666666666667	46.6666666666667	52	41	38.3333333333333	49.5	60	45	56	48	58	44
1186	0	0	2	3	2	7	7	16	8	4	4	11	6	19	13	11	16	31	14	23	33	32	32	16	23	24	34	32	27	21	26	23	35	13	26.3333333333333	21.3333333333333	17.5	22.6666666666667	50.8333333333333	46	29.3333333333333	44	36	51	56.3333333333333	29	48	51	68
1187	0	0	6	2	5	5	4	11	13	8	4	9	7	19	18	13	20	20	23	15	17	12	13	24	26	17	30	25	34	22	41	25	40	18	28.3333333333333	41.3333333333333	30.5	27.6666666666667	28.8333333333333	37	51.3333333333333	55.6666666666667	33.5	49	41	58	57	44	56
1188	0	0	3	2	3	2	3	9	12	7	10	15	15	11	16	19	17	17	20	18	24	25	19	27	32	23	26	19	28	27	31	37	29	35	31	44.3333333333333	53	35.6666666666667	49	58	37.1666666666667	36.3333333333333	52	54.6666666666667	36.8333333333333	50	46	81	56
1189	0	0	2	2	7	3	8	6	17	5	5	9	8	11	15	19	24	21	25	26	15	19	22	36	19	25	20	26	32	24	34	29	26	26	31.1666666666667	28.6666666666667	33	41.6666666666667	33	39	40	30	44.5	52.3333333333333	50	52	43	43	51
1190	0	0	2	3	3	6	13	7	8	11	11	9	10	10	12	31	20	18	15	22	31	20	35	36	25	31	29	26	35	30	26	17	30	35	17.5	23.3333333333333	44	31.3333333333333	31.8333333333333	37	58.1666666666667	59.3333333333333	54	41	47.8333333333333	50	42	62	67
1191	0	0	1	5	1	3	11	3	3	7	11	8	13	9	13	19	23	18	24	19	17	21	33	28	28	35	28	18	24	26	31	40	28	30	23	27	27.5	24	60	54	27	43.3333333333333	20.5	30.6666666666667	41.8333333333333	41	34	46	54
1192	0	0	5	1	6	6	5	9	7	8	8	10	16	9	9	12	19	28	20	19	28	24	20	32	18	18	25	34	30	36	24	34	38	31	28.1666666666667	27.3333333333333	37	41.3333333333333	43	48	40.1666666666667	46.6666666666667	45.5	45.6666666666667	35.8333333333333	32	49	42	60
1193	0	0	3	2	3	4	5	4	9	7	8	13	11	16	14	13	9	15	13	17	20	17	26	19	16	36	22	19	27	29	52	23	28	39	42.1666666666667	33.3333333333333	45	37	41.8333333333333	33	35.1666666666667	47	35.5	51	46.6666666666667	60	61	52	68
1194	0	0	2	1	1	9	7	4	7	6	7	19	21	12	11	12	19	16	23	21	30	29	22	27	23	19	33	38	23	19	26	29	35	31	25.3333333333333	29	28	27.6666666666667	48.6666666666667	37	30	32.3333333333333	52	56	69	48	44	45	56
1195	0	0	6	3	4	4	9	6	8	8	3	10	15	13	11	18	10	23	24	36	22	14	20	23	23	17	25	39	20	24	29	34	19	35	31.3333333333333	24	57.5	30	59.8333333333333	46	32.1666666666667	56.3333333333333	30.5	44	66	59	45	54	38
1196	0	0	4	2	3	9	6	6	9	4	11	10	9	13	13	9	23	18	16	19	22	23	23	21	26	18	33	30	26	29	27	25	33	30	32.1666666666667	25.3333333333333	40	26.6666666666667	42.8333333333333	38	45	41	48	58.6666666666667	28.5	38	51	59	62
1197	0	0	5	4	6	2	6	2	6	9	9	14	9	8	8	14	14	9	28	20	13	19	25	25	20	13	23	35	36	24	33	21	26	26	26	45	37	49.3333333333333	36.6666666666667	51	41.3333333333333	37	43.5	60.3333333333333	40.8333333333333	57	46	47	60
1198	0	0	2	3	3	6	3	7	4	5	7	13	5	7	13	19	15	16	19	21	18	28	29	14	20	17	23	27	19	41	31	36	38	40	27.1666666666667	25.3333333333333	30	29	45	44	29	50.6666666666667	45	51.6666666666667	41	43	48	53	49
1199	0	0	2	5	5	6	7	9	7	7	6	9	19	17	13	15	14	28	22	24	22	14	24	18	21	30	19	46	24	33	25	29	34	33	41.1666666666667	33	41.5	43.6666666666667	18.8333333333333	59	36.1666666666667	50.3333333333333	39	42.6666666666667	55	68	64	39	41
1200	0	0	4	3	3	3	10	7	12	10	6	7	16	17	12	13	13	19	13	33	14	15	19	24	19	27	39	41	28	25	34	33	37	41	43	39	30	30.6666666666667	30.6666666666667	50	38	56.3333333333333	36.5	47.3333333333333	49	50	45	45	50
1201	0	0	1	3	3	7	6	8	13	6	5	15	16	8	16	11	19	22	19	18	20	26	19	22	26	16	36	24	29	29	10	21	35	32	21	33	46	24	47	43	38.1666666666667	37.3333333333333	40	49	57.8333333333333	45	41	48	47
1202	0	0	0	3	2	4	5	13	13	8	8	10	9	11	14	13	12	19	17	14	19	35	22	20	34	25	29	37	41	36	21	36	23	26	35.1666666666667	47.3333333333333	19	26.3333333333333	60.5	31	36.1666666666667	32.3333333333333	47	61	24	33	46	48	66
1203	0	0	3	3	3	7	12	7	3	12	6	11	5	11	11	14	32	10	23	19	30	26	14	15	24	31	33	22	37	33	30	28	37	48	45.1666666666667	36	36	41.6666666666667	62.8333333333333	39	40.3333333333333	48.3333333333333	41.5	62	48	60	54	68	48
1204	0	0	4	0	4	3	3	7	7	9	10	9	11	6	11	16	13	20	26	14	16	22	23	23	33	22	40	37	38	28	28	16	33	25	21	31.6666666666667	40.5	52.6666666666667	41.8333333333333	42	44.3333333333333	48	32.5	53	56.8333333333333	40	37	53	51
1205	0	0	8	4	5	2	7	6	9	12	11	9	7	14	14	19	19	23	28	23	25	19	26	28	22	27	38	22	33	28	45	28	39	31	29.1666666666667	21.3333333333333	30.5	36	32.8333333333333	43	28.3333333333333	47	34.5	52.6666666666667	29.6666666666667	66	52	42	52
1206	0	0	4	6	3	7	5	13	6	12	4	6	12	11	24	14	15	16	16	30	25	27	24	22	32	30	50	38	38	22	33	28	21	39	33.3333333333333	27.3333333333333	32	45.6666666666667	39.8333333333333	38	26	38	46	31	54.8333333333333	57	71	53	55
1207	0	0	0	2	3	3	8	9	5	7	4	6	14	12	11	12	18	18	19	34	22	29	17	29	16	22	35	32	23	47	27	17	31	28	25	38.3333333333333	36.5	42.3333333333333	30	38	36.3333333333333	48.3333333333333	61	17.6666666666667	51.6666666666667	39	50	58	57
1208	0	0	4	1	0	6	9	8	12	5	10	10	12	9	14	16	15	14	31	23	21	26	27	28	37	36	19	42	19	32	15	31	26	30	26.3333333333333	34	38	30.6666666666667	34	32	49.3333333333333	42	31.5	59.3333333333333	45.8333333333333	48	32	52	63
1209	0	0	3	3	7	5	5	7	8	9	10	13	12	9	21	23	14	23	20	22	40	17	24	28	18	31	34	39	31	45	34	25	32	34	15.3333333333333	30	30	27.6666666666667	18	49	47	44	53.5	34	50	39	49	50	67
1210	0	0	2	3	4	1	11	7	7	6	13	15	6	8	15	17	11	13	20	17	11	25	28	18	26	18	15	18	21	22	9	25	27	32	31.3333333333333	35.3333333333333	28	49.6666666666667	32	49	28	37.6666666666667	50.5	48	43	39	53	47	48
1211	0	0	4	2	6	8	7	11	5	7	11	12	14	13	12	13	13	21	22	22	17	24	20	29	20	31	18	32	24	42	37	35	38	35	31.3333333333333	46.6666666666667	52.5	36.3333333333333	33	35	40	40	31	39	54	39	58	57	75
1212	0	0	2	3	2	7	17	7	5	9	8	12	11	8	9	12	21	30	12	20	27	34	26	30	30	21	29	28	35	31	45	25	32	27	27	28.6666666666667	35	40	51	35	48.1666666666667	32	52	34.6666666666667	42.6666666666667	44	56	55	61
1213	0	0	2	4	2	10	5	8	10	5	15	11	10	9	8	9	15	22	29	29	31	24	16	22	33	17	17	23	28	26	27	26	35	22	47	28	39.5	34	22	33	54.5	45	44	50.6666666666667	50.5	45	49	60	52
1214	0	0	2	2	3	2	5	5	9	7	8	6	9	9	12	11	14	19	23	30	26	20	12	24	34	32	27	17	27	33	28	32	21	41	25.8333333333333	41	38	52.3333333333333	32	43	33	48.6666666666667	61	44.6666666666667	49.6666666666667	47	39	59	47
1215	0	0	1	4	3	2	10	5	13	7	7	12	3	17	15	14	10	31	27	22	23	31	26	19	21	33	29	50	35	25	32	27	23	30	36.1666666666667	27.3333333333333	33	40	47.6666666666667	38	48.1666666666667	38	49.5	38	61	65	69	70	49
1216	0	0	2	5	3	7	9	9	4	7	3	9	19	13	9	22	18	18	25	7	20	22	22	20	19	22	32	37	30	41	30	16	52	26	28.1666666666667	35.3333333333333	40	22	26	42	49	36	33	43.6666666666667	41.8333333333333	65	37	46	46
1217	0	0	2	3	2	4	3	11	2	8	8	17	11	13	17	13	14	31	14	25	23	24	19	35	18	25	41	38	28	28	32	27	38	32	38	39	39.5	38.6666666666667	48	39	58.1666666666667	24.3333333333333	42.5	37.6666666666667	52.8333333333333	45	61	42	45
1218	0	0	3	3	3	3	10	4	10	5	9	9	12	10	11	7	13	15	17	8	11	26	24	28	28	27	24	25	26	25	28	29	21	27	25	25	35	36	54	57	65.1666666666667	36	44	55.6666666666667	56.6666666666667	31	35	50	50
1219	0	0	5	3	4	9	6	12	11	6	12	11	14	19	11	14	11	28	20	12	23	19	26	47	16	25	40	19	41	13	20	24	27	29	61.1666666666667	44.3333333333333	25	25.3333333333333	47	62	27.3333333333333	50.6666666666667	48	48.3333333333333	52	46	60	52	62
1220	0	0	4	4	5	5	15	6	10	9	4	11	15	12	5	21	25	28	13	17	24	14	19	26	28	34	27	21	26	23	24	36	36	28	26.1666666666667	33	44	35	33.3333333333333	46	56.5	39	58.5	57.6666666666667	45	44	50	49	62
1221	0	0	3	2	6	3	8	4	9	5	8	7	13	13	10	17	15	17	26	24	21	22	16	19	26	30	32	37	30	22	29	13	29	39	37.3333333333333	44.3333333333333	44.5	38.6666666666667	41	39	53	47.6666666666667	33.5	54.6666666666667	50	49	55	65	50
1222	0	0	1	4	1	5	8	8	13	8	6	13	10	13	25	12	21	29	21	29	30	30	19	25	27	33	29	28	23	53	35	24	33	24	28	34.6666666666667	28	31	45	37	42.1666666666667	49.6666666666667	41.5	55.6666666666667	62.8333333333333	61	55	68	60
1223	0	0	1	4	6	5	11	8	4	11	9	4	14	11	13	14	27	30	10	13	25	16	33	31	27	29	25	22	28	30	36	19	34	38	28	30.3333333333333	46.5	43	46	38	42.1666666666667	29.3333333333333	33	54.6666666666667	45	41	38	39	61
1224	0	0	2	3	4	2	7	9	10	3	5	5	9	20	13	14	11	32	27	17	20	17	18	14	20	31	16	22	12	31	29	27	42	39	27	39.6666666666667	39	34	41.8333333333333	58	32.1666666666667	56.3333333333333	49.5	41.6666666666667	62.8333333333333	61	44	40	61
1225	0	0	1	2	2	6	6	6	5	4	9	13	9	8	8	12	18	13	35	20	21	22	24	28	24	22	34	36	17	41	12	33	30	31	20	25	35	26.3333333333333	42	25	50.1666666666667	41	39	48	45	51	49	55	53
1226	0	0	2	4	5	9	8	10	9	11	9	14	10	13	14	17	16	30	27	19	18	14	18	16	26	21	40	26	31	31	25	24	15	24	19.1666666666667	28.3333333333333	32.5	40	31	34	21	35	49.5	38.6666666666667	47	51	58	42	69
1227	0	0	6	2	4	6	7	4	11	11	8	13	12	19	12	22	11	20	23	23	20	27	15	27	22	27	19	24	35	19	34	27	29	31	26.5	37	28.5	24.3333333333333	30.8333333333333	35	26	27	45	39	43.6666666666667	38	45	51	69
1228	0	0	5	2	6	6	6	10	14	6	9	7	13	14	8	19	21	20	21	19	17	16	19	31	25	13	33	27	34	29	28	30	27	30	35	35.6666666666667	39.5	50	40.8333333333333	34	51	56	42	43	38.8333333333333	50	63	58	58
1229	0	0	3	4	8	4	8	6	12	9	5	10	8	13	14	12	28	24	26	22	30	26	27	22	23	20	31	34	28	24	32	41	23	26	30.1666666666667	20.6666666666667	31.5	31.3333333333333	37	52	52.3333333333333	41.3333333333333	50.5	43	52.5	30	66	47	55
1230	0	0	2	1	8	5	6	11	8	9	5	11	10	8	14	5	8	18	14	29	12	16	22	25	10	24	22	27	29	36	21	25	27	26	24.3333333333333	41.6666666666667	38	37.6666666666667	48.8333333333333	43	22.1666666666667	42.6666666666667	37.5	33	40.6666666666667	56	39	53	49
1231	0	0	2	3	6	4	7	11	6	5	9	5	10	10	9	15	19	12	16	20	23	25	21	22	21	21	19	31	33	22	28	51	38	30	33.3333333333333	37.6666666666667	41.5	38.6666666666667	46.6666666666667	56	40	37	47	50	46.8333333333333	37	40	60	75
1232	0	0	4	4	6	7	7	8	12	7	8	17	16	13	20	15	19	21	8	27	10	24	24	28	10	36	39	30	25	30	25	40	19	21	20.3333333333333	39	46.5	42.3333333333333	47	53	44	39.3333333333333	40.5	41.6666666666667	43.8333333333333	47	70	31	51
1233	0	0	6	2	5	1	14	14	7	15	11	15	6	8	10	19	20	13	20	31	9	16	26	24	27	19	29	13	35	47	41	19	31	40	35.3333333333333	27	32	49.3333333333333	32.5	36	60	49	43.5	38	56.8333333333333	51	27	54	44
1234	0	0	2	5	5	9	15	6	3	16	11	13	16	11	11	19	18	15	29	26	21	26	33	33	21	31	27	30	18	19	22	47	24	51	20	36	44	45	39	44	27.1666666666667	32	23.5	49	38.8333333333333	47	56	45	53
1235	0	0	0	4	4	6	10	10	6	8	2	9	12	18	18	17	13	23	26	25	23	14	24	25	40	37	35	35	27	36	26	16	30	33	25.1666666666667	29.6666666666667	27.5	23	33.6666666666667	44	22.1666666666667	43.3333333333333	46	46	33	49	64	44	43
1236	0	0	3	1	4	3	13	4	12	5	14	13	14	19	12	22	13	14	18	23	19	19	27	23	16	14	24	19	34	19	31	21	29	50	28.1666666666667	41	50.5	39	51.8333333333333	69	53.1666666666667	63	36	35	35	40	55	54	41
1237	0	0	3	4	6	9	8	7	8	5	4	7	7	20	13	19	19	14	29	14	19	21	25	11	26	29	38	34	21	27	28	27	30	37	33.1666666666667	39	34.5	27	50.6666666666667	49	49.3333333333333	44.6666666666667	38	50	40	52	37	56	85
1238	0	0	1	2	3	6	10	10	5	9	8	10	11	14	13	13	17	14	20	27	29	20	20	40	21	23	23	15	37	31	34	24	37	35	34	38.3333333333333	23	29.3333333333333	32	38	36	36	42.5	43.6666666666667	40	52	42	63	60
1239	0	0	8	3	5	7	6	7	5	5	11	7	21	14	15	20	21	21	20	32	18	17	28	35	24	23	24	18	34	23	38	37	39	33	21.3333333333333	24.3333333333333	41	37	47	52	43	54.6666666666667	45.5	39	58.6666666666667	56	56	46	56
1240	0	0	4	1	5	3	12	13	8	11	4	9	12	9	7	9	18	32	27	12	35	21	15	32	38	34	26	23	38	25	32	23	40	29	32	34	46.5	52.6666666666667	40.8333333333333	28	44.3333333333333	42.6666666666667	32	43	43.8333333333333	55	41	62	71
1241	0	0	6	4	7	6	7	15	6	11	3	15	11	7	10	14	11	22	24	26	17	17	17	25	30	19	29	29	24	25	37	29	22	21	21.5	36	38	34.3333333333333	31	42	56	36	30.5	38.6666666666667	40.8333333333333	65	48	65	69
1242	0	0	1	4	3	3	10	13	7	9	10	6	13	12	10	11	19	27	21	35	38	20	10	31	28	26	31	38	23	44	24	29	25	29	47.3333333333333	31.6666666666667	29	41	46	60	43	52	50.5	42.6666666666667	56.3333333333333	58	68	66	54
1243	0	0	5	5	2	3	9	9	12	9	9	5	9	11	12	10	24	13	30	25	14	9	17	22	24	26	29	32	40	21	30	22	37	17	31	36.6666666666667	26	45.3333333333333	37	34	55	48.6666666666667	42	41.6666666666667	51.8333333333333	60	62	47	53
1244	0	0	6	4	7	6	9	11	6	9	3	9	14	10	15	19	27	19	24	20	32	31	15	21	22	23	23	33	35	23	30	36	34	37	24	31.6666666666667	33.5	23.6666666666667	43	40	39	55.3333333333333	45	33	56.8333333333333	35	53	46	62
1245	0	0	6	2	2	5	7	5	6	4	9	12	9	18	11	20	18	14	20	21	21	18	10	17	8	24	26	20	17	24	27	42	30	26	34.1666666666667	23.6666666666667	36.5	42.6666666666667	42.8333333333333	27	46	23	45.5	48	45	45	41	46	55
1246	0	0	2	3	8	6	11	8	8	9	4	15	11	12	10	24	22	18	18	22	28	22	18	41	21	22	33	22	20	19	19	44	24	17	22.3333333333333	43	40	38	36.8333333333333	39	45.1666666666667	35.3333333333333	30	42.6666666666667	54.5	44	55	53	57
1247	0	0	2	4	4	7	15	6	17	8	12	9	11	10	15	12	16	15	20	18	23	18	19	25	32	32	23	37	26	30	21	32	22	36	39.1666666666667	37.6666666666667	33	40	43.8333333333333	40	47.1666666666667	42.3333333333333	38	28.3333333333333	39.8333333333333	64	56	46	40
1248	0	0	3	3	4	5	3	9	9	12	9	6	8	17	8	16	18	24	16	15	24	15	25	19	18	22	29	31	29	30	21	39	23	19	31	42	30	31.6666666666667	35	36	35	55	45.5	42.6666666666667	40.8333333333333	50	52	43	50
1249	0	0	7	1	5	4	7	6	6	8	7	12	5	11	25	12	31	22	13	24	21	32	23	31	33	13	42	27	34	34	35	28	46	33	26.3333333333333	42	40	49.6666666666667	45.6666666666667	36	29.3333333333333	34	36	32	28	39	59	41	58
1250	0	0	1	3	2	6	4	10	7	13	11	6	15	6	8	16	18	18	17	31	16	25	34	18	30	34	16	27	19	19	36	36	18	34	24.1666666666667	54.3333333333333	28	38.6666666666667	55	45	53	42.6666666666667	32.5	49.3333333333333	53.8333333333333	36	55	41	65
1251	0	0	3	4	3	6	6	3	10	11	6	5	11	12	18	16	13	22	23	35	15	21	27	33	20	15	39	36	23	28	31	31	22	28	24.1666666666667	39	31.5	33.3333333333333	45.8333333333333	38	46	44	38.5	45	37.8333333333333	51	53	59	49
1252	0	0	6	5	2	7	3	7	7	3	9	11	11	15	12	20	14	26	20	26	18	19	29	14	17	21	22	18	43	32	38	24	37	30	31.1666666666667	21.3333333333333	41	51	38.8333333333333	43	28	60	42	34	35	31	66	55	58
1253	0	0	3	3	5	4	6	9	8	6	11	9	10	22	17	18	16	18	19	25	19	17	21	22	22	21	35	36	26	28	37	22	19	34	18.5	28.3333333333333	22.5	37	25.8333333333333	48	46.1666666666667	42.3333333333333	41.5	47.3333333333333	47	44	38	50	54
1254	0	0	1	4	3	8	4	10	10	6	10	6	10	9	12	18	17	28	20	31	21	23	25	29	34	23	31	33	27	32	31	25	36	23	17.5	40.3333333333333	42.5	44.6666666666667	40	37	36.5	33	34.5	36.6666666666667	44.3333333333333	53	45	47	53
1255	0	0	1	8	3	3	5	9	6	9	9	6	13	11	18	16	19	31	28	13	20	27	25	17	29	12	23	25	21	38	34	25	15	30	45	32.3333333333333	38.5	27.3333333333333	35.8333333333333	57	46	34.3333333333333	37.5	56	51.5	70	52	51	48
1256	0	0	7	2	3	2	13	7	8	9	11	14	8	11	17	16	21	8	20	17	22	26	23	11	23	26	25	33	29	25	27	42	23	38	34	22.3333333333333	47.5	20.3333333333333	46.8333333333333	42	56.1666666666667	52	39.5	43.3333333333333	51.6666666666667	31	44	55	58
1257	0	0	6	3	5	8	9	6	11	8	5	6	9	17	10	19	18	19	16	18	24	21	34	19	20	23	33	28	14	29	37	23	36	42	20.3333333333333	30	36.5	35.6666666666667	36.8333333333333	44	34.1666666666667	34.3333333333333	50.5	25.6666666666667	50	38	63	63	41
1258	0	0	5	4	3	5	7	10	12	7	11	12	9	13	15	12	16	14	18	25	20	10	20	20	23	19	44	24	37	43	28	16	39	38	42.1666666666667	27.3333333333333	26.5	37	32	37	50.3333333333333	41	59.5	52.3333333333333	60.5	55	60	57	59
1259	0	0	3	2	7	8	5	9	6	13	6	11	11	10	13	9	21	23	8	29	21	20	22	25	17	29	27	25	27	38	33	33	33	26	35	30	30	42.6666666666667	41	50	37	37.6666666666667	53	47.3333333333333	44.3333333333333	36	51	52	57
1260	0	0	3	1	2	2	0	4	5	4	7	12	12	15	10	16	13	24	15	21	24	21	23	26	17	30	46	30	22	34	23	43	45	33	21	33	33	35.6666666666667	38.6666666666667	31	46	32	63	39	37.8333333333333	48	40	70	58
1261	0	0	4	5	4	7	5	13	8	9	8	15	13	9	16	17	12	24	32	23	29	16	31	30	31	28	28	42	32	47	35	43	15	18	24.5	32.6666666666667	38	44.6666666666667	49.8333333333333	49	34.3333333333333	48.3333333333333	36	40	40.8333333333333	50	55	47	69
1262	0	0	4	2	3	4	7	12	5	13	7	12	14	16	8	18	12	26	11	28	24	23	23	33	23	28	33	36	29	22	23	26	46	21	20.3333333333333	43	25.5	42	45.3333333333333	42	44	63.3333333333333	52	41	51.8333333333333	57	43	39	66
1263	0	0	0	4	3	3	4	12	8	10	10	16	5	16	9	14	15	30	25	23	22	25	30	29	26	24	26	26	29	30	17	30	36	39	29.1666666666667	32.6666666666667	41	48.6666666666667	47	41	41	52	32	40	57	38	46	62	58
1264	0	0	4	3	2	3	1	6	6	9	11	17	22	9	8	12	21	19	21	24	29	14	11	27	26	24	34	33	29	23	16	21	21	26	23	24.6666666666667	27	31	34	41	35	39	40	66	58.6666666666667	46	46	51	50
1265	0	0	3	1	6	10	11	6	6	3	8	10	12	11	9	5	14	22	27	18	20	15	23	13	18	33	36	15	29	20	37	34	35	25	31.1666666666667	25	44	42.6666666666667	38.8333333333333	46	55.1666666666667	33	28	41.6666666666667	62.8333333333333	54	60	54	49
1266	0	0	1	2	5	3	7	7	6	9	9	8	12	11	17	10	9	21	29	19	16	14	22	25	23	17	29	46	35	28	39	21	34	25	27.3333333333333	23.3333333333333	39	26.6666666666667	39.8333333333333	30	45	43.3333333333333	43	52.6666666666667	25.8333333333333	31	46	50	55
1267	0	0	3	3	7	10	4	4	8	6	12	11	9	7	18	20	20	21	23	32	15	28	28	18	26	20	30	44	23	32	41	28	34	21	27	26.3333333333333	40.5	33.3333333333333	30.8333333333333	30	37.3333333333333	41	41.5	34	49.3333333333333	51	42	45	39
1268	0	0	5	3	4	2	3	11	4	6	11	7	6	12	4	18	21	27	19	16	19	12	17	25	23	36	31	23	27	32	21	28	40	25	29.1666666666667	30.6666666666667	35	47.6666666666667	45	44	23	33	55.5	55.3333333333333	35	34	44	58	43
1269	0	0	4	1	3	5	7	10	4	8	7	15	9	12	13	18	11	20	14	25	28	21	35	29	22	33	34	42	24	30	36	27	26	25	37.1666666666667	34.6666666666667	34	41.6666666666667	25.8333333333333	42	44.1666666666667	37.3333333333333	48	46	48.8333333333333	59	61	43	56
1270	0	0	3	3	3	5	6	12	9	9	1	9	13	10	6	19	13	20	15	30	25	19	24	13	25	17	32	32	38	39	26	24	29	30	27.1666666666667	19	34.5	44	53	41	47	39.6666666666667	47	54.6666666666667	52.6666666666667	36	35	53	44
1271	0	0	3	2	4	5	10	9	10	7	7	18	10	10	8	22	15	25	15	20	20	19	26	16	28	26	43	30	19	44	25	18	29	31	28.3333333333333	28.3333333333333	37	36	29.8333333333333	35	58	50	39.5	40	46	34	52	50	59
1272	0	0	3	3	4	6	9	5	11	11	4	13	15	10	9	20	20	21	22	25	23	15	17	21	26	27	20	19	28	18	12	30	30	18	28.3333333333333	30	24	44.6666666666667	44.8333333333333	40	42	37	41	28.3333333333333	46	47	61	38	50
1273	0	0	4	1	3	10	6	6	11	9	13	9	9	7	17	12	17	18	28	23	21	21	28	27	25	32	14	33	22	24	32	37	27	24	39	28.3333333333333	33	34.6666666666667	38.8333333333333	32	47.1666666666667	26	47	50.3333333333333	42.6666666666667	53	53	50	40
1274	0	0	2	4	5	3	7	10	12	11	6	10	15	11	10	15	14	22	28	19	25	15	13	22	25	36	18	33	36	22	35	35	38	30	22.1666666666667	44	49.5	41.6666666666667	58.6666666666667	59	50	42	54.5	55	33.8333333333333	51	48	46	48
1275	0	0	4	3	4	3	9	6	10	3	9	12	12	26	12	12	20	14	18	25	24	23	28	23	29	21	25	23	20	25	46	39	28	43	29.1666666666667	39	22	31	30	50	48.3333333333333	32.3333333333333	47	63	46.8333333333333	40	58	76	89
1276	0	0	4	2	6	3	4	8	16	16	12	9	19	19	14	20	15	31	25	18	30	16	22	15	19	30	17	35	31	33	38	26	46	23	41.3333333333333	42	40	41	41	40	26.3333333333333	44.6666666666667	57	29.3333333333333	51	48	66	48	43
1277	0	0	1	2	7	5	7	12	15	8	4	9	7	13	9	10	17	26	13	31	31	33	17	18	26	24	24	52	20	21	41	36	17	28	22.3333333333333	28	34	35	36	46	46.1666666666667	48.3333333333333	57	68	55.8333333333333	68	49	46	58
1278	0	0	3	8	3	2	9	7	7	13	8	11	11	9	14	18	16	26	25	15	11	24	17	31	27	27	31	23	30	29	33	29	29	27	36	35	29	23	51	41	33.1666666666667	63	52	39	60.5	53	45	51	40
1279	0	0	3	3	1	3	12	8	3	12	6	5	6	8	12	15	19	32	26	24	31	26	22	19	13	31	16	27	25	26	16	30	33	21	31.1666666666667	50	36.5	49	42.8333333333333	35	35	48	39	36.3333333333333	53	33	46	56	40
1280	0	0	4	6	2	6	12	1	17	10	8	15	14	10	10	15	20	21	25	30	23	20	22	38	25	23	29	18	37	18	19	5	24	39	22.1666666666667	47	54	29.3333333333333	42.8333333333333	55	37.1666666666667	35.3333333333333	26.5	73.6666666666667	51.5	53	56	59	43
1281	0	0	4	1	4	4	6	16	12	7	10	12	12	6	16	16	12	15	17	16	20	27	32	17	22	37	31	33	15	32	18	26	28	45	38.1666666666667	29.3333333333333	35	51.6666666666667	35.5	54	40.3333333333333	32.3333333333333	71.5	41	51	37	51	45	52
1282	0	0	1	2	5	10	3	7	10	11	7	15	12	10	11	6	22	16	31	15	32	23	18	23	29	27	17	39	35	34	29	27	27	29	18	32.3333333333333	31	37.3333333333333	29.8333333333333	35	32.1666666666667	40.3333333333333	34.5	62.6666666666667	46.8333333333333	35	74	53	60
1283	0	0	0	5	5	7	11	20	5	10	7	11	5	9	8	15	22	27	20	23	16	22	27	28	12	20	12	33	22	42	23	15	48	37	18.3333333333333	38	41	38.6666666666667	45	24	45.1666666666667	56.3333333333333	38.5	50.6666666666667	50.8333333333333	41	42	41	70
1284	0	0	3	6	1	4	7	8	11	10	11	15	10	13	9	16	13	16	17	16	32	19	20	17	18	35	29	41	26	21	30	25	28	36	38.3333333333333	23	39	36	36	32	42	39.6666666666667	49	61	39.8333333333333	41	42	55	43
1285	0	0	3	1	2	5	3	6	14	7	13	8	9	12	13	24	12	20	19	17	11	23	27	23	12	35	20	25	30	30	32	32	37	35	21.1666666666667	21.3333333333333	42	55	46.3333333333333	62	53	50.3333333333333	27	32.6666666666667	43.8333333333333	42	69	40	42
1286	0	0	1	6	1	8	5	11	9	7	7	9	16	8	15	16	17	18	25	14	25	27	21	26	20	17	34	23	13	44	19	42	24	27	29.1666666666667	24	46	52	28.6666666666667	51	47.1666666666667	58	40.5	54	46.8333333333333	53	37	52	39
1287	0	0	3	2	5	4	1	7	6	7	12	13	11	13	15	17	15	32	16	17	27	9	15	13	33	27	16	45	40	30	29	21	26	20	22.1666666666667	10.3333333333333	26	32.3333333333333	30	37	52.3333333333333	48	55	42	43	49	44	54	64
1288	0	0	1	5	4	5	7	10	8	6	5	4	6	7	15	16	4	22	16	25	21	22	27	28	20	14	28	30	28	21	26	29	30	20	34.1666666666667	34.3333333333333	27	39.6666666666667	39.8333333333333	45	48	46	38	65	41	47	52	47	60
1289	0	0	5	5	5	3	11	9	7	8	8	12	11	10	15	9	19	14	19	28	10	23	21	19	11	29	38	39	28	40	31	21	26	10	34.3333333333333	29.3333333333333	45	35.6666666666667	35.8333333333333	42	47	64	47.5	40	52.6666666666667	60	31	57	46
1290	0	0	4	4	4	3	3	7	6	4	6	6	13	13	12	16	13	15	22	26	26	16	19	26	30	29	24	38	19	22	29	17	36	33	38.1666666666667	35.6666666666667	40.5	34	36.8333333333333	37	52	38.3333333333333	36.5	59.6666666666667	47.6666666666667	36	42	45	50
1291	0	0	2	3	5	3	4	8	8	8	6	19	16	10	5	20	13	15	29	24	18	30	29	27	22	36	30	30	36	35	36	25	19	21	30	23	34	27	33.6666666666667	27	40	49.3333333333333	44.5	41.6666666666667	33	55	58	48	61
1292	0	0	6	2	4	6	7	7	10	10	12	15	15	12	10	13	15	30	17	20	21	20	20	22	18	22	23	35	29	27	49	20	23	35	46.3333333333333	26.3333333333333	37	28.6666666666667	41	60	44.1666666666667	40	51	48	39.8333333333333	50	53	53	48
1293	0	0	2	4	4	9	9	6	7	9	13	13	14	12	14	16	16	13	17	22	28	18	29	27	20	19	25	18	33	34	30	33	33	39	26.1666666666667	33	41.5	44.6666666666667	44.8333333333333	37	35	27.3333333333333	33	53.6666666666667	58	53	36	46	67
1294	0	0	4	5	5	5	10	5	8	9	8	13	14	10	11	33	19	21	22	18	20	25	28	38	25	20	29	28	36	34	38	39	23	45	24	24	36.5	29.3333333333333	34	40	41.1666666666667	36.6666666666667	38	55.3333333333333	48	53	53	61	41
1295	0	0	4	4	3	3	7	6	8	9	10	11	12	10	14	12	10	16	24	17	23	18	24	22	27	17	22	22	34	31	35	37	39	22	19.5	49.3333333333333	30	38.6666666666667	32.8333333333333	48	56.6666666666667	41.3333333333333	38.5	37.6666666666667	49	91	53	58	47
1296	0	0	3	5	3	8	7	5	7	10	10	16	10	11	12	14	25	25	19	13	22	17	29	24	27	24	25	20	36	36	35	26	36	32	41	20.3333333333333	29	40	48	44	45.1666666666667	45.3333333333333	40.5	46.6666666666667	30	40	48	49	54
1297	0	0	4	4	5	7	4	10	7	7	12	6	7	10	17	11	23	25	21	15	19	18	15	20	23	37	21	28	24	28	24	38	31	24	27	33	31	45.6666666666667	38.8333333333333	48	57.1666666666667	46	43	46.3333333333333	29.6666666666667	46	52	51	44
1298	0	0	5	4	2	2	7	6	10	8	12	9	8	13	11	7	18	22	13	17	26	25	22	29	23	38	24	27	40	32	22	23	28	37	31.1666666666667	33	25.5	40	37.8333333333333	40	57.5	34.3333333333333	32.5	36.6666666666667	41.6666666666667	53	52	39	50
1299	0	0	4	2	3	8	10	9	4	6	13	10	18	11	13	9	14	31	32	25	21	17	31	15	12	15	34	29	29	39	29	36	38	17	21	35	44.5	34.6666666666667	23.6666666666667	43	41	35	43.5	47.3333333333333	56	47	58	48	62
1300	0	0	3	3	1	4	7	7	7	6	2	17	7	14	7	16	11	16	23	24	22	25	20	22	27	23	29	28	41	24	26	26	49	41	38.3333333333333	40.3333333333333	34	32.6666666666667	32	24	45	44	51.5	51	55.8333333333333	51	53	55	53
1301	0	0	5	1	3	1	5	8	8	12	9	11	8	18	16	26	19	22	17	17	18	26	26	29	22	20	35	26	42	31	21	33	21	26	17.1666666666667	56	24.5	40.3333333333333	45	28	39.1666666666667	41.6666666666667	50	43.6666666666667	34.8333333333333	61	48	54	60
1302	0	0	7	2	2	4	15	7	5	9	10	11	12	8	13	17	16	27	19	22	22	16	26	25	22	20	36	26	21	16	33	40	19	37	48.1666666666667	26.6666666666667	21	46	49.6666666666667	43	43.3333333333333	45	41	45.6666666666667	37.8333333333333	43	47	53	41
1303	0	0	5	3	5	7	12	2	2	9	7	14	13	15	22	12	18	35	15	21	24	20	29	26	37	21	24	40	33	34	23	31	34	28	33.1666666666667	38.3333333333333	31.5	37	27	39	61.3333333333333	66.3333333333333	46.5	49.6666666666667	46	47	50	43	57
1304	0	0	2	3	3	9	10	9	10	8	14	13	13	4	12	23	19	30	17	24	12	16	16	25	27	30	19	29	50	28	25	28	31	41	35	32	44.5	35	18.8333333333333	35	45.1666666666667	41	29.5	38.6666666666667	49	44	72	40	54
1305	0	0	4	5	1	6	5	4	5	9	9	10	14	12	13	9	22	24	21	27	13	15	10	18	26	27	36	21	42	42	34	33	31	25	36	33.6666666666667	37	33.6666666666667	30	40	50	42	43.5	53	49.8333333333333	46	44	46	58
1306	0	0	8	1	2	2	9	13	5	8	8	10	15	11	12	13	21	20	21	20	15	18	15	21	30	23	31	31	23	30	26	22	15	22	26	39.3333333333333	18.5	36	41	63	32	60.6666666666667	41.5	44.3333333333333	69	47	49	55	55
1307	0	0	2	2	2	5	9	4	10	4	14	15	12	5	11	14	18	24	23	29	15	15	19	31	31	17	23	24	26	27	34	22	18	29	32.1666666666667	52	48.5	39.6666666666667	56	29	44.1666666666667	43.3333333333333	54.5	42	39	26	41	45	61
1308	0	0	7	2	5	4	9	12	8	12	5	9	11	18	15	23	16	21	16	16	29	10	28	19	26	18	32	39	36	34	19	47	43	49	23	25.3333333333333	39	42	48	42	48.1666666666667	35	39	47.6666666666667	59.8333333333333	60	57	53	42
1309	0	0	5	6	3	4	5	8	11	12	6	7	9	15	15	20	14	18	25	14	19	20	39	23	18	32	23	19	29	23	21	17	35	26	34.3333333333333	35.3333333333333	53	45	48.8333333333333	55	53.1666666666667	29	44	32.6666666666667	54.8333333333333	34	49	41	62
1310	0	0	5	4	5	8	8	10	8	5	13	7	10	6	8	20	20	19	30	23	28	13	33	14	26	40	43	22	22	30	24	29	30	33	31.1666666666667	30	39	43	40.8333333333333	29	51	26.3333333333333	53.5	34	46	38	44	65	51
1311	0	0	2	5	5	7	10	15	5	14	6	10	12	12	7	22	24	11	24	31	15	16	32	23	17	17	31	23	18	33	23	29	34	25	20	27.6666666666667	45	23	52.8333333333333	37	31.6666666666667	25	58.5	49.6666666666667	40	46	40	62	64
1312	0	0	2	2	5	2	10	5	4	6	5	15	11	15	22	23	20	24	19	26	29	27	20	12	23	20	24	27	20	22	33	39	30	17	23	38.6666666666667	47.5	54.6666666666667	48.8333333333333	24	49.6666666666667	48	50	55.3333333333333	49.8333333333333	54	63	37	55
1313	0	0	5	3	4	4	4	15	7	10	8	6	13	7	5	20	21	28	28	17	18	18	27	15	27	31	31	23	20	30	24	33	33	27	39.1666666666667	43	44	19.6666666666667	47.6666666666667	53	51	43.3333333333333	40.5	73.3333333333333	35.8333333333333	50	47	74	61
1314	0	0	2	2	4	14	10	10	10	12	9	16	15	10	11	6	14	22	22	26	19	22	17	21	26	30	29	21	25	33	25	25	28	33	40	33.3333333333333	55	44.3333333333333	31.8333333333333	29	42	45	44	33.6666666666667	62.5	55	39	74	37
1315	0	0	0	1	2	2	7	16	10	6	3	6	11	10	10	8	13	20	21	24	25	23	17	31	21	33	15	23	25	35	20	26	30	25	41.6666666666667	21	53	62.6666666666667	39.6666666666667	43	32	46	38.5	66.3333333333333	52.6666666666667	46	59	63	50
1316	0	0	3	3	2	3	3	9	7	6	9	4	17	6	10	20	15	18	17	26	23	25	18	20	19	33	30	20	26	33	27	28	32	31	30.1666666666667	26	38.5	22	44.8333333333333	46	49	43	57.5	47	43	50	47	50	84
1317	0	0	2	4	6	6	8	12	3	8	8	6	10	13	16	14	10	28	26	20	19	16	28	20	26	20	40	21	22	35	34	28	24	14	17.3333333333333	26.3333333333333	43	38.6666666666667	32.5	51	43.5	48.3333333333333	47	46.3333333333333	66.6666666666667	37	59	69	46
1318	0	0	2	5	4	10	7	11	9	9	13	12	11	15	13	18	19	30	23	18	28	15	20	28	10	12	38	27	28	40	39	24	8	43	18.1666666666667	42.3333333333333	63	26	46.8333333333333	52	32	49	42	29.6666666666667	56.6666666666667	59	53	70	61
1319	0	0	3	1	3	3	14	10	6	9	9	12	11	7	10	12	13	29	42	25	30	35	32	29	25	18	51	23	17	28	26	32	28	40	27.1666666666667	24.6666666666667	44	31	29	34	46	50	58.5	53.6666666666667	38	45	42	42	38
1320	0	0	3	6	2	7	8	7	3	7	9	8	11	27	16	19	16	18	13	23	20	19	26	16	27	25	22	36	35	38	23	36	31	28	44	34	60	43	45	49	49.1666666666667	58	36	28	40.8333333333333	48	41	52	53
1321	0	0	5	2	4	3	6	10	3	7	8	6	11	15	14	20	23	15	23	27	17	14	13	15	24	18	42	16	24	28	31	35	34	21	34.5	19	45	56.6666666666667	40.6666666666667	26	72.1666666666667	54	43	57	39.8333333333333	38	57	49	66
1322	0	0	4	4	2	6	12	13	10	3	8	13	15	13	18	11	15	30	24	28	18	15	21	18	23	20	18	22	35	54	22	26	25	36	21.1666666666667	22.3333333333333	39.5	24	44.5	53	41.3333333333333	44	43	51.6666666666667	48	60	45	69	53
1323	0	0	4	4	0	7	5	6	10	6	4	9	13	6	12	23	20	29	13	22	9	14	33	30	24	23	26	33	29	37	33	31	22	37	42.1666666666667	47.3333333333333	21.5	30.6666666666667	39.5	57	27	31.3333333333333	30	38	40.6666666666667	40	49	54	53
1324	0	0	2	3	1	7	8	9	3	10	10	9	6	12	10	23	18	18	27	21	17	21	26	28	28	28	19	33	36	16	40	22	27	22	30.1666666666667	45.6666666666667	33	36	58.6666666666667	53	49.3333333333333	39.3333333333333	39.5	34.6666666666667	47.6666666666667	52	51	58	65
1325	0	0	0	4	1	4	7	10	15	13	12	11	17	7	12	25	23	18	11	17	20	18	30	28	15	31	26	38	25	23	28	35	28	31	21	27.3333333333333	43	42.3333333333333	41	55	51	53	57	38.6666666666667	45	52	47	44	68
1326	0	0	4	1	3	7	6	11	8	3	15	18	10	15	11	11	17	22	16	21	25	31	21	17	27	22	13	34	15	26	40	27	23	35	28.5	33.3333333333333	49	34.6666666666667	43.8333333333333	60	47	44.6666666666667	70.5	63.3333333333333	61.8333333333333	32	47	55	56
1327	0	0	0	6	1	3	10	4	6	8	5	11	12	11	26	12	16	11	19	20	18	23	25	23	13	28	36	40	37	32	23	28	36	41	37.1666666666667	34.6666666666667	42	31.3333333333333	28.8333333333333	52	39.3333333333333	42	53.5	58	36.6666666666667	45	48	59	52
1328	0	0	3	4	5	4	4	8	14	13	9	7	7	12	14	19	18	25	27	9	25	25	28	24	6	23	46	31	27	27	40	29	34	20	20	35.3333333333333	42	36.6666666666667	34	35	39	39	41.5	75.6666666666667	31	54	63	54	31
1329	0	0	3	2	1	9	12	4	7	9	10	19	11	12	12	9	17	19	23	26	17	18	20	27	22	20	36	34	23	31	26	26	20	31	40.3333333333333	27.3333333333333	36	38.6666666666667	51.8333333333333	46	45	46.3333333333333	42.5	38	46	48	46	66	48
1330	0	0	5	4	8	3	8	7	11	8	3	8	7	12	12	17	23	18	27	10	27	27	28	25	20	25	30	41	21	33	28	33	37	18	33.1666666666667	31.3333333333333	33.5	42	32	60	34.1666666666667	38.3333333333333	52	60	38.6666666666667	45	59	61	63
1331	0	0	4	2	9	3	13	6	5	9	11	9	13	15	10	15	21	19	19	17	18	25	26	22	31	28	12	32	27	26	38	24	43	30	22.5	30.3333333333333	41	34.6666666666667	43	47	33.1666666666667	18.6666666666667	56	57.6666666666667	39	49	55	70	37
1332	0	0	3	3	3	5	1	4	15	7	7	6	16	13	11	27	10	24	21	18	22	14	34	18	13	32	33	23	27	39	17	25	26	29	25.6666666666667	37.6666666666667	33	42.6666666666667	43	34	45	45	31	57.3333333333333	42.6666666666667	37	63	61	50
1333	0	0	2	0	5	1	4	13	3	6	7	11	10	8	16	15	13	27	25	16	26	18	12	19	23	27	22	42	19	38	38	26	32	23	22.3333333333333	47.6666666666667	42	21.6666666666667	38.8333333333333	47	52.3333333333333	33	55.5	42	32.5	41	56	37	50
1334	0	0	2	0	4	5	3	10	12	7	9	13	10	12	16	24	17	13	25	17	22	20	27	11	20	35	17	27	25	16	21	29	33	28	30	36.3333333333333	32	37.6666666666667	38	50	37	46	60.5	48.3333333333333	28.8333333333333	56	35	47	37
1335	0	0	4	1	6	5	5	6	14	14	6	16	11	13	9	11	32	26	30	22	21	18	22	16	22	27	21	30	40	27	29	29	44	27	30.1666666666667	50.6666666666667	31	41.6666666666667	39	33	43.1666666666667	42.3333333333333	63.5	43	49	44	54	57	46
1336	0	0	4	1	2	4	9	16	3	6	8	8	22	11	13	10	24	13	28	28	14	16	19	24	18	26	24	35	26	25	36	20	47	34	27.1666666666667	49	56	32	32.6666666666667	48	43.5	58.3333333333333	39	54.3333333333333	39.8333333333333	32	34	56	63
1337	0	0	1	4	5	6	3	5	8	12	4	10	9	11	11	7	23	16	7	19	34	19	26	20	16	26	29	34	32	25	22	38	31	25	35.1666666666667	36.3333333333333	49.5	21.6666666666667	49.8333333333333	36	43	31	38	56	47.8333333333333	42	53	70	49
1338	0	0	6	2	2	5	5	10	6	9	9	12	7	12	13	18	13	17	26	17	31	22	22	27	25	22	26	31	29	26	28	41	31	35	32	38.6666666666667	51	49	48.8333333333333	42	27.1666666666667	45.6666666666667	47	48	55	37	47	52	54
1339	0	0	3	5	2	4	4	10	9	8	8	9	10	13	14	12	21	10	26	18	20	18	31	11	27	17	20	18	21	38	20	22	32	50	29.1666666666667	32.6666666666667	39	42.6666666666667	45	52	53	33	47.5	58.3333333333333	61	61	48	59	49
1340	0	0	2	8	3	5	5	14	5	10	15	4	8	23	16	18	13	27	18	16	17	24	23	29	12	29	31	21	23	39	24	30	15	31	30.1666666666667	30	46.5	33	54.8333333333333	39	44.3333333333333	68.3333333333333	46.5	39	49	51	29	38	86
1341	0	0	1	2	6	6	8	10	7	13	9	9	9	12	12	12	22	22	26	25	12	14	20	29	33	18	27	26	33	26	12	32	35	30	44.1666666666667	25.3333333333333	27	39	64.6666666666667	52	34	44	44.5	42.3333333333333	52.6666666666667	42	55	51	49
1342	0	0	4	3	3	3	5	9	4	13	9	13	15	15	18	16	24	25	20	20	13	26	32	21	29	18	43	19	37	49	24	28	34	19	26	42.3333333333333	32.5	39.6666666666667	37.8333333333333	47	49.1666666666667	36.6666666666667	26.5	37	55.6666666666667	35	53	60	35
1343	0	0	3	4	5	7	6	8	10	14	7	16	13	13	11	17	20	19	43	18	19	21	22	23	30	23	16	32	41	26	31	29	27	46	28.1666666666667	28	34.5	31.3333333333333	45.6666666666667	46	51	34.3333333333333	46	52.6666666666667	31.8333333333333	47	67	63	42
1344	0	0	4	3	3	5	6	9	9	10	4	7	13	12	9	8	8	28	27	18	22	25	18	26	28	21	20	20	29	23	31	25	20	33	30.1666666666667	46	49	44	46	28	43.3333333333333	27.3333333333333	29	34	49.8333333333333	55	44	60	45
1345	0	0	4	1	4	3	9	5	7	8	7	11	10	10	14	16	16	18	29	15	21	26	20	29	27	15	25	20	25	19	15	32	14	27	18.1666666666667	36.6666666666667	42.5	46	61.5	57	44	52.3333333333333	44	70	61.8333333333333	56	61	47	48
1346	0	0	3	1	2	1	5	2	3	4	7	14	4	16	8	17	14	26	16	25	19	18	22	26	33	21	21	35	26	33	24	31	36	44	26.1666666666667	30	44	53.3333333333333	37.8333333333333	51	48	39	52	42.6666666666667	49.6666666666667	45	44	44	46
1347	0	0	2	2	3	3	5	12	8	10	7	17	17	9	15	14	18	20	21	22	39	22	39	12	20	31	28	23	27	27	40	22	41	25	47.3333333333333	40	33	26.6666666666667	33.5	47	38.3333333333333	44	54	48.6666666666667	41	64	46	45	53
1348	0	0	9	3	6	4	5	8	6	12	5	7	9	12	13	20	17	15	34	22	19	23	29	23	19	17	25	26	15	40	25	27	31	22	24.1666666666667	50	51.5	44.3333333333333	57.8333333333333	45	41	40	47.5	35.6666666666667	52	40	48	59	60
1349	0	0	5	4	4	4	12	7	8	7	12	9	14	10	8	8	11	12	13	23	18	24	33	22	33	21	25	36	50	36	16	35	34	24	30.3333333333333	34	27	32.3333333333333	26.8333333333333	49	61.1666666666667	42	49.5	30.3333333333333	35.8333333333333	46	59	41	54
1350	0	0	1	4	1	6	11	8	11	7	11	11	12	20	12	16	19	26	25	27	8	21	17	16	18	12	34	13	28	19	20	33	30	34	39.1666666666667	36.6666666666667	11	36.6666666666667	32.8333333333333	34	36.3333333333333	42.3333333333333	46.5	65	53.6666666666667	64	43	54	74
1351	0	0	5	6	3	7	6	9	7	11	8	11	17	11	8	21	18	14	19	23	27	31	17	30	16	26	21	18	27	21	29	33	25	31	32	33.3333333333333	32	40.3333333333333	26.6666666666667	32	52.1666666666667	36	50.5	41.6666666666667	53.6666666666667	51	41	46	58
1352	0	0	3	1	4	5	8	11	9	13	7	8	7	14	8	12	10	16	20	13	18	26	34	18	22	14	33	28	39	32	27	29	44	33	33	38.6666666666667	30	45.3333333333333	42.8333333333333	45	43.3333333333333	58.6666666666667	56	49.6666666666667	61.8333333333333	48	39	67	61
1353	0	0	4	5	1	6	7	8	8	11	8	10	6	8	17	16	25	32	34	23	18	18	27	36	26	20	35	37	21	40	32	33	16	37	34.1666666666667	35	38	46	50.8333333333333	36	25.1666666666667	36.3333333333333	51	41.6666666666667	40.8333333333333	56	50	45	50
1354	0	0	4	5	7	5	3	8	6	7	6	8	7	13	13	18	10	27	20	38	31	27	30	13	22	22	51	28	37	24	25	29	33	17	33.1666666666667	35.6666666666667	38	39	35.8333333333333	48	55.1666666666667	49	55	57	66	55	50	71	75
1355	0	0	4	0	3	8	12	14	5	11	5	7	14	12	10	15	21	31	22	30	16	24	27	22	22	34	48	29	24	39	29	21	27	26	30.1666666666667	32.3333333333333	28.5	49	37	38	34.3333333333333	35.3333333333333	42.5	43.6666666666667	53	32	53	61	53
1356	0	0	3	1	5	7	6	10	15	9	12	6	17	6	17	21	15	13	24	25	29	25	12	21	25	23	22	13	25	29	22	35	27	39	34	18.3333333333333	30.5	56.6666666666667	28	38	48.1666666666667	60.3333333333333	59.5	56.6666666666667	40.6666666666667	49	47	49	56
1357	0	0	3	4	1	4	6	6	8	5	5	9	7	11	8	12	22	37	31	29	14	15	14	29	24	27	20	25	24	20	20	32	25	46	18.5	32	39	46.3333333333333	33	44	51.1666666666667	40	56	44.6666666666667	54	53	73	58	55
1358	0	0	0	3	7	3	8	10	13	10	10	10	7	10	10	20	16	17	30	12	14	15	17	20	27	28	24	20	38	29	33	34	16	20	45.1666666666667	31.3333333333333	36.5	28	45.6666666666667	55	36.3333333333333	43	40	72.3333333333333	55.8333333333333	35	61	51	41
1359	0	0	3	0	9	4	5	11	5	7	11	9	11	12	13	18	13	20	17	18	17	26	18	13	34	22	24	25	25	25	29	26	29	42	31.5	35.6666666666667	21.5	47	37	29	30	35.3333333333333	23	53.6666666666667	17	43	56	54	59
1360	0	0	2	2	3	7	6	7	7	6	7	6	9	22	11	27	9	31	17	26	21	23	27	20	42	41	25	33	35	35	31	42	46	23	30.1666666666667	29.3333333333333	39.5	51.3333333333333	25.6666666666667	50	43	47	44	76.3333333333333	62	66	52	60	51
1361	0	0	2	2	6	4	2	11	8	9	9	8	11	10	21	10	22	14	23	14	15	16	20	40	25	33	32	21	36	32	18	24	16	19	34.1666666666667	33	27.5	49.3333333333333	38.8333333333333	39	52.3333333333333	51.3333333333333	34	30.6666666666667	50.8333333333333	57	68	55	44
1362	0	0	3	2	6	8	13	7	11	6	7	9	17	8	13	9	9	20	23	26	16	17	29	28	28	25	17	21	24	30	29	42	34	44	29.1666666666667	27.3333333333333	16	27.6666666666667	46	40	44.1666666666667	43	33	45.6666666666667	44	69	56	50	52
1363	0	0	3	1	4	13	8	6	6	8	7	13	8	13	16	12	12	18	12	16	22	27	21	23	38	25	15	34	31	26	14	22	17	39	32	21	25	43	36	46	30	24	41	41	51.8333333333333	38	40	54	50
1364	0	0	7	3	2	2	3	10	10	9	11	13	11	17	18	15	12	18	22	28	22	16	17	20	33	25	31	32	20	30	29	27	34	42	34.5	41.3333333333333	37	31.6666666666667	38.3333333333333	33	34.1666666666667	43	48.5	46.6666666666667	39.8333333333333	43	63	57	55
1365	0	0	3	2	6	3	3	7	4	10	13	2	7	14	18	25	12	41	26	15	19	24	29	36	25	27	34	19	24	27	41	31	36	28	27.1666666666667	31	33	45.3333333333333	55.8333333333333	45	49	41.6666666666667	47	43	57	60	58	47	60
1366	0	0	4	3	5	7	9	9	8	3	3	7	11	13	6	12	23	15	13	15	20	22	33	19	21	33	29	45	33	23	15	20	35	26	18.5	25	40.5	42.6666666666667	42	57	34	49.3333333333333	38	58	43.8333333333333	38	41	58	55
1367	0	0	1	5	5	3	12	9	5	6	7	11	11	14	12	14	16	23	26	26	17	24	21	28	17	40	29	39	25	40	37	28	42	25	17	42	39	32.3333333333333	32	39	49.1666666666667	27.3333333333333	33.5	47.3333333333333	56	60	66	58	46
1368	0	0	1	3	8	7	11	12	4	11	11	16	11	8	16	16	14	19	14	19	19	14	25	26	26	20	34	36	30	33	28	39	31	38	44.1666666666667	31.3333333333333	24.5	25	47	45	38	37	49	55	34	54	47	55	57
1369	0	0	6	2	3	4	4	10	3	6	6	5	4	14	15	15	18	18	14	25	27	24	22	21	18	23	15	26	26	14	34	15	27	42	30	33.3333333333333	37.5	32.6666666666667	34.8333333333333	59	47	40.3333333333333	36.5	40.6666666666667	30.5	40	65	57	66
1370	0	0	0	3	3	1	8	18	13	11	8	14	20	13	11	17	24	14	17	34	25	25	24	32	28	27	38	11	27	22	28	26	25	18	26.1666666666667	43.3333333333333	31	31.3333333333333	47.8333333333333	57	38	41.6666666666667	51	51.3333333333333	43.5	53	44	57	41
1371	0	0	2	2	5	8	8	11	5	6	4	9	7	8	14	15	18	14	18	28	20	18	26	20	28	31	27	21	38	24	31	33	24	19	22	36	27	42	43.6666666666667	34	45	59	54.5	55.6666666666667	46.8333333333333	42	36	51	67
1372	0	0	5	3	4	7	5	8	5	7	9	12	9	15	7	16	11	21	27	21	18	35	20	12	41	41	26	27	25	20	24	24	34	47	37	26.6666666666667	33	40.3333333333333	31.8333333333333	41	35	42.6666666666667	47.5	46	35	52	56	60	37
1373	0	0	6	1	4	3	8	11	10	7	9	14	15	13	13	13	13	18	15	9	19	26	17	21	37	18	25	33	47	27	32	24	25	24	48.1666666666667	22.3333333333333	36	25	26	55	33	44	55.5	51.6666666666667	56	40	58	63	63
1374	0	0	3	2	3	3	5	5	6	4	16	12	7	15	8	14	10	28	25	26	24	34	38	23	23	29	23	37	33	32	47	29	35	25	26.3333333333333	39.3333333333333	41	53	44.8333333333333	36	50	32	33	61.6666666666667	41	56	52	60	47
1375	0	0	2	2	6	1	10	9	7	4	12	8	8	7	4	10	17	16	21	17	14	13	27	21	17	29	29	37	34	33	37	27	32	35	29.1666666666667	27	28	32	35	52	41.5	53.6666666666667	45.5	53	68	52	42	41	44
1376	0	0	0	4	4	2	4	6	10	4	12	8	12	8	11	20	21	24	25	17	24	24	24	23	18	23	32	26	28	24	31	23	32	28	42.1666666666667	18.3333333333333	28.5	45.3333333333333	29	55	42	43.3333333333333	43	57.6666666666667	45	63	56	52	55
1377	0	0	2	2	5	3	2	12	15	8	11	13	12	14	16	11	18	17	19	16	42	22	15	22	35	31	30	22	21	32	43	31	23	39	45	33	41	40.6666666666667	42.6666666666667	30	46.1666666666667	33	41.5	57.6666666666667	52	49	54	59	53
1378	0	0	2	1	6	9	5	4	4	3	12	8	9	4	18	15	17	19	11	18	29	23	28	23	22	15	45	34	27	26	20	30	32	30	26.3333333333333	49	46	51	53.8333333333333	31	55	41	53.5	41	50	43	36	51	61
1379	0	0	2	2	0	5	3	11	8	6	10	6	9	16	12	12	11	30	23	26	22	29	14	24	28	27	41	24	24	24	23	23	24	29	28.3333333333333	37	44	21	33.8333333333333	35	36	41.3333333333333	36.5	45.3333333333333	40.8333333333333	51	51	41	52
1380	0	0	1	0	6	5	7	12	10	5	5	11	8	14	16	20	13	28	18	27	22	21	12	25	27	33	33	24	23	23	26	22	26	18	30.1666666666667	48.3333333333333	48	31.3333333333333	48.8333333333333	34	46	38.3333333333333	73	35.6666666666667	40.6666666666667	46	41	64	47
1381	0	0	4	4	3	4	7	10	5	6	6	7	7	16	12	19	21	17	32	16	28	12	27	22	35	29	21	36	31	39	29	22	16	27	26.1666666666667	24	26	44.6666666666667	36.8333333333333	56	30.3333333333333	43.3333333333333	33	34	44.6666666666667	51	38	57	60
1382	0	0	1	3	5	9	6	9	3	7	6	13	12	12	15	13	10	20	29	21	25	26	30	32	24	28	43	37	34	36	23	19	29	25	42.1666666666667	56	36	39	39.8333333333333	57	47.3333333333333	42	51.5	53	46	52	52	50	47
1383	0	0	4	4	4	7	5	6	8	10	6	12	7	11	18	17	16	21	21	21	26	21	21	25	37	32	17	30	21	28	30	31	33	34	33	33.6666666666667	26.5	30.3333333333333	36.8333333333333	51	39	56.3333333333333	68.5	43	56.5	55	37	49	55
1384	0	0	3	2	5	5	6	15	11	10	5	8	14	11	19	16	10	19	29	26	24	15	14	21	25	33	21	27	25	35	32	25	29	40	38.1666666666667	21.3333333333333	38	27	26.8333333333333	38	58	42.6666666666667	47.5	29.6666666666667	72.6666666666667	46	68	57	66
1385	0	0	1	4	5	6	7	12	5	8	6	10	17	14	14	22	17	12	18	26	21	26	16	26	22	31	30	38	30	35	34	21	21	38	28.1666666666667	44	44	38.6666666666667	45.8333333333333	35	31	62	34.5	51	55.8333333333333	48	58	56	47
1386	0	0	3	3	2	5	6	9	11	7	6	5	15	10	14	10	12	21	25	28	19	30	21	19	24	33	21	27	29	24	31	29	21	33	36.1666666666667	25.3333333333333	31	18.6666666666667	42.6666666666667	53	38.1666666666667	49.3333333333333	38.5	38.3333333333333	52.6666666666667	42	50	53	53
1387	0	0	6	4	5	8	4	8	3	10	7	9	17	13	13	18	24	15	17	10	12	19	19	28	23	24	28	23	22	36	30	29	36	35	27	27	41.5	39.6666666666667	46.5	47	49.1666666666667	41.3333333333333	36.5	54.6666666666667	35.8333333333333	53	62	52	52
1388	0	0	5	2	6	5	4	10	12	6	7	10	12	8	14	23	14	12	26	15	20	29	25	22	18	40	24	33	29	32	24	24	22	31	38.1666666666667	35	27	31	38	34	61.3333333333333	29	50	35	55.8333333333333	66	54	53	72
1389	0	0	0	2	4	3	9	4	11	8	8	13	9	12	10	16	24	26	27	25	30	23	27	16	28	23	37	24	19	25	37	26	20	32	46	38.6666666666667	38.5	42	45.8333333333333	22	51	31	56	56.3333333333333	45	57	54	41	55
1390	0	0	6	1	2	6	5	9	3	10	6	14	7	12	14	14	19	11	25	18	24	19	21	18	22	39	44	34	16	28	31	26	33	28	36	33	29	54	32	36	50.1666666666667	43.6666666666667	43.5	41.3333333333333	53.5	43	57	47	72
1391	0	0	4	3	4	2	9	13	6	12	5	10	6	5	12	19	16	33	17	22	22	21	19	39	30	37	38	20	28	29	30	27	27	24	37	45	49	22.3333333333333	38	45	32.1666666666667	30.6666666666667	60	39.6666666666667	57.6666666666667	38	36	44	54
1392	0	0	0	1	8	3	3	8	8	4	5	7	13	9	13	6	15	17	17	30	28	15	22	16	18	25	25	26	32	29	42	36	22	20	46.1666666666667	23.3333333333333	22.5	36.6666666666667	44.8333333333333	41	42	40.3333333333333	39.5	47.3333333333333	50.5	51	47	40	52
1393	0	0	3	4	2	3	8	7	9	3	12	8	9	12	18	18	14	22	19	23	22	28	10	21	22	24	30	38	21	26	23	37	25	50	33.1666666666667	51.6666666666667	28.5	37	46	46	42.1666666666667	27.3333333333333	45	37	46.3333333333333	52	52	43	64
1394	0	0	3	1	5	9	5	3	11	8	6	9	19	8	11	16	9	16	22	20	32	29	24	20	20	28	23	34	24	28	32	30	20	27	22	36	20	40.6666666666667	39.6666666666667	33	53	48.3333333333333	41	41.6666666666667	44.5	45	46	54	44
1395	0	0	1	2	4	6	5	6	8	6	12	14	11	7	19	16	15	19	9	31	26	14	27	31	22	27	21	31	40	23	22	30	23	27	31	35.3333333333333	30	37	33	31	35.1666666666667	46	49	29	21	57	55	54	64
1396	0	0	2	4	5	4	5	9	11	7	12	9	13	16	16	13	20	15	22	13	14	28	25	13	22	25	20	13	27	21	26	17	18	28	31.3333333333333	26.3333333333333	34	29.6666666666667	28	46	46.3333333333333	53	47	52.6666666666667	51.5	45	62	55	73
1397	0	0	3	7	4	9	9	10	1	6	7	7	14	10	11	23	29	25	17	22	11	20	28	22	21	26	37	28	27	24	17	27	32	29	26	23	28	27	34.8333333333333	39	47	58	41.5	38.6666666666667	52	61	73	55	55
1398	0	0	4	2	5	6	2	7	4	11	8	7	8	11	13	11	18	23	18	29	21	14	24	31	30	35	32	17	36	30	29	22	45	16	33.5	37.3333333333333	37	31	36.6666666666667	43	29.5	43.3333333333333	33	48	33.8333333333333	40	38	70	44
1399	0	0	3	2	7	3	7	6	10	14	11	18	13	9	16	26	16	17	24	14	11	25	18	16	17	34	22	26	37	31	25	27	50	22	23.3333333333333	47.3333333333333	24	30	53.8333333333333	51	33	49.3333333333333	38	58.3333333333333	49	55	44	41	52
1400	0	0	4	2	1	4	10	6	9	7	12	11	14	7	12	13	15	15	18	23	17	19	24	23	30	18	37	25	52	15	26	22	35	39	22.3333333333333	44.3333333333333	31	34.3333333333333	53	29	36.1666666666667	69	49.5	32.6666666666667	43	49	64	58	76
1401	0	0	2	0	5	6	4	10	4	4	9	12	6	18	16	14	14	18	29	23	18	30	20	24	24	44	33	34	30	25	30	33	40	37	28	45.3333333333333	37	42	46	50	41.5	44.3333333333333	44.5	42.6666666666667	34.8333333333333	49	32	53	49
1402	0	0	3	3	5	7	11	10	2	6	6	7	10	12	14	14	19	22	25	21	25	24	20	27	14	31	22	37	41	19	39	30	42	26	41.5	33	42.5	34.3333333333333	43	59	51.3333333333333	31.6666666666667	48	61.3333333333333	45.8333333333333	50	62	45	48
1403	0	0	2	0	5	4	5	8	9	11	7	8	10	15	5	19	16	28	18	26	23	29	23	21	13	24	27	42	34	34	37	44	25	33	47	15.3333333333333	36	56	51	35	49.3333333333333	49.3333333333333	62	46	49.8333333333333	57	51	62	73
1404	0	0	2	2	2	5	15	5	9	9	9	12	9	10	10	14	23	21	25	28	19	34	24	26	25	31	28	32	38	31	26	22	44	29	44.5	41	41	38.6666666666667	25	49	34.3333333333333	46	45	46	60	60	35	56	52
1405	0	0	1	4	5	7	9	9	8	7	7	9	17	9	17	30	22	29	19	13	20	23	25	22	25	29	23	27	31	24	35	29	34	44	33.3333333333333	41	34	37	48	44	51	42.3333333333333	40.5	57.3333333333333	49.6666666666667	36	40	51	46
1406	0	0	0	2	3	4	9	7	8	7	9	10	11	12	13	10	16	19	22	29	16	24	21	24	29	16	34	33	24	28	26	30	32	33	28	28	41	28	49.8333333333333	51	43	58.3333333333333	38	41	40.8333333333333	47	56	55	64
1407	0	0	5	5	8	4	3	3	9	6	16	12	4	10	9	17	17	14	25	16	22	23	31	15	18	32	17	29	33	24	32	35	17	41	42.3333333333333	26.6666666666667	29.5	48.3333333333333	52.8333333333333	33	25.1666666666667	61	45	39.6666666666667	56.6666666666667	62	33	45	49
1408	0	0	5	5	5	4	3	9	11	7	11	5	6	14	15	13	16	24	19	26	12	19	31	23	42	32	27	20	37	32	38	20	40	26	33.1666666666667	22.6666666666667	40	29.6666666666667	45.6666666666667	41	37.1666666666667	34.3333333333333	43.5	46	38.8333333333333	49	33	37	80
1409	0	0	2	5	5	6	7	7	4	8	9	5	10	8	15	15	14	19	16	15	15	19	30	29	11	30	33	31	25	25	26	27	37	31	43.3333333333333	37.3333333333333	28.5	28.3333333333333	47	53	59.5	45	49.5	38.6666666666667	47	61	30	47	59
1410	0	0	4	1	7	7	6	10	9	6	3	11	20	7	13	18	23	21	24	16	23	18	28	13	17	38	27	27	36	25	35	47	37	28	35.3333333333333	27.6666666666667	36	34.6666666666667	44	24	41	47	46.5	42	49.6666666666667	39	57	36	54
1411	0	0	2	2	4	8	10	6	11	5	3	10	14	11	13	8	15	25	26	15	21	28	22	24	39	34	23	37	27	26	17	31	33	49	29.3333333333333	36.3333333333333	23.5	42.3333333333333	34.6666666666667	38	47.1666666666667	51.6666666666667	47.5	43	52.6666666666667	41	35	58	56
1412	0	0	1	2	6	4	11	9	15	11	3	9	14	6	16	13	8	24	20	9	15	27	14	26	26	21	32	30	27	27	24	28	38	14	31.1666666666667	31	35.5	50.6666666666667	40	56	45.1666666666667	28.6666666666667	36.5	71.6666666666667	43.8333333333333	51	50	47	59
1413	0	0	2	3	6	0	9	11	10	3	5	5	7	14	16	13	12	30	20	13	19	29	37	31	20	25	18	36	30	25	32	31	27	36	41	36.6666666666667	27	37.6666666666667	35	22	40.5	36	47.5	53	54.5	36	50	54	60
1414	0	0	3	2	6	5	3	9	11	4	7	12	10	7	11	13	10	25	8	18	18	24	17	18	24	26	30	28	27	37	31	20	42	29	42	33.6666666666667	30.5	46.3333333333333	40.8333333333333	29	50	52.3333333333333	36	46	54	48	51	43	62
1415	0	0	3	1	6	2	0	5	8	8	12	15	8	16	12	25	19	24	23	17	22	7	16	21	20	15	29	22	23	28	21	33	41	28	39	44.6666666666667	31	35.3333333333333	60.6666666666667	51	36	48	50	56.6666666666667	54.8333333333333	40	59	63	58
1416	0	0	2	1	4	3	8	8	8	5	13	4	13	9	10	23	20	34	26	27	23	17	25	22	22	33	23	25	41	26	35	28	31	21	38.3333333333333	29.3333333333333	37.5	35	50.6666666666667	30	59	37	51	49	46.8333333333333	53	62	32	38
1417	0	0	5	3	5	4	4	5	6	9	3	13	8	15	15	14	18	14	18	18	26	25	19	12	21	30	19	15	25	43	30	30	12	25	31	21.3333333333333	41.5	44	50.6666666666667	38	38.1666666666667	32	43	41.6666666666667	48	58	47	44	66
1418	0	0	2	3	5	4	9	8	3	13	10	15	10	17	13	17	14	21	29	27	27	23	29	22	16	27	15	40	30	40	22	40	15	31	38.1666666666667	30	35.5	63.3333333333333	40	44	28.1666666666667	58.3333333333333	44.5	36	45	49	43	56	59
1419	0	0	3	4	3	7	3	3	11	10	9	8	7	11	13	23	5	20	18	21	29	21	18	26	21	15	18	30	36	25	28	26	28	28	35.3333333333333	28.3333333333333	18.5	38	42.8333333333333	54	47.5	43	44	54.6666666666667	40.8333333333333	49	62	36	68
1420	0	0	2	0	4	5	5	8	8	11	7	3	15	11	18	13	23	22	16	17	20	27	29	17	13	26	20	38	23	32	17	28	28	34	24.1666666666667	29	32.5	56.6666666666667	39.6666666666667	45	34.1666666666667	34.3333333333333	37	55.6666666666667	47.3333333333333	50	77	64	47
1421	0	0	4	3	5	10	9	5	5	6	8	14	9	12	18	14	19	23	11	21	23	27	21	37	23	14	33	21	22	31	27	22	22	27	36	25	49	36.6666666666667	47.6666666666667	22	39	39.3333333333333	48.5	46.6666666666667	60	53	38	54	50
1422	0	0	2	2	2	7	7	11	8	14	6	17	11	10	19	23	17	17	22	21	39	34	15	25	31	33	27	17	33	27	28	32	34	32	25.3333333333333	23.3333333333333	29.5	36.3333333333333	50.8333333333333	35	36	48.3333333333333	47	51.3333333333333	34	64	61	54	37
1423	0	0	1	0	5	4	10	5	6	4	7	7	10	13	13	22	16	20	17	16	14	25	11	27	28	29	27	26	27	27	24	21	25	19	23	36	32	43.3333333333333	28	50	29	42.3333333333333	49	56.6666666666667	43	51	45	40	52
1424	0	0	1	4	7	6	6	9	6	11	8	7	17	18	12	12	21	30	15	22	23	34	24	22	19	26	35	19	38	27	35	23	18	46	40	51.6666666666667	36	37	34.8333333333333	25	59.3333333333333	33.6666666666667	31.5	58.6666666666667	35.8333333333333	68	58	63	68
1425	0	0	5	4	2	6	7	7	5	11	10	5	17	11	8	11	28	20	20	27	24	16	20	29	16	18	47	29	19	28	29	27	21	41	37.3333333333333	37.3333333333333	37	41	37	21	39	44	50.5	38.6666666666667	52.6666666666667	40	56	56	68
1426	0	0	3	0	3	4	5	9	7	9	6	12	12	13	15	18	21	35	23	31	33	25	13	18	34	23	30	24	29	25	40	20	38	26	27	32.3333333333333	33	30.6666666666667	28.5	49	71.1666666666667	36.6666666666667	47.5	45.6666666666667	65	50	74	37	48
1427	0	0	4	4	6	6	9	5	7	7	7	10	12	12	12	18	22	15	19	14	21	19	30	22	16	22	27	40	23	23	22	33	25	33	57.1666666666667	32	33	38.6666666666667	30.8333333333333	48	48	37.3333333333333	42	26.6666666666667	62.8333333333333	45	39	65	55
1428	0	0	2	6	4	5	6	6	8	10	14	4	8	15	20	18	22	22	13	16	30	32	19	28	24	24	13	31	40	35	31	25	36	34	14	36	29	49.3333333333333	20.6666666666667	38	48	44.6666666666667	42.5	60	65.8333333333333	50	51	50	50
1429	0	0	2	0	1	5	5	11	16	10	1	6	8	12	13	10	19	20	28	23	39	20	27	36	25	10	27	30	31	22	30	34	36	33	62.1666666666667	41.3333333333333	36	38	41	36	36.1666666666667	50.3333333333333	62.5	42.6666666666667	52.5	61	56	58	48
1430	0	0	1	3	1	3	6	9	6	4	14	7	6	13	12	20	14	39	24	36	24	15	22	24	23	24	38	36	40	24	30	15	28	33	33	20.3333333333333	35	45.6666666666667	40.5	56	63	31	28	50.6666666666667	43.3333333333333	62	40	61	62
1431	0	0	5	2	4	9	5	13	5	4	5	9	15	18	17	22	12	19	26	26	11	18	25	23	21	37	32	16	35	21	35	23	33	33	46.1666666666667	37	42	24	29.8333333333333	45	37.1666666666667	48	33	47.3333333333333	55.6666666666667	59	53	55	58
1432	0	0	2	6	2	10	8	11	9	10	11	13	8	12	12	6	18	11	19	24	30	26	13	30	17	26	32	27	28	30	23	30	27	41	27.1666666666667	38.6666666666667	39.5	52.3333333333333	45.8333333333333	48	50	38.3333333333333	42	53	28	54	46	56	58
1433	0	0	1	2	6	7	1	16	5	10	12	9	11	12	13	12	12	24	24	21	22	14	26	20	19	22	33	32	26	38	19	23	44	22	37	36.6666666666667	27	46	50	42	59	58	44	43.6666666666667	35.8333333333333	56	55	75	60
1434	0	0	4	4	3	4	8	7	9	8	11	10	10	10	7	22	17	20	31	24	18	19	23	33	29	34	26	26	37	19	28	37	22	27	21	31	26.5	28	40.8333333333333	32	35	43.3333333333333	56	39.6666666666667	54	57	48	47	46
1435	0	0	1	4	4	6	7	12	4	2	6	12	22	8	6	13	11	13	32	24	32	17	20	19	21	27	19	31	33	29	20	41	32	30	17	27.3333333333333	25	44	37	34	42.1666666666667	40	39.5	40	40.8333333333333	69	70	44	51
1436	0	0	1	3	4	5	8	5	8	4	9	8	10	12	11	20	21	30	21	11	29	20	24	16	27	24	25	29	33	20	26	30	30	18	26.3333333333333	29	40	52.3333333333333	37	46	48	45	41	60	35.5	39	46	42	49
1437	0	0	2	3	6	5	4	8	7	8	5	6	8	19	19	9	23	20	21	25	21	18	15	16	25	28	27	38	27	29	24	48	37	20	22.1666666666667	25.3333333333333	42.5	48.3333333333333	42.8333333333333	39	27.1666666666667	33.6666666666667	58	36.6666666666667	23	36	59	51	81
1438	0	0	1	4	2	3	4	7	8	7	10	11	14	13	16	11	9	20	30	26	28	19	21	19	18	28	28	35	26	20	23	30	25	40	26	31.3333333333333	49	29.3333333333333	42.8333333333333	32	33.1666666666667	46.3333333333333	48	40.6666666666667	52	21	44	35	57
1439	0	0	6	5	4	7	8	6	5	8	4	11	10	10	12	20	26	17	20	23	13	16	29	28	27	25	20	21	44	35	23	26	30	56	51.5	27	34.5	47.3333333333333	42	54	38.3333333333333	48.3333333333333	47.5	37.3333333333333	37	56	53	41	60
1440	0	0	4	2	4	5	1	11	3	11	6	11	12	7	10	17	14	19	35	23	25	30	26	33	28	33	43	16	29	31	23	20	42	41	22.5	22.3333333333333	30.5	44.6666666666667	37.6666666666667	55	55.1666666666667	33	42.5	56.6666666666667	47	61	53	51	79
1441	0	0	3	1	2	4	9	6	9	6	9	8	8	10	15	25	12	30	26	16	21	24	13	29	25	34	42	39	27	35	18	26	23	31	36.1666666666667	49.6666666666667	45	36	42	35	42	34.3333333333333	38.5	49	37.8333333333333	45	56	48	52
1442	0	0	0	2	5	4	0	9	8	6	12	3	15	8	15	26	12	18	10	27	20	15	11	27	17	25	20	39	24	33	20	28	28	31	31.5	28	33	57	30	50	29.3333333333333	48	45.5	47.3333333333333	27	62	66	61	41
1443	0	0	5	6	3	8	9	4	5	8	4	13	14	10	11	30	12	15	33	17	26	28	21	20	23	30	28	30	26	27	29	28	33	31	29.5	14.3333333333333	44.5	40	47.6666666666667	34	50.3333333333333	36.6666666666667	34.5	44	58.5	55	40	59	56
1444	0	0	3	5	8	3	6	18	3	4	11	6	8	14	15	8	21	23	23	26	22	38	31	20	22	28	27	21	25	30	21	20	26	18	35	25	41.5	48.6666666666667	59.6666666666667	40	42	63.3333333333333	39	54.6666666666667	53.3333333333333	35	50	45	59
1445	0	0	8	4	3	8	11	5	7	11	9	7	14	8	10	19	21	19	19	17	24	28	16	17	17	23	32	30	27	16	46	24	39	15	24	33.3333333333333	50.5	46	27	41	23.1666666666667	31.3333333333333	34	45.3333333333333	47.8333333333333	43	64	37	60
1446	0	0	3	2	4	5	3	9	6	8	9	10	11	13	16	17	13	16	18	26	21	23	19	31	26	29	23	20	50	20	38	33	31	30	32.3333333333333	23.6666666666667	40.5	32	48.6666666666667	47	54.3333333333333	38	44.5	40.3333333333333	53	41	46	45	61
1447	0	0	1	4	2	5	10	10	8	4	15	6	13	14	16	23	18	18	25	24	23	12	20	16	17	28	38	26	23	14	34	32	33	32	42	57	25	36	36	45	45	42.6666666666667	25	29	44.8333333333333	38	47	53	45
1448	0	0	3	2	5	6	5	6	6	10	7	9	10	9	15	17	14	19	29	19	29	18	15	16	36	26	17	25	22	25	21	48	33	20	32	37.3333333333333	35.5	28.3333333333333	38.6666666666667	40	54	61.3333333333333	41.5	54	59	41	53	54	46
1449	0	0	3	2	6	5	6	7	8	7	7	6	9	18	16	18	15	16	32	21	28	25	29	25	17	32	12	30	28	24	27	25	33	33	32.3333333333333	35.6666666666667	35	40.6666666666667	45	38	54.1666666666667	30.6666666666667	50	45.3333333333333	52.3333333333333	40	51	40	49
1450	0	0	2	1	2	6	10	5	6	12	10	11	9	7	14	25	8	22	15	17	17	20	25	22	27	27	20	22	27	24	34	12	27	24	34.1666666666667	28.3333333333333	32.5	38.6666666666667	48.6666666666667	54	32	30.3333333333333	31	60.3333333333333	57.6666666666667	62	57	54	54
1451	0	0	1	2	5	7	7	11	9	12	9	18	10	15	13	21	17	21	41	36	18	30	26	23	27	32	30	35	23	41	34	27	15	24	26.1666666666667	24.6666666666667	41	34.6666666666667	53.8333333333333	42	56.6666666666667	40	41.5	49.6666666666667	47	44	53	50	35
1452	0	0	4	2	6	5	8	6	8	4	8	10	17	5	14	16	10	21	16	23	23	15	15	23	21	32	42	19	23	30	28	21	39	23	25	22.3333333333333	39	28	32.6666666666667	49	37	34	35	52.6666666666667	36.8333333333333	52	57	49	44
1453	0	0	3	2	3	7	6	14	11	9	12	3	19	6	17	18	10	18	22	13	39	18	16	21	19	31	39	38	41	32	35	40	49	27	24.3333333333333	20.6666666666667	38	27	36	34	40.1666666666667	28	43.5	45.6666666666667	64.8333333333333	50	53	50	70
1454	0	0	5	2	4	4	6	9	5	7	14	5	10	10	18	11	35	29	23	21	21	14	17	35	23	21	39	34	22	32	20	22	33	32	28.1666666666667	44.6666666666667	39	37.6666666666667	37.6666666666667	33	44.1666666666667	41	34	46.6666666666667	43	63	38	51	58
1455	0	0	8	4	3	5	9	5	10	6	3	10	7	8	17	14	9	16	19	16	33	25	15	24	25	20	29	32	17	42	32	31	35	37	47.1666666666667	23.3333333333333	27	40	46	45	49.3333333333333	41.3333333333333	42.5	44.6666666666667	30.5	36	35	57	49
1456	0	0	1	3	6	6	3	12	9	6	4	18	13	12	11	9	12	22	24	16	20	18	23	17	19	16	29	38	33	31	35	27	38	31	42.3333333333333	14.3333333333333	39	15	37	45	41.1666666666667	62.3333333333333	22	41	42.8333333333333	72	47	59	56
1457	0	0	4	2	2	5	11	10	8	7	9	1	8	14	15	11	23	18	22	27	24	18	21	18	26	23	21	21	22	23	41	27	23	28	33.3333333333333	33.3333333333333	15.5	33	37	35	37.3333333333333	34	37	37.6666666666667	55	60	52	49	59
1458	0	0	2	4	6	7	4	5	6	15	5	9	8	9	17	8	24	26	24	22	29	23	30	17	20	28	36	48	27	23	28	33	30	26	35.1666666666667	26	41	43.6666666666667	37.5	46	33.3333333333333	35.3333333333333	37.5	34.3333333333333	39	61	55	41	59
1459	0	0	1	5	3	4	4	6	8	7	8	12	13	10	10	14	9	24	19	18	18	39	14	30	23	28	33	37	30	37	26	32	37	28	26	51.3333333333333	19.5	33.6666666666667	43.8333333333333	40	38	40	40	49	42	35	52	52	54
1460	0	0	6	3	2	1	8	6	10	7	5	14	12	7	17	22	18	24	20	15	31	26	23	26	21	17	21	40	32	33	18	54	33	31	24.5	24.3333333333333	47	31	39.6666666666667	32	37	44.3333333333333	58.5	56.6666666666667	52.6666666666667	59	53	54	37
1461	0	0	4	8	4	8	2	11	4	12	12	7	11	16	20	11	12	13	19	30	29	17	18	29	24	40	25	23	33	16	32	26	16	21	44	38.6666666666667	37.5	38	39.8333333333333	55	37	41.3333333333333	32.5	42	46	43	41	40	44
1462	0	0	2	1	4	5	6	7	7	19	8	8	12	15	11	27	22	24	13	27	23	25	27	28	30	25	35	23	17	21	29	35	38	30	33.1666666666667	35.6666666666667	27.5	45.6666666666667	38.8333333333333	50	50.1666666666667	52.6666666666667	59.5	34	29	51	36	47	54
1463	0	0	3	2	3	6	8	7	6	4	9	9	9	12	13	22	18	21	14	17	30	24	22	25	23	44	34	46	23	23	29	15	43	18	23	28.3333333333333	37	38.6666666666667	31.8333333333333	31	40.1666666666667	59	38.5	74.6666666666667	44	40	45	55	49
1464	0	0	1	3	2	8	4	6	9	6	9	13	7	10	10	13	15	18	24	20	20	8	28	21	14	35	25	39	40	38	23	35	40	21	27.3333333333333	35	35.5	52.3333333333333	49.5	37	38.1666666666667	48.3333333333333	50	38	58.8333333333333	47	51	48	63
1465	0	0	5	2	2	9	9	8	9	10	12	7	15	12	12	16	17	22	27	19	17	14	21	23	18	33	12	28	34	40	16	19	47	37	28	38.3333333333333	30	29	54.8333333333333	36	45	35	50	61	64.8333333333333	36	48	54	61
1466	0	0	2	1	4	7	3	7	6	7	9	11	15	5	13	9	13	29	25	31	19	14	20	22	24	27	33	36	20	30	32	45	36	21	40	36.3333333333333	34	33.3333333333333	41	44	33.1666666666667	36	30	57.6666666666667	48	40	39	49	60
1467	0	0	4	2	3	4	7	5	8	14	11	14	7	15	10	14	22	32	15	26	28	13	24	29	31	23	30	36	21	19	28	16	24	26	16.5	43	40.5	41	34.8333333333333	42	45	52.3333333333333	43	53.6666666666667	40	46	70	55	42
1468	0	0	3	3	2	2	4	8	8	10	3	8	10	12	12	19	17	17	25	25	22	23	24	18	17	20	29	37	25	36	32	32	22	51	24.1666666666667	44.3333333333333	37.5	35.6666666666667	36.8333333333333	30	46	31.3333333333333	43	62.3333333333333	34	44	56	47	63
1469	0	0	2	2	5	6	8	6	7	9	9	4	7	14	16	16	8	17	34	17	21	14	21	51	15	27	42	22	18	33	34	18	44	51	29.1666666666667	26.3333333333333	33.5	35	40	49	45	43.6666666666667	39.5	44.6666666666667	53.8333333333333	41	59	47	51
1470	0	0	3	2	3	6	9	7	2	6	2	7	13	15	19	22	9	29	24	25	18	27	32	19	17	25	32	27	38	27	25	29	35	28	34.1666666666667	41	38.5	23.6666666666667	37.6666666666667	34	41.1666666666667	40.6666666666667	39.5	39	46	59	64	49	71
1471	0	0	2	1	5	2	4	10	5	6	6	7	18	16	18	12	17	22	32	37	21	27	20	14	27	28	28	40	43	28	22	30	32	23	17	42.6666666666667	25	29.6666666666667	48	53	36	35.3333333333333	40.5	49	45	50	46	58	53
1472	0	0	0	2	3	5	11	7	10	16	6	9	15	14	18	16	11	18	20	24	18	18	28	26	18	15	30	34	35	14	26	37	24	27	21.1666666666667	30	50.5	36	25.6666666666667	32	35	32.3333333333333	42.5	39.6666666666667	51.6666666666667	53	47	43	77
1473	0	0	2	9	3	3	11	4	7	7	8	10	8	10	4	7	21	29	31	16	23	17	26	22	23	19	27	17	16	37	18	27	39	30	34.3333333333333	20	34.5	37.3333333333333	55.6666666666667	55	46.1666666666667	48.6666666666667	49	57.6666666666667	42.8333333333333	49	51	31	42
1474	0	0	5	3	7	5	6	7	12	10	9	10	11	8	18	9	16	22	11	22	20	23	24	23	29	27	20	16	17	14	23	29	27	41	22.1666666666667	38.6666666666667	28	46	45	58	41.1666666666667	45.3333333333333	33.5	52.6666666666667	44.8333333333333	42	55	57	51
1475	0	0	2	3	5	8	6	6	1	5	11	8	13	15	11	21	20	17	18	23	13	19	21	23	25	34	51	34	22	31	32	22	37	23	40.3333333333333	37	24.5	36.6666666666667	37	44	44.3333333333333	34.3333333333333	34.5	48.6666666666667	49.8333333333333	29	55	68	53
1476	0	0	1	2	1	6	16	3	6	7	9	9	14	12	16	15	17	19	23	20	17	22	22	14	21	17	28	26	19	31	36	17	44	27	47	37.6666666666667	31	29.6666666666667	52	45	36.1666666666667	54	36.5	44	42.8333333333333	53	45	76	64
1477	0	0	3	2	5	2	9	7	7	10	11	7	11	12	12	10	15	15	15	23	26	22	23	26	20	37	29	19	35	36	16	30	26	22	39.3333333333333	21	37.5	56	35	33	42	39.3333333333333	42	47	55	49	44	48	66
1478	0	0	4	2	3	2	5	8	3	4	9	11	16	5	16	12	18	27	19	19	22	33	14	58	16	17	30	36	21	27	21	32	23	32	42.1666666666667	40.3333333333333	36	36.3333333333333	39.6666666666667	46	47	54	45	49.6666666666667	60.5	42	72	48	41
1479	0	0	6	5	4	5	11	12	11	13	9	9	7	19	14	14	10	17	26	26	12	21	21	56	21	20	29	20	22	33	20	55	30	21	33.3333333333333	40.3333333333333	28	33.6666666666667	54	61	39.1666666666667	31.3333333333333	61.5	26.6666666666667	39.8333333333333	39	51	53	56
1480	0	0	1	6	3	5	8	12	12	3	4	9	5	7	18	12	21	28	24	20	28	29	27	15	23	21	33	44	18	32	30	28	19	31	29.1666666666667	42.3333333333333	28	48.3333333333333	30	34	29.1666666666667	36.3333333333333	47	33	40.3333333333333	63	36	50	33
1481	0	0	2	5	5	3	8	5	8	7	1	18	13	9	15	19	20	19	21	27	25	21	25	15	20	21	33	30	23	25	18	26	29	50	31.1666666666667	57.6666666666667	34	40	22.5	43	33	51	40.5	42.3333333333333	69.6666666666667	29	75	62	46
1482	0	0	4	3	3	6	13	11	7	5	5	13	9	12	12	19	14	17	20	19	21	24	25	21	27	23	31	29	30	26	42	31	15	37	31	29.6666666666667	49	47.6666666666667	40	37	53.1666666666667	51.3333333333333	51.5	52.6666666666667	50	54	48	77	49
1483	0	0	3	4	2	4	9	9	14	9	7	8	6	8	9	11	19	24	11	15	20	31	19	23	25	25	37	25	38	33	36	37	29	33	30	32	29.5	51	34.8333333333333	63	53	62.3333333333333	39.5	50	36.5	46	43	52	56
1484	0	0	2	1	7	4	5	12	6	7	9	8	15	10	10	17	20	30	23	29	11	24	18	27	36	25	30	27	26	31	25	36	38	31	26.3333333333333	25.3333333333333	36	39.6666666666667	38	41	61.3333333333333	46.3333333333333	57.5	46.6666666666667	57.8333333333333	33	42	65	63
1485	0	0	4	2	3	4	4	6	7	10	16	11	13	18	17	12	26	19	22	17	24	26	22	27	18	30	38	18	28	35	28	21	21	32	47.1666666666667	42.3333333333333	44	32.3333333333333	30.8333333333333	41	49.1666666666667	27.6666666666667	39	37	54.8333333333333	34	44	55	44
1486	0	0	5	2	2	7	5	10	8	7	9	13	12	12	18	17	9	9	21	24	37	21	15	23	14	30	31	19	29	42	43	23	30	22	32	31	44.5	32	37.8333333333333	47	50.3333333333333	27	44.5	28	56.5	55	52	65	59
1487	0	0	5	2	1	6	4	4	10	9	5	12	12	13	10	21	12	34	20	13	13	25	30	22	18	26	42	24	23	35	33	33	35	17	22	40	37	47	42	44	49.3333333333333	55	32	52.3333333333333	43.6666666666667	63	70	65	41
1488	0	0	2	2	2	8	10	13	14	4	7	13	4	12	14	19	14	14	23	22	15	13	36	28	19	35	26	27	51	33	23	22	26	33	32.5	44.3333333333333	38.5	43.6666666666667	49.6666666666667	68	57	56	38.5	61.6666666666667	67	56	54	63	56
1489	0	0	2	2	2	7	8	8	9	5	11	10	5	16	5	13	22	33	17	24	26	17	22	16	24	29	21	40	27	24	17	32	30	36	23.1666666666667	39.3333333333333	46	24	38.5	38	42	55.3333333333333	51.5	38	40.6666666666667	33	49	46	56
1490	0	0	7	3	5	4	7	6	8	9	4	11	11	14	19	20	14	26	18	21	21	18	24	14	24	23	27	28	44	21	23	40	23	33	26.1666666666667	30.3333333333333	51.5	44.6666666666667	42.6666666666667	30	34.1666666666667	42	41	42.6666666666667	37	58	47	63	60
1491	0	0	1	5	6	6	7	2	9	7	9	8	11	7	12	14	17	21	12	20	19	19	26	14	22	18	29	24	30	33	36	27	36	23	31	34.3333333333333	48	43.6666666666667	39.6666666666667	46	42	52	31	48.6666666666667	50	43	63	46	36
1492	0	0	2	0	3	7	7	8	3	6	1	12	9	17	10	22	14	20	14	20	23	35	22	18	16	29	33	27	30	46	22	33	32	30	24.1666666666667	26.3333333333333	33	29	39.6666666666667	38	34.1666666666667	62.6666666666667	40	38.6666666666667	37	57	63	53	48
1493	0	0	2	1	4	5	12	12	10	8	3	9	6	11	11	13	18	16	10	27	25	16	29	23	18	37	21	33	36	29	21	25	39	22	22	31.6666666666667	36.5	38.6666666666667	28.6666666666667	43	41.1666666666667	73	43	41.6666666666667	37	51	52	40	56
1494	0	0	4	6	4	4	10	4	10	8	10	15	10	16	7	12	19	19	20	19	29	27	32	19	20	21	23	25	20	37	26	25	16	26	18.1666666666667	37.6666666666667	35	37	26	47	34.3333333333333	33.6666666666667	53.5	35	47.6666666666667	67	53	78	47
1495	0	0	4	5	1	7	12	11	8	5	6	9	2	18	15	15	19	32	23	25	22	16	30	17	27	18	20	44	31	20	32	31	27	32	27	35	45.5	34	36	39	54.1666666666667	34	52	67	35.6666666666667	41	36	58	44
1496	0	0	4	4	4	3	6	5	7	10	6	6	15	7	16	10	18	20	14	16	27	19	15	39	24	33	19	21	45	24	43	34	27	48	26.1666666666667	36.6666666666667	18	29.6666666666667	44.8333333333333	32	50	54	53	34.6666666666667	51.5	63	52	46	54
1497	0	0	1	1	8	8	6	9	12	7	4	15	7	14	8	16	25	21	17	18	29	20	23	24	21	36	17	25	19	30	24	28	23	16	24.3333333333333	32.6666666666667	41.5	55.3333333333333	38.8333333333333	42	48	23	43	36	73	56	40	48	58
1498	0	0	4	4	4	5	9	9	6	7	6	8	11	5	17	17	27	26	19	26	7	24	30	34	28	16	22	17	25	20	13	29	29	19	18.6666666666667	34	41.5	44	40.8333333333333	42	42.1666666666667	53	38.5	47.3333333333333	54.6666666666667	51	54	85	52
1499	0	0	2	2	4	5	13	4	14	8	9	7	20	14	20	17	16	19	17	26	15	18	29	26	14	31	38	26	28	22	32	31	29	19	34.1666666666667	24.6666666666667	32.5	25	45.6666666666667	51	37.1666666666667	48	43	60.6666666666667	48	53	56	50	69
1500	0	0	4	3	1	3	4	4	15	12	6	9	8	11	17	22	18	24	19	20	5	22	27	9	19	30	25	19	19	16	23	36	44	17	31.5	41.3333333333333	39.5	38.6666666666667	29	41	60	26	29.5	40	50.3333333333333	39	78	47	51
1501	0	0	5	3	5	5	8	7	12	7	9	12	8	18	18	19	17	20	27	20	17	18	16	25	24	13	20	37	31	35	28	29	34	36	43	17.3333333333333	44	24	29	38	48.1666666666667	58	43	36	52.6666666666667	47	51	71	46
1502	0	0	4	3	7	5	3	11	10	4	6	8	9	6	17	23	18	10	17	22	20	24	25	36	15	31	24	29	26	29	33	21	31	28	35	20	47.5	40.6666666666667	41	45	51.3333333333333	55	47	59.6666666666667	44	38	49	53	49
1503	0	0	1	4	3	4	6	11	14	8	8	13	5	20	10	18	18	16	26	20	16	29	25	15	21	18	18	20	32	33	35	32	25	22	16	33.3333333333333	45	43.6666666666667	48	26	52.5	35	47.5	23	44.6666666666667	52	43	50	56
1504	0	0	2	4	1	6	12	10	8	8	5	13	10	15	14	7	16	16	20	20	13	16	28	21	32	30	25	29	17	48	29	39	22	26	32	37.6666666666667	24.5	31.6666666666667	18	49	36	65.3333333333333	49	46	54.5	50	57	55	65
1505	0	0	4	6	2	6	4	12	10	8	10	6	15	13	7	11	23	22	25	25	24	26	16	18	26	22	30	38	25	36	25	29	35	29	26	30.3333333333333	45.5	53	30	47	23	58.3333333333333	37	50.3333333333333	36.8333333333333	64	38	47	51
1506	0	0	1	1	3	3	6	7	9	9	9	11	16	12	18	7	24	27	25	19	23	23	23	21	25	22	22	20	25	38	29	34	23	39	22.3333333333333	39	46	37	31	49	44	42	49	56	56	61	42	54	48
1507	0	0	3	5	8	6	9	14	10	5	9	14	5	12	8	5	18	24	32	23	14	21	25	30	20	22	27	27	24	26	37	28	28	12	47	29	38.5	56.6666666666667	47.5	26	32	67	40.5	55.3333333333333	53.6666666666667	46	52	52	63
1508	0	0	2	3	4	2	6	18	9	8	7	16	8	9	11	20	16	24	21	18	18	11	17	21	41	23	24	25	29	37	16	22	24	23	30.3333333333333	36.3333333333333	30.5	40	50.6666666666667	52	40.1666666666667	39	27	34	39	59	45	64	59
1509	0	0	1	5	3	0	16	4	7	6	6	6	14	20	12	12	23	25	24	28	27	19	15	16	18	30	31	35	12	27	31	35	40	30	44.3333333333333	24	38	39.3333333333333	38	49	37	38	34.5	40.6666666666667	42.8333333333333	56	61	58	60
1510	0	0	3	5	7	9	4	7	11	11	9	8	10	13	11	8	10	15	22	23	18	19	18	14	18	22	19	18	26	31	31	29	21	35	29.5	29	46.5	36.6666666666667	26.8333333333333	32	51.1666666666667	43	49.5	62.3333333333333	56.6666666666667	49	54	61	50
1511	0	0	3	3	5	4	5	4	6	2	6	13	21	14	17	10	18	22	16	26	15	29	16	31	16	31	27	25	46	34	30	24	24	23	18.1666666666667	34.6666666666667	52.5	27.6666666666667	28	54	59	47	34	48	39.6666666666667	54	57	46	49
1512	0	0	3	3	4	3	6	2	11	5	7	2	11	13	21	19	18	15	28	23	17	19	30	31	13	27	22	48	41	23	39	26	29	37	22.1666666666667	35.3333333333333	34	47.6666666666667	51	41	38.1666666666667	31.6666666666667	53	43.3333333333333	26.8333333333333	44	54	49	52
1513	0	0	1	0	2	2	9	10	8	11	14	4	15	16	11	9	13	14	13	17	28	18	21	25	30	25	28	38	30	21	30	47	17	25	34.5	39	38.5	35.6666666666667	45.8333333333333	46	55	45	38.5	40.3333333333333	36.8333333333333	50	49	58	61
1514	0	0	1	1	4	2	5	7	6	6	7	12	9	9	22	16	16	26	17	19	25	19	20	17	17	10	18	26	29	41	27	41	26	19	25	30	44	38	28	45	54.3333333333333	61.3333333333333	41.5	35.6666666666667	31	51	45	48	41
1515	0	0	3	2	6	4	6	14	6	5	8	11	11	10	12	14	12	21	22	18	22	12	31	26	19	19	30	31	21	33	31	27	26	26	22	44	30	23.6666666666667	26.6666666666667	38	42.1666666666667	48	53	64	28.8333333333333	61	46	53	58
1516	0	0	0	2	8	6	3	12	13	10	5	12	15	9	15	15	10	20	28	20	23	12	23	30	21	27	43	31	25	32	26	31	25	27	26	33	34	32.6666666666667	45.8333333333333	66	44	30.3333333333333	37	43	48	59	49	50	50
1517	0	0	2	9	2	5	6	4	7	9	14	7	11	11	17	16	11	15	33	30	14	22	14	24	17	31	25	21	29	26	16	33	31	39	27.1666666666667	26.6666666666667	37.5	43.3333333333333	42	43	36	31.6666666666667	51	46.6666666666667	38.8333333333333	44	33	43	64
1518	0	0	3	6	4	4	6	8	12	7	3	19	15	6	12	16	28	33	17	24	27	23	22	42	18	20	35	28	28	31	34	35	32	25	24	26.6666666666667	37	32	44.6666666666667	61	44	34.3333333333333	38.5	41	61.3333333333333	33	44	53	43
1519	0	0	1	2	2	5	4	7	5	5	11	15	14	13	7	14	13	25	20	25	23	15	19	29	27	40	25	24	23	35	27	34	26	35	30.3333333333333	44	34.5	38	53	39	30.1666666666667	56.6666666666667	55	43	66.5	59	53	50	75
1520	0	0	3	7	2	5	9	5	10	6	7	9	4	17	15	16	13	28	20	23	22	22	19	19	22	25	30	39	16	38	17	33	33	35	32.1666666666667	41.3333333333333	39	44.6666666666667	39.1666666666667	41	36.1666666666667	38.3333333333333	41.5	35	45.8333333333333	39	37	75	57
1521	0	0	3	2	3	4	4	5	13	10	10	8	8	10	13	17	32	14	22	27	13	25	27	27	26	22	27	15	24	31	34	16	22	42	24.3333333333333	29.6666666666667	46	42.6666666666667	31	45	38.1666666666667	48	58	36.3333333333333	34.8333333333333	56	43	41	59
1522	0	0	4	0	3	5	8	9	4	9	11	9	4	9	15	25	23	25	16	21	15	20	26	33	22	46	20	30	22	29	26	30	26	23	17.1666666666667	29.3333333333333	31.5	32.6666666666667	25.6666666666667	26	42	39	43.5	39.6666666666667	41.6666666666667	44	55	48	53
1523	0	0	6	6	2	5	4	11	4	6	6	7	17	14	6	16	15	29	20	28	17	24	24	16	15	30	26	21	29	17	40	28	24	27	35.1666666666667	23.3333333333333	38.5	30.3333333333333	30.5	42	24	31	45.5	53.6666666666667	52	38	62	55	61
1524	0	0	3	1	6	5	7	12	9	10	11	5	16	13	7	17	10	17	27	22	29	14	17	32	17	21	29	31	21	27	29	25	41	23	32.3333333333333	43	28.5	52.3333333333333	30.8333333333333	37	27.5	46	49	35.6666666666667	57.6666666666667	60	46	59	62
1525	0	0	4	3	8	4	7	4	10	6	8	9	11	15	5	21	15	32	25	19	26	19	27	17	26	16	43	47	19	25	40	23	22	26	24.3333333333333	53	59	28	53.6666666666667	45	30.1666666666667	38.3333333333333	53	42.3333333333333	54.8333333333333	37	39	38	52
1526	0	0	3	2	3	4	7	8	7	7	7	9	9	13	21	20	20	16	13	18	25	22	19	10	24	21	24	33	30	35	30	35	30	37	25.1666666666667	35.3333333333333	50	49.6666666666667	54	31	39.3333333333333	35.3333333333333	41	39.6666666666667	42.8333333333333	39	53	48	52
1527	0	0	2	3	6	4	5	7	5	5	12	10	10	15	12	24	25	21	25	28	24	17	21	33	20	21	29	24	33	20	36	32	30	49	32	40.6666666666667	45.5	32.6666666666667	35	38	46.1666666666667	27	44.5	44.3333333333333	48.8333333333333	54	47	49	54
1528	0	0	3	5	3	3	9	6	4	8	7	7	9	7	23	10	28	17	20	22	23	19	26	21	19	33	18	34	14	23	34	20	34	30	28	44	40	46.6666666666667	32.6666666666667	28	29	55.6666666666667	47.5	32.6666666666667	48	31	50	51	65
1529	0	0	2	6	5	6	14	7	5	4	7	7	17	13	10	14	26	13	28	16	20	22	34	23	42	35	17	26	21	41	21	18	15	17	45	46	34.5	49	45.8333333333333	32	52.1666666666667	45.6666666666667	47	61.6666666666667	41	48	42	46	45
1530	0	0	3	4	4	6	8	3	11	11	7	10	9	13	14	20	17	21	19	29	20	16	21	29	32	22	45	44	21	30	22	29	28	44	33	32.3333333333333	43	32.6666666666667	34	52	43.1666666666667	38	41.5	48	51.8333333333333	35	47	39	59
1531	0	0	2	1	6	4	7	4	5	7	12	14	4	16	12	18	11	21	24	16	24	29	20	20	30	17	29	28	29	27	22	37	39	32	24.3333333333333	31.3333333333333	38	42.6666666666667	38	46	42.1666666666667	33	39	57.6666666666667	61.1666666666667	41	32	41	54
1532	0	0	5	4	1	4	5	12	1	5	10	10	13	11	11	8	14	28	34	14	24	26	21	29	24	20	43	29	25	55	29	44	32	41	26.1666666666667	27	46	19.6666666666667	33.6666666666667	37	42.1666666666667	41	53.5	41.6666666666667	38.6666666666667	59	43	55	53
1533	0	0	3	2	3	7	10	6	8	9	4	17	10	9	10	11	6	21	19	40	27	29	20	40	27	30	33	31	22	32	27	28	31	25	33.3333333333333	18.3333333333333	43.5	51.3333333333333	32	41	32.1666666666667	47	43.5	45	30.6666666666667	45	31	53	62
1534	0	0	2	1	6	7	6	7	8	6	4	12	5	16	14	10	19	19	22	19	13	22	21	30	38	30	13	31	39	29	28	29	23	37	30.1666666666667	42	38	44	34	41	26	45.3333333333333	28.5	48	50.6666666666667	58	39	39	59
1535	0	0	2	4	3	7	9	17	11	17	4	11	12	15	13	25	17	24	32	19	14	18	21	33	13	21	30	35	18	24	22	17	24	14	42.1666666666667	45.3333333333333	34.5	42	40	48	39	44	30.5	55	34.6666666666667	39	60	41	49
1536	0	0	1	3	3	2	3	9	6	7	7	10	13	19	14	12	16	29	16	39	26	27	21	23	19	29	31	31	17	21	26	30	31	32	37.5	35	44.5	44	34.8333333333333	39	49.1666666666667	32	45	31	44.8333333333333	48	53	63	53
1537	0	0	3	3	5	3	4	8	7	8	6	8	5	21	14	12	17	20	21	20	15	21	27	15	21	28	40	26	23	28	33	24	32	30	32.1666666666667	26.3333333333333	36.5	42.6666666666667	41.5	49	60.1666666666667	37	33.5	50	43.5	52	56	73	48
1538	0	0	4	3	4	4	11	5	5	9	11	23	13	12	11	16	20	22	20	28	38	31	20	28	32	44	17	45	19	30	31	17	25	29	31	20	37.5	45.3333333333333	43.6666666666667	48	43.3333333333333	56.3333333333333	38.5	34.3333333333333	45.8333333333333	60	34	38	70
1539	0	0	4	5	3	9	6	9	9	8	5	9	11	4	16	17	15	27	16	18	22	17	36	27	28	25	35	31	32	27	19	32	27	27	25.1666666666667	23.6666666666667	53	34.6666666666667	39.5	37	44	55	37	55.6666666666667	67.8333333333333	40	42	58	62
1540	0	0	1	6	4	5	5	13	8	10	8	12	12	13	11	25	16	26	19	26	26	20	19	28	27	20	42	32	32	29	28	20	25	46	23.3333333333333	31	19.5	34	49	39	26	43.3333333333333	45	40.6666666666667	40	70	56	56	54
1541	0	0	3	4	2	7	5	12	4	2	11	4	10	10	13	11	16	20	28	19	26	27	16	20	19	27	33	32	40	35	41	20	29	33	29.3333333333333	50	32	30	31.8333333333333	47	46.3333333333333	32	39	41.6666666666667	57.8333333333333	49	44	59	57
1542	0	0	4	1	6	2	7	9	6	4	10	13	10	12	9	17	30	22	26	18	16	21	10	20	24	15	31	34	12	23	19	34	24	30	27.1666666666667	28.3333333333333	34	56.6666666666667	37.8333333333333	39	53.1666666666667	45	45	69.6666666666667	44	39	41	57	55
1543	0	0	1	1	2	8	5	9	7	5	8	9	16	9	12	16	18	36	21	17	35	16	35	26	10	32	36	30	24	27	29	20	20	25	26	40	33	28.6666666666667	37.8333333333333	48	40.3333333333333	49	44	50	55.5	39	51	32	70
1544	0	0	5	3	2	4	9	11	10	10	7	8	23	7	10	15	10	18	14	24	27	17	35	12	21	20	31	26	35	31	22	28	34	27	33.1666666666667	44.6666666666667	20	30	38.8333333333333	37	32.1666666666667	46	50.5	61.6666666666667	54.8333333333333	47	83	50	40
1545	0	0	2	4	3	2	6	13	3	9	9	15	15	10	18	22	21	31	27	22	22	20	16	29	25	22	35	53	18	25	27	21	43	22	23	26.6666666666667	34	44.6666666666667	45	51	51	39.3333333333333	44.5	50.3333333333333	27	54	70	57	51
1546	0	0	3	3	3	5	9	8	8	6	11	10	6	16	10	11	13	29	18	16	26	26	24	34	22	27	26	23	36	33	30	22	26	20	29.3333333333333	27.3333333333333	40.5	57.3333333333333	24.8333333333333	58	40.3333333333333	46.3333333333333	48	41.6666666666667	37	49	51	61	36
1547	0	0	4	3	2	4	3	10	10	10	9	6	10	7	17	14	16	8	19	19	14	22	10	33	24	20	32	35	29	21	33	31	23	25	41	30	27	36.6666666666667	40.8333333333333	50	36	38.6666666666667	39	61.3333333333333	51	34	63	49	60
1548	0	0	1	2	4	4	9	6	10	6	7	10	16	13	15	17	16	34	16	23	14	20	19	30	18	25	19	21	25	30	28	29	27	34	28.1666666666667	36	31	43.6666666666667	36.6666666666667	44	42	61.6666666666667	35	25.6666666666667	34	50	42	62	52
1549	0	0	3	5	8	11	9	6	9	5	5	11	8	11	18	17	18	14	21	19	20	31	16	25	31	29	17	41	29	25	13	40	32	34	37.1666666666667	37	32	36.3333333333333	48.6666666666667	38	40.5	51	38	52	51	29	57	58	56
1550	0	0	1	3	4	6	5	6	3	9	9	7	12	8	15	17	25	32	23	20	14	19	20	18	24	31	6	45	31	23	29	32	40	26	26.3333333333333	36.3333333333333	23.5	31.3333333333333	30.5	41	46	54	39.5	54.6666666666667	33	43	56	60	57
1551	0	0	2	6	3	6	3	6	12	12	7	13	11	10	7	8	22	30	31	20	14	25	29	16	20	33	33	26	28	23	23	23	31	35	50	49.3333333333333	39.5	18.6666666666667	32.8333333333333	61	59.1666666666667	38	27	64.6666666666667	43.5	32	51	32	62
1552	0	0	4	2	3	5	4	9	6	5	9	9	10	10	14	21	16	24	15	26	20	28	28	26	25	18	26	24	22	30	31	28	33	31	30.3333333333333	30.3333333333333	24.5	49.6666666666667	38	28	51	43.3333333333333	51.5	50.6666666666667	49.8333333333333	57	40	63	57
1553	0	0	4	4	7	8	8	15	13	6	7	8	6	9	17	8	18	25	22	15	21	25	12	26	25	22	25	25	30	22	35	38	27	33	33.1666666666667	31.6666666666667	32.5	25.3333333333333	52.6666666666667	38	46.3333333333333	35	30	42	51.3333333333333	49	63	39	54
1554	0	0	3	6	1	5	5	14	6	14	6	13	14	8	16	13	16	19	21	17	24	25	26	28	24	22	25	27	24	22	25	34	30	24	26	29	49.5	42.6666666666667	36.8333333333333	26	54	36.3333333333333	34.5	41.6666666666667	36.6666666666667	29	53	69	49
1555	0	0	3	4	5	2	6	4	7	6	9	11	9	11	12	23	18	31	25	18	25	37	12	29	27	37	34	23	38	34	20	31	20	32	32.3333333333333	30	44.5	39.6666666666667	40.8333333333333	44	29	31.6666666666667	31.5	55.3333333333333	55	34	43	55	58
1556	0	0	3	3	2	10	6	10	13	8	7	14	12	10	10	16	15	19	26	27	15	21	22	17	21	22	33	33	37	34	33	32	26	38	26.1666666666667	32.3333333333333	40	27	40.8333333333333	55	45	48.3333333333333	43.5	61.6666666666667	48	47	56	42	43
1557	0	0	6	1	4	5	4	5	11	10	9	4	17	18	15	11	23	17	33	28	33	31	21	25	24	24	18	29	14	33	24	36	33	23	26.1666666666667	38.3333333333333	33.5	32	35	25	50.1666666666667	45	55.5	42.6666666666667	54.8333333333333	28	47	57	69
1558	0	0	2	3	4	3	11	4	6	4	6	7	11	14	12	14	16	20	26	17	22	10	25	16	24	25	29	34	33	22	23	26	17	28	35.3333333333333	38.3333333333333	25	52.6666666666667	26.8333333333333	44	51.3333333333333	48.6666666666667	33	37.3333333333333	45	44	48	46	69
1559	0	0	5	2	4	10	4	13	10	7	6	12	11	15	12	21	29	18	17	50	18	18	19	21	22	38	29	27	24	26	27	27	22	43	15.3333333333333	24.6666666666667	37	49.3333333333333	38.8333333333333	47	36.1666666666667	33	46	27.3333333333333	47	63	53	58	46
1560	0	0	9	2	5	6	6	3	9	9	4	10	12	6	8	12	20	25	21	23	12	31	25	20	15	30	27	23	23	28	36	21	22	42	27.3333333333333	38.3333333333333	27	54.6666666666667	39.6666666666667	53	27	60.6666666666667	41	54.3333333333333	38.8333333333333	39	65	37	55
1561	0	0	5	3	5	5	8	15	4	5	7	3	9	19	16	9	19	22	33	21	20	19	18	16	17	32	28	39	27	35	30	30	42	39	35.1666666666667	26.3333333333333	49.5	27	28	56	28.1666666666667	39.6666666666667	34	52	59	62	41	70	54
1562	0	0	1	1	4	5	2	8	6	12	3	12	14	14	14	15	15	22	27	24	17	20	19	24	25	22	22	31	29	22	20	48	37	44	45.3333333333333	46	35	42.6666666666667	25.6666666666667	41	73.1666666666667	43.6666666666667	53	28	47.8333333333333	62	54	41	48
1563	0	0	2	2	1	2	6	9	3	2	7	10	13	9	12	8	12	21	30	10	39	20	27	26	21	29	36	34	37	34	24	31	19	25	48.1666666666667	17	37	26	37.6666666666667	43	31.1666666666667	52.3333333333333	41	37	41.8333333333333	38	36	70	52
1564	0	0	2	5	5	0	8	5	8	11	5	10	9	12	14	11	8	20	21	34	19	26	20	24	22	27	28	22	29	26	39	28	23	28	44	24.3333333333333	36.5	32.6666666666667	43.5	25	40.1666666666667	43	47	40.3333333333333	37.8333333333333	37	41	70	63
1565	0	0	8	4	2	7	9	3	6	6	11	6	15	13	17	9	18	23	26	24	26	19	23	37	35	21	29	44	35	33	26	29	25	33	23.3333333333333	30	55	29	49	44	41.3333333333333	47	50	50	34	35	36	41	48
1566	0	0	5	1	2	7	5	7	12	4	14	10	3	8	19	11	19	18	26	21	22	15	25	36	29	21	26	17	28	21	34	26	39	35	31.1666666666667	33	44	33.6666666666667	25.5	39	39.5	46.6666666666667	29	53.6666666666667	35	52	55	52	41
1567	0	0	1	2	6	7	7	7	4	7	8	6	11	17	12	7	22	29	26	23	20	15	26	11	21	38	34	25	33	21	32	25	31	27	25.3333333333333	42	41	37	41.6666666666667	34	46.1666666666667	41	50.5	32	45.8333333333333	64	57	50	48
1568	0	0	5	2	6	7	2	7	10	3	8	8	12	10	21	17	19	18	33	29	22	24	19	39	26	13	31	31	25	29	26	28	39	40	28.1666666666667	23.3333333333333	40.5	31	39	55	39	41.6666666666667	62	59.6666666666667	45	45	62	58	55
1569	0	0	4	2	2	7	3	6	8	5	6	13	9	9	17	17	17	30	14	21	26	25	20	23	14	30	25	42	20	33	37	33	25	30	28.1666666666667	41.3333333333333	34.5	30	37	47	34.1666666666667	42	39	42.6666666666667	35	34	65	65	45
1570	0	0	5	6	6	9	9	7	8	5	2	14	9	9	14	19	22	15	18	27	19	18	25	25	17	23	22	34	22	18	26	37	26	30	27.1666666666667	37.3333333333333	33	52	35.8333333333333	39	45	42.6666666666667	43	38	54.8333333333333	51	42	56	63
1571	0	0	1	3	2	7	13	9	4	6	7	14	9	17	14	14	17	16	28	29	28	41	18	26	20	24	22	39	17	22	21	24	23	41	34	33	42	28.3333333333333	37.1666666666667	69	33.1666666666667	42.3333333333333	27	56	41	45	42	53	68
1572	0	0	2	4	3	11	3	9	14	6	11	13	10	14	12	8	13	18	29	23	29	24	24	23	23	30	21	32	29	27	36	26	52	19	28.1666666666667	24.3333333333333	33.5	55.6666666666667	51.6666666666667	34	50	29.6666666666667	36	37.3333333333333	40.8333333333333	57	49	70	55
1573	0	0	2	2	10	5	9	7	4	7	9	8	12	11	7	15	28	23	28	36	27	22	25	19	19	32	35	34	31	24	17	26	20	27	20.1666666666667	47	30.5	38	51.5	55	49.1666666666667	42.3333333333333	54	29	57.8333333333333	48	59	47	64
1574	0	0	1	1	3	5	8	7	11	4	8	8	15	6	13	15	17	22	21	19	30	20	14	25	23	25	17	33	26	33	42	35	27	28	21.3333333333333	45	38.5	36.3333333333333	47	23	37.3333333333333	47	36	42	40	49	36	57	78
1575	0	0	0	1	5	1	3	6	6	9	10	9	18	11	14	13	16	20	24	21	14	21	27	18	29	20	14	23	18	41	26	34	31	43	46.1666666666667	25.3333333333333	31.5	59.3333333333333	30	54	48.3333333333333	34	39	54.6666666666667	51	71	53	49	55
1576	0	0	0	4	4	3	5	12	11	9	13	13	7	5	13	15	7	18	18	13	21	18	19	29	37	25	29	41	30	26	27	44	24	30	28	25.3333333333333	31.5	44	47.6666666666667	32	28.3333333333333	42.3333333333333	40	50	45.8333333333333	43	48	68	48
1577	0	0	2	4	5	8	4	5	9	8	7	12	13	9	9	16	21	17	18	33	22	29	14	24	32	28	38	32	43	20	44	27	31	31	33.3333333333333	32.3333333333333	49.5	59.3333333333333	27.8333333333333	41	51.5	30	46	24.6666666666667	43.8333333333333	50	56	60	76
1578	0	0	5	4	7	5	10	5	9	6	7	6	9	15	6	5	17	18	24	22	19	21	21	14	42	19	30	20	18	26	29	24	25	39	24.3333333333333	47	30	41.6666666666667	36	30	37	47	61	44.6666666666667	34.6666666666667	40	57	60	48
1579	0	0	6	2	5	2	4	2	7	3	14	17	22	18	18	7	26	22	16	17	32	29	19	17	21	22	22	29	29	20	36	43	43	45	19	34.3333333333333	43.5	30.6666666666667	41.6666666666667	41	44.3333333333333	31	49	48.6666666666667	38.8333333333333	56	46	47	57
1580	0	0	4	2	3	4	3	13	7	9	6	8	9	13	11	17	14	28	24	43	23	26	15	11	19	31	37	35	39	32	33	33	17	18	45	35.3333333333333	48	65.6666666666667	44.8333333333333	40	39.1666666666667	64.3333333333333	45.5	43.6666666666667	47.6666666666667	47	47	42	55
1581	0	0	4	7	6	4	7	7	11	4	13	11	16	10	3	14	16	18	18	25	21	26	21	22	17	19	30	41	27	26	30	20	25	55	31.1666666666667	26.6666666666667	43	41.6666666666667	46.8333333333333	43	55	33.3333333333333	60	53.3333333333333	28.6666666666667	45	59	56	57
1582	0	0	0	2	6	3	13	8	7	4	3	8	13	11	11	17	18	18	21	27	20	20	23	24	24	27	31	28	30	31	47	18	24	20	39	39.3333333333333	45	28.6666666666667	25.6666666666667	39	51	40.6666666666667	42.5	72.3333333333333	36	39	49	50	58
1583	0	0	1	0	4	5	9	7	5	3	19	14	8	11	13	15	14	20	21	23	17	34	16	24	42	27	30	32	46	39	25	43	42	30	30	28.3333333333333	47	23	35.8333333333333	46	60.3333333333333	31.3333333333333	39	36	51.6666666666667	45	61	54	58
1584	0	0	2	5	1	4	9	9	9	15	9	6	15	10	24	16	18	24	24	23	22	12	9	18	25	28	26	27	30	43	17	16	31	16	26.6666666666667	35.3333333333333	38.5	38.3333333333333	44.6666666666667	44	45	53.6666666666667	34	43.6666666666667	53.8333333333333	52	53	50	50
1585	0	0	6	4	5	5	7	16	11	3	11	9	11	8	8	14	15	15	17	24	20	42	15	21	34	19	22	34	41	30	27	29	25	44	41.1666666666667	22	35	41.6666666666667	59.6666666666667	53	45.3333333333333	34	40.5	44.6666666666667	58	38	62	55	61
1586	0	0	4	3	4	2	8	12	14	11	14	9	16	10	9	18	14	28	15	26	21	25	21	20	31	19	30	49	27	24	19	37	25	41	32.3333333333333	31	35	42.6666666666667	43.8333333333333	42	45.1666666666667	36.3333333333333	48.5	39	47.8333333333333	52	48	45	52
1587	0	0	5	1	2	3	8	10	4	14	10	7	16	11	17	17	23	16	25	23	28	20	16	27	20	22	41	23	43	26	18	24	49	35	31.1666666666667	31.3333333333333	35.5	39.6666666666667	45	28	58	48	39.5	46.3333333333333	63	47	61	59	53
1588	0	0	3	2	3	8	7	5	8	10	9	3	16	7	13	12	11	29	18	23	17	28	22	25	17	16	50	32	50	19	26	34	32	37	35	34	38.5	44.6666666666667	66.5	50	36.3333333333333	52.3333333333333	43	56.6666666666667	40	26	76	47	47
1589	0	0	2	2	2	6	3	7	7	6	5	8	11	13	10	22	18	34	30	26	22	18	26	11	35	28	21	26	31	27	30	28	32	25	45	26.3333333333333	48	33	59.8333333333333	57	30.1666666666667	33	41	56.6666666666667	42.8333333333333	52	35	52	63
1590	0	0	3	4	3	7	8	7	8	7	7	11	11	12	13	31	7	25	19	39	19	10	16	22	27	25	35	36	16	40	22	31	47	41	32.3333333333333	47	30	33	49	44	49	40	27.5	46.6666666666667	47	47	45	47	43
1591	0	0	5	4	6	3	3	10	11	13	12	4	11	11	8	23	9	21	32	21	27	21	17	25	31	29	26	21	23	27	17	17	44	23	22	39.3333333333333	42	34	46	50	48	40.3333333333333	40	37	60	38	41	37	67
1592	0	0	1	3	3	4	3	4	12	7	9	8	14	19	7	19	29	34	13	22	25	21	24	23	22	29	24	23	23	33	19	27	25	25	40.1666666666667	36	35	40	57.8333333333333	43	43	29.6666666666667	29	54	34.3333333333333	43	50	55	50
1593	0	0	3	0	0	6	9	6	12	8	7	12	7	14	13	18	17	24	29	23	21	21	22	28	26	19	20	28	45	14	28	36	39	37	36.3333333333333	32	18.5	39	40.6666666666667	33	38	52	46.5	39	53.8333333333333	41	31	52	56
1594	0	0	3	0	1	6	6	6	10	6	5	14	9	17	11	17	14	25	30	21	24	29	30	27	28	35	36	35	50	46	32	27	20	25	25	34.6666666666667	49	67.6666666666667	41.8333333333333	30	41.6666666666667	44.3333333333333	26	36	47	37	72	55	52
1595	0	0	5	3	9	10	10	8	6	12	6	7	9	21	7	17	22	19	16	14	18	30	17	12	34	32	29	34	29	34	29	33	18	22	23.5	20	31	45	31	55	36.3333333333333	45.6666666666667	45.5	33	49.8333333333333	42	59	60	51
1596	0	0	3	2	4	5	4	13	5	9	8	13	10	8	8	10	21	25	21	43	25	24	21	27	27	21	33	25	37	17	28	30	26	28	17.1666666666667	31.3333333333333	34	34	57.6666666666667	51	32.3333333333333	43	51.5	33	52	40	46	36	73
1597	0	0	4	3	2	4	8	4	9	7	9	5	6	16	8	10	18	23	35	29	23	17	20	28	23	30	18	15	26	23	42	31	29	51	33.1666666666667	40	45.5	26.6666666666667	41.8333333333333	49	55	36	45	64.6666666666667	26.3333333333333	44	45	51	53
1598	0	0	0	4	2	4	13	9	9	6	9	14	12	10	20	14	18	29	17	11	27	16	27	24	17	36	17	42	37	46	33	27	23	34	38	46.6666666666667	25.5	39.6666666666667	41	33	36.3333333333333	43.3333333333333	35	68	42	36	43	64	45
1599	0	0	3	0	4	7	8	8	8	2	12	6	9	10	15	12	21	23	11	15	24	29	16	13	24	21	45	26	35	35	20	24	51	31	20	34.6666666666667	29	45.3333333333333	34	41	48.1666666666667	28	43	49	55.8333333333333	54	59	52	68
1600	0	0	2	1	3	5	6	7	7	4	7	16	13	11	14	24	16	16	19	24	10	10	31	18	25	31	20	16	32	40	31	22	38	39	31.1666666666667	31.3333333333333	45.5	39	41	44	52	42.6666666666667	36.5	46.3333333333333	52.8333333333333	50	59	43	61
1601	0	0	3	3	3	10	5	8	11	5	4	14	7	18	9	15	19	19	10	18	29	20	26	30	7	23	24	22	31	40	33	30	32	36	33.1666666666667	34	38.5	27.6666666666667	56	34	49	36.3333333333333	48	44.3333333333333	47	44	57	39	50
1602	0	0	2	3	4	6	8	10	8	3	4	7	6	14	11	10	9	14	14	22	18	26	27	30	29	36	22	23	26	22	31	43	22	33	40.3333333333333	39.6666666666667	36.5	40.3333333333333	45.6666666666667	42	25	58.3333333333333	33.5	51	42.5	36	52	63	76
1603	0	0	3	3	4	3	8	11	8	10	10	4	12	16	9	21	24	29	16	18	28	22	28	31	32	25	33	30	37	36	32	16	24	32	34.5	40	39	50	35.8333333333333	43	38.1666666666667	32.3333333333333	49.5	71.6666666666667	60	30	68	43	42
1604	0	0	1	1	4	6	7	6	11	14	10	10	12	17	13	19	18	18	16	26	26	19	21	38	26	27	15	18	19	37	27	32	20	25	34.3333333333333	33	41	43	61	39	45.1666666666667	51.3333333333333	38.5	44.6666666666667	47.8333333333333	57	37	65	51
1605	0	0	2	3	5	7	8	9	6	11	7	11	10	12	13	16	15	14	36	13	27	16	13	25	26	28	34	38	29	21	34	28	36	19	30.5	32.6666666666667	29	45	47	60	47	40.3333333333333	47	38.6666666666667	33	55	51	62	42
1606	0	0	3	3	2	5	7	2	9	4	12	11	10	9	17	28	11	34	28	32	16	17	11	21	19	26	27	18	28	36	28	27	28	31	34	38.3333333333333	39.5	53	33.6666666666667	46	30.1666666666667	43.3333333333333	50	37	41	66	54	46	66
1607	0	0	5	3	5	2	14	7	7	14	6	13	10	9	14	20	13	23	35	33	26	17	26	22	21	23	43	33	19	35	14	28	26	26	27	50.3333333333333	25	26	47.8333333333333	58	50.1666666666667	45.6666666666667	47.5	47.6666666666667	67.6666666666667	46	47	65	65
1608	0	0	4	3	7	4	4	8	6	9	9	7	11	20	13	12	9	17	21	27	19	26	32	30	19	27	35	38	15	20	26	37	20	41	37.3333333333333	21	39	47.6666666666667	33.5	41	49	56.3333333333333	46	52.6666666666667	45.8333333333333	65	45	54	60
1609	0	0	2	2	7	7	7	7	6	9	10	9	11	16	19	24	24	22	19	18	8	15	20	22	22	19	26	46	31	25	23	25	28	26	37	17.6666666666667	53	37	41	40	48	54.3333333333333	56	35.6666666666667	43.5	60	53	73	50
1610	0	0	1	1	6	3	7	13	12	8	9	11	7	11	19	14	21	22	18	25	30	25	23	31	34	26	37	30	31	22	31	16	46	19	35	40.3333333333333	28	49.6666666666667	33	47	43	39	28.5	43	48.6666666666667	39	52	47	58
1611	0	0	3	1	5	4	7	4	11	13	9	4	14	9	7	13	18	13	23	22	34	13	35	17	31	30	27	24	26	26	46	32	30	19	26.5	30.3333333333333	25	29.6666666666667	47.8333333333333	34	28	50.6666666666667	53.5	47	68.8333333333333	61	53	49	32
1612	0	0	4	4	2	6	5	9	2	9	11	13	9	5	12	17	16	29	29	24	26	12	22	19	17	27	27	31	30	21	29	23	24	41	26.1666666666667	35.3333333333333	33	28.6666666666667	25.8333333333333	29	46	39	51.5	54.6666666666667	45.8333333333333	60	41	46	58
1613	0	0	2	6	4	2	6	8	4	8	7	15	16	12	18	9	17	16	18	23	28	32	12	32	30	38	21	31	36	27	17	27	28	38	37.5	35.6666666666667	37	50.6666666666667	30.8333333333333	56	45	49.3333333333333	53	43	53.5	43	44	49	67
1614	0	0	2	3	2	7	10	7	8	4	11	13	7	8	16	20	10	26	21	25	13	24	18	18	26	27	21	23	37	23	34	28	23	44	34.3333333333333	32	57.5	25.6666666666667	34.6666666666667	41	51.3333333333333	41	50	47.6666666666667	55	50	42	41	63
1615	0	0	7	3	4	4	9	9	7	13	4	14	12	14	12	15	16	24	26	28	17	18	25	16	22	24	33	26	24	35	32	22	27	36	37	22.3333333333333	41	46	28	29	45.1666666666667	34.6666666666667	51.5	31	47.8333333333333	47	45	62	47
1616	0	0	1	5	4	6	6	12	8	7	9	19	11	10	13	25	17	20	21	20	17	11	17	30	28	21	23	21	39	26	29	29	29	21	22.1666666666667	40.6666666666667	38.5	33	19	49	48.3333333333333	54	35.5	46.6666666666667	40.8333333333333	42	68	32	53
1617	0	0	1	5	6	4	9	4	8	4	14	10	10	14	9	12	13	35	21	29	29	19	23	28	36	19	23	22	23	36	34	33	24	26	31.3333333333333	40	32	39.6666666666667	48	48	58	41.3333333333333	46	32.3333333333333	65.6666666666667	34	67	46	43
1618	0	0	4	1	4	5	7	4	9	6	8	13	13	15	8	12	20	25	20	20	20	29	12	25	21	23	25	24	22	34	26	39	25	25	36	26.3333333333333	51	32.3333333333333	37	42	32.1666666666667	30.3333333333333	51	51	39	46	42	72	60
1619	0	0	4	1	3	3	8	7	12	7	6	12	11	7	16	16	22	12	23	29	8	24	17	19	22	27	24	23	18	13	24	38	36	17	28	26.3333333333333	14.5	48	37.6666666666667	53	31	47	54	46	54.8333333333333	64	48	53	47
1620	0	0	2	2	3	1	7	8	3	15	8	12	5	13	13	13	9	21	14	27	22	19	24	31	26	31	23	12	35	22	33	38	37	36	27	45.3333333333333	21	41	44.8333333333333	28	51.1666666666667	38	49	53.3333333333333	41.8333333333333	44	56	61	56
1621	0	0	4	1	5	4	4	13	7	7	9	6	21	10	9	17	15	20	22	29	17	26	22	26	25	34	17	27	41	37	44	34	21	37	27	39	42.5	42	26	34	44	29	39	59	60	66	39	62	46
1622	0	0	3	2	3	9	3	9	7	9	5	13	7	12	8	17	20	18	21	24	21	18	16	20	24	21	18	24	29	29	39	39	37	28	19.1666666666667	28.3333333333333	53	42	39	31	49	41	61	31.6666666666667	47	60	35	39	73
1623	0	0	2	3	2	9	12	6	5	5	8	10	6	9	11	9	13	14	19	16	23	26	38	16	32	31	44	37	30	27	26	18	22	37	27	39	30	42.3333333333333	27.8333333333333	28	43.1666666666667	57.6666666666667	40.5	43.3333333333333	35.8333333333333	67	59	42	46
1624	0	0	3	1	4	4	5	6	9	6	13	11	13	13	15	19	17	33	25	28	13	29	16	5	21	41	49	27	32	24	33	34	21	23	18	32	46.5	46.6666666666667	27	49	36.1666666666667	36	48	46	68.8333333333333	51	55	66	50
1625	0	0	2	2	6	4	4	14	13	4	4	15	14	19	15	13	16	31	33	18	29	31	28	15	22	29	32	27	30	31	21	34	16	31	41.1666666666667	36.3333333333333	45.5	23	60	39	52.1666666666667	33.3333333333333	47.5	48.6666666666667	46.5	48	49	43	54
1626	0	0	3	4	3	4	9	13	5	7	6	9	16	11	11	10	21	22	20	32	16	32	27	14	21	35	21	38	26	38	24	29	24	28	30	29	52	30	60.6666666666667	42	37.3333333333333	53.6666666666667	45	33	47.6666666666667	35	46	53	34
1627	0	0	1	3	2	5	4	6	6	7	8	3	8	14	11	14	12	19	18	22	13	22	29	23	23	35	20	36	34	24	32	25	23	29	17	32	33.5	30.6666666666667	35.8333333333333	41	55	46	54	68	45.6666666666667	49	38	52	53
1628	0	0	1	4	7	9	7	7	9	6	8	5	20	15	6	21	21	24	22	27	25	22	18	31	23	24	18	38	33	33	25	31	25	42	33	33.6666666666667	32	32.6666666666667	25.8333333333333	31	46	33.3333333333333	50	40	43	36	45	66	47
1629	0	0	4	2	6	5	4	9	9	7	12	20	3	11	8	24	16	19	16	35	21	36	27	19	35	18	25	30	30	31	21	25	20	33	16.5	39	40.5	32.3333333333333	49.8333333333333	25	49.1666666666667	41	52.5	51	38.5	48	50	47	61
1630	0	0	1	3	2	5	8	9	11	4	7	11	8	11	21	17	11	16	27	23	21	26	28	16	31	25	23	24	34	11	31	37	28	34	53.1666666666667	38	58	35	28.8333333333333	41	40.3333333333333	36.3333333333333	27	46.6666666666667	60.8333333333333	51	46	55	60
1631	0	0	3	1	6	13	7	12	20	9	10	9	13	14	11	7	16	40	18	24	16	23	20	17	34	20	35	22	32	30	27	33	39	30	27	30	37.5	41.6666666666667	41.6666666666667	47	37.1666666666667	35	28.5	54.6666666666667	38	35	56	48	51
1632	0	0	2	2	4	5	7	0	6	7	5	8	10	11	6	15	12	16	24	21	35	20	28	39	32	21	33	34	27	26	21	24	32	15	41.1666666666667	34.3333333333333	29.5	28	41.8333333333333	53	41.1666666666667	56	29.5	36.3333333333333	58.6666666666667	62	45	51	51
1633	0	0	0	3	2	3	3	6	5	4	11	10	17	15	21	14	18	20	14	42	15	17	24	13	22	32	18	28	40	31	23	27	37	43	25.1666666666667	45.6666666666667	29	42.6666666666667	27	40	48.1666666666667	36.3333333333333	40.5	28.6666666666667	33.8333333333333	63	58	46	44
1634	0	0	2	2	1	5	7	5	10	7	13	12	8	20	15	16	18	20	26	22	28	26	21	38	35	28	22	31	20	31	16	17	28	21	22.1666666666667	52	41	35	32.8333333333333	33	45.1666666666667	51.6666666666667	52	43	60.8333333333333	42	35	59	48
1635	0	0	0	2	1	4	7	5	6	7	8	11	15	10	11	12	21	17	13	37	19	21	33	29	18	16	24	21	27	33	30	9	22	40	42.3333333333333	26.3333333333333	27.5	30.6666666666667	31.6666666666667	38	51	40	36	29.6666666666667	48	59	45	73	52
1636	0	0	3	1	9	2	6	10	6	5	8	10	13	16	17	9	18	29	20	22	8	15	18	28	25	39	38	16	22	23	24	29	28	42	21.3333333333333	27.3333333333333	26.5	58	38.6666666666667	48	43	55.3333333333333	47.5	50.6666666666667	53.6666666666667	45	62	49	58
1637	0	0	2	4	3	7	4	8	4	8	13	8	12	7	14	13	16	21	25	22	14	22	29	25	26	15	37	17	37	25	25	32	46	34	52	25.6666666666667	44	38	37.6666666666667	42	51.1666666666667	39	31	60.6666666666667	37	41	36	34	53
1638	0	0	3	2	5	4	9	4	9	7	10	11	17	11	8	19	23	31	25	20	37	28	32	17	22	36	38	40	40	16	30	34	26	17	26.1666666666667	32.3333333333333	22	44.6666666666667	33	36	55.1666666666667	33.3333333333333	52	41	50.5	46	55	53	44
1639	0	0	3	1	3	6	7	14	5	8	11	11	5	17	17	15	15	16	21	37	22	32	24	31	16	39	20	15	23	22	29	24	30	21	27.5	11.3333333333333	33	38	50.6666666666667	34	21.3333333333333	42.3333333333333	50	52.3333333333333	41	66	67	47	55
1640	0	0	4	3	5	5	7	6	9	5	8	6	16	9	6	9	9	11	27	32	14	17	17	13	17	26	37	39	20	35	23	26	25	35	16.1666666666667	24.3333333333333	41	58	45.8333333333333	55	49	29.3333333333333	50.5	50.6666666666667	59	64	40	55	64
1641	0	0	3	6	2	8	3	3	5	11	11	10	2	11	8	19	13	30	14	30	26	16	18	36	33	29	21	41	17	28	29	30	22	38	28	33.3333333333333	23	35.3333333333333	46.8333333333333	40	45.3333333333333	37.3333333333333	36.5	46.6666666666667	49.5	36	42	34	46
1642	0	0	2	6	4	5	4	8	5	5	9	16	11	22	10	14	29	19	22	14	19	14	24	31	13	29	40	25	33	29	23	28	23	32	40	29.3333333333333	32.5	45.3333333333333	46.8333333333333	37	37	55	62.5	35.6666666666667	44	45	61	45	68
1643	0	0	3	2	4	6	13	16	5	10	7	11	9	16	13	6	16	27	17	22	20	30	29	13	36	28	38	26	20	21	46	39	40	40	44.1666666666667	29.6666666666667	31.5	34.3333333333333	50	57	52	43.3333333333333	31.5	51	26	43	61	64	75
1644	0	0	0	2	4	8	10	6	7	3	9	5	7	10	16	6	14	26	24	27	25	19	27	19	21	31	20	51	43	30	27	18	40	29	21	30.3333333333333	40.5	37.6666666666667	48.5	31	40.3333333333333	47	44	65.3333333333333	36.6666666666667	42	57	71	56
1645	0	0	4	2	0	6	6	9	9	7	5	7	8	12	21	25	16	27	17	24	25	27	27	18	33	24	19	29	33	18	26	28	26	29	25	22	45	36.6666666666667	39.8333333333333	53	36.1666666666667	42	47.5	36	38	54	45	50	54
1646	0	0	3	5	3	6	6	10	8	5	7	15	8	12	5	16	28	17	21	31	33	15	18	30	14	17	21	11	25	32	28	25	29	27	39.1666666666667	32	48.5	53	39.8333333333333	37	29	31	59.5	52	44.8333333333333	38	55	62	51
1647	0	0	1	5	2	6	5	4	9	3	7	7	8	8	12	11	15	22	34	19	22	30	22	22	34	19	42	30	21	29	33	45	21	36	29.3333333333333	34.3333333333333	33.5	44	38	37	36.1666666666667	55	52	52	49	59	33	52	56
1648	0	0	1	4	5	7	8	8	10	8	8	11	14	8	18	18	13	20	14	27	30	27	14	14	22	28	28	20	25	38	18	16	51	25	23.1666666666667	36.3333333333333	36	37	37	43	58	44.6666666666667	28.5	25	41.8333333333333	43	48	49	36
1649	0	0	2	5	3	7	6	5	10	13	10	8	10	7	8	12	16	27	23	15	23	18	13	27	35	27	25	25	32	31	23	22	30	36	29.1666666666667	38	37.5	38	39.6666666666667	23	29.3333333333333	35	53	40	41.8333333333333	41	34	52	52
1650	0	0	5	4	4	3	1	5	8	8	7	14	11	17	12	20	13	14	18	30	35	28	25	34	29	23	16	24	23	21	28	27	36	21	28	21.3333333333333	25	39.3333333333333	45	36	47.5	47	43	36	57.6666666666667	53	35	55	61
1651	0	0	2	6	2	5	4	11	9	15	9	7	12	16	17	25	17	18	33	29	23	10	15	23	17	16	39	36	27	26	26	36	44	23	40.5	25	39.5	31	53	33	39.1666666666667	37.6666666666667	51	36.3333333333333	46.8333333333333	56	55	58	76
1652	0	0	2	4	3	6	4	4	8	12	4	8	16	10	15	10	24	23	18	18	26	29	24	14	27	18	30	26	52	18	26	24	22	30	45.1666666666667	18.3333333333333	46.5	42	39.8333333333333	18	41.1666666666667	42.6666666666667	48	49	42	45	54	59	58
1653	0	0	1	3	3	5	6	15	13	6	11	7	8	13	7	16	22	19	22	18	19	26	35	30	29	20	28	35	34	26	29	28	45	25	32.1666666666667	22	34	30.6666666666667	43.6666666666667	50	41	49	51.5	36.6666666666667	40.8333333333333	42	48	51	70
1654	0	0	3	4	1	6	3	9	11	9	8	10	17	18	11	15	17	16	21	22	27	27	16	33	17	31	33	21	9	31	29	31	14	27	27.1666666666667	45	32.5	38	40.6666666666667	50	25.1666666666667	49.6666666666667	49	37.3333333333333	41.8333333333333	51	46	53	61
1655	0	0	3	3	2	7	9	3	12	5	3	7	12	16	5	17	12	22	22	20	30	23	12	12	29	30	24	20	35	25	29	31	31	36	28.3333333333333	24	26	43.6666666666667	50	52	43.1666666666667	41	50	36.6666666666667	73	34	54	61	72
1656	0	0	0	2	4	5	5	4	7	5	9	8	17	16	13	14	16	23	29	19	18	23	11	23	20	29	20	39	40	22	31	31	27	31	33.5	28.3333333333333	25	49.3333333333333	31	53	48.3333333333333	38	42.5	46.6666666666667	41	45	43	71	47
1657	0	0	2	4	4	7	12	11	10	6	6	11	13	12	17	11	20	22	34	27	18	28	17	17	21	36	19	27	43	34	22	25	32	32	29	52.3333333333333	47	62	33.8333333333333	43	32	43.3333333333333	35.5	28	44.8333333333333	60	74	48	58
1658	0	0	4	4	3	4	6	5	4	7	11	6	10	19	11	21	20	20	23	15	21	24	22	29	17	34	41	13	29	34	32	33	12	23	24.5	44	30	19	25.8333333333333	19	51	18	32	43.6666666666667	52.6666666666667	50	47	52	44
1659	0	0	0	3	5	5	9	8	10	8	8	11	10	9	12	15	19	26	21	21	19	16	23	27	31	26	23	19	35	30	19	23	36	23	46	33	39	34.3333333333333	38	65	50.1666666666667	61	54.5	33.6666666666667	43.8333333333333	51	51	53	49
1660	0	0	4	2	8	1	5	9	6	7	6	7	11	7	10	20	33	14	19	17	16	26	26	22	19	31	24	28	24	26	35	29	45	26	28.1666666666667	36.6666666666667	37.5	43.6666666666667	58	41	40	47.6666666666667	51.5	32	45.6666666666667	48	61	49	60
1661	0	0	4	2	7	4	3	6	8	7	9	8	13	19	7	24	10	25	29	21	21	25	18	36	9	23	30	28	34	27	33	27	32	34	15	30.3333333333333	33.5	42.6666666666667	37.8333333333333	63	52.1666666666667	50.3333333333333	36.5	48.6666666666667	43	38	59	50	57
1662	0	0	5	3	3	6	8	6	5	10	12	5	13	17	11	27	13	11	35	17	18	16	35	19	21	25	29	20	28	14	31	33	22	20	31.3333333333333	30.6666666666667	30.5	43	58	40	49.3333333333333	47	53.5	46.3333333333333	44.5	40	41	59	41
1663	0	0	3	1	1	7	9	9	8	10	10	7	7	9	6	12	25	17	32	26	17	26	13	20	24	26	22	32	31	37	37	39	34	25	40.1666666666667	26.3333333333333	37	41.6666666666667	64.8333333333333	56	59	55.3333333333333	36	52.6666666666667	62.8333333333333	29	63	70	65
1664	0	0	3	2	2	5	7	7	11	9	7	14	14	12	11	11	25	26	19	28	22	26	16	26	27	29	16	44	22	31	25	39	27	38	37.1666666666667	49.3333333333333	35.5	41	35	41	48.1666666666667	55.6666666666667	42.5	31	33	53	54	61	49
1665	0	0	2	4	4	4	11	14	6	9	8	11	13	19	15	17	13	23	20	25	29	16	26	16	21	25	29	25	34	35	29	26	22	24	38.1666666666667	48.3333333333333	29.5	29.6666666666667	42.6666666666667	29	22.3333333333333	61	50.5	56.6666666666667	52.5	73	53	51	70
1666	0	0	5	2	3	5	5	8	7	13	2	15	13	9	10	9	20	27	31	14	18	24	25	28	25	23	11	23	13	12	29	31	42	30	33.1666666666667	27	51.5	38	49	36	39.5	52	37.5	34.3333333333333	52.6666666666667	63	59	57	51
1667	0	0	3	3	4	7	8	15	8	5	16	6	15	8	11	7	18	25	30	21	20	17	22	19	28	16	24	36	36	32	40	41	25	27	26.1666666666667	38	24.5	29.6666666666667	24.8333333333333	49	42.5	36.3333333333333	45	43.3333333333333	58.3333333333333	42	50	65	40
1668	0	0	4	2	4	4	6	2	7	6	5	11	9	13	18	11	10	25	19	14	20	16	24	18	28	40	37	39	20	47	34	35	31	31	37.3333333333333	43	21	32.6666666666667	46	42	41	29.6666666666667	49.5	48.6666666666667	56.6666666666667	46	39	59	43
1669	0	0	2	3	7	7	2	6	10	8	5	9	5	11	14	18	21	32	16	20	32	16	23	21	21	33	20	20	33	34	17	27	35	20	28	43.3333333333333	33	39.3333333333333	48	44	45	45.3333333333333	25.5	69.3333333333333	39	46	30	70	48
1670	0	0	5	4	6	3	10	8	10	3	9	13	8	8	15	17	12	16	21	30	21	19	28	30	25	22	38	20	41	35	33	26	28	30	30.5	18	35.5	25.6666666666667	25.8333333333333	42	39	41	41	35	45	50	69	58	40
1671	0	0	4	5	3	7	6	9	10	8	15	5	15	7	17	14	18	22	14	16	21	24	17	15	19	29	19	24	26	35	14	39	40	30	38.1666666666667	33.3333333333333	33	36.6666666666667	40	27	31	58.6666666666667	54.5	47	36.6666666666667	53	55	57	53
1672	0	0	2	6	2	6	5	7	7	7	10	5	7	3	19	3	22	30	38	17	24	24	30	18	20	27	31	22	25	35	36	32	24	36	27	35.3333333333333	45	23.6666666666667	53.6666666666667	40	29	43.3333333333333	35.5	43.3333333333333	37	46	44	33	66
1673	0	0	2	1	5	7	7	4	8	3	7	12	13	15	11	28	15	21	15	31	27	30	23	20	26	34	11	31	22	37	17	21	21	17	41.1666666666667	42.3333333333333	35	43.6666666666667	39	59	37.1666666666667	37.3333333333333	32.5	53.6666666666667	39.8333333333333	30	40	51	47
1674	0	0	3	4	0	3	6	13	5	6	9	8	11	14	16	15	16	26	20	29	16	20	29	33	28	41	33	29	39	34	30	22	32	22	25.1666666666667	29	43	33	37	36	64.1666666666667	42	28.5	42.3333333333333	29.8333333333333	50	63	39	69
1675	0	0	3	1	4	5	8	10	4	8	6	15	14	12	12	17	12	15	21	26	17	27	22	21	14	40	33	31	22	24	26	48	35	19	34.5	26.6666666666667	32	50.3333333333333	53.8333333333333	52	50	51	38	53.3333333333333	58.5	56	54	53	43
1676	0	0	4	1	4	4	7	5	7	12	7	12	8	16	13	15	9	24	27	28	18	29	14	24	26	29	36	30	12	22	39	41	26	23	33.1666666666667	41.6666666666667	46.5	37	45.6666666666667	24	36.1666666666667	28.6666666666667	25.5	38	30.8333333333333	52	64	57	49
1677	0	0	6	3	3	5	5	5	8	9	6	9	10	6	19	24	12	28	32	15	23	18	38	20	29	19	32	25	19	37	32	22	35	24	26.3333333333333	33	27	31.3333333333333	52	34	40.1666666666667	41	45.5	34.6666666666667	50	53	64	45	46
1678	0	0	4	0	6	4	4	9	7	7	6	5	11	19	9	20	16	23	32	10	25	22	14	18	13	37	34	43	33	39	32	21	35	49	25	31	42.5	40.3333333333333	31.8333333333333	48	44.1666666666667	55.3333333333333	52.5	44	72	71	60	59	50
1679	0	0	4	5	9	7	9	12	7	10	11	7	9	5	13	18	17	18	19	25	22	21	28	27	25	37	29	20	16	45	27	16	35	31	30	39.3333333333333	34	30	48	39	31.3333333333333	48	43	31	40.8333333333333	62	64	48	42
1680	0	0	3	2	5	9	12	6	8	7	9	15	8	13	8	23	11	17	22	13	32	24	38	15	21	22	23	31	39	34	23	25	44	30	21	36	32	25.3333333333333	41.6666666666667	34	31.3333333333333	39.6666666666667	46.5	37.3333333333333	74.8333333333333	43	57	32	50
1681	0	0	1	5	4	3	5	11	9	5	4	10	6	12	20	19	9	15	26	37	25	11	29	32	20	28	28	20	31	23	23	20	22	32	30.3333333333333	28	22	32.6666666666667	41	42	65.1666666666667	52.3333333333333	38	34.3333333333333	33	53	61	73	59
1682	0	0	3	4	3	6	4	15	9	5	8	11	11	16	15	18	15	14	17	28	16	20	20	29	26	29	30	29	34	27	25	27	22	25	33.1666666666667	26.3333333333333	32.5	36.6666666666667	35.8333333333333	50	36.1666666666667	41	39	39.3333333333333	39.5	32	58	50	58
1683	0	0	1	3	8	4	13	5	8	9	9	9	18	13	21	15	19	23	18	28	19	26	28	15	21	35	22	26	34	41	12	15	20	33	38.3333333333333	35	46.5	46.6666666666667	39	42	46.3333333333333	53	31	39.3333333333333	71.8333333333333	51	47	48	46
1684	0	0	7	3	2	8	6	5	8	6	5	12	10	17	11	11	22	34	16	18	26	19	19	33	27	23	28	29	45	29	23	31	30	36	28	33.3333333333333	40.5	30.6666666666667	45	32	46	41	41.5	35.6666666666667	34	58	45	53	57
1685	0	0	5	4	2	7	9	6	9	4	9	10	9	12	15	14	21	13	20	28	30	23	23	31	23	17	23	29	23	33	15	28	33	44	39	32.3333333333333	44	34.6666666666667	48.8333333333333	39	36.1666666666667	40.3333333333333	43	58.3333333333333	44	44	64	65	41
1686	0	0	2	1	3	3	7	12	6	9	9	10	6	10	14	21	14	17	14	21	18	24	6	28	26	33	42	22	12	20	20	22	33	42	40	26.6666666666667	25.5	47.6666666666667	31	44	22	29	45	53.6666666666667	38.8333333333333	75	39	65	57
1687	0	0	2	3	2	5	9	6	7	6	8	7	13	10	14	18	17	25	17	17	20	25	30	25	25	21	30	20	28	40	26	27	26	20	31	27	42.5	46.6666666666667	45	52	35.1666666666667	42.3333333333333	34.5	53.3333333333333	28	49	37	83	53
1688	0	0	6	3	5	3	6	11	6	7	7	12	13	14	14	20	15	19	24	19	15	32	20	35	21	21	25	35	28	26	27	21	26	29	23.1666666666667	41.3333333333333	46	44	34	38	61.1666666666667	28	46	51.6666666666667	49	42	58	74	82
1689	0	0	2	3	8	4	13	14	12	8	8	9	10	14	24	19	21	18	31	24	30	24	41	34	15	19	29	29	27	41	30	25	41	18	34.3333333333333	25.3333333333333	29.5	44.6666666666667	45.8333333333333	46	40.5	59.3333333333333	24	41.6666666666667	33.6666666666667	35	56	58	67
1690	0	0	4	2	4	2	9	12	7	6	2	5	11	20	8	16	10	15	27	21	17	16	25	24	17	53	34	26	28	31	22	32	26	22	15	55.6666666666667	30.5	30.6666666666667	30.8333333333333	42	50.5	48.3333333333333	35	39.6666666666667	37.8333333333333	55	38	55	57
1691	0	0	3	2	2	4	10	8	10	9	6	7	9	9	10	12	18	13	25	15	17	26	13	24	18	25	31	44	39	18	18	20	21	29	26.5	29.6666666666667	19	60.3333333333333	36	40	42.1666666666667	40.6666666666667	47	75.6666666666667	46.6666666666667	55	65	43	52
1692	0	0	4	3	4	5	7	4	6	8	8	5	12	14	18	23	14	16	21	22	27	20	26	28	25	19	10	24	30	39	29	42	27	25	35.3333333333333	41	29	29.6666666666667	38	42	41	49.3333333333333	35	39.6666666666667	48.6666666666667	67	37	40	33
1693	0	0	6	1	2	0	10	5	8	13	6	10	10	6	12	11	15	24	29	27	18	21	22	21	17	18	21	21	39	26	23	34	20	26	38.3333333333333	27.3333333333333	40	30	48.8333333333333	46	36.1666666666667	42.3333333333333	32.5	48	43.6666666666667	39	40	52	67
1694	0	0	3	4	2	6	7	6	4	7	5	11	21	9	15	11	12	30	24	24	20	25	27	21	14	22	33	29	28	25	39	38	31	43	34	37.3333333333333	29	31.6666666666667	34.8333333333333	31	47	47.3333333333333	34	32	47.6666666666667	45	58	50	60
1695	0	0	3	3	3	7	3	11	4	2	3	9	16	6	18	18	13	24	19	23	30	21	23	22	15	19	26	30	32	8	27	17	23	43	26.3333333333333	21	39.5	41	37.5	40	32	33	54.5	52.6666666666667	40.6666666666667	57	59	37	61
1696	0	0	1	0	4	4	7	3	11	7	12	9	14	15	12	13	21	17	33	18	18	23	34	16	27	22	21	31	25	18	42	22	44	35	16.5	41	40.5	38	40.8333333333333	35	34.1666666666667	49.6666666666667	44.5	41	59.8333333333333	47	58	60	40
1697	0	0	0	4	5	4	3	4	11	11	7	8	12	16	16	18	30	20	27	16	23	17	26	17	19	27	20	25	23	25	24	29	17	37	50.1666666666667	33.3333333333333	50.5	42	43.5	46	38.1666666666667	47.6666666666667	48	51	61	65	50	64	50
1698	0	0	0	3	6	3	7	11	7	9	12	8	18	7	12	12	17	20	19	23	30	26	31	21	20	27	28	41	21	32	40	35	25	21	34.1666666666667	44	28	48	59.6666666666667	36	25	53	57.5	52.6666666666667	49.6666666666667	44	39	32	44
1699	0	0	3	4	3	8	2	6	8	13	3	15	13	13	12	16	23	29	21	15	11	17	11	29	20	25	33	29	26	40	35	26	28	34	24.1666666666667	38	14	29.6666666666667	33.8333333333333	38	59	34	52	44	33.5	60	45	49	58
1700	0	0	2	2	2	5	6	8	9	8	8	8	5	11	13	13	15	15	26	19	30	24	12	20	23	26	43	23	15	45	13	48	26	30	42.1666666666667	44.6666666666667	26.5	26	27.8333333333333	43	44.1666666666667	42.6666666666667	49	57.3333333333333	47.6666666666667	53	55	47	54
1701	0	0	0	3	4	7	4	11	7	6	7	4	12	9	13	11	16	25	16	18	25	18	18	18	14	32	21	42	47	33	19	27	19	23	22	40.3333333333333	41	46	25	48	48.6666666666667	38	33.5	34.3333333333333	43.6666666666667	47	50	40	37
1702	0	0	2	2	3	4	5	9	11	9	8	18	12	15	10	9	19	15	28	23	20	22	28	15	31	33	36	39	40	22	23	34	24	33	33	31.3333333333333	48.5	36.6666666666667	41	42	37.1666666666667	51.6666666666667	52	41.3333333333333	46.8333333333333	53	60	50	58
1703	0	0	2	4	8	6	7	9	13	7	9	5	5	17	18	20	16	24	26	27	20	23	14	25	39	19	32	30	19	38	22	32	47	23	24	31.6666666666667	26.5	42	42	39	49	32.3333333333333	49.5	55.6666666666667	61	41	32	39	47
1704	0	0	4	2	4	6	6	5	8	7	10	21	7	8	13	19	20	16	19	28	14	23	20	19	29	40	24	11	21	23	20	30	26	29	25.5	37.3333333333333	40.5	31	39.6666666666667	57	32	40	40	29	55.6666666666667	47	60	61	72
1705	0	0	2	2	4	5	5	8	3	7	7	8	22	14	6	17	11	31	16	18	31	18	35	16	25	23	25	43	25	31	26	32	37	14	28.3333333333333	25.3333333333333	29.5	36	49.6666666666667	58	44	35.3333333333333	35.5	52.6666666666667	51.8333333333333	46	64	39	73
1706	0	0	0	1	8	7	9	9	10	1	6	12	19	13	14	21	10	23	20	13	24	24	18	18	23	31	31	36	40	29	27	29	31	32	42	27.3333333333333	28.5	40	36.8333333333333	48	32	39	46.5	47.6666666666667	38	38	44	43	57
1707	0	0	5	2	3	3	7	8	4	10	3	9	14	11	9	14	13	16	32	25	20	21	20	18	20	18	26	20	23	29	35	16	34	20	23.3333333333333	32	31.5	49	39.6666666666667	43	61	52.6666666666667	63	39	33	39	64	70	40
1708	0	0	4	2	5	3	6	7	7	6	3	8	16	18	13	14	17	34	18	8	19	25	29	25	15	26	37	29	58	38	27	20	30	32	20.1666666666667	17	48.5	26	53.8333333333333	43	42.1666666666667	35	51	43	40.8333333333333	56	55	46	70
1709	0	0	3	1	9	4	4	3	4	10	8	9	6	9	14	22	24	22	18	25	26	25	22	26	27	11	44	24	22	20	33	36	30	18	35.1666666666667	20.6666666666667	43	32	42	58	31	30	53	43.6666666666667	42.5	63	60	49	57
1710	0	0	2	1	3	6	3	2	10	8	10	12	13	12	4	18	16	38	20	23	30	21	20	19	22	38	20	34	34	19	35	29	26	24	36.1666666666667	48.3333333333333	31.5	54	40.6666666666667	47	46.3333333333333	53.3333333333333	45.5	55	39	55	44	50	56
1711	0	0	5	2	5	5	2	10	12	9	9	8	14	11	20	8	9	15	30	15	31	19	29	19	19	30	26	16	35	29	33	50	26	23	38	22	37	46.6666666666667	36.6666666666667	55	35.1666666666667	38	55	50.6666666666667	46.8333333333333	39	57	53	70
1712	0	0	3	6	1	4	4	7	8	7	12	6	18	12	15	18	22	20	23	31	18	22	25	18	25	28	29	24	31	27	31	29	39	30	36.1666666666667	37.3333333333333	18.5	31.6666666666667	30	46	54.1666666666667	45.6666666666667	50	45	61.6666666666667	44	42	60	41
1713	0	0	2	3	3	4	6	2	6	8	10	13	10	10	14	11	14	21	25	15	16	25	21	22	24	21	24	24	29	21	22	35	36	32	24.3333333333333	23	30.5	49.6666666666667	37	40	38	30.3333333333333	62	43.6666666666667	45	45	45	71	63
1714	0	0	3	2	4	8	5	10	7	6	7	6	13	9	2	13	22	28	15	14	20	17	36	16	25	28	36	31	24	40	22	31	27	36	27	31.3333333333333	48.5	36	56	36	38	44.3333333333333	56	49.6666666666667	54	48	49	49	41
1715	0	0	1	3	4	3	8	1	4	9	7	11	12	15	12	14	21	30	18	11	23	14	18	22	19	20	19	36	34	42	39	22	27	36	19.3333333333333	50.3333333333333	36.5	35	44	48	39.1666666666667	38	50	35	44.5	45	49	40	48
1716	0	0	4	4	2	1	5	4	10	9	8	9	15	9	10	16	23	18	23	27	28	17	23	36	21	23	21	23	26	45	26	25	20	28	23.1666666666667	34	30	50	40	41	47	34.3333333333333	53	39	64.8333333333333	42	40	65	67
1717	0	0	3	3	1	4	6	11	4	6	7	14	8	14	7	26	23	17	24	17	17	36	16	16	16	20	26	41	34	28	24	21	29	39	26	40.6666666666667	50.5	41	39.8333333333333	38	54.3333333333333	35.3333333333333	48	37	48.6666666666667	71	51	38	65
1718	0	0	3	0	3	1	6	11	11	4	11	8	12	10	22	15	12	22	19	23	24	21	20	20	23	29	31	27	22	34	30	34	34	26	22	22.3333333333333	62.5	28.6666666666667	54.8333333333333	43	38.5	44	47.5	45	53.3333333333333	42	37	50	56
1719	0	0	6	3	5	6	2	7	10	14	13	8	6	12	16	7	23	22	18	18	17	15	12	23	33	29	32	35	29	29	48	18	19	19	30	37	46.5	54	44.8333333333333	35	44.3333333333333	45.6666666666667	40.5	43.3333333333333	54.6666666666667	51	69	64	55
1720	0	0	1	5	4	3	11	10	12	5	9	11	10	9	14	10	15	14	31	21	24	22	20	19	12	24	29	29	28	35	28	26	48	43	24	37	26	23	42.5	43	37.1666666666667	37	43	48.6666666666667	48.8333333333333	47	42	75	61
1721	0	0	1	1	4	4	8	9	6	7	11	12	7	7	16	24	14	21	22	34	20	15	29	34	28	28	18	37	18	23	24	33	28	44	24.1666666666667	39.3333333333333	40.5	32	51.8333333333333	45	45.5	46.6666666666667	48	55	30.8333333333333	47	44	60	60
1722	0	0	3	3	6	6	7	7	4	7	8	9	10	18	20	15	23	15	22	19	23	28	23	24	23	40	17	25	34	35	32	26	27	29	20.3333333333333	31.6666666666667	46.5	24.6666666666667	52.8333333333333	55	35.1666666666667	29	24	41.3333333333333	32.8333333333333	37	43	39	48
1723	0	0	1	1	8	8	12	6	5	12	6	7	11	9	11	15	9	24	15	25	28	25	18	33	23	18	34	31	22	30	29	30	48	28	27	26	55.5	37	25.6666666666667	44	32	61	28	43	36.8333333333333	35	44	53	65
1724	0	0	2	3	1	8	12	12	12	7	6	8	11	16	14	29	19	24	25	30	24	21	25	21	16	13	26	38	43	33	27	33	40	21	41	21	53	29.6666666666667	39.5	32	43.1666666666667	49	44	42.6666666666667	53.8333333333333	63	59	41	43
1725	0	0	3	2	7	6	6	7	10	9	7	9	18	6	5	13	13	26	18	22	20	32	17	25	21	28	21	30	22	22	27	31	29	28	33.3333333333333	22.3333333333333	61.5	32.6666666666667	34.8333333333333	32	59.3333333333333	41	31	28	27	39	35	52	32
1726	0	0	2	2	6	6	10	8	5	8	9	5	15	9	13	12	15	24	31	29	28	27	25	23	18	31	26	36	33	37	38	34	38	25	25	31.3333333333333	42	33.6666666666667	55.8333333333333	40	64.1666666666667	38	58.5	51	57.6666666666667	43	48	47	40
1727	0	0	1	2	4	5	4	12	12	6	9	8	10	13	9	11	13	16	19	23	24	21	22	38	24	35	32	26	32	22	31	29	25	34	24.1666666666667	41	59.5	30	55.6666666666667	56	21	50.3333333333333	43	52	43.6666666666667	37	31	68	59
1728	0	0	2	2	3	2	1	11	9	10	5	10	13	7	17	16	19	13	24	28	16	17	13	22	33	34	25	26	28	36	31	31	30	24	23.1666666666667	29	30	45.6666666666667	48.8333333333333	51	25.1666666666667	55.3333333333333	38.5	41.6666666666667	49	58	52	45	58
1729	0	0	1	5	2	6	3	9	13	13	5	16	20	14	11	22	14	21	17	25	21	19	19	21	21	38	32	21	23	16	57	35	26	32	29.5	41	31.5	21.6666666666667	48.6666666666667	23	39.3333333333333	42	30.5	36	33.8333333333333	60	37	55	47
1730	0	0	4	5	4	3	8	5	5	12	9	14	9	7	22	11	23	26	31	30	20	19	21	23	36	41	37	11	29	15	29	31	32	24	45	37.3333333333333	42.5	37.6666666666667	42	34	58.1666666666667	44	44	36	63.8333333333333	44	43	46	67
1731	0	0	1	2	4	1	5	7	6	7	9	10	14	8	17	11	15	21	31	20	18	10	19	16	37	18	16	30	29	18	36	39	26	29	29	18.3333333333333	38.5	30.3333333333333	43	25	47.1666666666667	26.3333333333333	57.5	36	55.6666666666667	43	50	54	47
1732	0	0	4	4	7	5	5	9	12	4	12	8	11	12	14	16	14	14	24	18	13	17	20	36	20	24	25	36	21	37	27	33	29	29	39.1666666666667	27.3333333333333	53.5	31	28.6666666666667	47	35.1666666666667	37	48.5	57	34	64	55	47	59
1733	0	0	3	3	2	6	10	11	15	7	5	18	8	18	4	11	16	28	23	29	30	20	24	18	18	18	22	25	29	20	35	31	27	32	29	26.3333333333333	40.5	36.3333333333333	30	64	50.1666666666667	47.3333333333333	41.5	55.3333333333333	43	58	45	56	58
1734	0	0	5	5	4	5	6	7	14	4	7	6	10	12	9	12	25	22	18	30	30	23	22	18	26	21	29	26	35	28	24	27	25	32	16	39.3333333333333	47.5	24.6666666666667	28.8333333333333	45	40.1666666666667	36.3333333333333	62	60	50	41	36	57	59
1735	0	0	3	3	2	8	7	9	4	7	4	13	7	10	5	27	23	19	21	18	26	20	29	20	31	29	19	16	32	28	31	32	30	27	16	27.3333333333333	45	55	50.3333333333333	45	60.3333333333333	37	35	48.6666666666667	37	60	53	66	36
1736	0	0	2	2	2	4	4	0	6	9	5	8	10	11	4	19	23	24	24	19	27	28	17	28	16	18	40	30	27	40	21	33	18	23	31	26	25	35.6666666666667	34.8333333333333	55	51.3333333333333	30.3333333333333	46	46	55.6666666666667	46	36	68	54
1737	0	0	1	4	4	5	10	13	7	5	9	7	5	10	10	16	27	19	34	17	35	20	27	26	18	25	35	17	26	26	33	39	39	31	23.5	31	36	29	52.8333333333333	40	43.3333333333333	42	46.5	47	40.8333333333333	44	51	55	31
1738	0	0	3	3	4	5	7	9	5	8	4	9	9	11	10	8	19	32	25	19	27	17	27	14	25	27	22	36	35	27	33	25	33	31	32	49.3333333333333	24.5	38.6666666666667	33	42	61.3333333333333	29.3333333333333	47.5	47.6666666666667	41.8333333333333	46	72	57	52
1739	0	0	1	1	2	5	6	13	14	3	8	14	10	4	3	16	18	20	12	23	19	23	14	16	20	23	22	39	43	27	37	36	31	31	38.1666666666667	16.3333333333333	35.5	47	36.8333333333333	43	47	43.3333333333333	49.5	53	65.6666666666667	56	46	46	60
1740	0	0	3	1	3	5	6	13	2	4	9	17	10	13	12	13	29	25	17	21	12	18	23	23	29	17	29	30	16	41	45	34	36	13	32	33.3333333333333	37	33.3333333333333	46.8333333333333	38	34.1666666666667	41.3333333333333	43.5	51.6666666666667	61.5	52	48	58	56
1741	0	0	1	2	5	2	8	6	9	4	3	12	9	9	15	17	15	22	41	26	22	18	18	18	12	24	29	29	44	26	21	35	39	29	30.1666666666667	33.3333333333333	49	32	45.6666666666667	45	53.3333333333333	35.3333333333333	44.5	55.6666666666667	50	44	61	43	64
1742	0	0	2	6	4	5	6	12	6	9	7	13	13	12	14	5	23	25	25	17	22	28	14	24	31	19	28	24	27	32	28	33	25	18	43	19	42.5	29.6666666666667	32	56	47.1666666666667	21.3333333333333	47.5	37	49	60	39	42	64
1743	0	0	2	3	3	5	4	10	7	6	3	9	12	13	9	12	13	21	19	25	25	27	33	19	18	16	34	30	28	25	32	30	32	52	41.1666666666667	21.3333333333333	38	50	45.1666666666667	33	56	50.3333333333333	56	40	65.3333333333333	34	54	59	53
1744	0	0	4	2	4	2	12	16	10	8	5	8	10	12	16	16	16	29	22	34	27	25	34	31	22	26	42	31	24	31	28	31	33	38	47	31	52	44.6666666666667	31	26	33	26.3333333333333	37	53	30.8333333333333	41	52	48	78
1745	0	0	3	3	7	6	7	11	7	7	8	6	14	6	9	7	22	25	27	26	18	18	35	23	21	17	29	28	32	30	37	33	35	24	33.1666666666667	43.3333333333333	32.5	30.3333333333333	41	32	61	41.6666666666667	42	51	47.8333333333333	68	51	69	72
1746	0	0	5	4	3	6	6	10	6	7	13	8	18	14	15	17	25	29	17	14	27	19	29	21	28	37	33	37	24	29	38	32	21	24	28	29.6666666666667	45.5	37	46.6666666666667	45	29.1666666666667	50.3333333333333	44	56.6666666666667	46	56	58	54	49
1747	0	0	3	2	2	4	5	14	9	5	6	11	16	9	18	17	15	13	10	16	27	16	12	17	38	23	34	30	34	44	23	39	24	29	42	22.3333333333333	38.5	42.3333333333333	52.8333333333333	53	34.1666666666667	29	54	44.6666666666667	45.5	28	44	50	63
1748	0	0	4	1	7	4	13	4	8	15	8	10	9	14	17	18	16	25	17	14	24	12	34	27	26	24	38	35	33	26	31	38	25	14	42.3333333333333	42	21	46.6666666666667	35.6666666666667	48	35.1666666666667	47	43.5	53.6666666666667	48.8333333333333	38	28	62	46
1749	0	0	4	1	5	8	10	4	7	6	8	8	11	9	13	9	12	21	27	26	15	8	27	28	28	41	17	28	29	48	23	22	27	31	18	37.6666666666667	32.5	48.6666666666667	33	46	49.5	47.3333333333333	42	64.6666666666667	44.8333333333333	51	47	59	38
1750	0	0	2	8	4	3	6	10	9	5	7	10	14	11	7	14	11	23	19	13	15	23	33	36	23	27	38	19	15	29	33	24	41	36	29.1666666666667	41	18.5	42.6666666666667	44	37	44	49	37	49.6666666666667	47.6666666666667	53	59	56	62
1751	0	0	1	1	4	5	5	7	8	11	11	7	4	16	11	11	17	19	32	28	18	22	22	17	25	28	51	12	32	25	42	26	30	42	22	28.3333333333333	26	32.6666666666667	43.6666666666667	42	33.1666666666667	45.6666666666667	50.5	71	35.6666666666667	45	41	47	53
1752	0	0	2	3	5	5	11	6	7	7	8	8	10	12	8	21	19	18	22	24	30	26	19	18	25	16	34	34	30	22	19	19	24	14	45.3333333333333	36.3333333333333	43.5	45	34.8333333333333	38	37.1666666666667	54.6666666666667	26.5	52.6666666666667	48.6666666666667	49	46	63	63
1753	0	0	1	9	5	1	8	5	8	2	4	11	13	13	7	17	19	33	26	38	24	20	26	16	18	43	21	31	32	31	26	24	30	35	32.1666666666667	43	32.5	44.6666666666667	31.8333333333333	37	46.1666666666667	33.6666666666667	36	34	47.8333333333333	44	45	48	46
1754	0	0	0	3	5	3	4	7	6	14	13	15	11	16	8	5	13	21	22	16	21	25	19	27	22	24	23	21	34	21	45	30	31	30	35	18	34.5	44	62	56	43.1666666666667	45	26.5	67.6666666666667	55.6666666666667	38	48	51	49
1755	0	0	3	4	2	8	7	5	9	3	9	15	7	6	14	18	18	21	18	23	20	17	17	17	29	24	28	29	33	22	28	31	44	29	22.1666666666667	20	40.5	37	35.8333333333333	53	36.1666666666667	32	42	42	58	41	37	52	38
1756	0	0	1	5	4	9	2	10	6	9	7	9	14	19	11	11	18	23	28	18	16	32	11	22	22	20	28	40	22	21	20	38	48	27	39	29.6666666666667	28	43.3333333333333	33.8333333333333	26	50.5	49	57	51	43.8333333333333	59	51	46	71
1757	0	0	7	6	3	3	4	8	4	8	11	10	13	15	9	18	23	22	27	17	16	19	23	20	24	27	29	28	32	18	33	31	28	21	25	54	30.5	49	40.6666666666667	56	23	28.6666666666667	37	44.6666666666667	43.8333333333333	48	50	43	63
1758	0	0	3	1	4	7	7	10	12	7	8	15	9	17	20	11	23	28	17	24	15	24	18	28	18	29	32	27	31	36	34	29	39	36	32	31.6666666666667	62	36	36.8333333333333	25	41	43.6666666666667	43.5	36	39	55	54	52	42
1759	0	0	3	0	5	4	12	3	15	6	6	7	17	19	14	16	12	13	36	37	17	20	20	19	8	27	24	29	48	34	36	20	56	24	27	33	33	40.3333333333333	37.8333333333333	41	38.1666666666667	30.6666666666667	59.5	63	56.8333333333333	45	51	56	56
1760	0	0	1	1	4	7	9	14	8	7	10	3	8	14	15	22	11	28	15	29	8	24	34	35	18	27	34	24	58	35	16	30	36	25	41	37.3333333333333	41	47.6666666666667	42.8333333333333	47	58.1666666666667	37.3333333333333	28	59.3333333333333	39.8333333333333	30	56	45	50
1761	0	0	4	4	4	6	16	6	9	6	7	9	15	15	13	18	21	23	10	29	22	25	26	23	20	21	33	25	37	23	27	25	31	35	45	44.3333333333333	45.5	41.6666666666667	25.8333333333333	46	42.3333333333333	48.6666666666667	39.5	23	34.8333333333333	54	66	59	52
1762	0	0	2	4	3	4	4	10	5	7	8	15	13	8	8	17	18	20	16	25	22	33	8	11	21	27	22	24	34	16	36	22	33	30	38.3333333333333	44	31.5	41	26.6666666666667	45	53.1666666666667	47.6666666666667	60.5	63	38.8333333333333	59	43	60	70
1763	0	0	6	5	7	6	8	4	9	7	10	10	11	11	11	19	17	17	17	23	28	43	34	20	12	15	24	32	49	24	29	31	46	35	34.1666666666667	29.6666666666667	34	30.6666666666667	43	39	23.5	26.3333333333333	45	36.6666666666667	26	47	58	64	47
1764	0	0	2	1	6	7	11	5	6	12	9	8	8	8	20	17	20	14	14	16	15	20	24	20	29	22	29	23	46	24	24	28	52	40	32.8333333333333	36.3333333333333	29.5	42.6666666666667	30	32	36.3333333333333	50.6666666666667	39	38	38	43	45	46	65
1765	0	0	5	6	3	7	5	4	6	13	6	13	12	13	8	13	18	31	14	24	33	27	36	16	22	29	26	14	20	24	38	30	30	20	19.1666666666667	29.6666666666667	44.5	23	39.1666666666667	33	39.3333333333333	36	31.5	54.3333333333333	47.3333333333333	49	53	45	50
1766	0	0	6	2	4	6	11	9	9	10	5	11	9	10	13	17	18	22	21	16	32	18	28	15	31	24	22	32	32	29	23	33	37	51	26	28	39	44	23	28	54.5	53	39.5	49.6666666666667	38.6666666666667	58	55	44	61
1767	0	0	0	1	2	4	4	7	4	9	7	10	14	6	16	10	12	22	20	12	20	20	24	37	26	15	36	30	12	24	38	29	39	24	29.1666666666667	40.3333333333333	25	40	36.6666666666667	43	32.1666666666667	50.3333333333333	42.5	60	56	54	51	47	51
1768	0	0	4	6	4	3	9	10	11	14	4	4	13	14	9	17	17	14	18	18	18	21	23	22	11	43	21	19	32	21	41	19	51	28	42	44.3333333333333	37.5	48	21	37	44	41.6666666666667	35	35	40	54	63	48	65
1769	0	0	3	4	6	6	10	7	2	4	12	13	10	15	9	24	12	8	17	26	14	21	24	40	20	22	44	20	28	19	10	36	29	21	31	49	44	29.3333333333333	49	51	34.1666666666667	44	42	27.3333333333333	45.8333333333333	45	37	70	50
1770	0	0	1	1	7	5	3	7	8	9	7	10	6	15	15	14	20	19	33	11	21	29	26	22	16	23	29	20	37	38	29	31	49	19	29.1666666666667	40.3333333333333	30.5	46	31.8333333333333	43	50.1666666666667	50	39.5	34	57	46	49	47	57
1771	0	0	3	3	4	4	4	9	8	8	5	5	10	12	17	14	14	12	25	22	25	24	24	32	17	25	17	44	35	24	29	41	30	43	40	36	35.5	30.3333333333333	44.8333333333333	45	56	55	42	58.6666666666667	48.6666666666667	36	50	74	46
1772	0	0	6	5	4	8	6	9	6	9	15	11	12	14	14	21	17	28	13	26	24	19	24	20	25	23	38	18	27	19	38	14	25	30	15	42	42.5	23.6666666666667	42.6666666666667	72	48	62.3333333333333	37.5	37.6666666666667	38	66	48	52	77
1773	0	0	1	5	6	4	6	8	10	5	6	8	12	14	13	19	20	28	25	15	20	25	24	21	28	30	19	31	43	32	22	35	29	20	30.3333333333333	35	27.5	27	33.8333333333333	52	37.1666666666667	49.3333333333333	53	57.3333333333333	59	48	45	42	38
1774	0	0	1	2	5	3	6	8	8	7	10	13	12	11	11	12	11	29	18	29	16	26	37	25	26	24	43	37	45	41	23	34	40	42	26.1666666666667	45	51	40	42.5	41	43.1666666666667	37.3333333333333	52.5	30.6666666666667	55	46	33	34	50
1775	0	0	3	5	1	7	4	7	10	9	10	12	3	16	11	17	20	15	21	25	17	27	20	21	37	22	33	24	28	25	34	29	41	33	32.1666666666667	43.3333333333333	47.5	28.6666666666667	44	37	49.1666666666667	38	28	31.6666666666667	50.8333333333333	58	70	54	57
1776	0	0	3	2	2	1	17	11	4	12	13	19	15	13	20	25	9	25	20	23	22	24	39	22	20	38	23	40	32	28	30	23	20	26	22.3333333333333	49.3333333333333	36	56	35.8333333333333	27	44.1666666666667	43	29	52	51.5	55	40	54	43
1777	0	0	5	2	6	3	12	9	9	8	8	11	11	16	10	13	9	15	18	22	21	26	26	17	15	28	43	42	32	23	34	40	19	28	38.3333333333333	43.3333333333333	32	22.6666666666667	43	47	46.3333333333333	56	48	50.3333333333333	31.6666666666667	44	43	70	48
1778	0	0	3	3	4	7	6	7	5	7	8	9	10	11	15	9	17	33	26	13	20	20	46	21	24	16	26	33	31	20	34	29	37	23	35	36.3333333333333	44	24.3333333333333	29	63	34.1666666666667	48	60	35.3333333333333	45.6666666666667	73	46	60	45
1779	0	0	0	1	6	8	4	7	5	3	12	13	14	16	17	16	8	23	19	36	18	26	29	17	23	39	39	35	29	25	24	23	20	55	23.1666666666667	19.3333333333333	27	47.3333333333333	49.6666666666667	55	40.1666666666667	53.6666666666667	40	39.6666666666667	51	48	57	52	43
1780	0	0	7	1	6	6	4	3	10	18	5	16	11	12	14	14	12	22	35	25	31	22	30	26	38	36	45	26	23	43	36	23	30	38	30	25.3333333333333	45	42.6666666666667	46.8333333333333	48	32.1666666666667	43.3333333333333	34	45	50.8333333333333	46	49	41	65
1781	0	0	4	2	4	5	6	14	8	4	13	10	4	16	7	14	13	14	16	27	24	19	21	18	32	12	22	33	21	25	30	17	38	30	32.1666666666667	19.3333333333333	27.5	35.6666666666667	60.8333333333333	58	49.1666666666667	51	46.5	45.6666666666667	52.8333333333333	54	51	63	67
1782	0	0	5	2	5	5	4	8	5	5	7	14	12	6	18	13	15	17	22	24	20	20	24	22	15	25	32	29	50	21	20	35	24	24	36.1666666666667	24.3333333333333	23	47.6666666666667	44.6666666666667	56	52	31.3333333333333	63.5	46	58.6666666666667	42	61	65	47
1783	0	0	5	8	4	1	3	16	8	7	8	10	14	12	18	18	10	36	17	21	29	19	25	19	31	34	29	37	29	36	24	39	28	23	24.1666666666667	28.3333333333333	32.5	36.6666666666667	39.6666666666667	33	34.5	41	25.5	52.3333333333333	51.6666666666667	61	59	54	65
1784	0	0	1	6	5	6	6	2	7	11	4	8	20	8	15	23	24	25	21	26	28	28	26	27	28	28	32	31	25	26	31	22	44	28	44.3333333333333	29.3333333333333	45	40.6666666666667	56	41	50	35	42	35.3333333333333	28	41	62	48	55
1785	0	0	2	2	4	6	5	13	7	10	10	7	13	16	9	12	20	4	18	29	16	14	23	24	34	18	28	32	29	29	28	31	16	27	28.1666666666667	31.6666666666667	53.5	41.6666666666667	44	37	34	31	40.5	40	60.8333333333333	49	53	61	48
1786	0	0	9	4	3	6	11	5	12	5	12	7	11	19	9	15	20	22	23	19	19	17	27	18	19	38	16	30	30	27	36	24	26	22	33.1666666666667	39	34	34	44.8333333333333	45	45.3333333333333	58.3333333333333	34.5	55.3333333333333	38.8333333333333	40	54	46	67
1787	0	0	1	2	10	6	4	13	5	6	8	5	15	10	11	12	9	25	29	22	11	30	23	21	14	31	30	27	39	30	26	32	23	35	34	20.6666666666667	31.5	39.6666666666667	52	31	43.1666666666667	50	45	31.6666666666667	49	43	49	52	61
1788	0	0	1	7	1	2	5	8	6	8	8	14	10	11	15	22	11	25	22	28	17	21	27	22	20	37	30	26	30	29	21	20	22	17	29.1666666666667	36	43.5	44	33.8333333333333	49	41.1666666666667	36.3333333333333	45.5	27.6666666666667	51.8333333333333	34	49	63	57
1789	0	0	5	2	2	3	10	8	6	8	15	12	19	11	11	15	13	16	16	28	26	20	14	34	25	32	28	25	23	42	15	31	26	41	41	32.3333333333333	38.5	34	33.8333333333333	35	56.3333333333333	51	43	31	49.5	43	50	60	56
1790	0	0	4	2	4	5	7	8	3	5	4	13	12	14	11	17	18	24	21	19	9	16	23	25	26	18	23	18	22	26	29	23	28	34	44.1666666666667	31.3333333333333	34	35.3333333333333	38.6666666666667	48	38.5	29.6666666666667	44	46	42	52	43	51	70
1791	0	0	3	1	2	4	7	8	10	4	8	9	6	16	12	22	15	32	27	15	19	23	23	24	23	34	42	31	29	27	20	20	38	28	27	55	38	48.3333333333333	43.6666666666667	51	59	60.3333333333333	44.5	76	47.5	55	55	55	49
1792	0	0	4	1	3	6	4	12	9	13	9	8	13	10	15	16	21	15	18	21	27	24	17	21	32	21	34	23	23	32	29	32	27	28	34.1666666666667	31.6666666666667	37.5	52.3333333333333	35.8333333333333	43	41.1666666666667	45	63.5	53.3333333333333	38.6666666666667	57	60	72	52
1793	0	0	4	2	4	4	6	9	5	8	5	10	11	12	16	23	19	23	19	25	30	27	26	21	22	17	27	24	29	29	43	33	30	36	26	18.6666666666667	38	22.6666666666667	35.8333333333333	38	61.1666666666667	29	57	55	56.8333333333333	41	40	42	75
1794	0	0	3	2	0	5	9	5	5	2	6	11	6	11	22	28	29	14	24	24	22	15	25	25	35	40	16	21	28	22	20	24	35	33	45.1666666666667	45	36.5	38.3333333333333	34	42	39.1666666666667	52	32	42.3333333333333	34.5	48	54	65	47
1795	0	0	4	4	3	9	8	5	7	9	7	9	7	7	6	18	11	19	23	20	20	20	16	28	26	25	38	40	26	15	30	31	17	24	32	26.3333333333333	41.5	46	43.6666666666667	47	44.1666666666667	32	42.5	50.6666666666667	37	50	50	66	70
1796	0	0	3	0	3	5	5	5	7	7	9	5	4	14	12	24	22	33	13	27	17	14	25	23	25	17	12	22	25	24	22	39	26	32	11.1666666666667	53	26	32.6666666666667	36	31	36.5	49.3333333333333	57	53	38	55	45	42	51
1797	0	0	4	2	5	7	3	9	11	7	10	8	21	10	10	29	21	18	25	26	25	23	27	34	29	18	30	29	20	22	21	30	33	24	31	21.6666666666667	28.5	31.3333333333333	42.8333333333333	35	49.1666666666667	51.6666666666667	47.5	40.6666666666667	55.8333333333333	62	52	57	42
1798	0	0	2	1	4	6	5	5	10	2	3	16	8	11	14	18	15	12	20	28	24	17	23	27	26	32	24	35	55	24	36	31	37	17	17	31.3333333333333	29	28.6666666666667	29	66	30.5	61	36	37	53	61	35	49	77
1799	0	0	4	2	6	7	10	6	15	7	7	4	9	11	15	12	17	23	31	25	26	19	25	23	19	28	18	19	43	34	24	29	22	19	30.1666666666667	42.3333333333333	34.5	45	32	34	59.1666666666667	50	37.5	56.3333333333333	46.8333333333333	51	56	44	38
1800	0	0	3	3	3	6	4	9	8	4	6	8	15	9	3	19	20	24	17	21	28	22	22	29	23	26	26	32	22	32	33	47	42	30	33.3333333333333	30	39	49	30.8333333333333	23	57	34	41.5	57.6666666666667	41	50	34	42	50
1801	0	0	4	2	3	7	7	4	2	7	19	10	10	11	14	23	23	19	20	24	20	20	26	19	29	21	19	46	18	19	37	29	27	25	32	35	34	34	59	54	32.1666666666667	43.3333333333333	38	42	43.8333333333333	35	61	49	44
1802	0	0	1	3	2	3	11	6	8	6	5	11	7	12	13	12	10	29	29	22	14	21	27	30	14	21	24	47	37	24	40	30	20	21	31.5	38.6666666666667	36	38.6666666666667	37.8333333333333	44	36.1666666666667	30.3333333333333	44.5	48.6666666666667	48.8333333333333	42	46	53	70
1803	0	0	2	4	8	4	8	12	10	12	7	12	10	15	12	11	19	20	18	30	26	14	28	21	19	25	29	31	36	44	18	47	32	33	34.6666666666667	30.6666666666667	40	34	49.6666666666667	40	49.1666666666667	34.3333333333333	59	69	65.8333333333333	53	59	58	41
1804	0	0	3	5	4	5	6	9	5	7	8	10	8	14	12	10	16	20	20	28	21	27	28	15	17	47	26	26	24	27	34	29	18	17	32	41	46.5	47.6666666666667	28	30	41.1666666666667	42	35.5	34	39	43	30	51	55
1805	0	0	2	5	6	2	4	6	9	9	5	15	13	13	14	18	9	15	13	12	18	13	15	31	29	22	26	26	22	25	29	37	28	23	22	25	35	34	43.5	33	33	31	46.5	45.6666666666667	38.5	50	65	61	45
1806	0	0	2	7	3	6	14	6	8	6	6	4	17	15	12	19	17	11	19	14	26	21	23	19	24	44	30	18	43	17	26	25	30	18	28	26	28	25.3333333333333	43	54	43.3333333333333	38	51	44.3333333333333	56.8333333333333	49	45	52	48
1807	0	0	3	3	5	5	10	7	8	3	11	11	9	15	9	22	19	18	22	30	21	23	23	17	18	15	18	46	29	33	30	29	25	43	22.1666666666667	34	41	27.6666666666667	48.8333333333333	59	55.1666666666667	53.3333333333333	38	37.3333333333333	65.5	47	48	61	52
1808	0	0	3	3	5	3	11	8	6	10	7	9	14	7	8	22	7	21	22	15	24	27	23	12	27	22	34	21	30	25	21	24	32	28	18.1666666666667	25	22.5	33	32.8333333333333	46	40.3333333333333	41	44	48	63.6666666666667	51	89	53	44
1809	0	0	2	4	2	8	9	4	15	2	8	8	9	17	18	11	14	29	16	20	26	17	24	9	22	14	28	25	29	44	29	36	14	24	42	21	32.5	48.3333333333333	26.5	47	44.1666666666667	35.6666666666667	56.5	32.6666666666667	41	47	61	46	46
1810	0	0	5	2	3	8	5	7	6	11	9	11	8	10	15	18	19	26	18	16	18	16	19	20	19	25	34	20	33	37	29	37	34	29	33	34	34	40.3333333333333	43	45	49.3333333333333	34.3333333333333	43	48.3333333333333	42.6666666666667	48	50	54	53
1811	0	0	9	3	1	6	9	3	7	11	4	12	9	20	15	20	16	26	33	36	16	19	28	26	17	17	38	30	16	25	26	25	43	24	36	52.3333333333333	35	52.6666666666667	25	38	48.6666666666667	44	32.5	54.6666666666667	26.8333333333333	43	49	55	44
1812	0	0	0	3	6	6	4	5	15	15	4	10	14	12	13	17	13	15	26	19	18	19	20	20	18	31	31	24	24	16	35	13	33	37	30.1666666666667	18.3333333333333	32	37.6666666666667	49	44	45.1666666666667	42	40	52	51.8333333333333	42	55	46	56
1813	0	0	1	3	5	6	6	5	5	12	5	12	12	8	12	17	23	21	21	20	13	20	29	29	31	22	35	27	35	27	43	25	34	30	30.3333333333333	34.6666666666667	25	43.3333333333333	30.8333333333333	45	34	40.6666666666667	49	40.6666666666667	49.8333333333333	64	67	58	57
1814	0	0	8	4	5	6	8	6	8	6	5	7	15	7	22	8	8	26	19	20	23	25	26	22	31	31	30	20	31	22	24	14	31	30	21	33.3333333333333	45.5	24	36	36	39.1666666666667	42	37.5	63	44	50	40	33	60
1815	0	0	5	6	3	3	6	7	10	8	8	10	8	8	14	18	23	21	25	18	19	12	31	24	16	23	30	23	27	33	26	27	32	28	25.3333333333333	36.3333333333333	30.5	39	35	35	51.1666666666667	41	49	35.3333333333333	32	46	34	57	48
1816	0	0	2	6	3	5	6	11	8	7	4	12	11	6	15	21	13	23	16	28	17	22	10	21	16	25	21	33	34	30	23	36	21	26	30	57.3333333333333	24	35.3333333333333	45	35	47.3333333333333	25.6666666666667	37.5	46.6666666666667	43.8333333333333	56	44	61	61
1817	0	0	3	4	4	3	5	6	5	11	5	10	14	16	11	16	12	13	13	27	22	31	17	30	22	27	35	25	29	37	45	39	22	41	23.1666666666667	35	26.5	32	23	35	32.1666666666667	35	46.5	41.6666666666667	56	64	63	58	53
1818	0	0	8	4	4	9	8	7	5	10	7	8	10	7	12	22	22	24	16	29	24	14	29	21	23	14	39	30	36	18	20	35	27	32	27.1666666666667	27	39	37.6666666666667	42.8333333333333	42	47.3333333333333	58.3333333333333	26.5	33.6666666666667	45.8333333333333	50	59	48	57
1819	0	0	3	3	4	6	7	9	7	9	4	6	14	17	17	11	24	15	30	22	14	16	23	16	23	25	24	29	18	20	30	22	32	33	26.3333333333333	35.3333333333333	26	38.6666666666667	48.5	57	54.1666666666667	48.6666666666667	39	49.3333333333333	62.8333333333333	42	61	64	54
1820	0	0	2	4	3	9	4	4	7	10	6	7	14	13	15	29	9	32	12	22	20	21	27	18	30	24	16	29	18	21	26	41	28	21	23.1666666666667	33.3333333333333	34	25.6666666666667	41	36	52	59.3333333333333	47	55	48.8333333333333	53	50	50	83
1821	0	0	1	4	5	6	19	11	6	9	4	9	12	8	9	12	15	31	24	20	27	19	34	24	22	40	32	40	26	36	28	26	25	19	17.1666666666667	35	25.5	45.3333333333333	35.6666666666667	32	43.1666666666667	51.3333333333333	45.5	49	34	67	69	58	69
1822	0	0	2	3	9	4	8	8	5	7	7	9	13	10	25	22	17	45	19	27	30	16	24	28	20	24	27	23	33	34	20	36	23	49	20	30.3333333333333	24	31.6666666666667	40	40	55	31.3333333333333	42	59.6666666666667	37.8333333333333	50	61	58	45
1823	0	0	3	7	3	5	8	3	4	10	6	12	6	9	20	25	9	16	15	28	24	21	25	24	23	18	38	24	24	35	24	25	26	30	28	28.3333333333333	47	42	41.6666666666667	22	44	48.3333333333333	34	39.6666666666667	46	34	47	53	54
1824	0	0	2	3	7	5	8	10	6	11	4	7	13	11	15	18	10	20	19	28	16	21	22	31	24	45	25	27	26	39	22	29	19	10	33.3333333333333	22	37	32	40.6666666666667	41	25.3333333333333	48	52.5	40.6666666666667	42.3333333333333	43	44	51	43
1825	0	0	2	3	3	6	5	10	5	13	5	11	10	8	11	14	19	25	20	17	26	25	22	24	23	31	41	32	18	30	37	40	30	19	37.1666666666667	30.3333333333333	52.5	64	49.8333333333333	52	38.3333333333333	42.3333333333333	27.5	29	49	56	42	32	43
1826	0	0	2	3	2	5	13	5	7	12	11	8	10	10	12	15	14	29	17	20	16	27	24	24	27	18	23	27	33	24	31	27	22	17	27	50.3333333333333	33	38	51.8333333333333	30	32	32.3333333333333	45.5	34.6666666666667	61.8333333333333	43	51	45	46
1827	0	0	2	3	4	4	7	8	10	11	8	11	20	11	14	12	12	33	25	33	20	15	24	35	17	15	21	19	26	15	18	25	37	17	53	26	41	34.6666666666667	42.5	38	36.3333333333333	36.3333333333333	43	47	47	38	49	76	60
1828	0	0	3	4	6	6	9	8	13	3	4	4	17	15	9	18	16	17	23	21	27	18	23	37	22	26	32	29	30	31	23	24	36	29	24.3333333333333	33.3333333333333	37	44	42.6666666666667	41	36	31	57	50	36.8333333333333	46	40	44	49
1829	0	0	1	3	5	2	8	5	10	7	7	4	10	10	7	11	21	38	20	24	21	19	30	37	32	22	35	32	36	38	23	32	24	9	26.3333333333333	21	20.5	25.6666666666667	43.6666666666667	18	70.3333333333333	30.3333333333333	49.5	52	43.6666666666667	51	39	51	48
1830	0	0	3	3	2	6	7	7	6	10	9	9	13	13	12	18	19	23	29	32	24	22	31	26	22	29	13	19	55	28	18	34	30	24	40	38	27	32.6666666666667	47	45	39	41.3333333333333	36	49.6666666666667	48	38	57	47	40
1831	0	0	5	2	7	8	12	12	5	6	5	12	13	20	18	20	14	16	33	31	30	16	32	22	19	24	18	25	21	35	38	35	20	40	35.1666666666667	59.3333333333333	38	43.6666666666667	34.8333333333333	45	46.3333333333333	36.3333333333333	47.5	51.6666666666667	46.8333333333333	42	67	58	57
1832	0	0	7	1	3	3	4	3	4	10	7	14	8	14	6	13	10	15	19	13	17	20	13	23	18	14	26	42	14	35	21	30	22	45	19.3333333333333	57.3333333333333	34.5	31.6666666666667	36	26	38	31	37	38	38.8333333333333	54	41	65	40
1833	0	0	4	5	5	10	10	8	9	12	2	8	13	9	13	9	18	20	11	19	18	31	25	27	32	27	29	32	9	21	33	33	44	49	21.1666666666667	40	35	42.3333333333333	42.6666666666667	44	38	35.3333333333333	52	59	56.8333333333333	48	49	72	49
1834	0	0	0	4	5	6	5	11	13	12	3	5	5	6	16	18	3	19	38	19	23	20	15	44	19	27	19	33	38	24	32	37	39	25	27.5	26.3333333333333	46	30.6666666666667	31.8333333333333	37	37.1666666666667	53	29.5	48	54	50	48	54	56
1835	0	0	7	5	3	7	4	5	6	9	9	8	22	18	13	14	20	21	22	16	25	26	27	17	16	32	38	24	16	43	24	37	27	34	27	35.3333333333333	37	52	36.8333333333333	49	46.1666666666667	50.3333333333333	43.5	60.3333333333333	42	55	54	59	37
1836	0	0	5	2	2	9	5	5	6	5	18	13	10	15	12	15	16	13	25	20	17	16	29	15	24	19	27	56	23	33	27	30	34	22	16	36.3333333333333	25	43.6666666666667	37.8333333333333	40	38	27.3333333333333	28.5	48.3333333333333	53.6666666666667	45	62	56	34
1837	0	0	6	3	4	8	7	6	4	8	7	9	10	16	15	14	18	15	17	28	21	24	24	31	19	20	27	45	26	32	36	24	29	29	21.1666666666667	32	25.5	41.3333333333333	33.6666666666667	49	38	39.6666666666667	41.5	35	44	41	45	49	48
1838	0	0	0	2	6	5	9	13	8	12	7	9	7	14	12	16	18	24	36	21	23	19	14	24	26	36	23	28	25	35	37	26	39	13	33.1666666666667	37	25	31.6666666666667	38.5	43	40.1666666666667	26.3333333333333	55	48	47	49	51	48	59
1839	0	0	3	5	4	3	3	8	6	10	17	10	12	15	22	18	12	20	27	16	27	21	36	22	31	26	17	21	31	23	21	27	36	27	30.1666666666667	25	33	46.6666666666667	43.8333333333333	35	41.5	44	39	44.6666666666667	50.8333333333333	48	51	54	54
1840	0	0	6	4	1	3	9	8	6	8	13	15	9	11	14	24	24	20	8	18	16	33	32	31	24	29	40	25	22	24	22	29	40	25	23	20.3333333333333	25.5	43	29	46	50	51	19	21	49	42	41	53	65
1841	0	0	5	4	2	1	10	4	5	4	11	3	11	18	14	23	19	24	27	15	15	30	25	17	15	18	23	24	27	34	36	38	26	40	26.1666666666667	36	46	57.3333333333333	45	34	55.5	24	30	36.3333333333333	54	58	51	67	59
1842	0	0	5	3	3	6	10	4	5	12	8	10	15	14	8	19	7	22	28	18	26	31	24	22	22	20	21	23	29	27	29	36	18	19	21	17	46.5	39.6666666666667	31.8333333333333	24	40.1666666666667	45	30.5	46.6666666666667	43	50	64	70	69
1843	0	0	1	2	7	6	4	8	3	9	8	7	4	8	12	20	16	26	19	14	22	29	17	25	20	32	20	26	31	25	29	32	23	33	25.1666666666667	21	31	41.6666666666667	43	38	45.3333333333333	27.6666666666667	49.5	46	54.8333333333333	44	32	47	53
1844	0	0	5	0	4	4	7	5	8	7	7	6	12	11	13	18	15	21	28	20	23	21	32	14	22	21	52	19	39	21	40	35	24	27	27.6666666666667	34	43	35	70	65	35.1666666666667	46	39	35.6666666666667	50.8333333333333	52	43	71	64
1845	0	0	4	4	2	6	7	5	4	8	10	11	13	14	8	21	16	34	19	13	34	26	27	22	23	46	31	45	32	44	25	37	57	23	39.1666666666667	40.3333333333333	32	43	35	49	59.3333333333333	55.3333333333333	54	38	56	52	36	49	48
1846	0	0	0	0	5	6	5	3	17	7	8	13	14	18	14	16	21	16	19	30	22	18	33	11	35	24	36	38	20	25	38	19	39	25	14	30.3333333333333	33	25.6666666666667	64.8333333333333	45	47	38	40.5	43.6666666666667	36.6666666666667	64	55	32	56
1847	0	0	1	0	4	5	9	5	2	7	4	9	12	9	9	29	22	23	23	26	22	17	23	20	22	42	42	20	28	22	44	33	19	35	21.1666666666667	28	52	26.6666666666667	36.8333333333333	39	57	35.6666666666667	60.5	39	39	43	73	53	67
1848	0	0	4	4	2	5	6	11	4	6	8	6	8	19	8	15	17	11	20	21	5	20	20	27	27	27	25	47	57	28	19	11	38	45	52	45.6666666666667	43.5	29	51	36	54.3333333333333	25	35	52.6666666666667	37.6666666666667	40	41	60	46
1849	0	0	1	4	2	9	6	6	10	6	6	7	14	9	11	24	12	19	33	27	22	21	13	26	18	23	38	27	31	44	31	23	26	39	31	23	31.5	30.3333333333333	20.8333333333333	40	54.1666666666667	49	26	47	49.6666666666667	44	52	52	48
1850	0	0	5	2	5	3	3	5	7	6	8	18	9	15	9	17	21	27	25	25	26	33	29	27	27	20	45	36	37	28	19	32	42	27	15.1666666666667	33	49.5	34.6666666666667	32.6666666666667	33	37.3333333333333	26	45.5	38.6666666666667	38	60	41	38	53
1851	0	0	1	1	5	5	11	6	4	9	11	6	6	13	20	9	20	25	28	20	23	20	22	20	31	27	25	40	25	25	37	22	33	23	21.1666666666667	26.3333333333333	33.5	34	45	55	51.3333333333333	38	52	28	44.8333333333333	36	45	44	48
1852	0	0	3	3	2	2	3	5	3	5	9	10	7	6	14	20	18	20	17	25	25	21	25	31	27	25	24	20	35	33	20	35	29	29	19.1666666666667	28.3333333333333	49	41	22.8333333333333	31	38	41	35.5	39.3333333333333	51.8333333333333	46	47	53	62
1853	0	0	2	2	4	4	12	10	9	11	11	12	15	12	14	18	18	17	17	22	12	23	27	29	20	17	48	34	39	42	39	38	33	40	28.1666666666667	37.6666666666667	42.5	33.6666666666667	35.5	51	50.3333333333333	33.3333333333333	47	33.6666666666667	43	47	65	50	56
1854	0	0	9	3	4	2	7	13	8	11	9	8	17	9	9	17	28	27	13	22	27	30	14	30	20	33	23	23	23	35	20	32	31	23	38.5	25.3333333333333	30.5	40.6666666666667	48	34	49	22.3333333333333	41	45	37.5	60	55	45	53
1855	0	0	1	4	4	5	5	7	6	16	2	9	6	16	10	19	16	24	18	19	11	22	23	15	28	26	36	33	24	40	29	29	34	26	20	41.6666666666667	37	33	47.8333333333333	50	35	38	40.5	26.3333333333333	51.8333333333333	42	61	49	50
1856	0	0	2	2	2	7	4	7	7	11	3	7	13	7	17	12	16	17	20	19	21	18	28	22	21	35	22	31	35	24	35	17	22	32	27.3333333333333	31.3333333333333	34.5	46.6666666666667	60.6666666666667	42	39.1666666666667	24.3333333333333	55.5	50.6666666666667	43	40	43	68	54
1857	0	0	0	3	2	7	14	9	13	5	5	7	15	16	14	18	16	19	22	30	39	21	24	23	22	28	25	28	15	24	39	40	30	30	21	34.3333333333333	27	30.6666666666667	38	35	33	43.6666666666667	26.5	39.3333333333333	44	38	52	60	81
1858	0	0	3	1	3	4	13	5	8	11	14	9	10	10	24	20	20	21	33	16	11	43	33	24	21	25	30	39	26	26	24	38	33	49	24.5	32.3333333333333	31.5	27	51	29	57.3333333333333	45.3333333333333	18.5	47.6666666666667	35	59	40	44	44
1859	0	0	3	1	5	4	2	13	7	11	5	10	10	15	9	12	22	31	20	23	19	20	16	23	21	19	26	27	34	23	39	39	31	30	40	29	34	32.3333333333333	30.8333333333333	44	38.3333333333333	41	39.5	42.3333333333333	62	48	49	46	47
1860	0	0	2	1	7	4	8	12	10	9	6	9	8	7	12	18	26	23	24	16	15	13	30	25	24	25	23	27	27	26	23	42	26	40	33.3333333333333	28.6666666666667	34.5	48	33	50	43.1666666666667	55	44	55.6666666666667	48.6666666666667	56	64	68	53
1861	0	0	4	3	2	1	15	7	7	4	8	10	9	5	11	18	23	25	31	15	25	17	34	29	12	23	46	38	22	35	24	35	41	32	38	24.6666666666667	20	44.6666666666667	36.8333333333333	47	41	57.3333333333333	44.5	35	41	38	52	52	48
1862	0	0	4	3	4	8	9	11	10	7	3	13	13	6	21	18	14	21	21	22	18	21	30	22	17	32	23	12	28	25	25	37	34	37	30.1666666666667	39.3333333333333	47	61.6666666666667	42.3333333333333	38	33	31	46	29.6666666666667	36.5	50	45	35	55
1863	0	0	5	4	4	4	6	6	14	6	8	6	5	14	7	15	14	17	17	22	24	25	31	23	22	21	27	16	30	23	32	18	34	32	42.1666666666667	53	44	35.6666666666667	27.8333333333333	40	40.5	40	49	49.3333333333333	52	45	53	51	58
1864	0	0	4	2	3	4	8	9	10	8	17	11	9	14	9	12	18	18	21	21	30	15	24	19	24	20	25	26	19	41	34	29	35	17	33.8333333333333	33.3333333333333	45	54.3333333333333	20.8333333333333	43	50.1666666666667	35	49	57	69.6666666666667	41	43	42	53
1865	0	0	2	7	0	4	6	10	8	8	10	15	12	10	19	13	12	22	33	33	30	20	12	32	21	25	36	19	19	31	21	26	47	26	18	43	41	43.3333333333333	44.8333333333333	36	36.1666666666667	49	40	47	29.8333333333333	56	52	65	71
1866	0	0	5	6	2	4	8	8	9	3	13	4	14	13	13	19	16	20	17	20	20	29	16	25	28	27	20	29	24	22	21	37	27	31	24.5	36.3333333333333	46.5	56	28.8333333333333	31	30	34	33	42	54	48	47	44	63
1867	0	0	2	3	4	3	8	8	11	9	4	7	11	10	13	19	16	16	25	28	29	31	23	19	25	27	18	24	30	30	20	22	33	36	35.5	41	37	34.6666666666667	45.8333333333333	46	32	41	39.5	35	31.5	49	57	48	54
1868	0	0	2	4	9	6	6	14	3	3	3	8	7	8	9	4	19	11	15	25	22	19	23	17	27	21	31	38	37	30	18	22	28	35	28	35.3333333333333	14	42	38.8333333333333	28	42	36.6666666666667	50	61.3333333333333	30.8333333333333	39	50	38	51
1869	0	0	2	1	7	3	6	10	9	10	8	8	4	19	10	20	9	21	15	27	13	26	22	22	18	20	19	31	36	30	18	44	42	23	26.1666666666667	36.3333333333333	33	38.6666666666667	44.5	26	52.3333333333333	66.3333333333333	45.5	41.6666666666667	53.6666666666667	51	51	31	54
1870	0	0	4	0	6	7	9	13	7	9	8	11	7	12	19	18	7	19	23	24	19	26	37	19	14	25	36	31	20	25	18	19	35	35	30	28	43	29.3333333333333	30	41	32	38	38	50.6666666666667	60.6666666666667	70	47	70	38
1871	0	0	4	4	4	5	5	8	10	8	12	13	10	13	13	14	20	17	32	34	19	16	20	30	14	18	34	18	32	41	22	23	20	29	40	35.3333333333333	31.5	47.6666666666667	36.8333333333333	52	45.1666666666667	37.3333333333333	29.5	25	37.6666666666667	51	46	47	41
1872	0	0	1	4	4	7	12	12	4	3	5	7	5	14	9	21	18	26	19	20	28	25	26	19	30	26	34	26	30	22	29	33	30	20	38.1666666666667	56.6666666666667	35	46	35	30	40.1666666666667	42	38	54	43.8333333333333	62	46	46	76
1873	0	0	1	2	2	2	13	8	8	5	10	14	16	11	12	18	11	26	28	19	31	16	19	25	29	25	20	46	27	30	28	27	30	19	28	43.3333333333333	25	47	53.8333333333333	62	50.1666666666667	76.6666666666667	42.5	43.6666666666667	55.8333333333333	35	56	37	45
1874	0	0	3	2	3	8	11	3	6	3	7	9	7	7	10	16	15	15	23	30	20	18	16	27	38	26	19	34	27	35	29	39	20	30	21.1666666666667	41	42	47	56	36	40	54.6666666666667	43.5	58.3333333333333	56.8333333333333	32	64	60	53
1875	0	0	1	7	4	6	12	12	7	6	7	7	12	7	25	6	21	29	25	16	20	16	22	17	30	20	38	38	24	34	31	46	40	35	27	41.3333333333333	38.5	33.6666666666667	31.8333333333333	32	34.1666666666667	46.6666666666667	50.5	49.6666666666667	53.6666666666667	48	46	48	82
1876	0	0	3	5	3	5	5	5	6	5	15	12	12	9	16	22	16	27	20	16	34	25	24	21	34	34	29	47	35	34	29	28	34	21	33.3333333333333	18.6666666666667	45.5	35.6666666666667	20.8333333333333	37	40.3333333333333	44.3333333333333	36.5	51.6666666666667	26.8333333333333	47	42	50	47
1877	0	0	1	4	4	2	7	5	3	8	4	13	4	12	7	13	17	28	21	18	26	15	19	36	25	32	36	20	33	34	35	17	35	26	47.1666666666667	23.3333333333333	30.5	35	23	44	46.3333333333333	49.3333333333333	44	66	53	64	57	47	47
1878	0	0	1	2	5	4	7	14	7	2	8	11	12	14	9	18	11	27	29	31	26	28	26	21	25	32	26	27	21	25	24	36	36	33	36.1666666666667	29	46	39	43.8333333333333	47	48.1666666666667	49.6666666666667	50.5	57.3333333333333	39.5	44	69	43	44
1879	0	0	4	5	4	9	11	8	11	7	6	6	7	13	12	12	12	22	19	29	18	15	25	33	22	33	15	35	35	21	32	26	22	24	24.3333333333333	29.3333333333333	49.5	37	30.8333333333333	32	36	39.3333333333333	28	36	52.8333333333333	44	59	56	45
1880	0	0	1	1	6	3	6	10	9	15	11	10	15	14	14	17	19	11	19	27	19	18	17	36	34	24	29	44	24	29	20	34	20	25	18.1666666666667	40.3333333333333	27	39.6666666666667	38.8333333333333	29	62	56.3333333333333	51.5	43	37.8333333333333	35	57	40	59
1881	0	0	5	1	4	2	6	6	8	13	8	5	8	11	13	17	21	19	19	24	20	25	18	23	26	21	33	33	23	22	34	45	35	33	40.1666666666667	31	55.5	38.6666666666667	47	29	51.3333333333333	39	46.5	49	32.8333333333333	47	37	38	38
1882	0	0	7	2	4	2	3	9	9	9	9	11	13	22	11	16	22	23	23	18	21	15	19	32	32	16	30	27	30	32	29	23	34	18	25.5	26	34.5	36.6666666666667	43.8333333333333	28	61.1666666666667	47	44	54	46.6666666666667	40	39	27	52
1883	0	0	1	3	7	3	6	8	8	6	7	10	12	12	16	15	15	26	22	21	27	16	21	21	22	31	34	25	39	28	23	28	30	35	44.1666666666667	17	37	32.6666666666667	44	37	33	45.3333333333333	43	33	61.8333333333333	69	49	40	53
1884	0	0	4	3	4	3	5	8	7	9	8	8	7	12	13	19	5	25	20	17	22	20	31	21	30	23	29	27	29	27	37	25	39	30	27.1666666666667	33.3333333333333	31	35.3333333333333	31	47	35.3333333333333	55	33	41.6666666666667	41.5	53	71	38	36
1885	0	0	2	6	6	6	11	3	5	9	9	9	8	9	9	9	14	32	24	28	25	26	40	25	22	22	21	21	20	14	24	24	32	29	36.1666666666667	42.3333333333333	38.5	47.3333333333333	65.8333333333333	39	38.1666666666667	43.6666666666667	42	45.3333333333333	53	45	26	46	58
1886	0	0	5	2	3	5	10	9	10	11	8	7	25	13	13	13	15	27	16	20	20	22	18	28	20	23	32	27	21	23	24	35	29	34	21.6666666666667	39	39	29	42.8333333333333	42	39.3333333333333	45.3333333333333	31.5	37.6666666666667	31.8333333333333	51	59	45	28
1887	0	0	2	6	2	6	10	11	8	3	6	9	9	18	12	12	17	30	14	18	35	26	16	43	31	24	27	21	17	30	31	42	31	30	19.1666666666667	32.3333333333333	48	30	52	55	40.1666666666667	56	51.5	40.6666666666667	45	28	44	37	67
1888	0	0	3	6	1	5	4	13	9	11	8	8	14	10	13	20	14	24	23	14	26	21	22	22	21	21	24	42	27	20	19	33	25	19	29.1666666666667	24.3333333333333	40.5	41	49.6666666666667	37	54.3333333333333	44	59.5	36.6666666666667	42.6666666666667	59	41	58	45
1889	0	0	2	3	4	11	9	8	8	10	5	16	9	10	8	7	22	27	24	12	24	30	28	21	29	22	27	30	24	33	27	43	34	24	40.1666666666667	24.3333333333333	25	29	28.6666666666667	34	43.1666666666667	41	36	42.6666666666667	49.6666666666667	46	33	54	58
1890	0	0	4	2	6	4	2	10	13	7	9	9	11	11	13	19	23	25	17	23	12	26	18	23	25	24	12	14	44	28	27	20	19	15	15	28	37.5	45	28	46	34	49	46.5	49	57.8333333333333	30	48	54	53
1891	0	0	5	1	5	5	9	5	12	11	8	9	8	16	11	14	22	26	9	20	20	11	25	18	17	20	24	27	25	27	34	24	37	29	29.3333333333333	34	33.5	22	37.8333333333333	37	47.5	44.3333333333333	46.5	46.3333333333333	33.8333333333333	58	34	41	52
1892	0	0	7	5	3	4	8	9	10	8	9	3	12	10	11	28	11	22	18	17	21	28	17	23	20	34	21	30	27	37	26	20	28	34	37	27.6666666666667	55	54.6666666666667	40.8333333333333	49	45.3333333333333	48.3333333333333	61.5	63.3333333333333	40.6666666666667	46	46	53	48
1893	0	0	0	1	5	5	8	5	9	13	3	7	5	14	9	21	20	23	16	24	19	33	22	36	23	18	25	27	31	20	40	44	34	35	32	44	35.5	44.6666666666667	39	39	41.5	44	44	52.6666666666667	41.8333333333333	70	51	70	73
1894	0	0	8	2	6	6	6	10	8	8	7	12	10	14	18	13	18	14	19	21	24	21	26	32	28	21	20	46	36	35	29	24	26	9	31.3333333333333	41.3333333333333	33	22.3333333333333	56.6666666666667	38	41.1666666666667	31.6666666666667	60	33	42	50	55	49	43
1895	0	0	3	2	6	6	5	4	9	9	2	7	9	6	11	21	20	18	38	20	17	23	9	22	26	23	33	18	35	10	26	51	12	30	28.1666666666667	39.6666666666667	23.5	44	48.6666666666667	38	47.1666666666667	32	51	34.6666666666667	47	42	53	48	52
1896	0	0	1	2	3	4	2	5	11	12	11	10	9	9	9	19	24	17	21	19	25	21	25	24	12	24	10	32	26	28	18	26	36	42	16	49.3333333333333	56	41	33.6666666666667	52	39	46	59	39	30	38	62	40	45
1897	0	0	2	2	7	7	10	6	9	19	9	7	7	17	10	13	16	14	23	19	29	25	23	19	38	32	25	25	21	48	31	38	29	41	32	24.6666666666667	29	37.6666666666667	34.8333333333333	33	62.1666666666667	50.3333333333333	46	60	49	41	58	53	60
1898	0	0	2	2	1	7	4	4	17	11	6	8	11	13	19	14	12	18	26	30	14	32	22	33	23	21	32	20	31	23	38	30	45	26	40	34.3333333333333	37.5	38	26.8333333333333	18	54	32	40	60.3333333333333	61.8333333333333	52	36	59	52
1899	0	0	4	0	1	4	10	8	13	8	9	11	9	16	20	19	16	29	24	32	21	16	20	27	18	28	30	20	30	30	18	12	34	27	38	37.3333333333333	33.5	29	35	58	41.3333333333333	47	69	38.6666666666667	56.5	54	57	53	54
1900	0	0	4	2	4	2	12	13	9	10	17	10	3	19	9	16	10	32	22	30	25	26	19	14	25	28	18	22	27	43	38	21	18	46	48	24.3333333333333	28	46.3333333333333	37	50	37.1666666666667	37.6666666666667	34	48	37.8333333333333	53	54	55	49
1901	0	0	3	1	6	7	14	10	15	7	11	9	10	13	12	26	19	20	27	33	30	18	32	22	21	25	32	29	17	46	30	22	39	31	24	32	36.5	30	26.8333333333333	41	45.1666666666667	36	49.5	36.3333333333333	44.6666666666667	52	54	44	55
1902	0	0	5	5	4	5	10	5	6	1	1	12	8	16	14	9	13	31	23	31	17	21	18	16	34	32	32	29	16	26	38	22	39	23	28.1666666666667	50	36	33.6666666666667	27.8333333333333	28	45	41.3333333333333	55.5	46	44.8333333333333	49	49	50	60
1903	0	0	2	2	5	5	8	4	7	13	4	9	15	11	10	24	16	22	23	14	27	25	21	28	39	31	28	39	17	39	32	26	28	32	26	22.3333333333333	40.5	32	25	48	51	39.3333333333333	43	63.6666666666667	43.8333333333333	58	68	51	55
1904	0	0	4	6	6	9	12	7	9	5	6	4	18	7	13	12	21	21	20	26	23	32	28	23	29	36	20	20	13	28	29	33	30	24	48	33	24.5	42	45.5	47	34.1666666666667	53	36.5	53	63.5	33	41	57	30
1905	0	0	4	2	3	6	6	8	7	11	15	15	15	12	14	25	16	27	21	19	30	18	18	16	27	25	17	23	30	35	31	33	32	27	45	25	35.5	32	51.8333333333333	52	35.3333333333333	42	38	52	55	55	48	41	58
1906	0	0	4	2	3	6	14	11	11	10	6	16	8	16	15	15	23	17	21	31	18	17	17	20	21	23	27	30	46	24	18	44	24	16	21	32.3333333333333	27	26	34.6666666666667	62	45	48.3333333333333	53	71	32.8333333333333	50	43	46	36
1907	0	0	4	2	4	3	7	10	3	11	4	10	17	11	13	16	16	13	28	17	20	21	21	25	14	24	19	33	34	27	34	33	38	24	33	31	41	36.3333333333333	30.8333333333333	39	42	45.3333333333333	44	31	43	62	46	52	39
1908	0	0	3	0	2	6	10	7	12	8	8	15	12	12	4	13	9	23	21	23	26	27	19	30	30	22	25	29	23	28	28	34	28	27	26.1666666666667	32.6666666666667	33.5	44.3333333333333	35.8333333333333	29	46	40	62.5	34	50.8333333333333	58	61	67	47
1909	0	0	2	2	5	2	8	11	11	10	9	6	11	9	14	12	9	17	24	28	21	23	22	24	9	34	35	15	23	22	21	26	30	24	36.1666666666667	38.3333333333333	39	19	36.6666666666667	34	37.1666666666667	49	48.5	47.3333333333333	31	49	71	60	49
1910	0	0	1	2	4	2	4	6	9	7	5	10	14	12	13	12	15	18	23	15	19	19	20	19	18	22	24	31	34	14	26	25	32	20	41.3333333333333	35.3333333333333	28	30	29.8333333333333	42	36.1666666666667	42.6666666666667	37.5	32.6666666666667	52.8333333333333	48	60	62	59
1911	0	0	3	5	5	8	8	8	5	9	9	6	8	8	12	19	14	18	29	24	20	16	30	28	26	29	30	28	30	27	25	30	25	24	31.1666666666667	30	42.5	39.6666666666667	52	40	46	41.6666666666667	42	50.3333333333333	36	52	48	52	59
1912	0	0	4	4	7	5	4	4	4	9	6	3	13	14	21	18	21	22	31	11	21	18	12	21	26	21	23	22	18	33	16	17	32	38	43.1666666666667	14.6666666666667	36	27.3333333333333	29.8333333333333	38	37.1666666666667	43.3333333333333	34	49.3333333333333	51.8333333333333	55	57	62	41
1913	0	0	2	5	3	3	6	7	7	6	6	7	16	11	15	19	19	27	25	21	15	26	12	22	16	27	30	19	22	35	32	32	31	35	34.1666666666667	40.6666666666667	25	37	38	40	47	20.6666666666667	61	51.6666666666667	43.6666666666667	49	66	54	63
1914	0	0	5	1	3	4	5	10	10	8	2	8	13	10	11	16	20	20	25	24	20	35	28	21	21	23	29	17	20	24	35	28	16	30	26.3333333333333	40	38.5	38.6666666666667	34	39	45.1666666666667	46.3333333333333	51	49.6666666666667	49.8333333333333	40	40	43	53
1915	0	0	4	4	4	2	10	8	4	9	4	11	10	11	8	17	11	27	19	24	13	33	23	25	19	28	15	40	18	38	25	35	32	32	45	21.3333333333333	45	31.6666666666667	44.6666666666667	40	49.1666666666667	28.6666666666667	46	53.3333333333333	42.6666666666667	46	53	52	63
1916	0	0	8	1	4	2	2	1	5	12	7	8	10	15	15	9	17	26	29	19	17	18	36	26	22	34	32	17	23	25	24	27	20	31	36.1666666666667	24.6666666666667	36	35.6666666666667	46	43	46.1666666666667	30	51.5	56.6666666666667	45.8333333333333	50	50	46	34
1917	0	0	4	5	4	2	4	12	9	10	5	7	10	16	17	9	17	21	25	26	23	22	22	23	12	29	34	22	38	36	26	38	34	19	28.1666666666667	20.3333333333333	51	33.3333333333333	26.6666666666667	66	38.1666666666667	42	36	39.6666666666667	54.6666666666667	74	55	64	47
1918	0	0	4	4	6	4	4	10	10	11	7	12	9	12	11	14	12	39	18	18	20	23	21	25	30	26	24	22	31	16	26	24	35	40	34.3333333333333	34	36.5	33.6666666666667	47	37	40	38.3333333333333	32.5	39.6666666666667	45	43	50	47	48
[truncated: 8,082 more rows]
[truncated: 51 more columns]
