# Supplementary material for: The violent death toll from the Iraq War: 2003–2023
Source: PLoS One. 2024 Feb 27;19(2):e0297895. doi: 10.1371/journal.pone.0297895 (PMC10898744; doi:10.1371/journal.pone.0297895)
Supplement: S1 Data — (ZIP) [file pone.0297895.s001.zip › Household_bootstrapping_results_cert.csv]

	V1	V2	V3	V4	V5	V6	V7	V8	V9	V10	V11	V12	V13	V14	V15	V16	V17	V18	V19	V20	V21	V22	V23	V24	V25	V26	V27	V28	V29	V30	V31	V32	V33	V34	V35	V36	V37	V38	V39	V40	V41	V42	V43	V44	V45	V46	V47	V48	V49
1	0	0	0	0	1	0	1	5	1	0	3	5	7	2	5	8	9	11	10	14	7	14	4	9	6	15	10	19	20	18	5	10	13	18	16.1666666666667	20.6666666666667	19	21	19	27	27.1666666666667	18.3333333333333	21.5	29	28.8333333333333	35	37	21	43
2	0	0	0	0	0	0	2	2	4	5	4	5	6	6	8	7	6	7	18	12	19	19	9	11	14	12	10	15	7	12	19	17	9	12	26.1666666666667	17.3333333333333	24.5	22.6666666666667	9.66666666666667	26	26	25	33	18	32	30	31	51	38
3	0	0	0	0	0	2	1	6	4	3	4	5	6	7	5	4	6	9	15	5	5	7	14	12	8	15	14	12	14	13	13	19	14	14	17	20.3333333333333	15	40	27.8333333333333	17	16	26.3333333333333	32.5	24	28.6666666666667	31	31	35	36
4	0	0	0	0	3	1	7	6	5	2	1	3	3	6	5	5	3	13	13	17	13	13	9	8	5	13	21	11	16	14	18	18	8	7	17.5	26.3333333333333	14.5	8.66666666666667	15.8333333333333	25	23.1666666666667	16.3333333333333	25.5	41.6666666666667	36	34	22	26	47
5	0	0	0	0	1	2	1	1	6	1	1	3	6	4	5	5	7	12	14	11	11	11	12	11	8	11	15	6	15	20	22	18	17	16	10.1666666666667	17	13.5	22.6666666666667	13	13	11	28	31	34	39.5	29	29	27	29
6	0	0	0	0	1	1	0	2	4	3	1	9	5	5	3	5	7	15	14	10	15	7	9	10	16	13	14	9	18	14	11	16	13	12	8	16.6666666666667	23.5	12	23.8333333333333	18	31.6666666666667	41	24	22	24.6666666666667	29	37	35	32
7	0	0	0	0	1	3	1	4	0	2	2	2	4	9	4	10	10	9	10	14	11	18	15	17	9	6	14	15	13	15	21	14	17	8	16.1666666666667	21.3333333333333	15	9.33333333333333	21.6666666666667	16	31	27	26	35.6666666666667	27.6666666666667	31	33	40	45
8	0	0	0	0	0	1	1	3	2	3	2	2	4	5	7	6	6	10	12	10	7	12	8	17	13	11	12	14	14	11	21	17	19	13	21.1666666666667	15.3333333333333	13	17	24.5	30	21	23.3333333333333	22.5	38	25.8333333333333	33	21	35	42
9	0	0	0	0	1	0	1	2	1	3	1	4	4	4	7	11	9	18	14	12	4	18	12	8	6	15	12	19	15	16	13	22	18	18	7.16666666666667	28.3333333333333	25	24	18.8333333333333	26	22.3333333333333	18.3333333333333	18.5	23.3333333333333	43	25	23	24	32
10	0	0	0	0	2	0	2	4	2	2	1	4	4	6	7	6	8	11	12	12	11	18	10	7	16	15	13	13	11	12	21	18	5	11	13.3333333333333	18	28.5	20.3333333333333	14.8333333333333	27	31	25.3333333333333	26	28.3333333333333	30	29	33	29	30
11	0	0	0	0	0	1	3	3	2	2	5	4	5	12	5	7	5	12	10	10	9	12	11	12	12	20	18	17	17	11	20	9	13	17	21.8333333333333	9	21	15	38	33	30.3333333333333	32	25	19	29.8333333333333	21	39	33	35
12	0	0	0	0	0	0	2	3	3	2	2	6	4	3	5	10	10	15	15	18	13	25	10	11	5	15	13	16	10	17	18	21	14	17	16	18	15	19	15	18	31.3333333333333	28.6666666666667	18	25.6666666666667	21.8333333333333	27	34	36	34
13	0	0	0	0	0	1	0	5	3	4	1	5	6	7	7	5	7	11	5	15	10	9	10	13	15	14	20	9	16	10	11	15	6	13	17.1666666666667	24	15.5	23.3333333333333	27.6666666666667	22	24.1666666666667	18.3333333333333	17.5	35	27.8333333333333	21	34	41	28
14	0	0	0	0	4	0	3	3	2	2	5	5	5	7	5	5	5	14	15	7	10	10	10	10	3	9	11	17	9	11	9	15	15	16	22	13.3333333333333	25	12	20	23	24.3333333333333	14.3333333333333	18	28	27	30	24	25	42
15	0	0	0	0	0	1	2	2	3	1	2	4	4	8	11	8	6	10	15	12	11	11	16	12	7	13	16	16	23	16	11	11	15	15	9.33333333333333	15.6666666666667	21	22.6666666666667	17.8333333333333	31	35	15.6666666666667	20	23.3333333333333	22.8333333333333	27	38	22	28
16	0	0	0	0	2	2	2	4	3	5	3	3	4	8	3	7	8	13	10	14	19	10	17	16	11	10	17	15	11	5	21	15	18	13	17	27.6666666666667	6.5	25	23.8333333333333	25	22	28.3333333333333	21.5	16.6666666666667	25.6666666666667	23	34	27	32
17	0	0	0	0	3	1	3	4	4	5	7	4	5	5	1	9	8	14	9	8	7	11	14	16	10	11	7	8	10	15	14	18	22	10	12	23.3333333333333	16.5	12.6666666666667	21.6666666666667	16	12.1666666666667	17	27	20.3333333333333	12.8333333333333	24	21	29	29
18	0	0	0	0	0	1	3	5	0	2	7	2	7	1	4	6	3	10	8	8	8	7	11	12	13	15	16	14	12	17	8	15	9	19	13.1666666666667	17	28.5	17	18.6666666666667	9	24	26.3333333333333	20	38	24	32	27	37	40
19	0	0	0	0	1	2	1	2	5	6	2	3	6	4	10	6	5	15	11	17	16	8	9	10	11	6	14	13	17	16	10	13	16	21	16	22	11.5	24.3333333333333	31	28	25.1666666666667	35.3333333333333	16	30.6666666666667	24.8333333333333	30	38	43	31
20	0	0	0	0	0	1	4	3	6	2	4	3	4	4	8	7	4	16	10	8	9	7	10	16	9	14	13	13	14	17	9	8	22	9	9.16666666666667	14.3333333333333	21	17	13	28	29.1666666666667	26.3333333333333	22	28	31	35	31	35	40
21	0	0	0	0	1	1	1	3	3	3	2	7	4	8	1	8	9	12	9	15	13	12	13	8	11	12	25	10	7	11	14	16	21	17	12.1666666666667	13	22.5	20	21.8333333333333	35	25.3333333333333	21	26.5	20.3333333333333	28	30	42	25	33
22	0	0	0	0	0	2	1	5	3	5	2	2	2	3	9	7	6	13	8	15	8	5	9	11	9	12	18	16	11	8	19	15	10	8	13	22.3333333333333	24	19.6666666666667	28.3333333333333	31	31.1666666666667	25.6666666666667	32.5	26.3333333333333	23.8333333333333	27	47	19	35
23	0	0	0	0	0	2	2	4	6	5	4	6	7	9	9	9	4	7	11	12	11	13	6	11	11	15	11	12	14	13	14	10	12	17	16	15	15.5	16	28.6666666666667	24	24	23.3333333333333	19	21.6666666666667	30.5	31	28	29	30
24	0	0	0	0	0	0	3	5	3	0	6	2	4	2	9	6	9	11	9	9	20	9	19	11	13	18	10	12	15	17	12	21	13	16	20.1666666666667	20	22.5	24	16	29	22	26.6666666666667	29.5	17.6666666666667	33.8333333333333	33	43	49	25
25	0	0	0	0	2	0	1	2	6	4	5	2	4	9	6	9	9	11	8	10	14	7	8	16	11	9	16	14	11	7	13	9	13	10	26.1666666666667	16.3333333333333	25.5	22.3333333333333	24.8333333333333	23	18.5	22.6666666666667	18	29.6666666666667	23.6666666666667	45	24	31	44
26	0	0	0	0	3	0	1	1	6	2	1	2	3	7	4	10	8	14	13	11	12	14	11	16	13	9	9	19	19	12	16	10	12	11	18.3333333333333	15.6666666666667	22	21.6666666666667	26.5	21	27	24.3333333333333	30	27.6666666666667	24.6666666666667	32	16	30	40
27	0	0	0	0	3	0	4	3	5	0	3	8	12	9	9	8	8	7	14	8	14	9	11	8	9	10	11	11	8	16	16	13	17	11	10	18.6666666666667	20.5	21	28.8333333333333	15	34.1666666666667	28.3333333333333	21.5	36	28.6666666666667	35	34	42	40
28	0	0	0	0	2	1	3	5	4	2	3	3	5	10	2	4	12	16	10	16	4	8	4	10	9	9	18	14	18	13	25	22	15	16	12	12.3333333333333	15	16.6666666666667	18	22	19	37	27.5	24.6666666666667	41.8333333333333	30	42	40	33
29	0	0	0	0	2	1	1	2	1	7	1	3	8	10	6	7	7	8	11	12	10	7	6	11	14	16	16	9	7	11	19	15	8	11	12.1666666666667	15.3333333333333	15	22.6666666666667	23.8333333333333	22	19.3333333333333	23.6666666666667	24	31	29.8333333333333	22	28	38	39
30	0	0	0	0	2	2	4	1	2	3	5	1	3	5	8	5	9	9	9	5	14	10	4	7	10	14	14	9	19	12	12	12	11	16	17.1666666666667	13	14.5	14	21.6666666666667	24	28	37.6666666666667	23.5	31	24.8333333333333	28	29	35	27
31	0	0	0	0	0	0	1	0	1	3	5	3	4	8	7	4	6	9	13	19	5	9	4	18	11	12	11	13	12	16	9	14	10	19	20	23	22.5	30	20.8333333333333	27	23.5	25	25	30.3333333333333	47.8333333333333	28	27	31	36
32	0	0	0	0	0	1	2	1	2	2	5	5	9	6	2	6	10	11	14	12	8	14	12	11	10	24	14	16	14	13	13	14	13	13	19.3333333333333	21.3333333333333	18	26.6666666666667	23.8333333333333	33	34.5	18	23.5	32.6666666666667	28.6666666666667	22	22	27	31
33	0	0	0	0	0	1	4	1	5	0	2	3	9	6	3	3	11	15	8	10	12	8	12	13	15	16	10	7	13	20	9	9	9	17	9.16666666666667	13	19	28.6666666666667	26.6666666666667	36	26	32.3333333333333	41	29.6666666666667	36.8333333333333	33	14	36	30
34	0	0	0	0	2	0	4	2	5	4	4	4	6	7	7	3	2	10	13	15	11	14	13	7	13	12	10	10	18	10	13	7	15	20	12.1666666666667	22.3333333333333	5.5	21	21.6666666666667	27	20.1666666666667	30	26	21	25	21	31	30	41
35	0	0	0	0	2	2	2	4	1	4	2	5	4	3	5	7	8	9	16	10	13	18	9	8	8	9	23	11	10	19	9	15	25	9	17.1666666666667	18.3333333333333	18.5	17.6666666666667	12.8333333333333	20	24.1666666666667	24.6666666666667	12	29	38.8333333333333	34	34	32	45
36	0	0	0	0	2	0	1	2	7	2	7	4	6	9	8	2	6	13	10	12	10	12	13	17	8	11	12	9	8	15	19	24	8	19	17	17.3333333333333	25	25	31	9	25.1666666666667	21.3333333333333	31	25	30.8333333333333	27	25	17	28
37	0	0	0	0	3	2	2	2	4	4	3	0	2	7	8	4	4	14	12	14	9	10	15	14	8	3	13	13	13	8	17	21	19	17	13	20	12.5	24	20	25	21	29.6666666666667	17.5	34	33	27	27	31	52
38	0	0	0	0	0	2	3	5	3	1	0	5	0	9	10	12	11	20	9	17	6	11	7	13	8	21	14	13	11	13	20	11	13	17	7.16666666666667	15	18	21.3333333333333	24.8333333333333	19	26.3333333333333	28.3333333333333	28.5	27	32.5	27	40	21	37
39	0	0	0	0	0	0	1	7	5	1	2	3	5	5	6	4	6	8	13	13	12	13	13	23	16	17	13	7	12	14	18	11	15	14	13.3333333333333	21	27	19	22	20	20	20.6666666666667	15.5	30.3333333333333	30	24	32	40	45
40	0	0	0	0	1	1	1	1	5	3	4	1	4	8	7	5	4	8	11	6	8	14	10	5	12	6	13	10	9	19	9	10	16	7	18	19.3333333333333	25	17.6666666666667	21.5	22	23.1666666666667	27	22	20	20.8333333333333	28	37	29	32
41	0	0	0	0	0	3	4	3	5	1	2	2	7	1	9	5	9	19	9	13	12	9	10	13	15	5	15	14	15	16	13	6	11	15	11.6666666666667	22	24	25.3333333333333	23.8333333333333	26	24	18.6666666666667	27	26.6666666666667	21	40	28	35	21
42	0	0	0	0	1	0	2	4	2	3	3	4	4	3	6	5	10	11	11	8	11	12	5	9	10	10	15	15	12	15	8	6	10	18	9	17.3333333333333	22.5	14.6666666666667	20.8333333333333	21	13.1666666666667	27	20	31	32.6666666666667	31	27	44	24
43	0	0	0	0	2	0	2	5	3	6	6	3	4	4	8	5	5	10	8	12	5	13	12	15	11	15	10	5	4	12	15	13	16	8	24.1666666666667	13	23	31	23.8333333333333	30	28.1666666666667	22.6666666666667	27	31.6666666666667	44.6666666666667	39	34	28	32
44	0	0	0	0	2	0	3	2	2	2	4	5	5	5	11	3	11	12	7	9	14	12	16	5	16	5	8	11	18	15	12	11	13	8	13.5	25.6666666666667	19	37.3333333333333	16.8333333333333	19	24	25	19	28	22	29	38	30	33
45	0	0	0	0	0	2	3	3	4	4	6	3	4	7	6	5	7	9	6	9	9	13	11	16	12	12	13	11	15	8	12	10	13	20	13	24	25.5	26.6666666666667	26	19	18.1666666666667	29.6666666666667	28.5	35.6666666666667	18.8333333333333	31	31	35	37
46	0	0	0	0	0	0	0	2	4	2	4	0	5	5	5	3	7	14	11	19	8	16	10	8	8	14	11	12	13	9	15	8	15	11	10.1666666666667	16	14.5	20.6666666666667	19.8333333333333	29	25.5	11	29.5	34.6666666666667	29	32	33	29	38
47	0	0	0	0	2	1	0	3	2	3	7	6	5	4	8	5	6	12	7	6	11	8	11	11	13	11	7	18	12	10	6	14	4	25	21.3333333333333	16.3333333333333	18.5	13	24.8333333333333	17	29	21	34	28.6666666666667	23.8333333333333	32	17	37	26
48	0	0	0	0	1	0	0	3	4	1	2	1	1	4	9	7	8	10	10	15	11	8	10	8	8	12	10	7	9	14	13	15	21	15	13.1666666666667	11	13	28	29	19	24.3333333333333	25.3333333333333	25	30	39.8333333333333	26	33	27	38
49	0	0	0	0	0	1	1	1	3	4	3	6	2	8	10	5	6	11	15	8	12	8	13	12	11	13	12	9	6	17	17	11	10	22	14	23.6666666666667	18.5	22.3333333333333	31.8333333333333	30	24.1666666666667	35	18.5	22.6666666666667	23.5	24	20	36	25
50	0	0	0	0	2	2	3	2	2	2	1	5	4	2	7	7	9	10	10	6	15	18	19	16	12	16	11	11	17	17	16	5	16	4	15.3333333333333	18	20	21	29.8333333333333	31	30.5	25	28.5	23	28.6666666666667	39	31	28	42
51	0	0	0	0	0	1	1	2	3	4	3	5	4	8	4	5	3	9	9	14	10	10	14	13	5	12	14	18	7	13	15	7	21	10	13.3333333333333	8	14	20.6666666666667	26	17	22.1666666666667	27.3333333333333	22.5	27	20.6666666666667	25	24	35	35
52	0	0	0	0	0	2	1	4	0	1	5	2	4	4	5	3	5	8	8	21	23	10	11	13	20	8	10	10	11	17	8	9	17	8	11	19	20.5	28	17.8333333333333	26	23.3333333333333	29	19.5	25.6666666666667	37.8333333333333	28	24	29	37
53	0	0	0	0	0	0	1	0	2	2	4	8	5	13	8	9	6	10	7	17	8	17	11	12	11	12	13	15	14	11	18	13	19	15	10	23.3333333333333	16.5	17.3333333333333	20.8333333333333	36	18	26	20	32.6666666666667	28	47	18	26	39
54	0	0	0	0	0	0	1	6	3	2	4	1	3	4	1	6	6	20	17	7	12	11	9	11	17	9	9	10	13	13	15	13	18	17	7.33333333333333	19	19	25.3333333333333	19.8333333333333	26	17.3333333333333	32	15	34.3333333333333	19.8333333333333	41	26	35	27
55	0	0	0	0	1	1	5	2	4	1	3	5	3	4	8	6	4	12	10	10	15	12	8	6	18	13	12	8	17	16	12	15	10	11	9.5	10.6666666666667	21.5	26.6666666666667	24.6666666666667	24	21.1666666666667	22.3333333333333	29	23.3333333333333	24.8333333333333	32	32	34	36
56	0	0	0	0	1	1	0	3	3	1	4	5	6	5	3	6	11	21	10	13	14	13	11	6	4	17	17	14	6	7	10	17	17	20	12.1666666666667	20.3333333333333	19	20	31.8333333333333	25	31	12	13	28	23	29	27	37	36
57	0	0	0	0	3	2	0	2	5	3	4	3	2	6	4	8	4	10	14	5	11	7	17	22	8	14	10	9	20	17	18	11	20	8	9.16666666666667	16	20.5	16.6666666666667	27.8333333333333	28	33.1666666666667	17	35	28.6666666666667	37.6666666666667	19	32	26	31
58	0	0	0	0	1	2	2	4	5	2	2	3	4	9	4	8	9	10	12	15	8	5	8	8	14	16	9	18	8	17	15	15	10	12	11	12	31.5	19.3333333333333	22	19	29.1666666666667	28.3333333333333	19	26	29	27	36	34	44
59	0	0	0	0	0	2	1	4	1	6	2	1	5	7	5	3	9	10	14	13	11	14	9	12	16	13	13	14	19	11	20	10	20	13	9.83333333333333	20	17.5	23.6666666666667	27.8333333333333	29	24	29	17	18.6666666666667	25	21	42	41	29
60	0	0	0	0	1	1	3	4	1	1	4	2	4	7	4	7	8	15	13	10	12	9	13	9	7	10	17	20	13	14	11	14	13	8	10.1666666666667	17.3333333333333	23	16.6666666666667	11	21	24.1666666666667	19.3333333333333	42.5	21	27.6666666666667	30	25	30	41
61	0	0	0	0	2	1	2	2	3	3	3	2	6	3	7	6	5	4	13	12	16	11	5	13	7	12	16	14	15	12	16	8	2	14	13	21.6666666666667	23	18	16	30	26.3333333333333	21	19	30	23.6666666666667	37	26	24	27
62	0	0	0	0	1	2	1	1	4	1	1	4	5	6	9	5	7	13	12	16	9	6	14	9	8	16	12	13	14	12	10	17	8	15	13.1666666666667	20.3333333333333	14	21.6666666666667	25	21	26	33.6666666666667	14.5	22	27.8333333333333	35	32	37	38
63	0	0	0	0	0	1	2	9	1	1	1	7	7	6	4	7	7	11	14	22	12	16	16	12	10	11	13	13	15	19	19	19	18	22	11.1666666666667	24	24.5	22.6666666666667	27	16	28	18.3333333333333	31.5	30	29	26	26	32	39
64	0	0	0	0	3	1	0	6	2	2	0	9	4	2	5	3	7	13	7	15	11	11	6	13	8	8	25	15	5	7	9	12	12	8	12.5	18.3333333333333	18.5	27.3333333333333	21.8333333333333	28	22	39	31.5	30.3333333333333	26.8333333333333	40	30	34	27
65	0	0	0	0	0	2	7	7	5	4	4	1	10	5	8	4	7	11	11	15	13	7	5	8	17	5	10	17	10	20	17	10	17	20	19	24	23	9.66666666666667	24.6666666666667	18	23.1666666666667	16.3333333333333	26	39	26	23	36	37	32
66	0	0	0	0	1	1	4	2	5	2	4	5	7	5	1	5	8	18	11	7	18	10	11	13	9	12	5	13	10	10	24	18	13	13	12	9	14.5	20.6666666666667	23	26	32	17.6666666666667	26.5	22.6666666666667	26.6666666666667	28	35	29	35
67	0	0	0	0	0	0	5	2	2	2	2	4	9	5	5	4	8	13	15	7	14	12	10	19	9	10	18	17	17	7	17	19	11	11	9	9	23	19	26.8333333333333	30	21.1666666666667	17	20.5	19	31	25	41	37	35
68	0	0	0	0	2	0	0	3	4	1	4	1	10	2	8	10	11	16	6	11	15	8	13	11	9	13	13	10	17	14	12	19	17	14	10	15	23	25.6666666666667	29	17	21.6666666666667	19	21.5	27.3333333333333	35.8333333333333	30	35	30	33
69	0	0	0	0	3	0	1	2	4	7	1	5	3	2	7	3	9	10	12	12	5	6	14	12	10	23	13	5	19	12	4	14	13	15	16	15	23	24	19.5	26	37.1666666666667	16	36	21	30.8333333333333	32	45	17	33
70	0	0	0	0	3	0	1	2	3	4	3	3	5	8	4	3	9	5	14	6	12	11	14	9	22	12	19	11	9	7	15	8	8	8	16	15.3333333333333	21	20	19.8333333333333	23	14	26.3333333333333	31	31.6666666666667	23	18	22	26	31
71	0	0	0	0	1	1	2	8	1	4	1	6	5	2	5	9	13	13	9	19	13	11	4	7	6	9	11	16	7	15	16	6	18	17	14.5	20	22.5	21	25.5	19	18.1666666666667	26.3333333333333	28	22.6666666666667	24.6666666666667	42	42	21	34
72	0	0	0	0	0	1	3	2	3	4	3	7	9	3	6	3	7	9	16	6	8	12	12	9	9	21	12	2	26	13	21	12	13	13	21	13.6666666666667	26	22.6666666666667	30.8333333333333	37	22.1666666666667	20.3333333333333	14	30.6666666666667	24.8333333333333	33	43	31	18
73	0	0	0	0	0	0	3	5	0	2	4	6	3	7	8	7	4	9	9	11	14	12	12	8	10	6	19	8	11	18	9	14	11	16	21.3333333333333	19.6666666666667	11	24.3333333333333	27	29	25	23.6666666666667	23.5	41.3333333333333	39.6666666666667	27	27	37	23
74	0	0	0	0	1	1	3	1	1	5	2	5	3	7	7	5	4	10	19	14	13	13	8	12	6	13	14	12	13	16	11	13	17	15	11.1666666666667	10.3333333333333	23.5	23	24	24	14.3333333333333	35	22	15.3333333333333	20.6666666666667	37	24	33	34
75	0	0	0	0	0	0	1	1	3	3	3	0	7	9	6	7	10	15	13	14	13	11	11	20	10	18	14	22	12	20	18	22	16	10	8.16666666666667	19	14.5	14.6666666666667	16.8333333333333	14	20	29.3333333333333	24	28.6666666666667	43.6666666666667	33	33	27	30
76	0	0	0	0	1	3	1	3	3	1	1	7	7	4	5	4	6	13	8	11	9	8	8	10	15	9	9	17	13	20	19	14	13	12	10.1666666666667	17.3333333333333	25	21.6666666666667	21	21	28.3333333333333	28	30	32.3333333333333	37.3333333333333	34	28	28	31
77	0	0	0	0	2	1	1	5	3	4	3	5	12	4	6	9	4	13	13	7	13	10	10	15	14	15	13	14	9	24	11	10	8	22	24	16	26	32.3333333333333	24.3333333333333	10	35	22	33.5	30.6666666666667	39.6666666666667	27	33	35	27
78	0	0	0	0	1	1	3	1	3	2	4	3	4	7	9	6	12	6	19	9	9	18	10	15	6	13	14	10	16	7	17	15	14	27	12.3333333333333	19.3333333333333	26	27	20.8333333333333	27	18.5	18.3333333333333	34.5	29.3333333333333	28	27	27	36	36
79	0	0	0	0	0	1	0	7	7	6	5	3	4	7	1	4	7	13	9	7	11	11	9	13	11	12	11	9	5	17	14	14	13	13	13	16.6666666666667	30.5	27.6666666666667	26.8333333333333	36	25	22.6666666666667	25.5	20	24.6666666666667	29	23	24	28
80	0	0	0	0	0	2	2	2	2	7	4	5	4	6	7	6	4	10	12	13	15	8	14	9	10	7	19	12	11	8	10	10	19	8	8.16666666666667	25.3333333333333	23.5	15	24.8333333333333	20	15.1666666666667	15	36	19.6666666666667	34.8333333333333	30	23	30	33
81	0	0	0	0	1	2	1	3	5	0	1	6	5	6	4	4	7	6	10	10	12	12	6	10	11	8	10	13	25	17	14	18	4	23	15.3333333333333	25.3333333333333	16	14.3333333333333	24	29	17.1666666666667	34.3333333333333	22	35	33.6666666666667	35	41	20	33
82	0	0	0	0	0	1	4	2	2	3	2	4	4	7	7	7	9	8	11	13	16	7	10	14	8	14	13	12	10	18	14	16	14	14	11.1666666666667	12.6666666666667	16.5	20.6666666666667	28.8333333333333	12	14.1666666666667	25.3333333333333	17	18	35.6666666666667	22	27	33	44
83	0	0	0	0	0	0	2	3	4	3	3	6	7	6	13	7	5	9	9	19	13	14	4	11	5	12	18	10	19	20	12	16	19	21	21.1666666666667	16	22.5	19	29.8333333333333	23	23.1666666666667	15.3333333333333	23	30.3333333333333	19	32	31	28	31
84	0	0	0	0	1	0	3	5	5	6	3	4	3	4	6	6	6	11	17	14	10	11	10	15	7	11	9	8	10	13	15	15	12	16	12.1666666666667	14.3333333333333	16	33.6666666666667	26	26	32.3333333333333	19	24	30.6666666666667	28.5	37	35	30	31
85	0	0	0	0	1	1	2	0	6	2	3	4	2	11	16	7	8	15	3	13	6	6	10	10	18	9	18	10	13	18	15	14	12	13	10.1666666666667	18	19	10.6666666666667	13.6666666666667	19	23.1666666666667	26.6666666666667	32	29	35	23	32	37	35
86	0	0	0	0	0	0	4	3	1	4	2	4	8	7	7	5	6	9	7	10	14	11	14	14	12	16	22	14	17	15	19	17	16	9	10.1666666666667	14.3333333333333	18	17.6666666666667	13	16	16.3333333333333	29	20.5	28.6666666666667	27	24	40	33	44
87	0	0	0	0	0	0	4	4	2	3	5	4	4	1	13	8	6	9	11	10	6	10	8	11	10	11	12	14	10	6	15	20	14	15	9	22.3333333333333	9	18	18	22	18.1666666666667	16.3333333333333	19	26.6666666666667	36	23	30	38	37
88	0	0	0	0	1	3	4	4	6	1	1	5	4	5	6	5	9	18	8	11	9	15	9	6	11	10	12	14	9	7	9	17	12	9	15	18	17	14	10.6666666666667	28	31.5	19.6666666666667	17.5	25	23	29	24	35	42
89	0	0	0	0	1	0	1	4	5	4	3	4	5	3	6	3	11	10	4	9	7	10	10	9	7	8	9	26	14	8	16	17	6	18	14	12	11	23	31.8333333333333	28	19	14	21.5	21.6666666666667	15.5	19	23	25	37
90	0	0	0	0	1	1	2	0	1	1	2	7	9	5	3	2	8	7	12	12	10	14	10	12	8	11	16	11	9	11	14	7	25	7	11	21.3333333333333	31	17	25.8333333333333	39	26	23	24	22	24.8333333333333	19	26	35	25
91	0	0	0	0	1	2	3	6	2	3	1	5	0	4	3	3	6	14	8	12	9	7	12	7	6	12	16	12	7	25	8	15	11	19	17.5	15.3333333333333	21	26.6666666666667	24	16	32	25.6666666666667	16	34.6666666666667	38	28	39	31	37
92	0	0	0	0	0	0	2	2	3	4	4	2	2	4	5	7	5	9	10	14	6	10	10	14	8	14	10	18	16	18	10	11	14	14	17	10	9.5	19.6666666666667	19.6666666666667	40	20	23.3333333333333	21	30.6666666666667	23	22	37	38	39
93	0	0	0	0	1	2	1	3	5	2	4	4	5	2	6	9	3	17	14	11	11	12	19	17	12	6	13	8	20	23	14	12	19	19	14.1666666666667	25.3333333333333	18	13.6666666666667	19	20	28.3333333333333	20.3333333333333	20.5	28.6666666666667	17.8333333333333	20	26	39	34
94	0	0	0	0	2	0	1	3	2	1	4	2	3	9	9	7	6	9	13	13	8	12	14	15	12	15	15	8	25	17	15	16	16	15	6.33333333333333	18	12	21	23.8333333333333	20	30	22	13	14.6666666666667	32.8333333333333	36	29	28	30
95	0	0	0	0	0	1	1	4	1	3	3	6	3	4	3	4	6	17	13	11	7	12	12	14	14	12	12	9	19	6	13	18	10	11	9.33333333333333	9.33333333333333	33	24	15.6666666666667	21	13	22.3333333333333	23	17.6666666666667	35.6666666666667	26	33	28	32
96	0	0	0	0	3	2	3	3	2	1	4	0	5	4	9	5	9	13	7	10	6	14	7	15	9	14	11	11	7	14	17	16	13	21	12.3333333333333	21.3333333333333	16	18.6666666666667	21	25	22.1666666666667	14.3333333333333	29	34	38.5	27	37	38	35
97	0	0	0	0	1	0	0	7	4	1	4	1	6	6	4	7	6	15	9	10	9	13	6	11	8	13	14	17	11	9	9	17	17	12	18	16.3333333333333	25	20.6666666666667	17.8333333333333	26	23.3333333333333	20.6666666666667	22	32.6666666666667	28	24	34	38	24
98	0	0	0	0	0	1	1	4	4	3	3	3	6	8	6	9	11	14	13	10	15	10	12	12	16	25	14	22	10	12	9	4	11	21	13.1666666666667	12.3333333333333	23	22.3333333333333	17	38	21.1666666666667	30	28	17	38.6666666666667	28	32	36	43
99	0	0	0	0	1	1	1	4	5	2	1	3	10	8	5	4	6	12	13	11	8	14	10	12	6	13	17	18	18	16	10	16	18	9	17.3333333333333	17	24	22.6666666666667	18.8333333333333	16	26.5	24	13.5	21.6666666666667	27	35	33	34	31
100	0	0	0	0	1	0	2	2	5	0	0	3	4	5	10	8	7	10	4	10	11	13	9	11	8	10	13	17	7	14	11	13	6	15	15.3333333333333	15.6666666666667	21	23.6666666666667	14.6666666666667	32	14	16.3333333333333	27	29.3333333333333	34	29	30	27	38
101	0	0	0	0	2	0	0	3	2	4	1	2	3	11	7	6	9	9	17	6	14	10	18	9	16	11	22	11	14	16	11	19	13	16	21.3333333333333	20.6666666666667	24.5	22.6666666666667	14.5	25	24.3333333333333	19.3333333333333	23.5	23	24.8333333333333	24	36	27	37
102	0	0	0	0	1	0	0	5	2	1	5	5	6	7	3	10	8	12	13	13	4	12	13	17	11	9	13	18	11	8	16	5	10	20	6.16666666666667	15	10.5	23.6666666666667	27.8333333333333	26	23.1666666666667	32.6666666666667	19	28.6666666666667	23.8333333333333	36	44	32	41
103	0	0	0	0	0	2	3	4	2	4	2	3	5	5	6	5	5	4	10	10	15	6	17	6	9	20	14	19	12	19	12	21	15	18	15.1666666666667	16	19	17	23	23	30.6666666666667	26.3333333333333	28	28	20.8333333333333	29	36	39	36
104	0	0	0	0	1	1	1	5	7	6	4	2	2	8	7	11	2	13	8	13	11	18	8	13	10	12	14	18	11	18	9	13	13	22	20.1666666666667	13.3333333333333	19	9.66666666666667	15	12	24.5	23.6666666666667	18.5	23.6666666666667	26.8333333333333	28	26	37	28
105	0	0	0	0	1	1	4	2	3	4	6	0	3	4	5	7	4	14	16	7	11	15	9	5	13	10	11	13	11	7	9	12	11	19	18.3333333333333	16.3333333333333	20.5	23.6666666666667	20.8333333333333	21	20	17.3333333333333	29.5	22.6666666666667	25	37	31	32	33
106	0	0	0	0	1	0	1	4	5	3	1	1	4	7	7	7	9	9	14	6	8	15	13	12	6	14	18	12	14	16	15	17	15	15	15.1666666666667	13	15.5	18.3333333333333	27.5	29	23	28	23.5	35	31.6666666666667	30	23	39	23
107	0	0	0	0	1	0	5	2	4	2	2	6	5	4	7	10	7	5	16	17	15	9	16	13	11	22	11	10	14	11	6	14	14	9	24.1666666666667	25	14	23	25.8333333333333	26	30	22	17	26	22	24	32	19	36
108	0	0	0	0	1	1	4	2	4	3	0	5	9	7	6	10	6	15	11	9	14	14	10	8	14	14	11	12	10	7	17	15	5	17	10	19.6666666666667	16.5	20	19.8333333333333	25	22	31.3333333333333	28	14	37.8333333333333	38	37	33	40
109	0	0	0	0	1	3	3	2	6	4	2	3	5	5	8	2	7	15	14	9	8	6	21	11	8	11	10	14	19	13	8	18	12	16	15.1666666666667	17.6666666666667	8.5	22	15	28	23.1666666666667	17	18	24.3333333333333	26.5	44	36	32	27
110	0	0	0	0	0	0	0	6	0	3	4	3	11	10	5	5	9	13	11	12	9	13	17	10	7	11	15	11	7	19	17	11	13	10	10	14	22	26.3333333333333	22.8333333333333	20	23.3333333333333	27.6666666666667	29	28	30.6666666666667	27	15	36	31
111	0	0	0	0	0	1	3	7	5	4	0	3	9	3	7	5	9	14	13	11	9	10	6	3	10	17	11	7	13	14	11	11	10	10	13.1666666666667	23.6666666666667	22.5	23	31.8333333333333	16	24.1666666666667	26.3333333333333	27.5	32.6666666666667	17.5	33	37	30	47
112	0	0	0	0	1	3	0	4	4	1	6	3	8	9	7	3	7	11	20	16	10	10	12	11	9	14	16	18	10	20	14	14	13	14	9.16666666666667	12.6666666666667	21	10.6666666666667	19.8333333333333	29	28	23.6666666666667	23	27.6666666666667	36.5	25	35	28	29
113	0	0	0	0	0	2	5	3	2	1	4	1	3	2	6	5	5	14	12	18	8	11	13	13	12	11	8	9	12	17	14	17	12	14	13	16	26.5	18.3333333333333	20	22	27.1666666666667	12	26.5	32	18.8333333333333	39	26	29	23
114	0	0	0	0	1	1	2	1	2	4	6	8	4	4	10	6	8	10	9	6	14	14	19	12	10	20	10	14	12	12	11	22	14	10	11.1666666666667	25.3333333333333	24.5	17	33.8333333333333	28	27	27.3333333333333	25.5	30.3333333333333	28.5	26	45	32	36
115	0	0	0	0	0	0	2	1	2	5	0	4	6	5	6	8	7	18	11	5	13	16	5	8	12	11	17	15	9	8	17	16	16	11	17.3333333333333	12.3333333333333	20	23	16.6666666666667	26	27.1666666666667	21.6666666666667	28.5	39.3333333333333	28.8333333333333	25	27	36	38
116	0	0	0	0	0	0	4	2	6	3	3	5	4	12	3	8	6	13	8	7	9	13	16	11	11	8	19	9	19	17	14	21	13	11	16.5	14.3333333333333	22	14.6666666666667	23	21	23.3333333333333	19.6666666666667	23	25.6666666666667	21.8333333333333	39	31	38	52
117	0	0	0	0	2	1	1	5	2	3	5	3	6	10	4	10	5	11	10	13	11	6	13	14	5	9	13	19	12	15	15	19	22	12	13	26	19	25.6666666666667	17.5	20	23.1666666666667	23	21.5	26.6666666666667	42	34	46	25	32
118	0	0	0	0	0	1	2	3	4	5	1	6	5	4	5	3	6	9	10	14	9	3	9	11	4	13	12	14	20	17	17	18	15	15	13.1666666666667	17	17	30.3333333333333	14	29	16.3333333333333	19	28	30.3333333333333	21.6666666666667	29	27	32	18
119	0	0	0	0	0	2	2	4	2	3	5	3	4	6	4	5	6	13	11	10	5	15	10	7	12	10	15	15	15	18	10	12	21	14	12.6666666666667	20	20	24	18	20	31.6666666666667	28.6666666666667	20	19.3333333333333	23	34	40	26	31
120	0	0	0	0	0	2	4	3	4	1	7	3	5	4	12	9	8	14	9	14	9	12	11	9	15	9	16	9	13	11	8	9	6	15	16.6666666666667	18.3333333333333	27.5	17	22.6666666666667	17	29.1666666666667	25	25.5	23	29.6666666666667	18	21	35	42
121	0	0	0	0	1	1	3	1	4	1	3	8	6	3	4	6	3	9	5	14	13	8	9	9	10	14	20	12	15	18	12	18	17	10	18	18.3333333333333	13.5	22.6666666666667	31.8333333333333	19	20.3333333333333	27.6666666666667	31	17	32.5	25	38	36	36
122	0	0	0	0	1	0	0	2	8	4	7	2	1	6	10	12	5	7	4	12	12	7	7	13	10	7	12	10	16	21	13	17	12	6	9.16666666666667	20	23.5	20.3333333333333	19.6666666666667	24	28.1666666666667	19.3333333333333	18.5	21	21.8333333333333	23	27	30	44
123	0	0	0	0	5	4	0	6	2	3	5	2	6	8	3	3	5	7	10	9	5	12	14	10	6	16	8	14	11	15	23	13	22	11	18	16	29.5	21	20.8333333333333	23	22.1666666666667	24.3333333333333	27.5	24	25.8333333333333	35	27	35	42
124	0	0	0	0	1	1	3	0	5	4	4	6	12	2	8	5	5	6	13	10	11	8	9	8	12	10	12	11	8	18	8	10	14	21	15.1666666666667	22.3333333333333	27	27	15	26	22.1666666666667	19	17	34	21.8333333333333	27	23	30	36
125	0	0	0	0	0	1	0	1	8	2	1	2	5	6	3	6	11	13	13	18	14	10	11	8	9	12	14	18	6	7	10	13	16	14	15	13.3333333333333	21	17	19.8333333333333	23	20.1666666666667	26.3333333333333	25	24	30	44	20	27	32
126	0	0	0	0	1	2	3	3	3	5	4	4	1	9	4	6	6	10	5	16	6	7	11	13	14	12	14	12	9	14	11	14	12	13	9.33333333333333	18.3333333333333	15	8.66666666666667	20	18	26.1666666666667	30	18.5	19	27.5	23	35	46	51
127	0	0	0	0	0	0	3	1	5	2	2	8	4	5	6	8	2	9	15	14	13	6	9	11	5	13	15	13	11	11	21	13	12	13	19.1666666666667	23.3333333333333	27	22	26.8333333333333	20	21	18	20	30	20.8333333333333	25	37	31	36
128	0	0	0	0	2	1	2	4	1	6	2	4	5	5	3	5	8	14	14	4	12	4	9	10	14	16	13	13	13	16	17	14	11	14	13.1666666666667	20	22.5	21.6666666666667	11.8333333333333	16	18.1666666666667	22	22	31	20	34	45	39	16
129	0	0	0	0	1	1	1	0	1	2	3	1	4	5	5	5	4	14	12	14	15	19	9	11	10	12	15	13	12	15	16	19	11	13	19.1666666666667	14.3333333333333	23.5	22.6666666666667	23	25	22.1666666666667	36.6666666666667	25.5	24	29.6666666666667	35	31	31	25
130	0	0	0	0	1	0	2	2	2	1	1	1	2	5	10	4	4	6	8	16	9	9	9	6	9	6	23	7	14	17	15	18	6	25	16.5	14	11	24.3333333333333	21	17	25.1666666666667	34.3333333333333	26	33.3333333333333	17.8333333333333	35	22	36	40
131	0	0	0	0	1	1	0	4	2	3	0	3	3	7	9	11	7	12	9	15	11	15	12	7	13	14	16	16	8	11	12	16	20	13	10	16.6666666666667	17	14.6666666666667	35.8333333333333	24	18	20	26.5	32	30.6666666666667	20	32	37	39
132	0	0	0	0	0	0	3	4	3	5	3	5	7	7	10	2	7	8	3	11	10	11	9	10	14	13	16	11	15	15	22	15	7	15	19.1666666666667	18.6666666666667	18.5	25.6666666666667	26	22	23	29.3333333333333	26.5	34.6666666666667	32.3333333333333	51	43	44	29
133	0	0	0	0	1	0	2	7	2	5	4	4	3	7	3	6	9	15	13	19	18	15	11	16	6	9	12	16	15	13	10	20	17	21	6	15	14	26.3333333333333	21	22	31.1666666666667	28.3333333333333	29.5	29	26	23	20	42	29
134	0	0	0	0	2	0	0	3	1	4	8	3	4	4	10	5	9	15	9	11	10	10	9	13	11	7	14	15	15	17	18	17	16	13	22.3333333333333	23	19	24	35.8333333333333	24	29	29	24	25.3333333333333	29.6666666666667	26	19	29	33
135	0	0	0	0	0	2	0	3	6	4	4	5	9	10	6	8	6	9	13	11	8	8	11	13	10	10	23	19	13	13	5	22	18	11	12.1666666666667	15	19	20.3333333333333	21.6666666666667	23	18	20	22	22	22.8333333333333	36	31	26	26
136	0	0	0	0	0	0	3	3	1	0	4	4	7	2	11	3	10	9	9	11	4	8	14	15	18	14	13	17	16	12	22	25	12	25	21.5	16	13.5	22	10	24	16	32	30.5	22.3333333333333	29.6666666666667	25	28	27	39
137	0	0	0	0	0	3	2	3	8	1	2	3	6	1	7	6	7	11	10	10	16	14	13	17	14	8	12	22	14	15	11	15	17	15	20	15.6666666666667	16	18	17	30	17.1666666666667	23	34	29	34	31	31	35	30
138	0	0	0	0	1	1	0	2	0	6	6	4	6	2	6	9	7	9	11	12	11	15	11	8	11	10	11	10	13	12	9	25	15	12	13.1666666666667	20.3333333333333	19	14.6666666666667	20.6666666666667	13	33.1666666666667	20	24	29.6666666666667	25	38	26	34	40
139	0	0	0	0	0	2	1	3	3	2	4	1	4	6	5	7	4	14	11	10	5	13	6	5	14	12	14	13	20	10	4	29	17	16	14.1666666666667	14.3333333333333	17	42.3333333333333	23.8333333333333	17	25.1666666666667	27.3333333333333	29	22.6666666666667	31	39	32	47	36
140	0	0	0	0	1	0	1	0	2	2	5	4	5	9	5	4	6	14	11	7	7	5	13	16	11	13	22	12	9	10	14	19	13	17	20.5	26	28	19.6666666666667	27.6666666666667	25	31.3333333333333	21	27	24	26.8333333333333	35	36	29	41
141	0	0	0	0	1	1	0	2	2	2	0	5	6	8	5	4	2	11	19	10	13	11	7	10	15	11	18	20	10	19	10	8	14	21	15.1666666666667	16	19	23.6666666666667	21.8333333333333	28	18.1666666666667	26	32.5	26	21	37	34	23	29
142	0	0	0	0	0	1	3	4	2	3	4	5	2	3	6	8	10	11	19	15	13	12	9	9	10	10	6	10	14	18	16	21	18	13	13.1666666666667	28	18.5	23.6666666666667	18.8333333333333	24	22.1666666666667	17	18.5	25	23.8333333333333	30	41	41	37
143	0	0	0	0	0	1	6	3	3	3	1	4	8	2	4	7	14	13	6	9	10	8	8	11	9	21	11	7	16	12	13	11	13	14	16.1666666666667	17	30	17.6666666666667	26.6666666666667	25	17.3333333333333	31.3333333333333	33.5	30	26.6666666666667	24	30	27	29
144	0	0	0	0	1	1	1	2	2	5	2	3	6	5	10	7	3	11	15	8	11	9	11	14	13	12	18	9	9	15	8	17	9	16	21.1666666666667	20	12.5	11.6666666666667	26	17	20	25.6666666666667	14	30.3333333333333	26.5	24	31	44	35
145	0	0	0	0	0	1	2	4	2	1	8	3	9	1	4	10	9	13	5	6	12	11	14	8	8	12	10	18	14	15	21	14	16	7	18.1666666666667	13.3333333333333	22	25.6666666666667	21.8333333333333	27	24.1666666666667	19.3333333333333	30	24	34.6666666666667	28	34	28	41
146	0	0	0	0	5	1	3	0	1	0	7	3	6	6	3	8	13	17	10	18	7	10	12	11	15	5	14	12	16	13	11	12	29	17	14	15.6666666666667	23	13	22.5	34	30.1666666666667	12	33	33.6666666666667	24	34	28	40	38
147	0	0	0	0	1	0	1	2	6	5	3	3	4	6	8	6	12	7	14	7	10	9	11	8	14	21	14	12	14	22	17	25	14	12	16.1666666666667	15.3333333333333	22	12.3333333333333	22	16	27.1666666666667	23.3333333333333	30	29.6666666666667	15.6666666666667	44	40	46	35
148	0	0	0	0	1	0	2	3	6	2	3	3	2	3	6	11	9	5	8	12	10	10	8	12	12	12	9	8	11	16	18	9	21	14	20	16.6666666666667	20.5	26	23.8333333333333	29	29	31.6666666666667	32	35.6666666666667	24.8333333333333	28	39	26	40
149	0	0	0	0	0	1	2	2	3	2	1	1	5	4	9	6	6	9	7	14	9	16	15	9	12	9	7	17	17	19	14	6	26	8	11.1666666666667	15.6666666666667	20.5	16.6666666666667	30	30	41	28.3333333333333	19.5	30.6666666666667	25.8333333333333	39	26	34	38
150	0	0	0	0	3	0	2	4	6	1	1	3	8	7	6	8	11	12	10	12	20	19	11	7	6	19	13	12	14	13	23	15	7	8	15.3333333333333	10.6666666666667	27	22.6666666666667	19	19	29.3333333333333	32.6666666666667	28	37	24.8333333333333	30	44	34	29
151	0	0	0	0	0	1	2	3	3	3	1	5	4	7	4	7	9	12	7	9	13	8	13	18	11	14	9	19	17	11	13	14	19	11	17.1666666666667	18.3333333333333	19	20.6666666666667	25	20	15	10.3333333333333	19.5	21.6666666666667	39.8333333333333	42	28	28	43
152	0	0	0	0	1	0	3	3	5	0	7	3	4	9	13	8	6	11	7	12	10	4	14	10	9	12	15	18	23	14	5	17	9	17	13.1666666666667	13	23	24.6666666666667	18.8333333333333	23	25.3333333333333	24	33	29.6666666666667	23	25	22	44	46
153	0	0	0	0	2	0	3	2	5	2	3	5	2	4	4	5	3	9	10	14	10	11	10	4	10	8	17	16	16	22	14	14	17	9	12	9.33333333333333	20	28	17.8333333333333	18	31.3333333333333	24	17.5	33.6666666666667	20.8333333333333	37	29	30	35
154	0	0	0	0	1	1	3	2	3	8	2	3	1	7	5	7	4	8	8	5	17	13	16	14	12	13	12	11	14	16	8	16	14	17	21	15	14	17.6666666666667	28	32	31	39.6666666666667	17.5	20	23	16	29	39	37
155	0	0	0	0	1	1	2	5	4	2	3	4	5	6	6	7	10	12	16	14	13	10	4	8	12	18	10	9	16	17	20	15	19	10	12.3333333333333	15.3333333333333	17	17.6666666666667	19	16	20	15	21	35	30	41	29	27	26
156	0	0	0	0	0	2	1	5	4	2	2	3	4	4	10	8	6	11	15	10	9	9	16	15	14	12	10	5	18	12	22	9	18	12	11	16	19	13	25.8333333333333	14	17	18	26	27	23	27	23	44	43
157	0	0	0	0	1	0	1	2	1	4	6	4	3	9	4	7	9	14	12	18	11	6	13	12	11	8	15	4	17	12	13	10	22	11	9	30	14.5	19	16.8333333333333	33	29.3333333333333	24	26.5	28.6666666666667	33	30	35	26	28
158	0	0	0	0	1	1	2	3	3	2	1	4	2	4	5	0	10	7	12	13	10	10	8	10	6	9	10	17	21	13	16	12	8	7	11.1666666666667	20	24.5	32.6666666666667	30.6666666666667	15	24	29	33	31.6666666666667	38.8333333333333	30	36	42	34
159	0	0	0	0	0	0	2	2	8	1	3	0	4	4	5	6	6	14	12	15	12	13	11	15	8	11	16	11	15	12	16	15	16	10	14.5	13.3333333333333	26	20.3333333333333	17	30	23.3333333333333	21	15.5	33.3333333333333	26	28	27	27	33
160	0	0	0	0	1	1	2	4	5	4	1	0	5	4	4	5	6	13	15	6	9	12	8	11	20	7	13	12	16	12	8	11	19	16	9.16666666666667	14.3333333333333	9.5	23	21	26	31.1666666666667	37	14.5	41.6666666666667	30.6666666666667	32	26	42	26
161	0	0	0	0	1	1	3	2	2	4	5	3	4	10	9	5	7	13	18	9	15	13	8	7	8	9	8	13	18	21	25	14	13	13	15	14	22	19.6666666666667	16	22	22	29.3333333333333	24	32	20.6666666666667	34	31	43	34
162	0	0	0	0	1	2	0	2	4	3	6	4	5	6	10	11	7	7	11	9	4	6	12	11	11	14	15	14	10	10	14	12	22	15	19.6666666666667	29.6666666666667	23	17.6666666666667	24.6666666666667	25	21	22.3333333333333	26	26.6666666666667	18	23	30	27	29
163	0	0	0	0	0	0	1	1	4	2	0	7	5	4	4	4	4	12	11	17	9	8	11	15	12	13	11	3	15	22	18	19	17	7	10.3333333333333	18	14	16.6666666666667	22.8333333333333	20	33.3333333333333	24	17.5	36	29.8333333333333	22	26	28	42
164	0	0	0	0	0	2	2	3	3	3	2	4	4	3	9	2	2	12	14	16	9	15	11	11	13	9	11	15	18	16	20	13	14	14	9.16666666666667	15.3333333333333	33	19.6666666666667	19.8333333333333	34	26	17	24	19.6666666666667	28	32	28	38	37
165	0	0	0	0	1	0	2	0	6	3	0	4	5	6	10	5	8	13	6	12	5	11	7	11	9	11	19	14	8	18	14	14	14	13	15	13	18.5	17.3333333333333	19	19	15.5	41	25.5	22.6666666666667	34.8333333333333	28	29	30	45
166	0	0	0	0	0	4	1	3	5	2	4	3	5	5	4	6	6	13	11	15	7	16	11	13	17	11	13	15	13	11	15	17	16	24	13.1666666666667	10	13.5	20	21.8333333333333	25	17.1666666666667	28	20	24	33.6666666666667	26	42	29	28
167	0	0	0	0	1	0	1	1	4	3	3	4	3	9	7	7	5	14	8	10	12	14	14	8	12	16	19	17	12	22	12	17	16	12	10.3333333333333	11	18	17.6666666666667	9	19	25	21	25	20	43.8333333333333	31	30	33	29
168	0	0	0	0	0	1	1	2	4	3	3	4	7	6	4	3	5	10	12	13	10	13	15	9	13	8	6	8	11	19	10	12	9	15	9.33333333333333	12.3333333333333	13	19.6666666666667	18.6666666666667	21	25	25	31	31.3333333333333	25	27	38	32	28
169	0	0	0	0	0	2	1	2	2	4	6	5	3	3	8	3	8	10	5	8	7	10	13	11	14	7	14	18	17	21	9	13	9	15	19.3333333333333	28.6666666666667	27.5	21.6666666666667	17.8333333333333	32	27	23	25.5	27.6666666666667	26.8333333333333	25	31	43	40
170	0	0	0	0	1	1	2	4	1	2	4	7	6	2	6	4	13	8	9	4	12	9	7	13	6	9	11	13	24	16	13	21	8	14	22.3333333333333	12.3333333333333	21	19.6666666666667	25	26	21.1666666666667	28.3333333333333	28	28.3333333333333	26	29	20	30	36
171	0	0	0	0	2	1	1	3	4	2	3	5	4	6	6	6	8	7	10	8	12	9	5	12	8	9	16	17	10	9	10	16	12	17	13.1666666666667	17.3333333333333	20	22.3333333333333	23	32	33	19	24	38.6666666666667	25.6666666666667	27	23	31	41
172	0	0	0	0	2	1	2	6	3	4	5	2	2	6	6	4	9	8	9	6	7	11	14	10	11	12	10	17	13	15	12	11	9	8	22.1666666666667	11.3333333333333	18	19.6666666666667	20	23	23.3333333333333	17	15.5	40.3333333333333	31	41	25	32	31
173	0	0	0	0	0	1	1	5	7	1	1	3	0	4	10	5	12	15	8	12	15	9	4	12	10	16	19	15	11	19	14	15	13	15	7.33333333333333	15	16.5	19.6666666666667	14	20	28.3333333333333	26.3333333333333	29.5	30	33.8333333333333	34	37	34	41
174	0	0	0	0	2	0	2	3	3	1	5	2	4	6	3	7	5	14	15	13	17	12	9	11	13	14	14	13	10	14	12	16	7	7	12.3333333333333	20	28	21.3333333333333	18.8333333333333	28	19.1666666666667	22	17	28.6666666666667	21.8333333333333	24	27	36	45
175	0	0	0	0	1	0	1	2	0	0	5	3	4	9	1	9	5	6	12	17	8	11	12	14	9	9	16	9	14	14	9	17	16	10	20.1666666666667	19	18	21.6666666666667	30	19	28.1666666666667	28.6666666666667	33.5	27	23	38	22	28	29
176	0	0	0	0	1	1	1	2	2	2	1	3	6	7	5	9	11	11	10	11	9	18	14	10	12	16	16	4	21	12	11	10	10	8	15.3333333333333	9	25.5	15.3333333333333	16	24	25	26	14.5	26.6666666666667	17.8333333333333	19	33	38	35
177	0	0	0	0	0	0	0	6	6	2	3	3	2	5	9	5	10	6	11	11	18	17	16	11	9	17	6	8	24	19	14	15	11	7	14.3333333333333	16	19	29	17	21	22	30.3333333333333	31	23.3333333333333	21.6666666666667	25	31	31	30
178	0	0	0	0	0	2	1	1	1	3	2	3	3	8	7	4	6	11	12	10	11	13	11	15	15	5	20	16	18	23	9	12	19	19	12	13	16	17.6666666666667	10.8333333333333	14	30	26.6666666666667	24.5	23.3333333333333	39.6666666666667	41	26	43	48
179	0	0	0	0	0	2	1	2	1	2	4	2	3	6	5	5	6	16	9	11	12	8	7	6	15	7	18	14	6	11	13	22	16	19	21.1666666666667	10	12.5	20	17.8333333333333	26	22.3333333333333	21	23	36.3333333333333	34.8333333333333	28	33	31	25
180	0	0	0	0	0	2	3	4	6	7	4	5	4	12	6	7	11	8	6	12	14	11	15	13	12	16	13	13	21	9	2	17	16	11	11	14.3333333333333	15	19.3333333333333	24.6666666666667	17	29.5	30	22	23.3333333333333	28.8333333333333	28	43	43	33
181	0	0	0	0	2	1	3	6	2	3	3	4	7	4	3	8	6	10	5	13	11	12	13	11	17	8	15	7	14	13	11	17	9	13	17	11.3333333333333	25	20.6666666666667	16.8333333333333	14	29	34.3333333333333	24	35.6666666666667	33.5	29	23	38	22
182	0	0	0	0	2	1	4	3	2	7	1	2	8	5	7	5	3	8	8	10	15	14	11	7	12	19	14	7	13	14	16	10	11	14	11	17.3333333333333	25.5	19	19.8333333333333	11	26.1666666666667	25	24	32.3333333333333	22.8333333333333	30	41	42	40
183	0	0	0	0	1	1	1	2	2	4	4	7	0	5	7	7	8	13	11	9	14	16	16	14	12	13	18	14	23	7	13	15	8	16	18	16.6666666666667	22	29.6666666666667	22.8333333333333	25	26.6666666666667	25.3333333333333	23	22.6666666666667	26	36	23	29	22
184	0	0	0	0	2	0	4	1	5	6	4	6	6	5	6	6	5	11	14	14	15	15	14	13	13	12	9	12	6	20	12	15	13	10	10.1666666666667	8	25	19.6666666666667	24.8333333333333	19	25	20	24	33.6666666666667	26.6666666666667	28	29	31	26
185	0	0	0	0	0	0	2	2	2	4	2	4	4	8	5	9	7	5	8	17	16	9	10	15	21	18	18	7	19	12	17	19	12	7	9.16666666666667	16.3333333333333	27	21.6666666666667	21	31	29.3333333333333	27.3333333333333	27	41.3333333333333	27	30	36	16	37
186	0	0	0	0	1	0	2	1	4	6	4	4	5	6	2	6	9	11	7	11	13	15	15	13	8	16	13	13	14	11	13	20	19	15	10.1666666666667	21.3333333333333	8	22.3333333333333	15.8333333333333	19	26	21	30	39.3333333333333	37.8333333333333	19	39	28	26
187	0	0	0	0	1	0	2	3	3	6	1	4	7	3	6	4	5	10	8	10	9	9	6	6	8	9	14	14	11	17	16	11	11	12	12.1666666666667	22	21	15.3333333333333	24.8333333333333	20	23	27	15	28.3333333333333	22	40	26	30	30
188	0	0	0	0	3	2	2	4	1	1	2	4	5	7	6	6	2	10	16	11	8	5	9	11	12	10	11	13	11	23	14	10	12	12	17	12	24.5	19.6666666666667	15.8333333333333	30	17.1666666666667	28.3333333333333	21	28	21.8333333333333	30	31	46	21
189	0	0	0	0	1	0	1	3	2	1	2	4	5	3	5	8	6	8	5	11	16	16	14	9	13	11	14	9	19	17	15	14	19	10	13	18.6666666666667	20.5	23	16	27	27.1666666666667	21	29.5	24	17.8333333333333	28	28	23	30
190	0	0	0	0	0	3	1	2	3	3	3	7	4	11	6	9	5	8	11	12	5	12	13	6	6	12	15	10	14	20	13	14	18	15	10.3333333333333	21.3333333333333	20.5	20.6666666666667	28.8333333333333	10	19.1666666666667	26	19.5	23.3333333333333	25.8333333333333	32	35	48	34
191	0	0	0	0	2	1	2	0	2	1	4	3	4	9	3	2	10	10	7	9	9	6	5	8	11	4	21	27	6	10	14	13	11	11	18.1666666666667	18.3333333333333	10	21	19.6666666666667	20	23.1666666666667	26.3333333333333	25.5	21	20.8333333333333	36	37	39	32
192	0	0	0	0	0	0	0	1	5	3	2	4	6	12	8	8	13	9	15	11	12	8	18	8	14	17	17	12	14	10	14	14	18	16	14.3333333333333	24.3333333333333	16	22	19	23	27	22.6666666666667	23	19.3333333333333	33.8333333333333	22	22	32	36
193	0	0	0	0	0	1	3	6	4	2	7	4	1	4	5	3	14	17	14	19	12	8	9	8	12	15	15	11	10	14	10	17	16	18	15	11.6666666666667	13	21	23.8333333333333	24	28.3333333333333	27.3333333333333	13	17	28.6666666666667	24	35	20	37
194	0	0	0	0	2	4	1	3	2	2	6	1	5	5	1	5	9	5	12	10	7	8	17	14	11	4	17	17	21	10	5	4	11	9	12	17.3333333333333	33.5	29.6666666666667	19.6666666666667	20	26	22.6666666666667	13	20.6666666666667	25.6666666666667	38	44	32	50
195	0	0	0	0	1	0	1	4	1	6	3	2	8	7	3	9	4	6	6	10	11	15	17	12	14	21	15	17	10	10	15	13	17	13	9	8.33333333333333	15	22.6666666666667	19	29	31	29	21	39.6666666666667	36.5	27	30	41	41
196	0	0	0	0	1	0	0	1	1	3	6	3	8	3	9	4	7	18	12	18	12	10	13	11	8	11	11	15	8	16	23	11	16	21	8.16666666666667	19	21	17.6666666666667	34.6666666666667	25	24.1666666666667	18	22.5	20	44	32	32	25	40
197	0	0	0	0	1	2	1	4	1	4	3	6	4	5	4	8	9	11	6	11	17	17	5	15	14	13	14	13	22	16	12	15	23	14	10.1666666666667	10.3333333333333	26	18	25	32	21.1666666666667	21.3333333333333	33	21	19.8333333333333	37	39	27	26
198	0	0	0	0	2	1	2	2	2	1	4	6	7	7	9	9	6	8	8	10	14	14	17	10	18	8	15	15	13	15	18	14	19	11	12	12.3333333333333	27.5	12.3333333333333	16.8333333333333	16	21	28	25.5	33.3333333333333	26.5	22	26	31	20
199	0	0	0	0	1	0	4	1	4	6	6	6	2	8	5	8	7	8	15	12	8	14	8	13	11	5	7	19	12	10	21	17	14	16	17	5.33333333333333	21	9	16.8333333333333	26	23.3333333333333	19.3333333333333	12	18	21	36	40	34	27
200	0	0	0	0	0	0	2	5	5	1	4	4	11	8	3	4	6	14	10	13	12	11	10	5	17	16	7	13	21	11	18	17	16	11	18.3333333333333	22	8	37	26.6666666666667	35	21.1666666666667	33.3333333333333	20.5	41	33.6666666666667	35	31	47	47
201	0	0	0	0	0	2	2	4	2	1	4	2	4	7	9	5	6	14	13	3	14	14	11	9	11	15	7	7	5	7	9	12	20	13	13.1666666666667	23	31.5	16.6666666666667	28.6666666666667	17	21	18.3333333333333	29	25.6666666666667	20.6666666666667	40	43	23	38
202	0	0	0	0	2	0	1	3	3	4	3	5	6	4	7	6	9	12	6	9	6	18	11	16	9	14	18	8	12	12	12	14	13	9	9.16666666666667	20	21	21.6666666666667	10	20	32.3333333333333	18.3333333333333	28.5	22	32.5	25	40	41	40
203	0	0	0	0	2	1	2	3	3	2	5	2	8	4	3	4	10	14	11	14	5	11	11	5	13	13	18	16	7	18	16	15	24	15	13.5	14.3333333333333	27	24.3333333333333	17	22	24.1666666666667	26	20.5	13.6666666666667	39.1666666666667	23	43	28	33
204	0	0	0	0	2	1	3	3	1	2	1	4	6	7	3	11	11	9	13	7	8	16	22	14	4	7	15	5	21	11	18	21	16	15	13.3333333333333	26.6666666666667	22.5	20	27	24	21.5	35.6666666666667	16	29.3333333333333	30.8333333333333	40	38	28	38
205	0	0	0	0	1	0	1	4	5	4	5	4	4	8	7	3	9	6	11	10	13	12	11	13	16	13	9	8	7	13	20	18	18	16	14	19.6666666666667	23	29.6666666666667	33.8333333333333	19	22.3333333333333	21.6666666666667	16	34.3333333333333	36	37	32	36	40
206	0	0	0	0	2	0	3	4	2	4	2	6	3	15	6	11	9	8	9	9	12	13	8	9	10	9	25	6	14	14	13	13	12	15	8.16666666666667	21	21	27.6666666666667	24.8333333333333	20	19.1666666666667	25.3333333333333	21.5	21.6666666666667	29	24	40	37	27
207	0	0	0	0	2	1	0	2	3	4	4	5	2	5	11	6	3	4	9	10	15	8	11	17	11	16	16	17	16	10	13	10	10	22	9	17	18	24	27.6666666666667	29	25.1666666666667	18	30	36	33.8333333333333	27	32	36	41
208	0	0	0	0	1	0	2	4	5	3	2	5	3	5	2	10	7	16	10	11	9	7	13	8	8	7	16	20	13	11	18	20	7	15	13.3333333333333	20	18.5	19.6666666666667	15.8333333333333	20	22.5	26.3333333333333	22.5	26	22.8333333333333	29	19	28	29
209	0	0	0	0	1	2	1	0	1	3	5	5	7	7	8	6	11	8	16	3	6	10	10	11	8	12	4	16	12	14	13	12	11	16	10.1666666666667	16.3333333333333	25.5	13	15	26	19	29	24	16.6666666666667	24.6666666666667	26	43	38	34
210	0	0	0	0	1	0	2	5	3	2	5	7	3	5	8	8	10	16	10	9	13	11	12	12	13	5	8	18	14	11	16	13	9	9	12.1666666666667	21.6666666666667	17	30.6666666666667	25.8333333333333	21	26.1666666666667	19	18.5	32.3333333333333	20	28	32	29	35
211	0	0	0	0	1	1	0	4	1	1	2	4	5	6	5	10	12	10	20	9	10	7	10	9	17	18	7	9	13	10	17	15	23	20	18.1666666666667	19	26.5	23.3333333333333	16	13	28.1666666666667	26.3333333333333	29.5	24	36.8333333333333	36	27	32	33
212	0	0	0	0	1	1	1	4	2	1	1	4	5	4	10	6	10	12	10	13	7	11	14	6	17	14	12	11	16	9	17	16	10	19	8.33333333333333	11.6666666666667	21.5	26.6666666666667	28.6666666666667	25	19.1666666666667	22.3333333333333	30	24	27	28	29	38	28
213	0	0	0	0	3	0	2	4	4	4	4	1	5	7	6	5	6	6	7	10	20	11	4	7	13	14	12	10	18	17	20	12	18	20	21.1666666666667	18.6666666666667	14.5	13.6666666666667	15.6666666666667	17	24	33	31.5	23.6666666666667	26	34	35	32	33
214	0	0	0	0	2	0	1	1	2	2	3	5	2	9	4	1	8	11	14	13	10	6	14	18	11	15	9	17	12	17	9	11	16	13	17.1666666666667	18	7.5	19	21.8333333333333	25	17.5	17	22	26.6666666666667	29.8333333333333	24	29	26	40
215	0	0	0	0	1	1	2	4	3	2	4	6	4	9	4	4	7	11	7	9	13	17	8	8	14	9	17	11	18	14	13	6	10	19	11.3333333333333	20	24	23	20.6666666666667	12	21	25.6666666666667	29	21.6666666666667	19	34	39	27	48
216	0	0	0	0	0	1	1	3	3	4	5	3	4	9	7	5	10	11	18	15	13	6	8	10	14	11	11	16	24	9	11	16	15	16	23.1666666666667	21	18.5	21	27.8333333333333	22	30.1666666666667	21	18	32	17.8333333333333	22	40	27	41
217	0	0	0	0	1	4	1	5	3	3	5	2	7	7	5	4	8	9	14	8	15	11	3	11	9	10	18	17	20	10	18	12	9	4	13	17	22	18.6666666666667	21.6666666666667	12	22.1666666666667	25	18	21	22.8333333333333	29	28	32	39
218	0	0	0	0	1	0	2	1	1	2	3	1	2	6	6	3	9	13	11	8	12	9	11	12	10	8	4	11	9	9	13	5	10	18	14.1666666666667	16.3333333333333	13.5	17.6666666666667	18.8333333333333	23	29.3333333333333	28.3333333333333	24.5	32	25	24	33	31	38
219	0	0	0	0	0	1	0	2	2	4	3	6	5	7	5	8	3	13	17	11	13	16	7	11	11	12	14	13	16	20	14	11	12	14	13	17	15.5	22.3333333333333	24	14	19	20.3333333333333	17	40.3333333333333	30.8333333333333	23	36	27	31
220	0	0	0	0	2	0	3	3	1	0	0	8	3	8	2	8	9	10	10	11	8	11	7	11	10	11	11	10	16	11	20	16	12	18	7.16666666666667	13.6666666666667	14.5	24.6666666666667	22	27	24	30	20.5	28.6666666666667	37	37	33	33	40
221	0	0	0	0	0	4	3	2	0	4	1	4	6	10	2	4	4	14	4	10	6	9	3	11	15	15	20	16	14	18	11	15	13	16	15.3333333333333	15.6666666666667	16.5	20.6666666666667	17	21	24.1666666666667	30	15.5	23.6666666666667	25.6666666666667	29	13	40	39
222	0	0	0	0	1	2	2	3	2	7	1	5	5	8	6	4	5	4	9	5	4	11	10	8	4	8	18	14	9	10	10	14	14	20	13.1666666666667	20	21.5	20.6666666666667	19.5	26	20	18.3333333333333	23	19	21	23	26	32	34
223	0	0	0	0	2	0	6	1	4	3	4	6	6	8	2	5	12	21	8	9	11	13	11	11	12	14	13	6	13	18	8	19	16	14	14.3333333333333	12	19	26.6666666666667	12	33	19.5	24	18	21.3333333333333	19.8333333333333	28	31	35	36
224	0	0	0	0	0	1	1	3	2	2	2	3	8	5	5	9	5	13	6	15	12	10	11	13	7	9	9	15	13	16	11	17	15	12	12.5	18.3333333333333	18	16.6666666666667	21	17	17.3333333333333	16	28	24	26.6666666666667	33	33	44	31
225	0	0	0	0	1	2	7	2	1	1	4	2	5	11	7	8	7	12	13	9	7	8	15	8	16	14	9	7	14	11	11	11	20	7	14.1666666666667	17.6666666666667	10.5	33.3333333333333	30	20	35.6666666666667	30	21.5	22	26.8333333333333	21	35	43	31
226	0	0	0	0	0	2	2	3	2	1	2	3	4	5	10	6	11	10	12	12	10	13	18	10	7	7	13	12	14	10	9	11	14	9	21	19.3333333333333	21	35	20.6666666666667	22	27	32	21	23.6666666666667	41	24	38	37	33
227	0	0	0	0	3	0	1	2	1	2	2	7	8	8	4	7	8	11	13	17	16	8	16	16	20	18	10	8	16	17	19	18	8	18	14.3333333333333	18.3333333333333	16.5	18.3333333333333	21.8333333333333	19	33.5	41	28.5	42.3333333333333	36.6666666666667	27	31	38	29
228	0	0	0	0	1	0	0	0	4	3	6	2	3	3	9	5	9	9	7	11	16	9	10	15	11	17	11	21	17	10	15	9	14	13	11.8333333333333	18.3333333333333	20.5	19	22.8333333333333	27	20.1666666666667	31.6666666666667	32	25.6666666666667	37.8333333333333	25	38	28	41
229	0	0	0	0	0	0	1	2	4	3	3	2	4	5	4	5	11	14	12	13	12	10	8	14	10	13	18	10	3	13	10	14	19	14	15.3333333333333	15.3333333333333	26.5	21	14	27	26.1666666666667	16	27	35	33.6666666666667	42	25	30	37
230	0	0	0	0	0	0	1	3	6	3	3	6	4	5	4	13	6	10	12	8	10	15	10	10	7	14	11	16	17	11	4	9	18	12	18	26	28	14.6666666666667	30.6666666666667	27	28.1666666666667	28.6666666666667	21.5	30.6666666666667	20	17	35	20	39
231	0	0	0	0	1	1	3	3	3	1	3	3	3	11	6	5	5	12	12	12	16	8	11	13	7	9	13	13	10	11	17	15	10	18	10	22	16	11	23.6666666666667	16	17.1666666666667	40	26	24	39.8333333333333	33	32	32	27
232	0	0	0	0	2	2	3	4	4	3	2	4	2	8	4	3	3	16	10	13	10	11	11	7	12	17	12	16	13	12	4	13	13	9	13.1666666666667	16.3333333333333	12.5	27.3333333333333	32	17	22.1666666666667	28.6666666666667	23	36	30.3333333333333	28	27	25	28
233	0	0	0	0	3	3	3	1	5	3	3	5	4	6	5	5	6	4	7	7	12	13	9	8	14	12	13	12	14	8	14	11	17	5	13.1666666666667	24.6666666666667	19	23	27.5	31	22	35	22	38.3333333333333	36.6666666666667	22	36	30	47
234	0	0	0	0	0	0	3	2	7	1	2	2	4	5	4	4	4	8	14	12	14	12	12	11	9	9	16	16	23	18	21	18	11	17	15	11	12.5	18	21	22	34.1666666666667	20	29.5	23.3333333333333	23.8333333333333	36	30	22	32
235	0	0	0	0	2	2	1	2	1	2	3	1	4	2	7	1	9	12	9	9	9	9	9	10	15	11	12	15	20	13	10	16	9	16	11	8	20	18	24	28	31.1666666666667	20.3333333333333	27	23.6666666666667	39.1666666666667	34	23	47	29
236	0	0	0	0	0	0	1	5	4	5	1	5	7	8	5	9	8	5	9	9	12	11	18	12	10	9	7	11	12	14	18	14	10	11	16	20.3333333333333	18	24	19.6666666666667	18	32.1666666666667	16	21.5	33.3333333333333	34.6666666666667	21	24	26	40
237	0	0	0	0	1	1	0	6	1	4	0	1	1	6	11	4	5	11	12	9	10	20	5	7	16	14	24	8	10	17	12	10	6	14	15.5	26.3333333333333	21.5	25	25.8333333333333	18	23.1666666666667	25.3333333333333	27.5	38.3333333333333	25.8333333333333	28	30	28	46
238	0	0	0	0	1	0	0	2	5	3	2	4	4	6	4	2	5	10	7	7	14	13	15	12	20	18	13	7	17	21	10	16	8	16	9	17.3333333333333	19.5	21	30.8333333333333	13	29	34	25.5	26	30.5	37	37	35	18
239	0	0	0	0	2	0	5	5	1	2	1	4	6	5	4	7	6	8	9	9	10	15	13	17	10	10	9	18	17	12	11	13	12	13	28.3333333333333	10.6666666666667	21.5	16.3333333333333	16.8333333333333	17	18	19.3333333333333	20.5	33	32.8333333333333	25	37	33	26
240	0	0	0	0	0	1	4	1	3	2	4	3	7	5	9	4	10	3	11	10	8	12	11	7	4	19	15	19	10	13	20	9	9	15	10.1666666666667	13.3333333333333	20	24.6666666666667	22.5	25	24.1666666666667	30.3333333333333	36.5	28.3333333333333	23.8333333333333	27	37	37	40
241	0	0	0	0	1	1	1	4	2	3	4	3	5	7	5	13	9	8	10	9	5	12	10	7	10	24	16	17	14	9	12	13	14	14	15.3333333333333	22.6666666666667	15	20.6666666666667	13.8333333333333	28	29.1666666666667	31	29.5	19.6666666666667	39.5	33	27	21	35
242	0	0	0	0	1	2	2	3	3	3	3	4	9	6	4	6	6	13	8	13	17	18	15	7	10	15	9	9	10	16	11	22	13	20	16.3333333333333	18	9.5	29.6666666666667	29.8333333333333	26	24.3333333333333	12.6666666666667	16.5	30	23	35	23	30	38
243	0	0	0	0	0	2	1	4	1	4	3	4	4	2	3	4	7	7	8	8	11	12	12	8	7	19	14	12	13	14	17	17	12	15	10.3333333333333	12	18	30	23.8333333333333	22	27.1666666666667	21.3333333333333	24	18	27	29	20	40	23
244	0	0	0	0	3	1	1	4	1	2	3	6	5	7	5	6	3	11	13	14	6	15	12	7	8	7	12	14	14	14	9	13	10	9	10.6666666666667	18.6666666666667	26	19.3333333333333	31.8333333333333	26	27.1666666666667	32	33	21.6666666666667	15	42	30	30	38
245	0	0	0	0	1	0	4	2	5	2	1	7	6	5	7	5	6	10	17	19	18	8	13	18	13	16	22	10	12	22	23	23	20	13	9.66666666666667	15	21	18	21.8333333333333	20	31.1666666666667	31	24.5	34.3333333333333	24	33	31	34	38
246	0	0	0	0	2	0	2	2	4	4	2	2	4	5	11	4	5	12	11	14	8	10	6	11	13	10	13	14	15	8	14	11	16	14	9	20	15.5	24.6666666666667	18.8333333333333	22	28.1666666666667	25.3333333333333	22	28.6666666666667	27.8333333333333	39	34	42	30
247	0	0	0	0	0	0	2	2	5	5	3	5	7	10	5	10	2	11	11	14	11	10	12	8	8	10	18	14	10	13	24	17	12	15	17.3333333333333	14	22	19.6666666666667	16.6666666666667	25	32.1666666666667	16	27.5	26.3333333333333	22	40	34	32	35
248	0	0	0	0	3	0	1	2	3	2	7	6	8	4	9	9	5	13	4	7	14	6	9	19	14	13	15	18	16	15	23	13	17	9	17.1666666666667	10.3333333333333	14	16.6666666666667	11	26	21	19	34.5	29	33.6666666666667	32	35	28	41
249	0	0	0	0	2	0	2	2	3	2	3	2	5	4	3	6	9	12	9	8	13	11	14	7	14	9	9	10	13	29	9	13	14	18	12.3333333333333	22.6666666666667	15	16.6666666666667	23.8333333333333	24	24	35	25.5	20	19.8333333333333	29	24	28	32
250	0	0	0	0	1	2	0	5	4	2	0	4	4	6	4	7	9	10	15	12	11	3	7	7	10	16	15	16	10	8	12	10	10	8	18	16.3333333333333	12.5	24.6666666666667	19	17	20	25	26	36.3333333333333	24.8333333333333	34	24	32	28
251	0	0	0	0	0	0	2	3	6	2	2	6	6	4	7	7	7	9	12	15	4	11	14	10	13	14	18	15	16	19	12	14	12	12	12	9.33333333333333	16	23.6666666666667	24.5	18	17	35	27.5	28.6666666666667	22.8333333333333	23	32	43	34
252	0	0	0	0	1	1	1	5	4	3	1	2	8	5	7	4	6	9	9	18	13	11	9	12	12	9	8	17	15	17	12	19	14	17	20.5	12.3333333333333	14.5	19.3333333333333	20.8333333333333	22	26.3333333333333	28	21.5	31.6666666666667	33.6666666666667	21	25	28	29
253	0	0	0	0	1	1	0	4	1	4	1	6	6	10	6	6	6	8	12	8	13	10	8	14	14	9	5	10	15	21	17	14	13	9	15.1666666666667	15.3333333333333	24	19	17.8333333333333	26	27.1666666666667	28	21	32.6666666666667	29.8333333333333	34	30	27	33
254	0	0	0	0	1	1	4	5	2	5	3	2	7	8	9	5	6	11	7	16	8	4	4	12	14	9	12	6	14	14	14	18	9	20	15.3333333333333	24.3333333333333	5.5	27	21	15	15.1666666666667	27.6666666666667	22	27.6666666666667	27.6666666666667	32	25	27	42
255	0	0	0	0	4	2	3	1	4	3	5	3	3	4	7	8	7	16	15	7	12	11	8	12	10	18	17	12	16	17	14	16	12	17	13.1666666666667	13	13.5	16	19	26	22	12.3333333333333	21.5	27.6666666666667	27.8333333333333	47	22	30	31
256	0	0	0	0	2	0	1	2	3	4	5	2	12	8	9	7	13	10	10	14	8	13	8	13	11	16	15	19	9	8	11	12	18	13	17.1666666666667	16.3333333333333	13	23.6666666666667	29.8333333333333	27	18.1666666666667	23	25.5	34.6666666666667	38.6666666666667	30	26	38	43
257	0	0	0	0	1	0	2	3	1	1	2	2	3	5	7	8	10	17	12	9	12	18	6	11	11	16	15	17	8	12	10	4	12	16	15.1666666666667	13	15.5	18.3333333333333	24	24	19	23	24.5	31.3333333333333	17	31	31	29	34
258	0	0	0	0	1	0	1	8	1	5	2	2	3	5	14	10	3	13	7	18	11	7	12	16	12	13	7	18	9	14	25	17	19	16	17.3333333333333	15.3333333333333	29.5	21.6666666666667	20	15	20	19	21.5	16	32.6666666666667	37	29	36	30
259	0	0	0	0	1	1	4	2	5	1	1	3	5	6	4	6	9	14	11	10	10	13	8	12	19	18	13	10	18	16	18	19	19	19	18.3333333333333	14	20.5	18	26	27	17.3333333333333	28.3333333333333	19	19	36.8333333333333	34	32	37	38
260	0	0	0	0	2	2	0	3	5	4	6	1	3	5	4	8	8	11	11	10	17	20	14	10	17	14	10	16	17	24	13	9	13	17	14	17.3333333333333	26.5	20	35.6666666666667	29	10	24	19	29.6666666666667	25	26	20	32	48
261	0	0	0	0	0	0	1	3	6	4	2	3	3	5	13	6	10	6	9	15	6	8	11	12	5	9	11	15	19	21	9	16	19	16	6	15.6666666666667	19.5	20.6666666666667	20	26	20.1666666666667	23.6666666666667	24	35.6666666666667	30.8333333333333	21	40	38	36
262	0	0	0	0	0	1	4	6	3	3	2	2	4	7	5	5	6	11	9	14	11	10	13	14	12	14	12	12	13	21	15	14	18	16	13	17.3333333333333	19.5	16	15	13	32	13	26.5	36.6666666666667	37.6666666666667	18	28	36	45
263	0	0	0	0	1	1	3	3	2	1	4	8	4	7	7	5	4	11	9	6	12	8	14	7	11	11	7	11	11	22	16	11	14	13	18	15.3333333333333	24.5	26	29	24	23.1666666666667	27.3333333333333	17.5	28	29.5	26	30	31	32
264	0	0	0	0	0	0	1	5	2	3	2	3	5	4	6	1	7	10	6	13	11	20	9	15	9	12	15	12	12	13	20	17	11	3	16	22	14.5	27	25.8333333333333	27	12	27.3333333333333	19.5	29.6666666666667	26.8333333333333	26	31	26	26
265	0	0	0	0	1	2	1	3	4	2	2	5	3	8	7	5	7	10	13	17	21	12	14	14	15	17	8	10	9	12	12	12	4	15	19	15.6666666666667	17	20.3333333333333	15	15	21	30.3333333333333	24	35	41.3333333333333	34	21	31	47
266	0	0	0	0	1	1	1	5	6	3	3	7	4	6	5	6	6	11	4	13	14	10	14	7	11	14	20	17	13	12	14	15	14	16	18	15.3333333333333	14.5	18.6666666666667	31.3333333333333	21	27.1666666666667	20	21	26	33	28	27	26	34
267	0	0	0	0	3	2	1	1	4	5	0	4	8	4	5	10	6	8	11	8	13	7	12	10	9	10	10	13	19	17	13	20	14	11	14	13	19.5	22.3333333333333	19	31	14.1666666666667	31.3333333333333	23	31.3333333333333	31	31	30	33	42
268	0	0	0	0	0	1	3	2	2	3	1	4	7	4	6	4	8	8	8	12	10	12	10	8	11	16	17	12	17	9	4	9	9	11	20	13.3333333333333	22.5	30.6666666666667	20.8333333333333	20	37	24	36.5	16.6666666666667	29.8333333333333	30	30	35	31
269	0	0	0	0	0	1	1	4	4	2	4	1	5	5	7	7	3	9	12	14	12	8	6	14	9	11	10	17	10	20	15	21	3	11	10	15	23	15.3333333333333	26	22	22.3333333333333	28.6666666666667	26.5	38.3333333333333	20	26	38	42	33
270	0	0	0	0	0	2	2	2	2	3	2	4	3	6	8	6	7	14	10	10	9	13	13	13	11	14	21	8	17	13	15	17	8	7	12	18.3333333333333	18.5	33	22.3333333333333	23	21.1666666666667	17	28	22.6666666666667	32.8333333333333	26	27	36	29
271	0	0	0	0	1	1	0	7	2	4	3	6	3	5	5	3	9	12	12	8	9	9	10	10	10	11	19	17	18	9	11	17	9	12	10.1666666666667	14.6666666666667	22	21.6666666666667	13.8333333333333	15	17	16	26	27.6666666666667	31.8333333333333	29	23	38	30
272	0	0	0	0	0	5	1	2	4	1	3	6	5	7	6	3	6	15	9	17	10	8	10	10	9	11	12	9	18	14	13	15	12	12	18.1666666666667	15.3333333333333	20.5	24	25	13	14	17	15	27.6666666666667	32.8333333333333	34	35	31	37
273	0	0	0	0	2	3	0	1	2	1	2	2	9	5	10	2	10	17	18	12	11	9	5	13	16	15	10	9	19	21	19	13	15	12	17.1666666666667	12	25.5	6	18	27	17.3333333333333	15.6666666666667	13.5	26	43	23	28	24	25
274	0	0	0	0	0	1	0	2	2	2	4	3	9	7	7	12	8	17	9	10	4	13	12	18	11	9	22	22	22	20	12	14	8	15	12	17	16.5	20	19	25	27	18.3333333333333	17	25.6666666666667	24.8333333333333	30	29	17	40
275	0	0	0	0	0	0	2	5	1	5	6	2	4	7	1	8	5	12	12	10	9	12	15	5	10	13	8	8	12	8	24	17	16	22	13.3333333333333	14	22	26	24	20	30.5	25	25.5	37	22.8333333333333	27	37	33	37
276	0	0	0	0	0	0	2	2	5	1	1	3	6	8	6	6	3	15	9	7	14	19	8	15	10	15	21	12	5	11	15	20	7	13	12	25.6666666666667	23.5	19.6666666666667	22	29	28.1666666666667	28.3333333333333	28	28.6666666666667	29.6666666666667	41	43	32	37
277	0	0	0	0	0	1	2	7	3	2	6	5	4	6	8	6	8	6	11	14	8	12	21	16	11	11	15	17	13	13	12	9	17	20	16.3333333333333	13.3333333333333	12	15.3333333333333	22.8333333333333	19	22	31	17.5	31	26.6666666666667	24	40	36	41
278	0	0	0	0	1	0	1	6	2	4	2	2	2	7	8	6	5	8	15	10	12	8	12	11	12	10	13	9	16	22	10	20	14	17	16.1666666666667	23.6666666666667	23	29	23.8333333333333	39	18	21.3333333333333	28.5	34	20.8333333333333	28	36	24	32
279	0	0	0	0	0	1	5	2	2	1	3	3	4	12	3	6	4	7	17	13	8	13	12	8	9	12	12	10	16	13	12	18	12	13	9.16666666666667	16	13	20	21.8333333333333	18	20.1666666666667	24.3333333333333	22.5	25.6666666666667	28	40	33	44	37
280	0	0	0	0	2	0	0	3	4	3	5	4	4	6	8	4	3	15	10	12	15	11	7	8	14	10	17	20	8	10	18	8	14	9	23	11.3333333333333	19	20.6666666666667	13.3333333333333	22	21.3333333333333	29	30	20.6666666666667	40.5	26	26	26	23
281	0	0	0	0	0	2	1	3	4	4	6	4	4	3	8	7	7	4	11	15	10	11	9	7	16	11	15	19	11	13	7	12	17	14	12.1666666666667	24	10	28.6666666666667	28.5	23	27.3333333333333	22.3333333333333	25.5	23.6666666666667	31	23	33	34	26
282	0	0	0	0	0	3	1	3	6	3	3	2	7	4	5	5	8	8	12	6	17	5	14	6	7	8	9	6	10	8	19	16	7	17	16	10	18	17.3333333333333	20.5	22	25.1666666666667	24.3333333333333	26.5	17	27.6666666666667	40	24	34	21
283	0	0	0	0	0	1	2	4	4	2	2	3	2	9	6	5	6	16	15	9	10	10	12	7	9	19	11	9	17	7	7	13	19	19	15.1666666666667	24.6666666666667	17	15.6666666666667	15.8333333333333	18	16.1666666666667	29	21	18	29	27	33	33	34
284	0	0	0	0	1	1	2	3	4	4	4	2	4	7	7	6	5	8	14	9	14	13	15	9	10	9	5	13	11	11	20	18	21	13	13	24.3333333333333	14	27	16	22	27.3333333333333	19.3333333333333	31.5	29	29.5	34	29	33	46
285	0	0	0	0	0	0	1	4	0	6	1	4	6	7	6	7	5	12	7	7	13	12	10	13	9	13	6	18	9	13	22	15	12	11	19.1666666666667	12.3333333333333	10	27.6666666666667	9	27	15	34.3333333333333	16	33.6666666666667	23.8333333333333	22	39	31	49
286	0	0	0	0	0	0	3	5	2	1	2	5	7	5	6	7	7	9	16	9	10	14	11	9	9	12	10	7	12	17	15	18	17	13	9.66666666666667	15.6666666666667	13.5	26.6666666666667	20.8333333333333	21	18.1666666666667	26	29.5	20.3333333333333	34.8333333333333	33	27	31	29
287	0	0	0	0	0	1	4	3	0	6	6	5	4	7	4	12	3	5	11	9	8	11	10	5	8	10	14	13	16	11	15	17	31	8	12.1666666666667	16	19	22.6666666666667	21	23	23.1666666666667	25.3333333333333	14.5	14	21	27	25	46	31
288	0	0	0	0	0	0	4	8	1	4	3	4	4	8	4	4	7	15	12	13	14	9	12	11	9	15	12	11	17	10	19	12	11	15	9.16666666666667	28	27.5	17	23.8333333333333	24	31.1666666666667	25.3333333333333	20	22.6666666666667	27.8333333333333	34	31	30	25
289	0	0	0	0	4	0	3	3	2	2	0	6	3	6	9	4	10	8	18	16	10	8	8	9	11	13	16	17	13	11	7	21	15	13	24.1666666666667	19	19.5	24.6666666666667	16	23	18	24	20.5	30.6666666666667	24	17	32	29	28
290	0	0	0	0	1	1	0	6	2	2	5	5	5	6	7	6	11	8	12	15	10	6	19	15	6	15	10	21	24	11	9	10	7	8	15.1666666666667	21.6666666666667	14	23	26.8333333333333	22	22.3333333333333	27	22.5	22.6666666666667	23	26	24	28	42
291	0	0	0	0	2	3	1	2	5	5	3	2	8	4	4	8	7	9	8	11	6	12	13	19	9	14	11	17	17	10	21	19	17	15	12.1666666666667	11	18	38.3333333333333	15	34	25	26.3333333333333	28.5	29	25	44	31	35	38
292	0	0	0	0	0	1	1	5	1	1	4	3	3	7	5	6	11	8	6	9	18	10	6	9	7	9	9	14	12	15	7	17	15	13	14.1666666666667	24.3333333333333	20	27.3333333333333	16	18	28	26	24	27.6666666666667	21	38	22	48	23
293	0	0	0	0	1	0	1	1	3	3	3	4	10	7	8	1	8	14	11	7	17	9	11	9	8	10	13	12	12	5	16	10	12	19	13	8	17.5	22.6666666666667	21.5	24	22.3333333333333	14.6666666666667	23	20.6666666666667	34.5	32	25	33	33
294	0	0	0	0	1	1	1	5	6	4	6	4	5	6	6	3	7	12	9	4	6	11	3	12	8	16	11	6	17	12	23	17	15	13	16.3333333333333	17.3333333333333	11.5	25.6666666666667	16.8333333333333	23	17.5	22.3333333333333	30.5	31	27	35	36	24	29
295	0	0	0	0	2	1	4	1	2	1	0	4	8	4	10	3	8	8	10	12	15	4	13	8	7	13	14	19	10	24	14	8	12	15	16.3333333333333	15	18.5	26	12	26	35.1666666666667	24	29.5	33	39.6666666666667	23	31	43	34
296	0	0	0	0	1	1	3	6	1	2	2	3	5	8	10	5	12	7	13	17	7	9	6	14	13	15	16	15	18	20	29	16	17	19	10.1666666666667	17	15	15.6666666666667	17.8333333333333	13	22.1666666666667	25.3333333333333	29.5	36.3333333333333	34	38	26	42	37
297	0	0	0	0	0	2	2	1	2	6	4	7	3	3	12	7	10	9	14	13	8	16	6	8	11	14	13	9	15	9	13	15	12	12	20.1666666666667	24.3333333333333	22	28	31.8333333333333	28	21.1666666666667	36.3333333333333	26.5	24	31	33	34	42	34
298	0	0	0	0	0	0	1	4	2	3	3	7	8	9	6	5	3	10	11	8	10	15	8	8	8	11	17	16	17	4	14	18	15	13	19.5	14	19.5	14.6666666666667	22.8333333333333	26	32.1666666666667	30	28	25	23	23	21	25	29
299	0	0	0	0	2	0	2	2	4	4	2	5	4	2	5	6	4	10	14	13	9	6	9	7	11	15	17	11	9	11	11	19	15	8	16	22	23	20.6666666666667	23	13	28.1666666666667	14	14	17.6666666666667	22.8333333333333	20	33	39	31
300	0	0	0	0	1	3	2	3	0	2	6	3	7	7	8	5	7	12	8	12	13	9	7	14	9	15	9	15	8	9	11	18	15	19	10.1666666666667	8.33333333333333	14.5	25	21.8333333333333	14	36.3333333333333	27	17	33	26.8333333333333	30	28	43	36
301	0	0	0	0	0	0	3	2	0	5	5	4	6	10	5	4	7	13	8	11	16	7	8	6	10	8	14	16	18	9	13	24	14	24	10.1666666666667	14.3333333333333	19.5	19.6666666666667	24	16	25	24.3333333333333	18.5	30	27.8333333333333	17	23	24	18
302	0	0	0	0	0	1	2	4	2	4	3	2	6	7	8	8	7	8	8	10	11	7	11	15	11	15	12	11	14	22	19	20	14	10	8.16666666666667	17.6666666666667	24	25.3333333333333	24.5	27	21.1666666666667	15	26	22	14.8333333333333	26	42	29	43
303	0	0	0	0	3	0	1	4	4	3	4	5	5	4	2	3	5	8	9	15	13	7	8	10	16	19	18	14	7	15	10	19	11	5	13.1666666666667	16.6666666666667	16.5	30	15	10	19.1666666666667	23.3333333333333	24	35.6666666666667	29.6666666666667	20	23	38	40
304	0	0	0	0	2	2	0	5	2	3	2	5	5	4	4	8	6	10	7	14	10	8	10	12	5	8	11	12	17	14	16	12	8	9	16.1666666666667	19.3333333333333	17.5	14	14.8333333333333	20	14.1666666666667	17	29	22.6666666666667	30	25	45	21	28
305	0	0	0	0	2	1	3	2	3	1	3	5	4	5	6	6	11	8	13	7	10	11	18	8	14	15	11	21	19	14	11	13	9	21	15.5	14.6666666666667	24	18	14	20	31.1666666666667	18.6666666666667	23	23.6666666666667	28.5	22	25	44	25
306	0	0	0	0	2	0	3	4	4	7	3	4	9	5	6	5	7	8	13	8	15	11	17	5	4	12	19	6	10	12	13	19	15	14	12.1666666666667	21.3333333333333	18	15.6666666666667	20	27	29	25	20.5	24.6666666666667	33	26	16	34	37
307	0	0	0	0	2	2	0	3	3	5	4	3	2	10	7	8	6	15	9	11	8	13	11	8	13	11	7	11	17	8	12	14	15	11	18	8.66666666666667	16	17	18.8333333333333	21	22.3333333333333	29.6666666666667	16	27	34.6666666666667	23	23	32	41
308	0	0	0	0	0	2	4	2	2	4	4	6	5	8	6	8	12	13	6	8	18	15	11	13	10	5	6	8	13	18	9	13	15	14	13.1666666666667	23	32.5	22	21	25	26	17	46	26	27.3333333333333	31	21	24	25
309	0	0	0	0	2	2	1	3	4	2	3	0	6	0	9	3	7	2	13	14	14	7	10	11	15	8	16	11	18	16	18	10	12	17	10.1666666666667	20.3333333333333	22.5	28	16.5	29	14.1666666666667	28.6666666666667	20.5	26.6666666666667	19	41	26	37	46
310	0	0	0	0	1	0	5	2	6	3	1	7	4	6	4	5	6	17	12	7	5	8	11	13	9	15	11	12	9	13	17	15	13	12	18	14	26	23	23.8333333333333	18	28.5	24.3333333333333	24.5	22	37.8333333333333	42	25	35	31
311	0	0	0	0	0	1	1	2	3	3	0	6	6	5	5	9	6	9	10	9	13	10	12	20	25	8	14	17	17	15	18	18	15	14	15	19.6666666666667	12	13	9.83333333333333	20	28	16	33.5	27.6666666666667	39.8333333333333	40	37	29	29
312	0	0	0	0	2	1	3	3	2	3	7	3	1	12	8	2	10	11	20	15	9	22	16	9	8	9	14	21	15	13	17	13	12	16	10.3333333333333	22	15.5	26.3333333333333	19.6666666666667	14	29.3333333333333	28.3333333333333	42.5	18	27.8333333333333	36	51	39	25
313	0	0	0	0	3	1	2	3	7	5	2	2	2	5	10	6	5	11	11	7	9	5	9	13	15	17	14	17	18	9	9	17	13	11	13.1666666666667	7	26.5	34	9	24	20	31.3333333333333	28	28	20.8333333333333	30	29	30	23
314	0	0	0	0	0	0	2	2	2	1	1	2	6	8	8	6	4	8	9	11	13	14	11	12	14	8	13	8	16	11	17	18	13	17	9.33333333333333	22.6666666666667	13.5	16	20	32	21	27.3333333333333	25	26	21.6666666666667	26	28	40	26
315	0	0	0	0	0	0	2	3	1	4	2	2	5	4	5	8	9	13	15	8	19	8	10	23	9	8	12	16	6	13	14	12	17	19	12	20	18	24	16	26	13.1666666666667	23	24	35	23.6666666666667	30	39	32	40
316	0	0	0	0	1	0	2	2	3	3	1	4	5	11	4	5	5	13	13	15	9	11	14	5	8	19	11	9	18	18	10	19	13	12	11.5	17.3333333333333	29	23.6666666666667	15.6666666666667	24	24.3333333333333	26.3333333333333	28	29.6666666666667	33.8333333333333	30	38	23	30
317	0	0	0	0	2	0	1	3	2	0	4	1	5	5	4	5	11	17	14	9	14	13	9	11	9	7	6	12	23	8	18	17	12	10	13.3333333333333	15.3333333333333	17	22.6666666666667	21.6666666666667	24	27.1666666666667	32	19	26.6666666666667	26	23	36	27	28
318	0	0	0	0	0	0	1	5	3	2	6	2	4	6	6	9	10	6	11	12	6	14	9	11	8	9	14	8	12	14	15	17	12	21	11.3333333333333	22.6666666666667	20	20	19.8333333333333	21	28.1666666666667	35.6666666666667	25	25.3333333333333	24	29	19	36	48
319	0	0	0	0	2	0	5	3	1	5	2	5	7	4	4	4	8	14	11	10	10	10	15	6	10	11	19	20	18	19	18	13	13	18	19	14.3333333333333	29	23	27.8333333333333	15	22	24.3333333333333	28.5	20	21.8333333333333	27	29	34	30
320	0	0	0	0	3	0	3	5	1	4	2	6	4	3	7	5	11	11	13	11	6	16	12	5	14	14	12	16	24	12	20	14	18	14	13	16	14.5	18	25.8333333333333	23	27	34.3333333333333	23.5	21	16	35	35	34	19
321	0	0	0	0	2	2	3	7	2	4	5	3	6	6	9	2	8	8	7	15	10	10	10	10	9	13	13	12	13	16	13	14	14	12	16.1666666666667	19	16	20.6666666666667	24.8333333333333	18	30.1666666666667	27.6666666666667	25	29	27.8333333333333	31	45	38	47
322	0	0	0	0	1	2	3	1	3	3	5	1	6	5	10	7	6	13	14	5	7	9	16	15	10	20	14	12	20	15	8	23	19	12	12	15.6666666666667	9	17.6666666666667	20	17	31.3333333333333	23	25	31.3333333333333	42.6666666666667	19	21	26	40
323	0	0	0	0	1	1	0	0	4	4	2	3	5	11	4	4	11	11	8	11	10	6	14	5	10	15	25	12	20	10	13	8	19	15	17.1666666666667	19	18.5	13.3333333333333	16	23	19.1666666666667	19.3333333333333	23.5	26	28	37	32	34	36
324	0	0	0	0	2	1	1	3	2	1	6	0	5	5	3	12	8	11	9	7	14	13	12	18	14	10	14	16	13	12	17	13	12	14	11.1666666666667	27	20.5	23	23.5	15	22	32	32.5	33	23.5	36	35	33	27
325	0	0	0	0	0	1	3	5	4	0	5	2	4	5	7	7	4	9	17	10	11	8	11	9	13	13	20	10	12	19	8	11	10	9	17.1666666666667	11.6666666666667	20	15.3333333333333	22.8333333333333	26	25.1666666666667	27.3333333333333	28.5	40.6666666666667	22	25	35	37	27
326	0	0	0	0	1	0	1	2	2	3	6	2	6	4	9	4	10	9	15	11	5	17	11	13	12	11	8	13	19	11	13	20	13	12	15.1666666666667	20.3333333333333	18.5	21.3333333333333	20	21	25.3333333333333	20.3333333333333	18.5	26.6666666666667	38.5	45	30	29	25
327	0	0	0	0	2	1	2	5	2	1	4	3	6	1	3	4	4	11	13	14	11	11	8	11	16	9	20	16	22	20	9	11	20	8	7	15	20	23.6666666666667	20	20	19	28.6666666666667	33	36.6666666666667	33.6666666666667	35	29	31	39
328	0	0	0	0	0	0	0	3	5	6	3	5	11	7	8	9	9	15	13	4	14	10	9	8	11	17	21	8	13	9	9	10	25	20	17	12.6666666666667	12.5	15.6666666666667	23	23	36.1666666666667	31	19	31.6666666666667	32	19	25	36	40
329	0	0	0	0	2	1	3	3	0	2	4	8	6	6	5	6	8	11	12	8	9	12	8	14	14	15	15	8	11	12	12	8	13	3	10	7.33333333333333	20	21.3333333333333	13.8333333333333	29	17.5	27.3333333333333	20.5	38	30	34	27	40	27
330	0	0	0	0	2	0	1	4	5	3	3	6	4	5	9	10	5	8	12	10	7	9	8	3	9	11	10	15	17	21	17	16	17	13	9.5	12	25.5	10	16	16	17.1666666666667	28	28	18	24	36	34	39	34
331	0	0	0	0	0	0	3	2	3	3	4	3	4	7	6	5	12	5	5	12	17	17	6	7	13	9	14	9	16	12	17	18	9	10	12.1666666666667	23	18.5	21.6666666666667	23	22	20.3333333333333	28	24.5	22.6666666666667	20	26	36	33	39
332	0	0	0	0	2	0	2	8	4	4	1	5	5	4	9	11	10	13	13	19	8	10	18	10	8	17	13	17	17	9	7	13	18	22	11.5	17	20	16.6666666666667	15.6666666666667	20	25.1666666666667	37	16.5	26	20.8333333333333	29	26	35	34
333	0	0	0	0	2	2	5	1	2	3	3	3	5	8	8	4	2	8	14	10	13	8	11	18	10	16	6	10	13	18	11	15	16	13	14.3333333333333	10.6666666666667	20.5	14	17.6666666666667	22	16.1666666666667	17.6666666666667	26	25	36.8333333333333	33	44	37	39
334	0	0	0	0	2	1	1	2	5	1	1	4	7	5	7	2	6	6	9	8	11	8	9	4	10	11	19	14	17	15	10	18	9	13	14	16	28.5	26.3333333333333	15	23	27.1666666666667	19.6666666666667	21	23	31	41	37	48	24
335	0	0	0	0	0	1	4	3	5	2	3	4	5	3	8	6	9	10	14	15	11	10	7	16	14	8	10	12	14	15	12	6	21	14	13	24	14	14.6666666666667	16	13	22.3333333333333	14.3333333333333	24.5	31.6666666666667	26.8333333333333	14	24	37	41
336	0	0	0	0	1	2	3	1	1	3	5	6	6	4	5	6	11	10	9	11	7	9	8	10	7	13	8	14	14	26	9	11	9	17	9.33333333333333	18.3333333333333	22	14.6666666666667	23	23	26	18.3333333333333	14	22.3333333333333	23.6666666666667	18	30	26	22
337	0	0	0	0	0	0	3	3	2	4	3	4	5	4	5	2	6	10	14	12	14	10	9	15	6	10	16	19	16	9	21	7	12	20	15.1666666666667	18	20	25	22.6666666666667	26	29.3333333333333	13.6666666666667	27	33.6666666666667	34	28	23	29	26
338	0	0	0	0	4	1	1	2	0	5	6	4	7	9	7	5	12	9	11	12	15	9	13	5	13	12	14	15	11	6	13	24	21	13	13.1666666666667	15	14	12	18.6666666666667	22	19	26	17.5	24.6666666666667	22	34	20	40	24
339	0	0	0	0	1	1	4	8	3	0	1	3	2	3	5	4	10	12	12	9	16	9	8	11	10	8	10	9	17	18	15	13	17	14	20.3333333333333	11.3333333333333	16.5	18	10.6666666666667	25	26	20.6666666666667	31	31.6666666666667	21	31	22	27	41
340	0	0	0	0	1	0	3	3	2	6	0	5	10	5	7	6	9	10	16	9	13	6	10	11	18	11	8	8	9	12	10	18	11	12	12	20	21.5	23.6666666666667	15.8333333333333	35	28	20.3333333333333	18	29	31.8333333333333	30	36	32	35
341	0	0	0	0	1	3	2	1	2	5	3	1	1	6	9	4	7	11	13	12	12	16	13	10	8	10	11	13	14	19	16	19	9	10	12.1666666666667	15	25	36.6666666666667	12	26	22.3333333333333	12	28	28.6666666666667	35.6666666666667	29	25	40	11
342	0	0	0	0	1	0	3	4	2	1	2	1	7	5	6	5	2	10	8	15	11	19	14	10	8	10	13	12	16	15	14	16	13	20	13.1666666666667	15.3333333333333	13.5	17	21.6666666666667	21	21.3333333333333	24	21	40.3333333333333	22	38	25	34	44
343	0	0	0	0	0	2	3	1	5	2	2	7	6	5	6	4	9	14	11	14	5	12	15	4	7	12	16	15	12	8	22	15	20	9	23	13.3333333333333	22.5	26	26	39	21.3333333333333	31.3333333333333	27	37.3333333333333	21.8333333333333	26	30	33	27
344	0	0	0	0	3	0	1	4	4	3	4	3	5	4	4	4	8	9	14	4	13	13	7	8	10	4	14	20	16	13	12	16	12	10	13	13	21.5	16.3333333333333	26.6666666666667	18	24.5	22.3333333333333	22	26.6666666666667	23.8333333333333	36	34	30	28
345	0	0	0	0	3	1	1	4	2	3	3	3	4	3	5	5	7	11	10	15	11	15	11	10	11	14	11	11	14	10	9	11	18	11	20	16.6666666666667	17	14	24.3333333333333	23	28.3333333333333	37	26	29	24	30	36	34	31
346	0	0	0	0	2	1	2	3	3	2	2	0	3	7	8	9	6	13	14	11	12	10	11	13	12	15	13	11	14	11	24	28	14	10	12.1666666666667	10.6666666666667	26.5	15.6666666666667	19.8333333333333	26	25	25.3333333333333	15	17	28.6666666666667	24	27	34	41
347	0	0	0	0	1	0	2	4	5	5	2	4	7	9	7	13	9	14	11	14	9	13	9	7	9	14	8	12	22	14	17	17	15	16	11.3333333333333	14.3333333333333	21.5	20.6666666666667	28.6666666666667	18	24.1666666666667	20.3333333333333	24.5	23	30.8333333333333	29	40	31	29
348	0	0	0	0	1	1	3	5	4	0	3	7	3	3	8	6	11	5	7	12	13	21	13	12	12	9	8	8	14	18	13	14	11	14	11	14.6666666666667	17	14	21	16	28.1666666666667	23.6666666666667	30	27.6666666666667	22.8333333333333	14	34	34	52
349	0	0	0	0	0	3	1	5	3	3	3	4	8	2	4	3	6	15	8	10	8	15	7	9	16	8	20	6	12	6	10	18	12	15	11.3333333333333	15	20	22	22	21	18.3333333333333	15	26.5	18.6666666666667	34	16	45	38	40
350	0	0	0	0	0	2	2	4	2	4	2	2	6	6	11	10	4	15	8	12	7	8	16	14	10	17	19	10	16	9	19	10	7	8	14.1666666666667	28	20.5	25	25.8333333333333	18	27	27	29	26.6666666666667	30	32	33	35	29
351	0	0	0	0	0	1	5	3	2	3	3	4	2	4	6	6	9	10	12	13	10	11	6	7	14	19	9	14	12	16	11	18	15	22	10.1666666666667	14.3333333333333	21	22.6666666666667	27	34	17	16.6666666666667	21	30.6666666666667	24.6666666666667	29	40	21	49
352	0	0	0	0	2	2	2	3	4	4	3	5	6	5	7	8	8	7	14	14	10	12	14	10	15	18	20	15	11	13	13	13	12	12	14	26	30	26.6666666666667	20	28	14.1666666666667	20.6666666666667	29.5	24	26.6666666666667	25	41	32	35
353	0	0	0	0	1	1	0	7	4	2	4	3	5	6	3	6	8	12	12	15	13	6	12	15	15	15	15	19	23	16	15	17	14	8	28.1666666666667	17	11	12	27	21	28	30.6666666666667	18	24	31	35	20	39	40
354	0	0	0	0	2	1	1	3	1	2	5	4	4	6	3	8	5	5	18	11	10	11	8	10	10	17	12	11	14	11	13	19	5	10	13.1666666666667	20	22.5	26.6666666666667	27.6666666666667	23	24.5	22	17	41.6666666666667	36.6666666666667	27	41	35	30
355	0	0	0	0	4	1	3	2	2	3	4	4	7	9	4	7	5	11	9	14	16	12	5	10	6	9	11	18	18	11	18	9	21	5	13.3333333333333	17.3333333333333	21	23.6666666666667	14	25	23	32	28.5	34	25.6666666666667	17	49	38	27
356	0	0	0	0	0	1	3	3	0	5	4	6	3	3	5	8	9	10	13	10	8	5	11	10	11	9	14	9	15	15	13	14	21	14	17.5	18	17	14	17.8333333333333	25	23.3333333333333	28.3333333333333	26.5	24	34.8333333333333	37	28	33	40
357	0	0	0	0	0	1	2	2	3	1	3	1	8	5	8	7	10	8	13	10	11	16	13	11	13	12	15	11	18	5	13	12	10	21	8.33333333333333	20	17.5	22	20.5	17	21.5	20	28	18.6666666666667	30	41	33	32	37
358	0	0	0	0	0	1	3	3	0	0	1	3	8	7	6	1	4	10	6	11	8	4	16	12	11	6	15	9	14	12	13	19	9	11	15	24	23.5	20	25.8333333333333	23	36.3333333333333	25.3333333333333	20.5	29	27	39	29	24	39
359	0	0	0	0	1	2	4	1	1	1	3	5	3	10	8	6	9	5	10	16	12	11	13	18	9	10	16	10	15	6	20	14	10	5	12	11.3333333333333	21	24	16.8333333333333	16	38	26.3333333333333	25.5	22	17	37	33	33	34
360	0	0	0	0	2	2	2	1	1	2	3	2	3	5	6	11	9	10	10	11	8	9	15	5	7	8	11	12	9	16	17	10	12	18	18.1666666666667	27.3333333333333	20.5	20	24.8333333333333	16	23.3333333333333	24	24.5	29.6666666666667	34.6666666666667	32	31	50	17
361	0	0	0	0	1	0	2	6	5	5	0	6	3	4	4	6	5	6	11	15	16	8	6	7	7	12	13	12	7	13	12	20	19	21	9	18.6666666666667	16.5	24	29.6666666666667	22	16	27	18	27	25.6666666666667	33	32	40	31
362	0	0	0	0	1	1	3	2	3	0	2	5	5	7	4	3	5	7	16	8	7	12	12	4	9	10	13	16	15	12	14	18	14	11	9.16666666666667	15	16	19.6666666666667	31.8333333333333	22	22.1666666666667	25.6666666666667	31.5	21	25.8333333333333	33	35	25	28
363	0	0	0	0	2	1	0	1	2	4	3	4	4	6	8	8	9	12	6	21	9	9	14	13	9	7	9	14	8	9	22	18	5	10	16.3333333333333	20.3333333333333	20	19	24	30	32.1666666666667	26	24	27	19.6666666666667	34	21	25	23
364	0	0	0	0	0	0	1	2	4	3	3	3	4	3	4	5	10	10	10	12	11	9	15	12	8	10	14	16	9	11	20	10	18	11	20.3333333333333	12.6666666666667	18.5	18	16	23	22.3333333333333	23	33	31	29	28	36	27	30
365	0	0	0	0	2	1	2	3	5	2	5	7	4	6	8	4	6	7	11	3	9	12	7	12	10	8	9	9	17	9	10	19	17	17	8.33333333333333	13.3333333333333	27.5	19.6666666666667	15.8333333333333	24	17.1666666666667	26.6666666666667	20	32	37.5	29	25	48	35
366	0	0	0	0	2	1	2	6	4	2	0	4	4	8	10	9	8	14	9	14	11	4	7	10	9	16	9	17	16	14	10	14	17	22	9.33333333333333	23	16.5	23	22	24	35	31.3333333333333	16	26.6666666666667	33.6666666666667	27	42	24	36
367	0	0	0	0	1	1	1	6	0	3	4	1	4	2	10	5	10	12	12	17	8	4	9	12	10	14	11	11	14	10	8	13	15	8	17.1666666666667	20	25.5	19.3333333333333	20.3333333333333	17	21.1666666666667	19.3333333333333	30.5	27.3333333333333	32.8333333333333	36	32	37	36
368	0	0	0	0	2	3	2	5	4	2	1	4	3	8	9	3	6	17	21	5	8	14	12	12	17	7	21	16	23	14	15	17	14	10	9.16666666666667	20.3333333333333	16	11	23	24	24.3333333333333	21.6666666666667	27.5	23.6666666666667	18.8333333333333	31	32	39	35
369	0	0	0	0	0	0	4	5	5	1	4	3	5	6	9	6	4	13	10	14	12	8	16	18	10	19	11	15	17	12	11	14	10	21	12	17.3333333333333	11.5	22.6666666666667	13.8333333333333	16	22	24	24	12	33.8333333333333	32	35	32	42
370	0	0	0	0	0	0	1	2	2	4	0	5	3	3	6	10	4	10	14	10	14	6	12	10	9	11	11	21	9	9	19	9	14	18	19.1666666666667	22.6666666666667	18.5	20	19	18	19.1666666666667	25.3333333333333	21	19	28	30	22	31	46
371	0	0	0	0	1	0	1	3	3	1	7	4	5	6	1	3	5	8	6	17	11	13	7	11	14	14	10	17	11	19	11	11	19	11	15	12	14	24.6666666666667	30	39	24.3333333333333	20	19.5	24.6666666666667	24.6666666666667	29	17	31	18
372	0	0	0	0	1	2	2	3	2	5	3	3	6	3	8	5	9	11	12	14	10	11	19	9	11	15	15	16	16	15	19	10	16	13	15	16.3333333333333	24.5	11.6666666666667	18.6666666666667	24	23.1666666666667	21.3333333333333	22	24	39.8333333333333	22	33	27	32
373	0	0	0	0	1	1	2	2	4	3	2	4	5	3	8	7	6	3	8	11	15	8	14	8	5	8	12	18	16	12	10	12	12	17	13.3333333333333	21	15	16	18	23	16.1666666666667	20	24	23.3333333333333	26	42	22	35	32
374	0	0	0	0	2	1	3	2	3	3	2	6	6	1	7	7	8	7	11	12	13	10	13	7	15	16	11	7	16	10	18	19	12	14	15.1666666666667	17.3333333333333	15	14.3333333333333	21.8333333333333	23	25.1666666666667	27.3333333333333	31	33.6666666666667	18.8333333333333	27	27	40	35
375	0	0	0	0	0	1	5	1	3	2	4	3	4	5	7	7	7	10	8	14	8	7	9	8	10	18	17	12	9	25	10	21	20	9	17.1666666666667	13.6666666666667	19.5	17.6666666666667	14.8333333333333	10	23	24	20.5	42.6666666666667	23.6666666666667	28	21	27	46
376	0	0	0	0	0	4	2	0	4	3	3	1	3	5	9	8	5	16	13	13	12	12	9	7	14	12	14	8	17	12	21	17	16	14	6.33333333333333	10	21.5	24.6666666666667	17.6666666666667	16	29.1666666666667	21.3333333333333	27.5	29.6666666666667	33.6666666666667	28	26	29	28
377	0	0	0	0	1	0	4	7	2	1	3	2	2	4	4	10	8	11	10	14	9	14	10	12	8	16	7	9	17	16	7	11	11	22	17.3333333333333	22.3333333333333	17	20.6666666666667	24.8333333333333	30	25.3333333333333	25	17.5	33	36	30	22	28	43
378	0	0	0	0	0	1	2	2	2	2	3	3	4	7	4	4	6	9	10	10	5	9	10	11	13	6	11	17	15	11	8	16	16	23	21	25.6666666666667	24	11	22.8333333333333	30	29	30.3333333333333	21	23	23	31	36	39	40
379	0	0	0	0	1	1	2	5	0	5	1	1	5	8	4	6	7	7	11	12	9	6	10	7	12	5	14	8	10	14	13	7	14	17	7.5	18.6666666666667	27.5	22	26	18	29.1666666666667	24.3333333333333	25.5	21	28.8333333333333	20	35	48	30
380	0	0	0	0	0	2	0	3	6	3	5	4	3	7	6	4	9	7	9	17	14	12	8	9	11	7	20	4	11	16	8	22	13	14	14.1666666666667	14.6666666666667	14.5	11.6666666666667	16.8333333333333	24	26	29.3333333333333	28	32.3333333333333	26.6666666666667	28	34	35	27
381	0	0	0	0	0	1	0	3	4	5	4	1	5	7	6	5	6	13	10	7	13	9	8	8	14	7	15	14	10	12	15	16	13	13	11	19.6666666666667	24	13	23.8333333333333	13	32.1666666666667	24	24	32.3333333333333	27	39	26	36	27
382	0	0	0	0	2	1	2	1	6	3	1	2	13	4	6	9	9	7	12	14	9	8	12	10	15	5	10	10	13	22	16	14	18	17	13	14.6666666666667	19	19	13.8333333333333	27	24.1666666666667	25.3333333333333	25	32	22.8333333333333	40	33	25	29
383	0	0	0	0	1	0	2	1	2	3	2	3	6	12	7	10	5	9	14	12	8	5	12	12	5	9	11	21	16	6	13	14	20	4	18	6	20	19	20	20	19.1666666666667	26	28.5	16.3333333333333	27.8333333333333	26	31	24	24
384	0	0	0	0	2	0	0	2	6	2	3	3	4	6	8	8	8	8	9	9	8	11	5	11	10	12	13	17	16	20	16	10	16	13	7	12.6666666666667	23	20.6666666666667	22.6666666666667	25	29	27	15	28	25.8333333333333	25	38	23	49
385	0	0	0	0	1	1	1	2	1	3	1	6	2	2	4	6	8	10	9	12	11	16	16	7	18	19	13	11	15	20	14	16	14	11	19.1666666666667	16.3333333333333	18	26	29.3333333333333	22	27.1666666666667	25	23	18	42.8333333333333	34	33	30	37
386	0	0	0	0	0	0	2	5	6	0	2	2	4	3	6	4	3	10	9	13	18	9	16	10	8	8	12	8	13	15	13	14	10	12	14.3333333333333	23.3333333333333	24.5	29.3333333333333	28	25	22.3333333333333	25	28	31	26	27	34	34	32
387	0	0	0	0	2	1	3	3	4	4	2	6	3	3	3	7	7	7	14	7	14	19	14	8	11	14	10	9	17	23	13	10	10	18	8.33333333333333	18	12.5	27.3333333333333	13	21	28.1666666666667	31	23.5	33	16	26	13	39	37
388	0	0	0	0	1	0	1	5	3	4	2	2	4	11	4	6	9	7	10	11	6	13	8	9	7	8	12	13	15	18	8	13	17	7	21	16.3333333333333	25	11	30.6666666666667	28	26	19	26.5	35	43	33	47	34	26
389	0	0	0	0	0	1	5	2	3	4	7	6	7	9	6	4	9	11	10	7	9	5	14	11	11	16	15	12	19	16	15	7	15	6	15.3333333333333	17	21	24.3333333333333	24	23	16.1666666666667	17.3333333333333	19.5	17	25.8333333333333	26	28	48	40
390	0	0	0	0	0	3	1	3	6	5	3	4	6	7	3	4	9	11	9	10	15	9	13	2	8	16	16	12	9	10	21	15	7	11	11.1666666666667	23.3333333333333	18.5	15	19.6666666666667	16	20.1666666666667	19.3333333333333	27	29.6666666666667	22.6666666666667	31	28	21	45
391	0	0	0	0	0	1	6	5	2	3	4	3	5	6	6	4	6	21	9	11	14	6	11	15	7	10	13	11	20	15	14	15	18	10	17	19	22.5	16.6666666666667	22.8333333333333	28	29	29	30.5	23	26	26	40	33	37
392	0	0	0	0	0	1	1	3	5	3	4	3	2	5	4	9	11	7	10	12	9	14	17	5	11	13	14	11	13	14	12	14	18	12	13	16.3333333333333	19.5	19.3333333333333	22.8333333333333	15	24	22	20	25	25.8333333333333	46	45	37	33
393	0	0	0	0	1	1	4	6	3	1	2	7	4	6	7	5	1	17	13	9	11	6	8	7	15	9	14	20	11	13	11	18	15	14	15.3333333333333	19	26.5	20	29	18	29.1666666666667	25.6666666666667	21	32	23.3333333333333	34	23	38	32
394	0	0	0	0	0	0	4	1	6	4	2	2	3	3	7	7	5	12	11	7	11	17	9	10	15	11	10	9	16	14	13	8	13	11	20.1666666666667	19	21.5	17.3333333333333	33.6666666666667	28	28	27	23	21	31	20	26	31	36
395	0	0	0	0	1	2	1	3	2	2	1	2	2	5	5	4	5	10	13	11	12	12	8	11	14	8	16	12	18	14	19	13	10	18	10.3333333333333	9.33333333333333	18.5	30	23.5	20	32	31.3333333333333	26	35.6666666666667	26	27	35	33	47
396	0	0	0	0	0	1	2	3	7	1	2	5	6	5	4	8	6	13	11	10	5	4	14	14	11	9	15	12	19	16	16	14	13	11	20	17.3333333333333	21.5	29	20.5	17	29.1666666666667	38	28	25.6666666666667	21	21	34	30	24
397	0	0	0	0	3	1	1	6	4	6	4	1	4	8	2	8	7	9	6	12	7	19	10	12	12	6	11	14	12	12	13	8	21	12	9.83333333333333	25.6666666666667	32	21.6666666666667	23.5	27	24.1666666666667	20	23	30	38.6666666666667	28	28	32	41
398	0	0	0	0	2	0	4	3	3	5	2	2	6	7	7	5	9	11	11	9	8	13	6	9	9	10	15	13	8	12	17	10	15	7	5.33333333333333	22.3333333333333	20	18.6666666666667	10	27	34	27	21.5	30.3333333333333	25.5	25	29	37	33
399	0	0	0	0	1	0	1	6	6	3	5	2	5	8	5	6	6	11	10	7	19	11	10	10	6	12	13	19	5	14	15	10	12	24	20.1666666666667	15.3333333333333	18.5	17	20	19	18.1666666666667	26	25	27	27.8333333333333	32	24	36	41
400	0	0	0	0	0	3	0	3	2	5	4	3	3	8	7	8	6	15	9	8	5	11	13	13	6	15	8	8	16	12	16	10	8	13	16.3333333333333	15.6666666666667	13.5	28.3333333333333	16.6666666666667	15	18	24.3333333333333	19.5	33.3333333333333	18	25	49	27	33
401	0	0	0	0	0	0	2	3	5	2	4	6	5	4	11	6	5	8	12	8	9	9	14	15	14	14	20	13	13	7	13	12	11	13	15.1666666666667	11	31.5	23.6666666666667	24.8333333333333	22	26	26	31	28	24.6666666666667	23	40	25	36
402	0	0	0	0	0	2	2	1	8	1	2	2	4	10	10	7	7	3	7	10	12	5	13	12	19	9	14	21	22	10	7	10	8	9	12.1666666666667	14.6666666666667	18.5	20	25	23	21	29.3333333333333	26	22	25	31	31	37	42
403	0	0	0	0	0	1	0	4	0	4	1	6	2	8	6	6	12	7	9	11	13	10	8	11	12	18	18	13	8	9	19	16	18	14	9.16666666666667	20	12.5	30.3333333333333	23	23	15.1666666666667	34.3333333333333	27	42	36	27	26	34	40
404	0	0	0	0	0	0	0	5	1	5	0	4	8	8	2	9	7	9	5	9	13	11	9	16	14	7	11	20	12	22	13	19	14	9	11.1666666666667	12.3333333333333	20	22.6666666666667	24.8333333333333	24	29.1666666666667	16	18.5	28	23	33	28	32	32
405	0	0	0	0	1	1	1	4	4	3	2	5	5	12	5	12	7	10	13	15	11	10	9	16	4	11	7	11	17	6	14	19	11	12	16	17	21.5	22.3333333333333	24.8333333333333	14	17.3333333333333	22.3333333333333	29	24	23	38	39	40	32
406	0	0	0	0	1	0	4	4	1	1	0	5	5	8	6	7	7	12	14	14	9	11	8	10	9	15	15	20	19	13	16	14	13	19	8.33333333333333	24.3333333333333	18.5	31.3333333333333	17.8333333333333	21	17	15.3333333333333	9.5	26	29.8333333333333	37	34	44	47
407	0	0	0	0	1	0	3	1	3	3	4	7	3	11	5	7	8	10	13	7	13	14	11	10	12	9	8	12	14	12	8	20	16	9	10	28.6666666666667	18.5	25.6666666666667	20.8333333333333	24	18.3333333333333	23.3333333333333	30	36.6666666666667	32	35	27	35	42
408	0	0	0	0	1	0	4	3	5	1	3	5	6	6	4	4	7	8	4	10	10	12	5	11	11	10	11	13	16	13	24	19	19	14	17.1666666666667	10.6666666666667	24.5	23.6666666666667	19.8333333333333	28	26.3333333333333	33	18	39	30.8333333333333	29	32	25	40
409	0	0	0	0	1	4	2	1	4	1	5	2	7	6	2	10	5	9	5	7	19	9	15	15	13	27	12	9	21	17	18	12	13	17	13	12	16	20.3333333333333	20.8333333333333	26	18	37.3333333333333	17	31.3333333333333	33	26	23	26	37
410	0	0	0	0	1	1	3	8	2	0	8	6	3	6	2	6	12	12	12	11	22	11	17	11	9	13	16	17	18	21	9	13	15	8	17.3333333333333	16	19	19.6666666666667	34.6666666666667	23	25	33.3333333333333	29.5	33.6666666666667	24.8333333333333	33	28	33	39
411	0	0	0	0	0	2	2	2	4	3	1	2	1	4	4	3	6	9	10	12	12	18	5	9	17	15	6	11	6	15	11	16	14	10	13.1666666666667	22.3333333333333	21	13.6666666666667	11.8333333333333	27	18.3333333333333	39.3333333333333	19.5	23.3333333333333	26	35	37	30	42
412	0	0	0	0	0	5	3	1	2	4	3	5	4	11	10	5	8	11	5	16	10	13	12	7	15	13	9	16	10	15	16	11	13	14	11.5	26.6666666666667	22	12	19.6666666666667	31	21.1666666666667	20	21.5	28	31	30	25	35	39
413	0	0	0	0	0	2	1	2	3	5	4	7	7	5	11	9	6	10	9	13	17	12	11	8	6	13	12	11	15	34	10	14	11	16	4.33333333333333	12.3333333333333	29.5	13.6666666666667	27.6666666666667	24	28.3333333333333	27.3333333333333	23.5	30.6666666666667	28.6666666666667	39	33	39	34
414	0	0	0	0	1	4	2	4	2	2	5	6	7	7	3	4	5	12	8	5	6	7	5	9	7	10	8	10	11	20	18	13	10	16	12.3333333333333	23	16	27.6666666666667	17.8333333333333	17	24.3333333333333	32	29	24.6666666666667	36.8333333333333	31	30	38	36
415	0	0	0	0	2	4	1	3	5	1	4	4	5	8	7	4	8	12	7	15	9	13	10	12	14	12	11	15	18	12	10	11	12	9	11.1666666666667	24.3333333333333	15	21	23	27	28.1666666666667	25.3333333333333	19	29.3333333333333	34.8333333333333	24	24	35	37
416	0	0	0	0	2	4	6	3	2	2	3	4	5	5	3	8	10	12	17	9	16	10	13	10	12	7	15	13	12	13	20	20	9	10	14	16.3333333333333	24	17.6666666666667	19	26	19	23.3333333333333	29	20	39.8333333333333	20	34	25	39
417	0	0	0	0	0	2	0	2	1	0	2	5	2	7	11	3	8	9	8	13	15	15	10	6	5	13	12	21	15	20	17	8	14	11	13	28	16.5	15	24.8333333333333	18	19.1666666666667	23.3333333333333	34.5	40.3333333333333	31.6666666666667	35	40	30	26
418	0	0	0	0	1	3	3	5	2	2	3	5	5	10	7	6	8	10	10	13	15	9	8	9	13	8	12	8	19	19	18	12	15	6	16	20.6666666666667	14.5	23.3333333333333	23.8333333333333	16	21.1666666666667	21.3333333333333	31	27	35.8333333333333	36	45	26	28
419	0	0	0	0	0	1	1	5	5	4	3	2	5	3	6	5	5	19	4	13	12	17	12	19	11	13	14	13	17	8	20	12	13	13	18	29.6666666666667	27.5	28	27.6666666666667	29	22.3333333333333	22.3333333333333	26	25	32.6666666666667	33	24	24	37
420	0	0	0	0	3	0	1	2	0	1	3	5	3	3	4	6	4	8	11	4	11	17	6	10	8	16	14	12	14	14	10	17	5	18	10.5	22	19.5	26.6666666666667	23	20	22	24	29	18	39	35	32	43	39
421	0	0	0	0	0	1	0	1	3	1	6	4	6	9	3	7	10	4	15	14	11	13	12	12	6	6	13	9	24	16	17	13	14	15	13.3333333333333	19	18	18	9	29	13.3333333333333	34	25.5	30.6666666666667	22.8333333333333	26	26	40	29
422	0	0	0	0	1	2	3	6	0	6	2	5	4	4	3	10	3	13	7	14	8	15	16	14	13	16	10	12	13	20	8	13	13	17	14.1666666666667	13.3333333333333	14	21	19	26	29.5	26.6666666666667	36.5	30.3333333333333	28	27	40	30	35
423	0	0	0	0	0	0	0	2	2	3	1	1	3	6	5	5	9	10	18	15	13	11	11	11	11	14	15	13	17	22	15	14	16	11	13.1666666666667	9.33333333333333	21	19.3333333333333	26.8333333333333	25	31	16.3333333333333	34	32.6666666666667	27	41	31	25	27
424	0	0	0	0	2	0	3	5	5	4	2	1	5	10	6	6	2	14	10	15	6	13	11	5	9	18	15	14	18	18	16	17	19	14	21	22.6666666666667	17.5	20.6666666666667	18.1666666666667	13	20.1666666666667	23.3333333333333	38	26.6666666666667	17.8333333333333	34	33	38	37
425	0	0	0	0	0	1	6	5	2	2	3	3	3	6	7	5	6	10	16	8	12	10	11	11	24	8	13	12	11	8	20	18	14	14	15.6666666666667	16.3333333333333	25	11.6666666666667	23.8333333333333	23	22	22.3333333333333	35	27	32	20	26	33	39
426	0	0	0	0	3	0	2	1	3	3	1	2	6	4	3	4	8	11	15	8	12	11	8	12	10	19	9	17	15	20	10	14	19	9	20.1666666666667	18.6666666666667	17.5	18	28.8333333333333	37	25	27.3333333333333	20	33.3333333333333	26.6666666666667	30	32	36	28
427	0	0	0	0	1	2	2	5	1	6	4	4	6	7	5	4	4	12	14	10	12	10	16	9	15	16	12	12	11	12	9	11	15	26	11	21.3333333333333	21.5	20.6666666666667	30.8333333333333	16	21	24.6666666666667	19	30.6666666666667	29.6666666666667	32	31	21	23
428	0	0	0	0	1	2	2	4	2	4	7	5	6	9	9	12	7	11	12	17	10	6	6	12	8	9	14	22	8	9	12	21	12	8	16.1666666666667	15	21	26.3333333333333	18	19	34.1666666666667	36.3333333333333	28	28	25.8333333333333	32	24	31	36
429	0	0	0	0	0	3	2	3	3	4	2	5	6	7	10	6	7	14	11	4	7	10	9	15	10	11	4	8	8	4	15	11	23	11	12.1666666666667	20	11	21	12.8333333333333	18	21.3333333333333	23.6666666666667	24	31.6666666666667	27	23	28	36	30
430	0	0	0	0	1	1	3	3	4	2	3	9	5	9	5	3	10	13	12	13	17	6	10	12	15	13	13	5	11	21	16	21	17	6	14.3333333333333	11.6666666666667	20.5	19.3333333333333	29.8333333333333	30	20.1666666666667	18	18.5	27	17.8333333333333	31	29	37	34
431	0	0	0	0	1	1	1	3	2	4	2	3	3	5	6	5	8	9	14	17	10	10	11	9	14	10	16	5	10	13	15	10	13	9	13.3333333333333	19.3333333333333	19	24	20.8333333333333	25	24	23	25.5	21	25.8333333333333	32	21	44	36
432	0	0	0	0	0	1	3	5	4	5	3	2	4	4	5	3	9	13	11	9	11	7	11	11	11	14	17	14	15	13	12	19	23	10	19	18	15.5	25	23.6666666666667	32	22.1666666666667	21.6666666666667	27.5	38.3333333333333	18	28	45	29	34
433	0	0	0	0	2	1	0	2	2	2	4	3	3	3	5	7	7	14	15	9	10	10	12	12	8	13	17	16	17	22	12	17	17	15	7.16666666666667	16	12.5	24.6666666666667	24.8333333333333	24	26.1666666666667	21.3333333333333	32.5	32	25.8333333333333	24	32	19	47
434	0	0	0	0	2	0	0	3	3	0	2	6	6	1	8	3	6	12	7	9	12	8	6	14	6	9	17	12	13	20	17	9	14	18	8.16666666666667	21.6666666666667	13	10.6666666666667	13	27	16.3333333333333	24.3333333333333	40	22	39.8333333333333	24	27	37	27
435	0	0	0	0	1	2	1	3	0	2	1	3	2	8	5	8	2	8	10	10	18	9	17	10	12	13	10	10	18	18	16	11	10	12	16	18	19.5	23	21.6666666666667	28	15	20	16.5	24	24.6666666666667	33	28	31	31
436	0	0	0	0	0	1	0	2	2	4	1	5	3	4	7	5	3	15	8	11	13	6	8	14	12	13	11	16	11	21	11	24	20	16	9	20	26	18	20.5	19	22.1666666666667	22	20	29.6666666666667	32.3333333333333	26	27	38	32
437	0	0	0	0	1	3	2	3	3	2	4	3	4	11	6	10	8	15	6	8	14	5	7	15	8	9	11	14	27	18	15	10	11	13	20	17.3333333333333	12	21.3333333333333	19.8333333333333	15	22.1666666666667	25.3333333333333	18	29.6666666666667	22.8333333333333	24	36	34	41
438	0	0	0	0	1	1	1	2	1	3	1	4	8	8	3	5	6	10	10	5	7	15	9	13	7	11	12	7	18	23	15	9	15	15	12.1666666666667	21	15	22	22	17	27.1666666666667	22	27	26.6666666666667	30	21	15	32	39
439	0	0	0	0	0	2	2	6	3	8	4	1	2	7	6	6	6	4	16	10	12	3	11	4	13	20	12	11	11	9	14	18	10	13	18.1666666666667	17.3333333333333	25	16.6666666666667	25	19	21	19.6666666666667	18	33.6666666666667	24.6666666666667	20	32	42	35
440	0	0	0	0	0	0	1	1	4	2	3	3	6	9	8	5	4	15	17	6	15	16	12	14	10	12	6	13	17	12	16	19	16	20	17.1666666666667	13	19.5	14	18.6666666666667	24	24	27	14	21.6666666666667	23	24	23	33	33
441	0	0	0	0	2	2	3	3	1	1	3	5	9	5	8	7	5	13	11	5	14	17	7	15	11	12	9	12	13	20	18	19	16	12	18	24	25.5	29.3333333333333	32.8333333333333	19	30.1666666666667	27.6666666666667	26	25.6666666666667	33.5	38	31	35	32
442	0	0	0	0	0	0	1	4	2	3	1	1	0	6	13	6	5	17	7	13	8	10	11	8	15	7	12	23	15	11	15	18	19	14	14	15.3333333333333	17	20	16.6666666666667	24	17.1666666666667	17	33	26.3333333333333	26	32	38	21	41
443	0	0	0	0	0	0	4	3	2	1	1	8	8	8	9	3	4	10	7	19	17	12	14	7	13	6	14	13	15	15	13	11	17	15	5.16666666666667	20.3333333333333	9.5	14.6666666666667	23.8333333333333	25	30.1666666666667	25.6666666666667	19.5	28	32	34	44	22	34
444	0	0	0	0	0	1	0	4	2	3	4	0	7	5	7	10	1	12	15	13	13	11	14	9	8	10	9	14	11	15	19	9	8	17	19.1666666666667	17	9	24.6666666666667	16	30	18.3333333333333	24	20	41.6666666666667	35.6666666666667	35	33	34	29
445	0	0	0	0	1	2	1	6	6	1	4	2	2	8	4	5	6	15	12	7	7	12	13	7	14	2	8	9	17	18	8	18	12	20	7	15	30	20.6666666666667	20.8333333333333	31	25.1666666666667	17.3333333333333	19.5	33.6666666666667	23.8333333333333	31	31	30	54
446	0	0	0	0	4	1	3	3	1	3	5	2	2	4	3	8	7	8	15	11	12	6	7	15	11	12	15	11	14	20	13	15	17	10	19.1666666666667	21.6666666666667	21.5	19.6666666666667	24.6666666666667	26	18.1666666666667	26	28.5	32	17.6666666666667	30	31	29	32
447	0	0	0	0	0	0	2	3	1	1	4	7	9	7	6	8	4	12	11	6	9	13	10	13	14	13	12	23	13	17	16	14	14	14	19.1666666666667	22	27.5	24	20.6666666666667	17	18.1666666666667	19.3333333333333	27.5	28.3333333333333	20.8333333333333	26	34	28	43
448	0	0	0	0	0	1	2	3	3	3	3	2	7	5	10	6	10	11	9	10	15	10	12	11	7	10	12	16	11	11	15	10	18	15	24	14.3333333333333	11	22.3333333333333	19.8333333333333	21	27	19	33	28.3333333333333	27.8333333333333	31	31	45	38
449	0	0	0	0	0	0	0	2	1	4	3	3	6	9	5	6	8	9	14	15	14	7	10	14	12	11	12	9	12	19	12	12	21	12	15.1666666666667	10.3333333333333	16	29.6666666666667	28.8333333333333	19	26.5	23	27.5	19.3333333333333	25.8333333333333	30	24	22	28
450	0	0	0	0	0	0	1	2	2	2	1	8	5	6	6	6	7	6	7	10	9	12	10	16	20	5	14	13	10	8	16	11	10	9	14.1666666666667	20	17	23	18.8333333333333	28	33.1666666666667	21	26	21	21.8333333333333	29	31	38	30
451	0	0	0	0	0	0	1	2	2	4	6	6	2	8	4	6	5	9	11	7	8	6	8	13	10	15	13	7	17	15	7	16	11	13	17.1666666666667	10	14.5	25	19.8333333333333	19	26.3333333333333	22.3333333333333	33	25	25.8333333333333	29	28	36	35
452	0	0	0	0	0	1	0	2	2	3	3	3	7	4	1	5	4	7	8	13	9	13	13	10	11	16	18	12	8	13	14	18	14	14	14.1666666666667	18.6666666666667	28	13.6666666666667	9.83333333333333	23	28.1666666666667	13	21.5	17	30.6666666666667	36	22	22	31
453	0	0	0	0	1	1	5	2	6	2	0	2	5	7	7	2	17	13	6	13	5	14	6	11	10	15	16	8	14	13	15	11	15	18	15.5	25	14.5	17.6666666666667	21.5	31	14	17	28	28.6666666666667	22	19	30	28	27
454	0	0	0	0	0	1	7	3	2	2	3	6	4	4	6	5	9	9	11	10	8	11	9	14	9	11	10	24	13	19	21	12	10	16	19.1666666666667	17.6666666666667	27.5	21	23.8333333333333	22	32.3333333333333	24.3333333333333	24	36.6666666666667	22	28	18	35	44
455	0	0	0	0	2	0	3	7	2	4	1	2	4	3	8	9	6	11	14	10	13	12	12	14	11	13	12	16	12	12	16	8	12	11	13.5	17	12	33.6666666666667	27.6666666666667	32	23.1666666666667	28	11.5	14	33.5	32	36	40	34
456	0	0	0	0	3	1	2	3	2	6	2	2	8	6	4	7	8	6	12	10	6	11	4	11	12	10	9	18	15	14	7	10	11	13	12.1666666666667	12.6666666666667	17.5	19	25.8333333333333	22	18.1666666666667	21	28.5	35.3333333333333	28	26	57	42	38
457	0	0	0	0	0	2	3	5	4	5	3	7	3	7	3	10	9	9	20	10	11	6	12	8	11	12	14	14	11	15	15	11	13	10	12.1666666666667	12.6666666666667	19.5	18	28.6666666666667	22	32.1666666666667	18.6666666666667	24	30.6666666666667	26.8333333333333	34	20	39	36
458	0	0	0	0	1	0	1	6	0	2	3	5	6	6	8	6	5	8	7	8	8	13	8	10	13	10	17	11	8	17	10	12	13	13	13	16.6666666666667	24	29.3333333333333	20.5	27	27	31.3333333333333	30.5	21.6666666666667	29.8333333333333	24	22	27	20
459	0	0	0	0	2	2	3	5	2	1	2	4	6	6	1	4	5	10	10	15	10	11	9	9	11	15	8	18	16	17	12	17	13	11	13.6666666666667	22	12	29	17	27	24.1666666666667	23.3333333333333	26	30.6666666666667	23	33	38	34	29
460	0	0	0	0	0	0	2	2	1	1	1	4	9	3	9	6	4	15	8	7	10	14	15	18	12	12	10	18	20	14	9	16	18	16	10.5	16.3333333333333	24	16	28.6666666666667	25	16.3333333333333	17.6666666666667	23	29.6666666666667	25.8333333333333	35	23	37	42
461	0	0	0	0	0	1	2	2	3	4	0	8	5	5	5	10	7	12	16	13	10	10	10	8	10	8	10	13	11	24	23	22	18	12	12.1666666666667	10.6666666666667	17	28	22.3333333333333	21	22.5	22	23	29	31	34	22	37	28
462	0	0	0	0	0	0	0	2	3	7	2	6	8	7	7	8	7	16	12	9	11	10	14	18	11	11	13	13	14	15	17	9	10	8	15	16	14	24	18.8333333333333	10	28.3333333333333	29.3333333333333	20	31	19	32	29	40	32
463	0	0	0	0	3	1	3	1	6	3	1	4	7	3	7	9	4	7	4	14	10	20	8	5	11	11	22	12	11	17	18	23	8	11	13	19.3333333333333	20.5	26.6666666666667	18.8333333333333	14	28.1666666666667	29.3333333333333	20.5	42.6666666666667	22	40	34	35	42
464	0	0	0	0	2	0	1	2	7	7	2	5	4	6	7	4	4	11	17	13	11	9	10	14	16	15	13	11	22	17	17	23	16	11	8	13.3333333333333	23	26.3333333333333	25.6666666666667	21	27.3333333333333	20.3333333333333	17	28	22.6666666666667	34	30	38	30
465	0	0	0	0	1	1	0	0	4	2	2	10	6	6	5	4	5	5	12	7	10	12	14	13	9	14	12	11	12	8	25	10	14	7	11	22	17	22	23	26	24.1666666666667	15	30	33	39.1666666666667	35	26	37	30
466	0	0	0	0	0	1	4	0	5	4	4	4	7	5	6	6	17	18	9	10	8	5	9	7	8	16	17	12	20	6	11	19	13	15	20	19.3333333333333	31.5	19.3333333333333	24	20	24	18.3333333333333	25	26.6666666666667	32	34	37	33	25
467	0	0	0	0	0	2	5	5	4	2	1	6	2	10	1	6	11	9	17	8	11	9	7	15	9	8	15	18	18	15	15	21	14	13	10	11	24.5	26.6666666666667	13.6666666666667	17	29	21.6666666666667	32.5	25.6666666666667	32.6666666666667	34	32	33	39
468	0	0	0	0	0	1	1	7	9	1	2	3	4	9	6	8	3	13	14	6	10	8	17	10	13	11	11	17	16	12	17	20	11	13	11	28	16.5	23	25.8333333333333	25	28	24.6666666666667	29	35	35.5	27	28	43	34
469	0	0	0	0	0	1	3	4	4	5	3	6	7	7	1	2	5	11	10	7	13	15	10	17	13	14	7	7	16	13	13	11	12	13	16	14	12	18.6666666666667	30	35	24	22.3333333333333	18.5	37.6666666666667	23.6666666666667	34	39	23	38
470	0	0	0	0	1	2	2	4	1	2	1	2	3	5	4	5	5	12	11	11	13	11	8	6	16	20	13	12	17	10	11	21	13	15	18.3333333333333	14.3333333333333	21	15.6666666666667	16	21	28.3333333333333	18.3333333333333	28	34.6666666666667	26.8333333333333	30	31	29	42
471	0	0	0	0	1	2	2	1	3	0	2	1	5	5	6	5	8	9	7	11	11	13	14	12	15	12	16	12	22	14	6	14	14	12	17	21.3333333333333	19	13.3333333333333	29	23	25.1666666666667	31	17.5	30	30	22	31	36	38
472	0	0	0	0	1	0	0	4	4	1	3	1	4	9	7	6	9	13	13	13	12	20	11	8	12	16	22	16	16	17	9	14	12	15	9	14	19	18.6666666666667	23.8333333333333	40	21.5	29.3333333333333	23	25.3333333333333	37	31	34	27	24
473	0	0	0	0	2	0	1	3	2	4	3	3	2	6	12	9	8	6	15	16	1	5	16	7	9	12	9	12	15	17	17	15	18	19	15	15	17	13.6666666666667	29.6666666666667	16	22	24.3333333333333	28.5	19	17.8333333333333	22	29	31	26
474	0	0	0	0	2	0	2	0	5	3	2	3	8	7	3	5	4	13	9	9	13	22	11	15	8	12	15	14	17	11	13	11	6	7	20.3333333333333	22	22.5	9.66666666666667	27.8333333333333	17	27.3333333333333	20.3333333333333	33.5	26	17	32	31	23	33
475	0	0	0	0	1	1	3	1	6	4	4	4	2	2	9	7	11	11	9	16	15	9	10	12	7	8	11	10	19	17	20	15	12	17	14.3333333333333	12.3333333333333	21	22.6666666666667	15.6666666666667	30	25.1666666666667	25.3333333333333	24	28.6666666666667	25.8333333333333	34	31	33	39
476	0	0	0	0	2	1	2	0	2	2	2	4	2	6	5	3	7	7	9	15	11	8	13	9	7	9	2	17	14	17	14	8	13	15	13.3333333333333	12	25	19.6666666666667	20	22	31.1666666666667	23	13.5	26.3333333333333	17	26	40	31	22
477	0	0	0	0	1	0	5	4	3	2	3	4	6	5	7	6	9	16	12	13	7	7	9	12	10	11	9	15	20	13	17	11	12	24	15.1666666666667	20.3333333333333	15.5	22.6666666666667	22	27	33.1666666666667	22.3333333333333	23	28.6666666666667	34	26	33	32	40
478	0	0	0	0	0	1	0	1	2	2	4	1	2	6	8	5	9	8	13	15	12	8	5	17	15	20	16	10	16	10	4	16	14	17	13.1666666666667	15.3333333333333	25.5	20.6666666666667	18	27	22	29	21	22.6666666666667	32.1666666666667	44	26	47	31
479	0	0	0	0	2	2	0	5	1	2	5	4	8	7	5	7	4	10	9	11	6	9	9	13	9	12	11	11	18	12	12	15	7	18	13	22.6666666666667	27.5	23.3333333333333	22.8333333333333	27	23	30.3333333333333	18.5	20.3333333333333	33	25	37	24	42
480	0	0	0	0	0	1	1	5	4	5	4	4	4	5	15	6	8	17	15	6	12	10	12	10	12	12	11	14	12	14	11	19	20	7	16.3333333333333	13.3333333333333	18	17.3333333333333	21.8333333333333	14	22.3333333333333	24.6666666666667	31.5	32.6666666666667	32.8333333333333	23	30	28	39
481	0	0	0	0	1	3	3	4	5	7	3	2	3	5	5	9	8	14	8	19	7	14	8	11	11	15	13	10	15	19	13	22	13	9	12.5	11.6666666666667	14	16.6666666666667	15.6666666666667	24	27.5	18	21.5	31	28	24	24	40	30
482	0	0	0	0	2	2	1	4	3	5	5	4	9	8	6	7	9	11	8	12	13	14	6	9	17	16	14	17	18	15	12	10	12	19	17.3333333333333	15.3333333333333	23	33.3333333333333	17.6666666666667	33	26.1666666666667	23	21	28.6666666666667	35.8333333333333	25	34	33	34
483	0	0	0	0	0	0	1	1	4	6	3	7	5	8	3	9	4	17	11	9	16	11	12	11	12	16	14	22	17	21	12	8	18	12	10.1666666666667	16.3333333333333	24	15.6666666666667	16	13	22.1666666666667	12.3333333333333	20	24.6666666666667	33.8333333333333	24	45	45	26
484	0	0	0	0	4	1	2	5	2	2	2	4	8	3	7	6	4	14	10	9	11	11	5	10	10	19	17	11	11	12	16	10	14	7	5	21	13	23.3333333333333	15.8333333333333	19	16.1666666666667	18.6666666666667	18	40.6666666666667	11	23	31	35	53
485	0	0	0	0	0	0	2	3	4	3	0	5	9	4	5	5	6	7	14	11	7	13	8	11	7	12	12	10	5	18	28	12	12	22	10	19	19.5	13	24.8333333333333	20	29.6666666666667	22	26	23.3333333333333	17	31	30	30	52
486	0	0	0	0	1	1	0	1	4	2	1	2	6	4	8	6	5	11	16	4	10	17	7	6	11	22	14	15	14	11	15	19	10	10	10.3333333333333	17.6666666666667	21	13	25	10	29.3333333333333	21	36.5	34.6666666666667	25	46	40	24	24
487	0	0	0	0	0	0	2	4	5	3	2	3	2	5	4	7	10	3	8	10	12	9	16	8	6	10	11	10	16	14	12	18	10	21	10.1666666666667	17	8.5	15	25.8333333333333	9	24	20.3333333333333	24.5	28.6666666666667	26.8333333333333	42	34	35	32
488	0	0	0	0	2	1	2	2	4	0	2	4	2	6	6	1	4	17	9	13	10	12	11	9	12	14	7	15	12	14	14	22	19	13	8	17.3333333333333	21	19.6666666666667	20.8333333333333	23	22.3333333333333	29	19	40	23.8333333333333	27	30	28	41
489	0	0	0	0	0	1	2	3	4	2	4	6	7	2	5	6	5	9	2	10	12	20	8	8	7	11	13	5	19	5	10	17	9	18	11.1666666666667	17.3333333333333	21	30.6666666666667	10.8333333333333	15	19.3333333333333	22	26.5	28.6666666666667	27.6666666666667	28	36	28	25
490	0	0	0	0	1	0	3	3	4	1	3	2	6	9	8	10	6	7	14	11	10	19	9	15	14	19	15	17	18	20	8	11	13	12	11	17	29	18.6666666666667	19	28	26.3333333333333	24.6666666666667	24.5	21	20.8333333333333	27	31	37	37
491	0	0	0	0	1	2	4	6	4	1	4	8	8	4	4	9	10	14	9	8	7	7	20	8	15	13	11	19	20	14	14	19	16	12	8.16666666666667	23	16	35	16.6666666666667	18	28.1666666666667	31.6666666666667	17	26.3333333333333	21.8333333333333	25	28	52	22
492	0	0	0	0	1	0	0	4	1	7	4	2	8	7	7	6	7	13	13	10	14	8	7	12	9	7	10	11	7	14	11	12	8	18	15	21.3333333333333	17	21.6666666666667	10.8333333333333	31	20	14.6666666666667	23	24	29.5	30	41	43	33
493	0	0	0	0	2	1	3	4	5	1	5	3	3	5	1	9	7	7	12	11	14	15	9	6	11	13	6	17	15	12	10	14	10	9	10.1666666666667	15.3333333333333	18.5	13.6666666666667	20.8333333333333	22	35.1666666666667	28.3333333333333	21	39.3333333333333	38.3333333333333	30	23	41	31
494	0	0	0	0	2	0	1	4	4	3	5	1	2	3	2	7	10	6	14	11	11	10	13	9	7	10	18	5	17	13	13	7	9	9	15	17.3333333333333	28.5	19.6666666666667	20	24	32.3333333333333	22	20	28.6666666666667	19.8333333333333	24	23	27	38
495	0	0	0	0	0	0	2	3	3	2	4	3	7	6	5	9	6	8	10	12	11	17	12	10	18	12	8	10	18	13	12	16	18	15	10.1666666666667	13	18.5	13	25.8333333333333	31	32.1666666666667	17.6666666666667	30	29.6666666666667	30	38	35	36	39
496	0	0	0	0	1	0	2	0	0	2	5	3	5	10	5	6	6	10	9	9	5	6	14	7	13	12	11	18	9	15	12	8	9	12	14	24.3333333333333	12	29	15.8333333333333	22	18.1666666666667	21.3333333333333	25	19.6666666666667	22	26	35	26	29
497	0	0	0	0	1	0	2	4	3	2	2	6	3	7	2	5	5	10	5	6	10	18	16	17	16	15	11	16	20	13	12	12	16	16	10	16	18	22.6666666666667	15	18	27	29	21	18.6666666666667	23	39	27	31	33
498	0	0	0	0	0	0	2	5	1	0	3	4	7	7	7	6	8	11	7	7	10	13	18	13	8	9	9	15	10	26	10	29	24	19	12.6666666666667	12.3333333333333	21.5	15	25	28	13.1666666666667	20.3333333333333	28	27	28	41	34	27	27
499	0	0	0	0	0	1	2	2	4	4	3	3	8	7	5	5	7	10	15	8	12	13	13	12	12	8	10	6	16	21	18	20	7	9	15	17	22	20.6666666666667	29	18	25	16.3333333333333	37	27.6666666666667	37	21	31	23	35
500	0	0	0	0	0	1	0	5	2	3	1	3	2	5	5	6	9	9	10	17	12	12	6	8	14	13	17	7	9	11	20	22	6	8	17.5	12	32.5	20	22.8333333333333	22	21.5	18.6666666666667	22.5	18.6666666666667	42.5	40	40	32	35
501	0	0	0	0	1	0	2	5	2	2	3	5	2	6	7	10	13	19	12	14	14	15	17	6	5	17	11	13	12	17	15	13	12	23	14.1666666666667	18.3333333333333	11.5	9	32.8333333333333	20	17	22	21	24.3333333333333	29.6666666666667	17	33	33	49
502	0	0	0	0	3	2	5	4	3	2	0	5	7	5	6	8	11	12	9	9	14	7	13	9	9	14	5	10	24	9	11	15	10	14	6	11.6666666666667	12	24	24.6666666666667	25	40.1666666666667	30	23	22.6666666666667	23	23	36	27	35
503	0	0	0	0	0	0	2	3	8	3	4	2	9	7	4	11	10	13	11	10	15	11	11	7	8	18	20	14	17	9	15	13	18	9	8.16666666666667	17.6666666666667	27	20	21	16	32	25.3333333333333	28	25	19	32	36	16	41
504	0	0	0	0	0	0	3	1	2	4	3	2	7	6	3	10	5	16	8	14	4	8	12	9	14	12	14	10	9	15	15	14	15	18	15.1666666666667	19.3333333333333	24	24	25	17	20.3333333333333	19	17	30.6666666666667	37.8333333333333	33	43	26	21
505	0	0	0	0	1	1	3	2	2	2	1	2	6	8	5	7	7	9	11	12	9	10	9	4	14	19	14	19	15	20	11	14	21	15	8.16666666666667	17	28	16	17	17	16.5	29	23.5	29	27.8333333333333	18	36	37	31
506	0	0	0	0	2	1	2	3	3	7	0	2	6	5	2	5	8	14	5	12	8	10	16	7	4	24	24	15	11	12	12	12	17	16	5	17.6666666666667	25	13	21.6666666666667	20	27.1666666666667	14	28.5	30	25	34	37	31	27
507	0	0	0	0	0	0	2	6	1	4	4	7	2	6	8	2	5	7	15	16	11	11	11	15	9	11	14	13	13	19	14	11	14	18	7.33333333333333	10.3333333333333	26.5	16	17	19	23	32	35.5	19	29.8333333333333	22	30	26	30
508	0	0	0	0	0	0	1	4	3	0	6	6	5	8	7	13	3	8	9	14	9	8	12	9	8	10	10	13	11	13	19	17	12	17	9	28.3333333333333	28	23.6666666666667	16	40	25.1666666666667	27	20	39.6666666666667	23	35	47	27	19
509	0	0	0	0	0	1	0	0	0	1	4	2	4	5	5	6	10	6	8	8	7	15	13	11	16	10	13	7	13	17	17	13	10	18	18	12	14	22	21	20	28	29.3333333333333	15.5	24.3333333333333	31.6666666666667	33	21	32	23
510	0	0	0	0	0	0	2	7	3	5	6	1	1	9	6	6	8	11	3	12	10	12	6	12	13	9	15	11	15	13	11	13	12	9	11.1666666666667	22	22	23.6666666666667	20.6666666666667	25	25.1666666666667	20	20.5	30.3333333333333	28.6666666666667	31	34	28	41
511	0	0	0	0	3	0	2	2	5	1	1	3	8	8	6	7	8	3	11	9	7	13	12	11	12	9	12	11	8	14	10	19	4	18	12.1666666666667	13.3333333333333	28	22	20	24	18.1666666666667	21.3333333333333	18	32.6666666666667	35	34	31	44	33
512	0	0	0	0	2	1	2	2	2	3	1	7	5	3	2	7	4	9	7	9	15	15	14	13	11	8	10	6	8	8	19	11	11	10	12	15.3333333333333	17	18	29	20	18	25	26	31.6666666666667	37.5	33	30	22	42
513	0	0	0	0	0	2	1	3	2	2	1	6	8	4	9	10	8	8	11	13	13	7	17	7	12	13	10	11	16	15	14	14	18	16	17	16.3333333333333	15	15.3333333333333	17.8333333333333	21	21	23	32.5	25.6666666666667	28.8333333333333	36	37	37	27
514	0	0	0	0	0	2	3	0	6	3	5	4	6	5	5	11	7	12	5	8	16	13	4	12	10	10	10	10	12	13	9	18	13	11	8	14.6666666666667	17.5	17.6666666666667	21.6666666666667	31	37.3333333333333	19.3333333333333	21	30	30.8333333333333	35	42	28	39
515	0	0	0	0	2	2	0	4	2	5	5	4	8	6	3	6	5	9	14	12	19	9	10	4	17	8	7	10	11	8	15	16	14	16	15	13.3333333333333	7.5	16	30.5	13	15	23.3333333333333	35	25.6666666666667	29.8333333333333	23	45	28	39
516	0	0	0	0	1	3	1	4	3	2	2	5	3	11	3	5	7	12	14	9	10	13	11	8	11	13	18	17	16	18	18	7	15	12	9	18.6666666666667	18	21.6666666666667	16	18	21.1666666666667	22	28	17.6666666666667	31.8333333333333	41	29	30	31
517	0	0	0	0	0	2	1	4	2	1	4	7	7	4	8	4	6	8	14	4	8	14	9	8	5	11	12	15	17	12	14	8	16	18	18.1666666666667	20	15	23.3333333333333	27	17	27.1666666666667	15	18.5	20	30.8333333333333	29	32	48	33
518	0	0	0	0	1	2	3	2	3	5	5	6	4	9	4	6	7	19	7	9	9	11	11	10	7	7	22	11	12	14	15	9	13	12	8	21.3333333333333	20	12	25.8333333333333	28	29.1666666666667	39	30.5	27.6666666666667	30	21	19	42	23
519	0	0	0	0	3	1	2	2	4	3	2	4	8	5	6	8	6	7	12	12	11	6	10	8	10	14	12	12	10	7	15	14	11	15	18.3333333333333	11	23	16	18.5	26	17	23.3333333333333	22.5	31.6666666666667	25.8333333333333	14	35	35	25
520	0	0	0	0	0	1	4	6	5	4	0	5	8	3	7	3	4	9	10	9	5	10	13	9	15	14	19	11	9	14	9	21	18	13	18	18.3333333333333	19	20.6666666666667	24.8333333333333	19	26	15	15.5	23	29	36	38	26	27
521	0	0	0	0	1	2	3	4	6	4	4	4	0	11	7	6	5	4	7	13	15	10	13	11	19	9	5	8	17	10	9	10	5	7	16	22.6666666666667	20	19	20.8333333333333	36	28.1666666666667	13.3333333333333	15	36.6666666666667	25.8333333333333	36	27	31	25
522	0	0	0	0	0	1	1	2	4	3	4	2	5	4	9	7	10	11	15	9	8	12	11	8	8	18	17	15	7	11	13	18	21	14	20.1666666666667	9	18	20.6666666666667	29.5	22	18.1666666666667	13	25.5	34.6666666666667	25.8333333333333	24	47	20	34
523	0	0	0	0	0	0	3	1	4	5	3	3	6	4	3	9	7	10	8	7	14	10	12	10	11	14	12	21	18	10	14	13	11	13	22.1666666666667	19.3333333333333	18	15.3333333333333	19.3333333333333	16	26.1666666666667	23	25	20	17.8333333333333	20	36	41	27
524	0	0	0	0	2	1	2	2	1	2	3	6	3	9	4	4	12	16	12	15	8	16	13	14	10	5	13	6	14	17	14	11	11	15	24.3333333333333	23	22	14	19.8333333333333	32	27.3333333333333	24	26	30.6666666666667	37.6666666666667	28	46	39	46
525	0	0	0	0	1	1	1	3	6	0	7	6	5	11	1	7	11	19	16	15	6	9	13	4	10	14	14	18	7	19	13	12	13	11	13.5	9.33333333333333	15	31.3333333333333	21.5	21	20.3333333333333	21.3333333333333	30	23.3333333333333	27	29	41	26	39
526	0	0	0	0	0	1	2	3	2	6	5	0	1	6	5	12	3	11	18	9	11	8	12	12	14	10	15	20	18	8	11	20	14	26	17	28.6666666666667	22	27	30	27	17.1666666666667	19.3333333333333	24	37	31.6666666666667	27	19	42	23
527	0	0	0	0	1	1	3	1	2	4	5	5	3	5	3	5	8	10	8	12	14	18	13	15	15	11	14	18	10	12	13	27	18	13	13.5	22.3333333333333	21.5	19.6666666666667	19.8333333333333	25	22	22	42.5	22.6666666666667	28	41	26	37	33
528	0	0	0	0	0	1	1	3	4	5	3	7	3	6	5	11	3	13	9	11	10	14	15	10	18	13	18	8	11	19	13	13	10	9	18.1666666666667	20	15	26	21.6666666666667	25	16	27.6666666666667	26.5	32	19	32	33	36	27
529	0	0	0	0	0	0	1	4	1	4	2	5	4	5	6	7	3	9	14	13	16	12	2	13	7	18	10	6	11	10	12	19	12	4	16	17.6666666666667	18	12.6666666666667	20.8333333333333	24	28.3333333333333	24.3333333333333	27.5	36	26.8333333333333	16	32	35	32
530	0	0	0	0	0	2	3	0	2	2	2	1	3	3	4	7	4	8	7	13	10	13	11	3	11	15	12	9	25	13	14	14	15	8	6	16.6666666666667	14	17	23	24	25	15	26	40	49.6666666666667	23	34	34	44
531	0	0	0	0	1	2	1	7	3	2	6	2	3	7	2	12	10	9	13	8	10	16	15	16	6	6	17	15	17	14	19	10	16	11	15.1666666666667	13.3333333333333	21.5	32.6666666666667	26.8333333333333	17	28.1666666666667	19.6666666666667	26	37.3333333333333	25	27	36	40	34
532	0	0	0	0	2	1	1	3	3	2	3	7	3	6	4	7	6	10	15	3	10	12	10	11	14	16	17	11	11	9	15	27	13	8	12	11	20	12.6666666666667	15	29	26.3333333333333	35.3333333333333	32	20.3333333333333	20.8333333333333	26	36	27	27
533	0	0	0	0	0	2	3	5	4	2	2	4	6	9	4	9	4	8	18	15	16	10	10	7	14	12	8	9	10	9	17	20	19	17	15	11.6666666666667	10	18	11.8333333333333	24	21.3333333333333	20	16.5	23	25	27	39	32	33
534	0	0	0	0	0	0	3	4	2	3	4	2	6	9	4	8	10	12	11	8	10	12	14	8	11	12	9	15	18	12	16	16	18	12	10.3333333333333	22	16	16	29	16	37.5	18.6666666666667	35.5	23.6666666666667	36	43	29	32	44
535	0	0	0	0	0	0	2	0	2	2	2	5	6	1	7	3	7	10	15	16	14	18	11	13	12	13	16	13	18	18	22	11	13	13	12.1666666666667	15	22.5	20	22.8333333333333	18	22.1666666666667	17.6666666666667	23.5	26	27	31	36	35	46
536	0	0	0	0	2	0	2	5	4	0	1	2	4	4	7	3	6	11	3	18	15	18	9	12	10	7	15	18	17	10	17	20	20	13	17.3333333333333	15	31	15.6666666666667	27	19	25.1666666666667	19.3333333333333	22.5	23.6666666666667	34.8333333333333	41	34	31	31
537	0	0	0	0	0	1	4	3	5	3	3	5	8	13	3	4	7	13	14	5	6	11	4	13	14	17	13	14	13	13	9	16	23	16	19	17	11.5	18.3333333333333	25	24	21.1666666666667	36.3333333333333	24	31.3333333333333	36.6666666666667	30	37	30	27
538	0	0	0	0	2	2	3	1	2	3	2	5	4	6	7	6	6	11	6	15	13	12	10	13	15	12	18	8	11	9	21	10	12	10	9.16666666666667	25.6666666666667	26.5	20.6666666666667	27.6666666666667	20	15.3333333333333	20	30	24	33.6666666666667	27	44	37	39
539	0	0	0	0	1	1	1	0	0	0	6	3	6	8	6	3	9	13	13	9	8	11	10	11	13	11	10	13	17	20	15	17	6	16	10.3333333333333	21	14.5	20.6666666666667	24.8333333333333	27	27.1666666666667	29.6666666666667	16.5	23	26.8333333333333	12	20	42	51
540	0	0	0	0	0	0	4	3	2	6	1	2	4	4	6	4	6	7	7	13	8	8	11	17	8	14	11	10	15	9	14	10	9	13	16	14.3333333333333	22.5	20	19.8333333333333	20	25.3333333333333	16.3333333333333	32	28	22	37	22	32	15
541	0	0	0	0	1	2	2	2	2	4	2	8	10	5	4	4	10	16	8	15	13	11	10	11	11	8	12	10	18	16	17	20	18	18	16.1666666666667	12.3333333333333	20.5	25.3333333333333	21.6666666666667	24	15.1666666666667	28	21.5	28.3333333333333	34	38	29	27	29
542	0	0	0	0	0	1	0	1	1	6	2	6	2	6	5	3	2	5	11	10	8	9	10	12	10	10	12	15	7	17	17	18	6	13	11	25	12	18	27.8333333333333	18	17	18.3333333333333	22	34.6666666666667	22	31	31	30	40
543	0	0	0	0	4	0	4	5	2	4	4	4	2	10	6	3	6	6	17	11	12	13	15	7	8	4	11	11	12	26	11	15	12	12	7	15	14	22	23	20	31.3333333333333	27	30	43	36.6666666666667	34	26	36	46
544	0	0	0	0	0	4	1	4	4	4	2	5	1	5	6	4	7	11	12	12	12	7	16	14	16	8	11	14	14	9	14	11	13	11	19	20	22	23	24.8333333333333	22	26	19.3333333333333	13	33	37.5	31	25	32	36
545	0	0	0	0	0	0	2	2	3	5	5	3	6	9	2	2	4	13	7	10	10	12	10	7	14	16	11	12	13	18	15	14	13	5	11.1666666666667	16.6666666666667	23.5	28	23	22	12.3333333333333	23	25	26	29.8333333333333	44	17	37	24
546	0	0	0	0	2	0	1	3	1	3	1	2	7	3	3	4	5	10	8	10	5	9	8	11	9	15	17	14	15	16	11	18	14	14	13.1666666666667	19	28.5	16	25.8333333333333	24	26	28.6666666666667	19	24	34	19	28	34	29
547	0	0	0	0	0	1	4	2	2	7	3	6	4	6	7	6	6	10	12	11	8	10	10	12	13	7	12	14	21	13	12	14	8	18	21.1666666666667	8	27.5	17	25.6666666666667	15	31.8333333333333	29	17.5	27.6666666666667	24.8333333333333	32	31	36	31
548	0	0	0	0	3	3	3	2	2	5	1	8	9	3	9	5	5	10	7	12	11	12	6	16	8	7	20	12	18	10	10	14	12	17	15	14.3333333333333	18	14	25	21	27	28.3333333333333	15	30.3333333333333	42	25	39	44	30
549	0	0	0	0	1	1	1	5	5	5	4	4	8	9	7	9	9	14	6	4	11	8	12	11	13	10	12	12	14	19	9	12	11	19	13.3333333333333	22.3333333333333	27	32.6666666666667	22	17	26	25.6666666666667	26.5	37.3333333333333	23.8333333333333	39	41	45	28
550	0	0	0	0	0	2	1	1	2	5	3	3	5	9	4	1	6	11	13	9	13	10	10	12	9	14	15	15	14	15	16	14	16	12	11.1666666666667	13	13.5	23.3333333333333	21.8333333333333	23	17.1666666666667	15	23	32	27.6666666666667	33	27	36	44
551	0	0	0	0	0	1	1	4	6	2	2	5	5	5	4	3	7	9	8	11	13	19	12	14	11	6	10	16	14	19	11	17	20	12	16	24.6666666666667	24.5	13.6666666666667	23.8333333333333	19	24	22	24.5	29.3333333333333	30.8333333333333	27	27	40	23
552	0	0	0	0	1	3	2	7	2	4	0	1	6	12	7	4	14	12	13	16	14	11	16	15	8	12	11	14	5	17	14	9	9	11	14.1666666666667	19.6666666666667	10	16.3333333333333	28.5	24	29.1666666666667	24.3333333333333	20	33.6666666666667	26.8333333333333	30	33	49	37
553	0	0	0	0	1	0	0	2	8	2	1	8	2	6	6	5	5	6	9	10	7	11	16	9	11	12	11	21	14	13	11	19	16	11	17	4.33333333333333	20	25.6666666666667	21	15	18	19.6666666666667	30	23	35.8333333333333	32	31	47	57
554	0	0	0	0	3	1	2	5	1	1	1	4	6	9	5	13	6	10	10	14	9	14	9	5	12	13	18	20	8	25	16	17	14	12	13.6666666666667	11.6666666666667	20	16	21.8333333333333	24	24	22.3333333333333	23	38	29.1666666666667	27	40	29	27
555	0	0	0	0	2	1	2	3	4	3	3	6	6	7	6	5	7	8	15	6	7	8	14	12	12	14	7	5	15	17	13	12	12	23	10.5	24.3333333333333	26	23.6666666666667	20.5	16	32.3333333333333	36.6666666666667	23.5	25.6666666666667	26	32	29	34	31
556	0	0	0	0	1	1	0	0	4	2	2	2	5	10	5	8	7	5	12	10	9	15	12	11	11	6	14	12	11	19	12	14	17	10	17.1666666666667	23.3333333333333	19	13.3333333333333	19.6666666666667	26	22.5	24	28.5	27	29.8333333333333	41	28	46	36
557	0	0	0	0	2	0	2	2	3	1	2	0	8	6	2	9	5	10	8	11	8	12	16	13	11	9	15	14	14	14	10	9	11	9	15.1666666666667	12.6666666666667	18	17.6666666666667	11.6666666666667	25	29.1666666666667	25.3333333333333	23.5	24	28.8333333333333	30	37	31	37
558	0	0	0	0	1	2	1	4	3	7	3	4	6	6	7	6	7	6	11	10	16	12	13	12	13	20	16	15	12	14	14	8	20	10	16	17	20	19	17.6666666666667	23	29.1666666666667	20	30	36.6666666666667	20.8333333333333	40	25	35	31
559	0	0	0	0	1	1	3	2	1	0	1	3	4	4	4	9	7	7	11	6	8	7	7	4	10	9	16	19	20	12	13	11	7	11	20	14	22.5	21.6666666666667	18	30	26.3333333333333	20.3333333333333	22.5	20.6666666666667	17.6666666666667	27	28	30	32
560	0	0	0	0	2	3	3	3	4	2	4	1	2	4	4	10	12	9	7	9	9	15	10	12	12	19	20	14	10	10	17	14	16	11	14.3333333333333	15.6666666666667	22.5	25	26.8333333333333	18	21.1666666666667	25.6666666666667	28	34.6666666666667	31.8333333333333	32	38	26	38
561	0	0	0	0	0	0	2	4	3	5	3	2	6	10	6	8	3	10	7	9	19	9	6	9	11	9	11	9	14	14	12	14	17	12	19	15	18	30.6666666666667	21	17	24.1666666666667	20.3333333333333	31.5	21.6666666666667	23.5	25	26	31	48
562	0	0	0	0	2	4	1	1	3	3	3	4	5	10	6	6	6	19	12	7	10	20	8	5	17	8	10	13	15	14	10	16	17	13	7	11.6666666666667	16	16.6666666666667	24.3333333333333	17	16	32	24.5	25.6666666666667	30	29	27	32	26
563	0	0	0	0	0	3	0	0	3	3	2	6	6	8	3	4	7	14	14	14	14	19	22	10	7	11	12	5	13	18	13	13	11	12	10.3333333333333	16.3333333333333	17.5	30.3333333333333	28	36	22.1666666666667	27	28.5	24	28.8333333333333	37	31	41	35
564	0	0	0	0	2	1	3	3	2	3	2	3	3	3	3	6	10	13	16	9	9	4	10	9	10	14	5	10	20	11	11	14	9	13	17	15	24.5	22.6666666666667	24	8	16.1666666666667	21	22.5	30.6666666666667	27.8333333333333	30	37	33	33
565	0	0	0	0	2	0	3	3	4	5	2	5	7	6	7	8	12	10	9	11	9	19	15	10	11	18	15	22	13	6	14	12	11	8	16.1666666666667	18.3333333333333	12.5	20	17	28	23	15.3333333333333	22.5	25.3333333333333	30	47	26	32	40
566	0	0	0	0	0	2	4	3	2	3	3	5	8	6	9	9	6	9	11	9	6	9	8	5	20	7	11	6	15	12	10	19	15	16	23	22	22	21.3333333333333	26.8333333333333	28	31.1666666666667	12.6666666666667	18.5	21	20	24	22	43	31
567	0	0	0	0	1	2	2	2	7	4	4	2	3	2	4	5	7	10	9	14	7	11	9	6	9	6	14	9	4	14	9	10	9	12	9.5	21	15	19.3333333333333	25.8333333333333	22	32.5	12	27.5	33.6666666666667	26	34	25	39	41
568	0	0	0	0	1	3	1	4	1	3	3	6	7	4	7	7	6	11	7	12	14	9	19	19	9	13	21	20	16	15	12	13	7	19	19.1666666666667	15	19.5	19.6666666666667	19	18	32.5	23	15.5	26.6666666666667	34	30	26	28	44
569	0	0	0	0	1	2	1	4	8	2	1	4	5	6	5	12	5	11	10	10	9	13	5	12	9	8	14	17	22	12	9	11	9	16	10.1666666666667	11.6666666666667	24.5	14.6666666666667	23.8333333333333	23	18	28.3333333333333	33	15.6666666666667	20.8333333333333	23	35	41	29
570	0	0	0	0	1	3	2	0	3	4	4	2	6	10	5	6	9	17	15	12	6	9	8	9	10	7	14	12	9	17	10	9	15	11	14	13	28	13.6666666666667	18.8333333333333	16	26.1666666666667	37.3333333333333	20.5	36.3333333333333	38	28	24	29	35
571	0	0	0	0	1	1	0	3	1	2	5	4	4	10	10	3	6	11	12	13	16	10	14	8	14	14	9	21	15	17	10	23	4	23	20.3333333333333	10	21	20.3333333333333	11	22	26	26.3333333333333	17.5	30.6666666666667	34	40	26	45	24
572	0	0	0	0	1	1	2	6	4	2	2	2	8	9	5	9	7	8	22	11	12	13	12	11	7	15	15	11	13	15	16	9	10	13	11.1666666666667	18.3333333333333	19	17	13.6666666666667	22	22.3333333333333	23.3333333333333	21.5	29.3333333333333	24	30	32	35	33
573	0	0	0	0	1	0	7	0	3	4	3	3	6	8	6	4	8	15	9	7	11	5	13	9	10	11	6	10	13	12	16	12	20	10	17	23	26	20.3333333333333	13	36	15.1666666666667	16.3333333333333	36.5	25	25.6666666666667	22	50	48	21
574	0	0	0	0	2	0	2	2	2	3	5	5	9	6	6	4	9	7	13	17	11	15	6	7	15	15	13	12	10	19	12	10	13	11	12	11.6666666666667	31	18.3333333333333	32.8333333333333	21	34.3333333333333	20.6666666666667	28.5	24.6666666666667	27.8333333333333	16	27	26	41
575	0	0	0	0	2	2	4	2	3	5	5	3	9	7	3	4	7	16	13	10	14	15	11	9	18	10	12	24	12	17	15	12	8	19	12.1666666666667	19.3333333333333	25	25	28.5	26	13.1666666666667	20	14	23.3333333333333	28.6666666666667	25	32	42	33
576	0	0	0	0	0	2	4	2	6	4	1	3	10	8	8	5	7	14	16	17	12	8	12	13	8	17	16	17	15	9	16	16	10	20	15.1666666666667	13.3333333333333	11.5	17.6666666666667	15	28	20	31.6666666666667	22.5	36	38	21	32	29	25
577	0	0	0	0	0	1	3	3	2	2	4	5	6	5	4	7	6	18	12	9	10	13	14	9	15	7	11	7	14	15	10	13	20	13	14.3333333333333	12.3333333333333	19	23	21	16	19	31.3333333333333	15.5	24	23	26	28	21	40
578	0	0	0	0	1	0	0	2	4	2	3	4	4	11	5	8	6	15	9	10	9	10	17	8	15	6	18	19	10	12	13	2	7	13	9.5	12	22	25	23	15	24.3333333333333	29	20.5	20.3333333333333	33.8333333333333	21	37	32	24
579	0	0	0	0	0	2	2	2	1	5	2	1	5	5	4	8	10	9	10	5	7	10	17	12	12	14	3	14	16	13	11	14	19	9	17	12	15.5	24	24	18	24	14	14.5	18.6666666666667	24	26	27	42	31
580	0	0	0	0	3	2	3	7	1	4	4	5	4	8	10	8	8	12	6	9	13	7	6	10	10	12	13	13	16	17	18	16	11	25	10	15	19.5	14	18.6666666666667	33	32.3333333333333	18.3333333333333	24	28.6666666666667	29	29	27	38	28
581	0	0	0	0	2	1	4	1	4	2	2	5	5	8	6	6	8	13	15	11	11	12	14	11	8	11	13	7	13	10	14	7	11	16	20	12	21.5	23.3333333333333	26.6666666666667	14	22	14.3333333333333	29.5	27.3333333333333	27	36	30	28	25
582	0	0	0	0	4	1	1	3	3	3	1	3	6	3	3	4	13	8	13	5	12	16	9	14	8	13	9	16	10	16	14	10	12	15	18.1666666666667	19	19	18.6666666666667	16	15	21.1666666666667	27.3333333333333	26.5	35.6666666666667	24.8333333333333	31	12	24	36
583	0	0	0	0	1	0	4	3	1	2	5	3	6	5	6	7	8	13	14	10	12	14	12	13	10	7	10	15	10	18	11	10	14	9	15.1666666666667	19.3333333333333	12	15	25	21	15	20	23.5	24	27.8333333333333	28	27	39	33
584	0	0	0	0	0	1	1	3	4	4	2	6	5	8	7	4	7	7	11	9	9	10	6	18	15	11	12	12	14	17	16	12	12	22	23.1666666666667	17.6666666666667	24	23	13.6666666666667	35	24.3333333333333	20.3333333333333	21	21.6666666666667	33.6666666666667	27	26	39	46
585	0	0	0	0	0	1	1	3	1	2	3	3	9	3	6	7	6	8	14	9	10	10	7	16	10	11	15	9	15	13	8	8	13	20	13	16	20	26.6666666666667	31.6666666666667	14	26.1666666666667	17.3333333333333	33	24.6666666666667	27.8333333333333	21	30	30	22
586	0	0	0	0	1	0	3	1	3	2	5	2	5	6	5	7	4	14	13	5	12	11	10	10	16	20	8	16	10	8	11	15	14	7	11.1666666666667	14.3333333333333	23	12	17	26	28	29	19	30.6666666666667	33.8333333333333	38	34	34	20
587	0	0	0	0	0	3	4	1	2	4	3	2	6	6	6	3	7	13	15	11	15	9	9	14	7	10	20	19	18	14	9	18	11	16	11.1666666666667	17.3333333333333	21	17	19	22	22.5	30	25.5	31	38.6666666666667	25	33	37	28
588	0	0	0	0	2	0	3	6	3	3	3	6	0	6	5	7	4	14	8	7	11	15	17	6	13	15	15	8	17	10	19	8	18	12	20	14.3333333333333	13.5	15	16	29	15	24.3333333333333	19.5	32.3333333333333	31.8333333333333	30	19	35	29
589	0	0	0	0	0	1	1	1	5	5	2	6	4	3	3	7	9	21	14	9	12	14	15	19	11	17	18	13	15	15	19	8	18	15	14	22	32	24.6666666666667	23.8333333333333	22	28	23	21	26	26	35	41	42	45
590	0	0	0	0	2	2	4	2	3	4	6	7	4	8	2	4	8	7	9	12	12	7	10	11	14	11	21	7	13	10	25	16	15	15	11.1666666666667	20	21	11	25.8333333333333	22	27.1666666666667	26	26	48	27.8333333333333	28	23	24	42
591	0	0	0	0	2	1	1	4	0	1	2	4	5	4	3	10	4	14	8	16	11	9	9	6	13	12	10	14	20	14	15	7	14	14	11	23	32	20	21.8333333333333	19	26.1666666666667	21	24	24.3333333333333	13.8333333333333	29	29	25	42
592	0	0	0	0	1	1	2	2	4	2	6	3	7	2	7	10	6	10	11	10	6	9	14	12	10	18	7	13	12	12	17	12	14	15	10	17	22.5	24.3333333333333	24.8333333333333	28	27.1666666666667	19.3333333333333	21	28.6666666666667	27.8333333333333	35	23	38	35
593	0	0	0	0	2	1	4	4	3	4	5	2	2	5	1	8	7	10	7	10	6	8	12	5	10	14	14	15	15	20	20	13	8	18	20	20.3333333333333	19.5	18.6666666666667	8	16	30.5	21.6666666666667	27.5	23.6666666666667	31	34	19	31	29
594	0	0	0	0	1	1	1	3	0	4	4	4	5	7	7	5	8	8	4	6	9	10	13	13	11	13	13	14	11	16	12	18	16	12	15.3333333333333	15.3333333333333	21	28.6666666666667	15	26	26.3333333333333	26.6666666666667	36	23.6666666666667	31	33	39	38	33
595	0	0	0	0	0	1	4	2	2	4	1	0	5	5	9	3	9	9	8	17	11	16	12	13	7	13	17	13	9	11	6	20	15	9	13.3333333333333	13	21	11	25	21	22	27.6666666666667	26.5	34.3333333333333	38.3333333333333	39	22	40	29
596	0	0	0	0	0	0	2	2	2	2	4	4	6	8	4	8	9	9	12	11	17	16	9	9	11	13	12	20	14	10	20	11	12	15	14	14.6666666666667	12.5	16.6666666666667	22.8333333333333	17	29	24.3333333333333	29.5	36.6666666666667	27.6666666666667	31	42	24	43
597	0	0	0	0	2	1	1	4	1	5	3	5	5	6	4	11	2	13	13	14	15	14	15	6	12	18	14	14	18	18	14	14	17	17	15.1666666666667	22.3333333333333	20	14.6666666666667	14.8333333333333	18	27.1666666666667	16.6666666666667	19	30.3333333333333	30.8333333333333	36	38	31	38
598	0	0	0	0	0	2	1	6	4	5	2	5	4	4	5	8	8	8	11	5	4	9	11	12	10	7	11	15	18	15	20	8	11	12	15	26	17	14	17	20	15.3333333333333	24.3333333333333	21	26	36.8333333333333	32	37	31	33
599	0	0	0	0	0	0	2	1	7	4	3	3	5	6	5	7	6	16	11	7	7	8	13	14	10	13	18	7	20	12	9	18	15	15	20.1666666666667	15.6666666666667	22.5	19.6666666666667	32.6666666666667	28	27.1666666666667	35	14	18	32.8333333333333	36	38	37	35
600	0	0	0	0	1	0	2	3	3	4	1	6	4	6	8	10	6	16	8	10	7	6	18	10	8	10	11	12	15	15	14	22	13	14	18	17	28	16	16	36	19.1666666666667	28.3333333333333	20	28.3333333333333	31.8333333333333	32	43	36	28
601	0	0	0	0	1	0	1	4	1	2	2	7	6	4	7	7	6	12	14	7	18	12	11	10	14	9	17	6	8	18	14	15	13	7	20.1666666666667	18.3333333333333	17.5	21	21	23	15.1666666666667	31.3333333333333	26.5	31	29	36	30	29	44
602	0	0	0	0	2	1	2	3	4	1	6	4	5	5	5	5	8	11	8	8	13	7	7	5	9	13	9	12	12	13	5	22	10	20	14	17.3333333333333	21.5	20.3333333333333	22.8333333333333	32	26	24	33	14	24	20	38	25	32
603	0	0	0	0	1	0	1	3	2	2	4	8	4	5	2	6	6	12	11	10	11	10	11	10	9	11	12	18	11	20	17	13	15	15	17	20	19	15.6666666666667	24	20	34	37.6666666666667	20	25.6666666666667	28.5	32	35	33	31
604	0	0	0	0	1	0	0	2	3	2	2	3	6	5	4	3	7	16	12	4	7	12	10	7	9	7	19	6	15	18	11	13	14	13	13.1666666666667	21.3333333333333	18	21.3333333333333	20.6666666666667	37	34.3333333333333	21	18.5	21.6666666666667	25.6666666666667	22	34	34	34
605	0	0	0	0	0	0	1	5	3	3	5	5	12	4	7	5	13	7	12	6	7	11	15	10	11	10	11	7	16	18	9	13	14	22	15.3333333333333	14	17.5	19.6666666666667	26.8333333333333	17	20	26	20	21.3333333333333	23	26	26	39	23
606	0	0	0	0	1	0	1	4	5	1	3	4	4	4	3	8	5	3	13	9	10	8	12	12	6	13	18	17	11	14	16	17	14	16	10.3333333333333	25	20	26.3333333333333	20.6666666666667	29	38	21.3333333333333	24.5	23.6666666666667	24.6666666666667	22	21	33	45
607	0	0	0	0	1	0	2	1	3	4	1	2	4	7	5	3	11	11	7	11	11	10	10	9	10	9	19	6	16	13	19	15	14	8	22.1666666666667	20.3333333333333	14	15	28.6666666666667	19	30	30.6666666666667	23	23.3333333333333	22	20	34	29	32
608	0	0	0	0	0	2	1	3	5	1	2	6	6	5	3	5	7	13	8	16	9	7	8	9	6	10	18	16	13	14	14	14	14	16	14.5	20.6666666666667	20.5	16.3333333333333	13.8333333333333	23	25.5	16	30.5	33.6666666666667	26	36	24	45	26
609	0	0	0	0	1	0	1	4	5	2	1	5	6	5	5	3	4	11	16	12	9	8	12	11	15	10	11	12	13	12	15	11	14	10	18.5	15	17.5	17	15.8333333333333	20	23.3333333333333	18.3333333333333	21	29.6666666666667	32.8333333333333	25	27	33	34
610	0	0	0	0	1	2	3	2	5	3	0	2	6	7	8	8	9	6	12	7	12	9	9	10	17	11	12	10	13	16	8	10	7	15	14	9	22.5	20.3333333333333	26.5	36	34	17	16.5	22.6666666666667	25	30	36	46	22
611	0	0	0	0	2	0	2	4	2	1	1	7	3	4	8	7	9	12	12	16	6	11	8	12	9	3	11	25	13	7	13	14	11	7	20.3333333333333	20	15.5	19.3333333333333	34.8333333333333	20	24	18	25.5	32.6666666666667	24.8333333333333	30	25	48	32
612	0	0	0	0	2	1	3	1	3	6	1	8	7	5	3	6	6	12	12	11	12	7	18	12	17	9	11	11	10	17	17	3	12	10	15.5	9	21.5	24.6666666666667	31.3333333333333	26	37	29	29	42	30	32	31	25	31
613	0	0	0	0	1	1	2	1	2	2	1	5	5	6	3	2	10	10	13	8	6	9	12	12	13	12	16	14	9	12	22	15	16	23	6.16666666666667	22	22.5	22.6666666666667	25.6666666666667	12	31.6666666666667	30	26	17.6666666666667	15	25	30	44	30
614	0	0	0	0	0	0	1	2	5	3	7	3	3	6	9	2	4	16	15	9	7	17	10	7	17	8	9	19	15	10	9	14	11	14	17	18.6666666666667	21	24.6666666666667	14.8333333333333	20	19.1666666666667	22	19.5	20	30.6666666666667	17	27	23	40
615	0	0	0	0	1	0	2	3	4	3	4	3	4	7	4	7	8	11	11	14	12	12	14	14	14	14	22	10	17	14	12	17	6	9	9	10.3333333333333	12	20.6666666666667	23	14	19.3333333333333	33	22.5	30	27.8333333333333	14	37	36	30
616	0	0	0	0	0	0	1	4	2	5	1	1	8	5	6	2	6	14	15	11	11	18	11	10	13	9	14	7	12	17	12	22	12	13	20.1666666666667	13	15	15.3333333333333	26.6666666666667	22	20	26	16.5	25.3333333333333	29.5	20	32	43	24
617	0	0	0	0	0	0	2	1	3	5	3	3	7	2	6	4	4	10	10	8	7	10	13	6	13	11	15	13	5	24	10	7	11	15	9	21.3333333333333	15	26	25.5	19	21.1666666666667	28.3333333333333	22	31.3333333333333	27.8333333333333	43	26	35	33
618	0	0	0	0	0	0	1	3	3	2	2	3	10	3	4	4	7	19	15	14	17	5	5	8	14	9	19	15	15	8	9	9	14	12	11.3333333333333	14.3333333333333	22.5	23.6666666666667	18	34	27.5	22.6666666666667	21	27.3333333333333	21.8333333333333	30	44	31	51
619	0	0	0	0	0	2	0	3	2	6	2	5	7	4	2	4	10	14	7	13	14	10	8	12	2	10	14	11	22	12	9	22	14	11	10.1666666666667	18	10	28	18.6666666666667	26	34.3333333333333	35	29	26	22	39	35	39	38
620	0	0	0	0	1	0	2	4	2	0	0	4	4	3	12	6	7	7	13	7	14	12	9	9	10	16	17	19	21	14	21	12	21	12	9	16	18.5	27.6666666666667	12	31	26	26	19.5	26.3333333333333	26.8333333333333	28	31	33	29
621	0	0	0	0	0	1	3	2	1	5	2	1	7	4	3	7	8	8	18	11	10	11	8	17	19	15	8	17	22	20	14	9	10	15	9.33333333333333	17.3333333333333	16.5	22	18.5	30	16.1666666666667	27.3333333333333	28.5	27	21.8333333333333	39	32	25	22
622	0	0	0	0	2	3	2	6	5	3	2	3	2	6	7	9	8	10	14	12	11	11	14	13	12	17	16	14	22	12	11	14	19	16	5.33333333333333	13.3333333333333	12	20.3333333333333	21.8333333333333	24	20	29.3333333333333	32	21	20	29	33	33	34
623	0	0	0	0	2	0	0	2	2	2	1	6	2	6	9	4	9	9	12	10	7	10	12	7	12	14	13	14	9	16	23	24	14	14	10	25	8.5	18.6666666666667	26.8333333333333	26	23.3333333333333	32.3333333333333	23.5	22	25.6666666666667	33	27	33	32
624	0	0	0	0	1	0	4	2	3	1	3	5	3	6	4	7	7	15	8	16	17	11	9	7	14	4	9	12	11	15	11	17	14	9	18	22.3333333333333	14.5	17	16	15	31	11	28.5	27	29	40	25	29	33
625	0	0	0	0	1	1	5	3	1	1	2	3	7	2	6	7	8	11	13	11	8	8	14	9	16	11	26	17	12	12	25	19	17	9	14	22	26.5	25.6666666666667	15	26	35.1666666666667	25	23.5	27.6666666666667	21	28	32	35	26
626	0	0	0	0	2	2	3	3	2	1	1	5	4	10	9	3	11	10	10	11	9	7	14	14	11	7	17	15	17	21	18	20	15	12	8.33333333333333	16	26	26	20.6666666666667	17	22.1666666666667	23.3333333333333	22	21.6666666666667	32	23	36	42	41
627	0	0	0	0	0	1	2	2	1	4	0	2	6	8	5	12	5	16	6	9	13	8	8	11	9	14	10	15	9	12	12	15	21	17	16.1666666666667	8.33333333333333	16	16	20	21	24.1666666666667	20.3333333333333	27	22.6666666666667	18.8333333333333	31	23	21	33
628	0	0	0	0	0	0	5	7	2	1	4	3	4	9	6	4	8	19	7	9	12	13	9	5	16	8	12	18	13	7	12	9	15	16	12.5	6.33333333333333	21	25	20.8333333333333	24	19.1666666666667	20.6666666666667	27.5	19.6666666666667	25.6666666666667	24	29	37	34
629	0	0	0	0	4	0	2	3	5	2	4	5	5	2	7	9	4	10	6	4	11	19	5	11	11	13	8	20	20	17	11	7	13	14	11	15.3333333333333	14	16.6666666666667	17.8333333333333	18	22.3333333333333	28.3333333333333	23.5	26	31.3333333333333	32	25	27	25
630	0	0	0	0	0	0	0	1	5	2	1	6	1	8	9	4	8	14	14	13	12	5	6	8	8	19	7	10	11	9	15	16	16	13	16.1666666666667	21.3333333333333	19	35.6666666666667	17.8333333333333	22	20	28.6666666666667	27	28.6666666666667	23.6666666666667	27	34	28	24
631	0	0	0	0	0	0	2	6	5	2	2	1	5	4	4	11	9	9	3	13	10	11	6	10	11	11	13	14	23	13	14	13	24	14	11	21	24	18	11	23	19	18	38	41.3333333333333	32	33	27	31	32
632	0	0	0	0	0	1	1	4	0	3	3	4	5	5	6	3	3	11	13	11	14	13	8	13	16	7	17	22	10	11	9	11	10	21	13.1666666666667	25.3333333333333	19.5	19.6666666666667	29	26	13	29	17	21.6666666666667	35.5	24	22	32	23
633	0	0	0	0	1	1	0	3	1	6	4	4	3	5	6	8	6	10	13	10	15	11	12	8	9	9	10	8	16	14	14	13	26	16	11	14	31	19	23	39	22.5	24	21	33	35.6666666666667	40	32	20	46
634	0	0	0	0	2	2	5	2	1	0	4	3	3	6	7	4	7	4	13	11	8	10	24	14	8	15	6	11	9	15	19	15	18	11	12	11.3333333333333	12.5	26.6666666666667	12	31	23	16	17.5	26	38.6666666666667	38	20	23	31
635	0	0	0	0	2	0	3	2	2	3	2	2	5	2	2	7	10	11	13	5	15	17	6	5	9	13	14	13	12	13	11	12	9	16	8.5	15	19.5	24.6666666666667	23.6666666666667	27	24.3333333333333	19	27	26	34.8333333333333	34	29	39	29
636	0	0	0	0	1	1	3	1	0	3	3	3	5	8	8	5	8	14	17	8	14	9	8	11	8	13	16	13	19	14	14	16	9	6	9.5	16	28	19.3333333333333	23.8333333333333	23	38.1666666666667	21.3333333333333	25.5	29.6666666666667	27.8333333333333	30	32	29	51
637	0	0	0	0	0	0	4	1	6	3	4	5	2	12	6	7	7	13	13	9	10	8	14	16	10	8	15	15	16	10	13	18	9	13	11	24	8	17	22	22	19	24.3333333333333	17	24.6666666666667	26.1666666666667	27	34	27	32
638	0	0	0	0	0	1	3	2	1	2	3	4	4	7	9	5	7	12	12	9	11	11	15	20	9	13	18	12	19	11	13	28	15	11	10.1666666666667	16	18	23.3333333333333	26.8333333333333	28	13.3333333333333	20.3333333333333	28.5	32.6666666666667	36.8333333333333	27	35	29	33
639	0	0	0	0	0	0	1	3	1	3	2	6	7	7	3	8	6	14	13	7	11	7	14	11	7	8	17	14	19	13	13	10	19	13	20.1666666666667	17	15	25	26.8333333333333	20	29	21.3333333333333	21.5	18	30.8333333333333	24	33	40	42
640	0	0	0	0	2	1	1	3	6	4	2	3	2	4	4	9	9	11	9	13	11	9	12	9	13	11	9	13	16	16	19	15	23	11	10	18.3333333333333	23.5	19.6666666666667	16	27	25	22	28.5	32	27.8333333333333	35	35	22	21
641	0	0	0	0	1	1	3	2	3	7	2	4	2	3	7	10	8	9	12	9	14	6	11	15	8	10	7	17	6	14	18	11	19	12	13	16.3333333333333	24	22	28.8333333333333	31	20	19	24	27.6666666666667	20	20	37	27	31
642	0	0	0	0	1	2	2	2	2	4	1	6	9	9	8	10	8	13	14	12	7	17	17	7	16	13	10	11	13	12	16	14	11	16	20.1666666666667	19.3333333333333	16	24.3333333333333	22.8333333333333	17	23.1666666666667	28.6666666666667	28	28.3333333333333	26.8333333333333	34	37	29	29
643	0	0	0	0	0	0	2	2	2	2	4	6	2	4	6	7	14	8	10	12	19	11	11	13	10	5	2	8	11	17	18	22	12	12	14.3333333333333	16.3333333333333	20.5	27	14	26	27.3333333333333	25.6666666666667	19	29	30.6666666666667	27	27	36	23
644	0	0	0	0	2	1	2	2	7	2	3	3	2	4	4	6	7	4	10	6	14	12	10	15	7	9	4	14	15	15	17	6	10	6	10	22	19	23.6666666666667	22	26	21.1666666666667	17.6666666666667	22	23.6666666666667	34	33	31	27	38
645	0	0	0	0	2	1	2	6	0	6	3	4	3	8	5	6	10	12	10	21	2	7	8	6	13	9	12	14	15	15	11	11	15	15	12.3333333333333	16.6666666666667	19	21	23.6666666666667	19	41	20	24	21	33.8333333333333	41	27	31	30
646	0	0	0	0	3	2	1	6	5	2	1	5	5	4	4	14	6	18	10	12	5	8	6	17	13	12	15	9	20	15	13	16	10	15	8.33333333333333	21.3333333333333	24.5	17.6666666666667	24.3333333333333	23	26.1666666666667	26.6666666666667	23	33.3333333333333	27	41	36	41	35
647	0	0	0	0	1	3	1	2	5	5	3	3	4	4	10	4	4	15	15	7	16	17	7	6	10	13	21	16	21	20	10	13	15	12	13	26.3333333333333	13.5	31	22.6666666666667	25	26	22.6666666666667	28	29	25	27	15	39	37
648	0	0	0	0	1	3	2	1	3	4	3	1	1	5	9	3	4	11	12	9	10	10	8	17	9	14	17	15	10	11	17	17	10	13	21.1666666666667	24	16	31.6666666666667	26	22	17.5	24	27.5	25.3333333333333	27.6666666666667	31	29	46	45
649	0	0	0	0	2	1	2	2	4	4	5	4	6	5	3	2	8	11	5	20	14	11	6	13	10	9	18	14	14	12	22	16	14	12	5.16666666666667	20.6666666666667	32	17.6666666666667	19.6666666666667	9	18.1666666666667	23	19	22	30.8333333333333	30	28	35	33
650	0	0	0	0	1	0	3	4	5	2	2	7	2	2	10	2	6	13	9	18	9	10	13	9	20	17	22	13	13	19	16	14	7	19	10.1666666666667	12.6666666666667	16	30	15.8333333333333	41	15.1666666666667	15	26.5	23.6666666666667	29	31	26	42	34
651	0	0	0	0	2	2	3	0	6	3	6	8	3	9	10	9	12	8	12	8	5	10	8	19	16	10	12	11	13	5	13	16	9	17	21	16.3333333333333	22.5	16.6666666666667	27.8333333333333	11	22.1666666666667	20.3333333333333	25	24	30	32	40	31	18
652	0	0	0	0	1	0	1	1	1	4	2	5	6	5	4	3	11	8	7	9	6	11	4	9	13	7	10	17	14	19	16	13	14	7	13	12.3333333333333	16	24	17	25	36.1666666666667	25.6666666666667	19	29.3333333333333	37	37	36	40	42
653	0	0	0	0	1	1	3	0	2	3	3	5	2	9	7	4	5	13	7	12	9	10	7	8	11	9	25	14	15	12	15	21	19	7	8.33333333333333	11.6666666666667	22.5	27.3333333333333	14.8333333333333	34	34.3333333333333	24	22	25	33.6666666666667	30	36	40	26
654	0	0	0	0	2	1	1	3	1	2	6	1	5	7	2	5	7	12	8	11	11	7	8	14	8	5	7	11	10	20	10	13	19	7	15	12.3333333333333	17	12	24	27	16.1666666666667	18.3333333333333	23	27.6666666666667	41.5	41	36	34	36
655	0	0	0	0	3	3	0	0	3	3	1	6	6	4	5	9	11	7	10	7	14	11	11	11	6	14	10	13	17	18	15	10	18	9	13.1666666666667	17	25	16	21.8333333333333	27	27	32.3333333333333	22	28.6666666666667	29.6666666666667	32	38	33	40
656	0	0	0	0	1	1	2	2	2	1	6	3	6	7	8	3	9	8	16	14	13	10	13	15	16	14	11	12	8	14	24	23	20	16	6.16666666666667	16.3333333333333	17	17.6666666666667	22.8333333333333	21	31	19	28	14.6666666666667	29.8333333333333	34	35	35	39
657	0	0	0	0	1	2	2	6	2	4	3	2	6	7	5	9	9	14	12	16	6	10	11	8	8	15	16	9	10	20	12	14	15	12	12.3333333333333	12.3333333333333	12.5	16	19.6666666666667	27	27	24.6666666666667	26.5	31.6666666666667	32	36	45	40	24
658	0	0	0	0	1	0	2	4	1	3	5	5	6	9	5	7	4	5	13	10	14	8	14	18	11	10	16	10	13	11	9	10	13	6	20	16.3333333333333	27.5	28.3333333333333	21.8333333333333	35	28.3333333333333	29.3333333333333	25	41	21	25	23	39	33
659	0	0	0	0	1	1	2	1	1	3	3	1	5	6	3	1	6	12	11	9	14	12	13	15	13	11	12	9	15	12	15	6	13	13	12.1666666666667	15	23	29.6666666666667	23.8333333333333	11	16	32.3333333333333	28	35.3333333333333	29.8333333333333	37	29	39	40
660	0	0	0	0	1	1	0	3	0	4	2	3	6	11	7	4	7	11	21	13	10	13	14	8	15	9	10	11	15	16	20	13	19	9	23	12.3333333333333	14.5	33.3333333333333	28	25	35.3333333333333	30	18.5	25.6666666666667	22.8333333333333	38	36	33	34
661	0	0	0	0	0	1	1	5	2	5	3	1	5	5	8	5	3	13	7	10	12	13	9	8	14	11	7	15	17	15	12	8	11	17	18.3333333333333	20.6666666666667	22	20.6666666666667	23	21	30.1666666666667	32.3333333333333	17	22.6666666666667	25.8333333333333	28	36	30	37
662	0	0	0	0	4	0	2	2	3	4	2	7	6	11	6	6	7	9	15	5	10	10	8	6	11	9	15	11	16	15	9	13	13	12	15	17	29	22	26.8333333333333	25	22	17.6666666666667	33.5	26.6666666666667	22.6666666666667	23	33	43	41
663	0	0	0	0	1	1	3	1	3	3	1	5	3	7	7	7	7	11	11	10	10	7	17	5	8	11	9	14	16	12	12	9	12	18	11.3333333333333	17.6666666666667	19.5	24	24.8333333333333	28	29	22.3333333333333	25.5	25	32.6666666666667	34	33	49	48
664	0	0	0	0	1	1	2	3	3	2	5	1	8	6	8	4	7	11	14	11	6	9	13	13	7	12	11	19	15	12	11	15	21	11	14.5	13.6666666666667	18	19.6666666666667	24.6666666666667	29	26.1666666666667	27.3333333333333	22	32.6666666666667	30	26	25	31	41
665	0	0	0	0	2	1	2	2	2	3	4	3	3	5	0	6	3	12	8	15	16	8	9	7	9	14	3	20	9	17	11	13	11	12	15.3333333333333	13	12.5	24	28.8333333333333	31	22.5	22.3333333333333	17	25	27.6666666666667	40	36	40	45
666	0	0	0	0	0	0	3	4	4	4	2	1	8	6	7	9	9	12	15	13	18	14	11	7	15	6	18	15	14	18	21	10	11	25	19.1666666666667	17.6666666666667	15	23	24.8333333333333	15	25.1666666666667	23	19	30	26.8333333333333	37	25	31	18
667	0	0	0	0	2	1	4	5	4	1	2	1	10	5	4	5	9	12	12	11	10	11	8	11	13	10	17	24	9	19	7	23	16	20	11	24	19.5	19.6666666666667	22.8333333333333	28	24.1666666666667	21	30	17	27.8333333333333	27	33	28	32
668	0	0	0	0	2	0	0	2	4	1	3	3	6	5	4	7	7	13	10	11	16	7	10	10	8	16	7	15	16	13	17	13	21	17	11	18.3333333333333	11	22.3333333333333	23.6666666666667	23	31.1666666666667	31	21.5	23.6666666666667	30	28	30	35	40
669	0	0	0	0	0	0	1	9	3	4	0	6	2	5	3	5	8	13	8	10	12	17	15	3	10	14	17	18	14	7	15	10	12	11	16.6666666666667	17	14	18	17	21	33.5	27.3333333333333	27.5	24.6666666666667	20.6666666666667	23	36	32	40
670	0	0	0	0	1	1	0	3	2	2	5	6	4	8	5	9	12	9	8	12	8	15	15	9	13	12	7	15	11	17	12	13	10	17	12.5	18.3333333333333	25	26.3333333333333	20.6666666666667	18	22.1666666666667	32	30	23.3333333333333	27	33	25	23	37
671	0	0	0	0	0	1	2	2	7	1	3	4	3	11	8	5	6	9	12	18	13	13	19	13	9	15	14	5	7	12	12	14	17	9	13.3333333333333	18.3333333333333	16	17	19.6666666666667	32	31.1666666666667	21.6666666666667	21	39.6666666666667	25.6666666666667	28	24	52	39
672	0	0	0	0	2	0	2	4	2	0	4	4	8	6	6	7	5	15	10	8	10	9	12	9	13	7	11	16	14	17	15	16	8	15	13.3333333333333	24.3333333333333	24	24	21.8333333333333	19	31.1666666666667	21.6666666666667	28	26	30.6666666666667	27	28	43	40
673	0	0	0	0	0	2	1	4	8	3	2	7	9	4	6	9	3	9	6	8	7	14	13	7	6	8	17	20	12	11	19	7	9	15	22.1666666666667	23.6666666666667	24.5	24.6666666666667	21	30	35.1666666666667	19.3333333333333	28	30	24	23	33	36	37
674	0	0	0	0	0	1	0	5	5	4	3	2	7	5	9	6	8	12	8	8	11	11	8	14	13	19	11	16	13	15	13	15	12	16	8.16666666666667	10	22	30	18.8333333333333	17	25.1666666666667	26	26	15.6666666666667	22.8333333333333	33	20	39	38
675	0	0	0	0	0	0	3	1	6	2	2	4	3	5	6	6	7	10	9	10	13	9	8	12	7	15	14	15	12	12	18	16	13	11	8	20	13	22	27.8333333333333	20	22	21.6666666666667	19.5	32	30.8333333333333	40	33	43	25
676	0	0	0	0	2	2	0	2	2	4	3	6	7	7	8	6	10	7	15	16	6	7	10	11	11	11	10	12	18	20	13	12	13	11	15.1666666666667	14.3333333333333	18.5	21.6666666666667	23	14	17.1666666666667	18	15.5	31.6666666666667	32	19	30	29	31
677	0	0	0	0	4	0	2	2	2	5	2	3	0	3	9	7	7	11	6	14	9	17	13	11	8	15	12	8	17	14	14	17	11	17	15	18.3333333333333	27	22.6666666666667	21	20	34.3333333333333	42.3333333333333	19	33	43.8333333333333	40	24	36	30
678	0	0	0	0	0	3	1	2	3	1	4	1	5	4	5	9	3	15	13	8	11	13	14	14	11	18	15	17	9	14	11	7	13	15	21	13	13.5	23	29.6666666666667	22	26.5	17	37.5	21	32	25	54	30	39
679	0	0	0	0	2	0	2	4	5	2	3	4	3	8	5	7	8	17	13	14	10	9	15	13	8	9	11	15	14	19	12	17	11	11	11.1666666666667	15.3333333333333	27	16	24	26	15	33.3333333333333	17	20	24	38	30	33	28
680	0	0	0	0	1	0	1	1	3	4	5	2	3	8	5	5	12	7	3	9	11	11	11	8	14	13	13	13	11	16	17	19	15	14	10.1666666666667	21.3333333333333	21	24.3333333333333	15.8333333333333	17	23	14	30	30.6666666666667	27	27	22	32	29
681	0	0	0	0	1	3	5	1	12	5	0	8	7	4	8	9	4	14	10	13	9	12	12	6	10	17	9	11	8	12	10	12	10	20	21.3333333333333	12	21.5	11.6666666666667	26	19	26.3333333333333	24	25	28.3333333333333	36	31	39	38	41
682	0	0	0	0	3	1	3	2	5	0	1	6	6	4	12	4	6	8	9	14	15	8	12	13	12	12	9	13	14	18	10	14	12	13	6.33333333333333	14	21.5	23.3333333333333	21	18	23	27.6666666666667	23.5	26	32.8333333333333	33	30	52	35
683	0	0	0	0	0	0	3	1	0	4	4	8	3	6	4	4	10	11	12	11	14	11	8	6	12	11	13	15	16	18	10	13	16	7	13	19	11.5	20.6666666666667	15	24	29	28.6666666666667	11.5	25.6666666666667	24.8333333333333	21	32	45	36
684	0	0	0	0	1	2	2	1	3	1	3	2	4	4	8	5	10	13	5	7	13	13	24	15	6	7	7	12	17	4	18	11	11	20	8.5	16.6666666666667	14.5	23.6666666666667	27.8333333333333	21	32.3333333333333	24.6666666666667	16	24.6666666666667	35.8333333333333	29	31	33	41
685	0	0	0	0	1	0	1	4	4	3	5	3	4	8	6	4	7	14	15	7	11	8	8	22	12	9	10	6	8	9	18	15	11	15	16	19.3333333333333	19	12	21.8333333333333	21	22.3333333333333	22	23.5	35	43.8333333333333	21	23	36	39
686	0	0	0	0	3	1	2	4	2	4	2	3	6	7	7	8	6	24	14	14	13	9	10	11	13	13	15	6	21	15	14	23	16	16	16.5	11.3333333333333	25.5	23.3333333333333	19	15	15	17	20.5	36	22.6666666666667	35	39	42	35
687	0	0	0	0	0	2	1	1	1	0	0	5	6	12	5	6	5	14	8	9	14	9	12	9	17	18	6	14	7	10	12	14	12	14	15.1666666666667	11.3333333333333	28.5	24	19.8333333333333	21	30	20.3333333333333	21.5	33.6666666666667	23	34	36	36	30
688	0	0	0	0	1	1	2	7	5	3	4	6	6	5	6	3	8	13	10	8	11	16	13	11	8	9	8	12	19	14	13	16	17	15	21	21.3333333333333	43.5	26.3333333333333	12.8333333333333	16	10.1666666666667	32.3333333333333	22	35.6666666666667	36.8333333333333	41	40	39	48
689	0	0	0	0	1	0	3	3	3	2	2	1	9	5	10	2	5	3	9	16	14	9	12	13	15	10	20	16	16	16	25	17	9	14	16	13	11	18.6666666666667	17.5	31	18.1666666666667	19.3333333333333	33	30.6666666666667	35.6666666666667	30	28	26	31
690	0	0	0	0	1	2	2	0	2	2	4	3	6	7	4	5	8	11	10	4	12	16	6	9	11	11	8	19	9	13	9	21	19	16	15	18	19.5	13.6666666666667	21.6666666666667	24	18.3333333333333	18	19.5	23.3333333333333	29.8333333333333	42	41	39	42
691	0	0	0	0	2	1	3	1	2	3	5	5	7	3	7	5	9	10	13	7	18	12	9	11	14	10	10	10	14	13	18	16	10	18	14.5	16	25	20	29	26	26.1666666666667	23.3333333333333	18	35	22.8333333333333	32	37	29	31
692	0	0	0	0	3	0	0	3	4	3	3	3	5	5	8	5	5	13	11	14	14	15	3	8	18	10	9	5	9	6	12	13	15	14	9	22.6666666666667	18	18.6666666666667	27.5	21	26	22	25	29	37.6666666666667	30	40	23	44
693	0	0	0	0	0	0	2	3	5	3	4	3	7	7	4	6	8	9	15	13	8	14	10	17	6	16	8	6	14	14	13	15	13	14	11.1666666666667	18	24.5	24.3333333333333	27	25	16	30	30	27.6666666666667	22.8333333333333	29	39	37	27
694	0	0	0	0	0	0	2	2	2	3	2	2	7	7	6	8	4	8	6	10	16	9	8	16	15	13	14	16	13	17	11	13	22	17	17.1666666666667	15.3333333333333	20.5	19	29.8333333333333	22	26.1666666666667	21.3333333333333	31.5	22.6666666666667	35.6666666666667	32	29	39	35
695	0	0	0	0	4	0	3	2	2	4	4	1	7	6	3	6	5	14	10	16	10	12	10	6	6	15	17	14	10	17	12	15	15	9	16.1666666666667	19	20	19.6666666666667	28.8333333333333	23	23.3333333333333	28.6666666666667	21	28.6666666666667	23.8333333333333	26	32	38	10
696	0	0	0	0	3	0	2	2	5	7	1	5	3	9	9	3	3	11	8	11	12	5	9	14	10	15	12	21	6	13	5	14	17	23	17.1666666666667	10.6666666666667	17	19	11.5	28	21	15	31	33.3333333333333	31.8333333333333	35	17	33	36
697	0	0	0	0	0	1	1	1	2	3	1	6	7	1	6	6	8	11	7	4	3	17	13	7	7	21	15	18	17	16	10	15	12	5	13	23	17.5	22.3333333333333	16.8333333333333	19	26	27.3333333333333	22.5	17	25.6666666666667	30	26	37	32
698	0	0	0	0	0	0	0	2	3	2	0	5	5	8	5	10	5	5	19	5	12	8	10	9	7	6	18	12	8	11	9	14	20	9	10.3333333333333	12.3333333333333	15.5	18.6666666666667	19.5	28	39	22.6666666666667	19	28	28.8333333333333	33	36	27	33
699	0	0	0	0	0	0	2	4	1	2	4	3	4	3	6	5	3	4	11	9	10	12	5	11	10	4	8	19	15	10	18	17	24	7	11.1666666666667	13.3333333333333	18	25	22.8333333333333	21	35	24.3333333333333	23.5	24.6666666666667	34.5	28	31	30	39
700	0	0	0	0	0	0	1	4	3	2	2	2	2	5	5	4	8	9	9	8	12	4	18	11	8	10	14	11	17	8	17	11	17	8	13.1666666666667	12.3333333333333	22	22	17	23	17.1666666666667	30.3333333333333	29.5	33.3333333333333	20	26	28	25	32
701	0	0	0	0	2	0	4	8	6	4	4	1	7	8	9	6	3	17	9	8	17	11	5	7	10	9	16	14	13	11	12	8	14	15	9.16666666666667	20.3333333333333	13	23.6666666666667	28.5	21	24.3333333333333	17.3333333333333	18	27.3333333333333	27.5	39	33	24	37
702	0	0	0	0	2	0	0	1	2	2	4	5	8	7	7	7	8	12	5	9	13	9	5	9	15	16	5	18	17	18	13	11	6	9	15	14	15.5	31	24	31	25	28.3333333333333	21	39	22.5	25	39	30	33
703	0	0	0	0	0	2	0	3	2	5	0	3	6	6	6	9	5	10	6	7	13	16	8	7	9	7	19	16	10	16	16	12	14	11	5	19.3333333333333	16	35	19	21	15.1666666666667	27.3333333333333	18.5	22.6666666666667	31.6666666666667	21	35	32	39
704	0	0	0	0	1	0	3	4	4	2	6	7	5	9	6	9	13	3	13	18	12	6	13	11	12	16	13	12	6	24	13	13	19	9	15.1666666666667	20.3333333333333	15.5	10.6666666666667	12	26	29.1666666666667	18	25.5	29.6666666666667	23	25	36	37	33
705	0	0	0	0	0	1	2	1	4	3	4	8	8	9	5	4	6	9	4	5	8	15	10	10	12	14	17	11	10	14	22	15	18	20	14.1666666666667	13	20	19	18.8333333333333	12	21.1666666666667	47.3333333333333	25	28	24.6666666666667	35	26	22	46
706	0	0	0	0	0	2	3	1	0	4	0	3	8	7	11	2	7	13	12	12	10	9	10	6	8	11	20	15	11	15	7	14	21	13	13	24	17	18	24.6666666666667	26	21	14	28.5	23.6666666666667	38.6666666666667	14	23	35	29
707	0	0	0	0	1	1	2	7	2	4	4	3	6	8	4	7	8	9	13	12	4	9	22	9	11	15	8	12	14	7	10	17	15	15	9.16666666666667	20.3333333333333	17.5	13.6666666666667	14.8333333333333	19	22.1666666666667	35.3333333333333	20	28.6666666666667	24.8333333333333	26	31	30	28
708	0	0	0	0	0	1	3	1	5	5	2	6	4	9	3	6	12	12	14	20	9	3	11	10	10	18	18	10	16	15	15	17	11	21	14.1666666666667	12.3333333333333	28	12.3333333333333	19	20	22	34	23.5	31.3333333333333	27.8333333333333	39	20	39	39
709	0	0	0	0	1	0	2	3	3	2	1	6	2	8	8	5	8	19	11	9	8	11	18	12	9	10	5	18	17	16	6	20	15	12	18.3333333333333	10	15	11	10.8333333333333	31	20.1666666666667	20	19.5	33	25.6666666666667	32	34	21	40
710	0	0	0	0	1	0	2	5	3	0	6	3	1	7	9	8	11	9	10	10	15	14	14	12	17	9	14	17	19	9	16	9	14	15	20	9	31.5	24	20.5	16	19	28.3333333333333	28.5	24	33.6666666666667	36	21	33	33
711	0	0	0	0	4	3	1	5	1	0	4	7	6	7	5	5	7	6	11	5	9	13	15	14	5	11	8	11	7	12	14	17	11	13	13.3333333333333	14.3333333333333	33.5	20	25	28	17	15	23	32	26	30	32	40	31
712	0	0	0	0	2	0	1	5	4	1	4	3	10	6	6	3	3	11	12	7	9	3	9	10	13	15	7	12	16	21	17	10	21	20	9	18.3333333333333	22	31.6666666666667	17	21	23	25	21	27	25.6666666666667	20	24	39	21
713	0	0	0	0	0	1	1	3	1	2	2	4	2	5	9	7	5	20	13	7	7	15	12	9	12	10	10	12	14	13	9	12	14	14	6.16666666666667	21.6666666666667	23	18	24	17	19	24.6666666666667	40.5	35.6666666666667	19	30	35	27	35
714	0	0	0	0	0	2	2	2	0	8	5	5	6	7	4	3	11	9	8	14	8	6	15	14	11	14	17	5	15	17	20	11	4	11	12.3333333333333	16	13.5	20.3333333333333	13.8333333333333	24	30.1666666666667	23.6666666666667	23	22	22.6666666666667	32	31	45	41
715	0	0	0	0	1	0	1	6	11	3	3	2	7	7	10	2	10	14	13	15	7	9	9	12	12	10	17	8	24	14	12	10	22	13	13	16	31	14	19	17	24	25.3333333333333	20	18	35.6666666666667	24	32	34	21
716	0	0	0	0	4	1	2	2	5	6	1	4	4	7	6	4	11	12	11	5	10	9	10	11	8	15	16	9	16	11	11	13	12	13	16.3333333333333	16.6666666666667	22	18.3333333333333	16	20	21.5	30	28	40	23	24	30	33	36
717	0	0	0	0	1	1	2	6	2	3	5	5	4	9	0	6	4	10	15	7	13	13	12	15	9	13	11	14	21	16	16	16	20	7	12.1666666666667	14	24.5	29	24.8333333333333	23	29	25	32	21.3333333333333	29	44	33	35	32
718	0	0	0	0	0	2	0	3	3	3	1	3	5	4	3	8	9	19	9	13	10	8	6	17	6	13	17	12	14	12	13	10	9	19	17.3333333333333	22.3333333333333	22	17	21.8333333333333	23	16.1666666666667	21	29	26.6666666666667	31	27	46	49	29
719	0	0	0	0	0	2	2	1	1	2	0	6	4	6	5	14	8	8	14	10	12	12	8	14	12	9	12	14	16	10	17	13	20	18	13.1666666666667	14.3333333333333	28.5	24	24.6666666666667	19	16	21.3333333333333	38	24	40	20	22	44	45
720	0	0	0	0	0	0	1	1	3	4	2	8	4	7	2	8	11	14	11	10	5	12	12	12	13	15	19	7	12	18	12	11	20	17	14.1666666666667	18	19.5	13	25	30	21	29.3333333333333	25	29	31	35	19	36	40
721	0	0	0	0	0	0	0	3	3	4	2	2	6	4	6	4	6	14	8	11	12	16	7	14	9	10	15	12	23	17	6	22	15	18	15	17	18.5	18.6666666666667	28.6666666666667	26	38	34.3333333333333	20.5	33.6666666666667	16	29	25	29	29
722	0	0	0	0	2	2	3	3	3	0	1	3	5	12	9	3	9	13	12	8	16	9	12	11	11	12	21	7	10	12	15	14	24	12	12	26.3333333333333	22.5	20.3333333333333	23.8333333333333	27	23.1666666666667	28.3333333333333	17	26	18.8333333333333	20	18	32	29
723	0	0	0	0	1	2	1	1	4	4	2	2	6	5	9	10	6	12	6	11	15	11	8	13	14	12	8	11	10	15	8	20	12	5	8.16666666666667	24	22.5	32	19.8333333333333	21	23.1666666666667	22.6666666666667	15.5	32.3333333333333	35.8333333333333	27	29	36	29
724	0	0	0	0	2	2	1	2	3	0	2	4	6	6	5	6	5	9	7	4	9	9	8	8	4	10	15	12	9	14	15	13	15	12	16.1666666666667	24	22	24.6666666666667	26.6666666666667	22	22.3333333333333	28.6666666666667	13.5	23.6666666666667	27.8333333333333	24	29	33	25
725	0	0	0	0	1	4	1	3	1	3	2	2	3	8	2	7	7	7	10	12	7	12	19	4	11	10	14	18	13	10	14	17	16	16	13.1666666666667	17.3333333333333	15	23	22	33	43	28.3333333333333	23	24.6666666666667	27.8333333333333	35	23	29	37
726	0	0	0	0	0	1	0	3	2	3	2	3	3	7	7	4	12	14	5	12	10	4	10	6	9	16	7	21	14	14	20	19	10	10	9	21.6666666666667	18.5	21.6666666666667	22.5	26	36	26	29	22.3333333333333	20.8333333333333	41	27	28	31
727	0	0	0	0	0	2	0	1	2	1	7	2	4	4	5	3	6	9	9	10	14	9	19	6	11	15	12	12	15	10	9	13	21	11	18.1666666666667	14.3333333333333	25.5	30.6666666666667	22	16	21.5	28	17.5	25.6666666666667	35	23	24	46	43
728	0	0	0	0	1	1	1	5	3	4	3	2	6	4	6	7	7	12	15	12	11	6	10	10	8	17	14	24	11	12	11	13	22	13	12.3333333333333	17.6666666666667	26	30.6666666666667	24	15	15	32	19.5	30.6666666666667	23.3333333333333	26	46	30	35
729	0	0	0	0	1	2	0	2	4	7	1	4	7	4	8	7	6	7	9	14	7	16	8	11	15	9	14	26	21	23	15	16	15	16	15	11	19	22.3333333333333	16.6666666666667	15	26.5	30	24	22.6666666666667	28.8333333333333	28	46	23	29
730	0	0	0	0	0	0	1	7	9	4	4	6	8	5	4	5	4	9	11	9	7	12	10	2	12	14	13	15	15	11	15	11	11	9	12.1666666666667	22	25	14	18.8333333333333	19	18.1666666666667	30.3333333333333	25	21.3333333333333	26.8333333333333	31	38	29	28
731	0	0	0	0	0	0	1	2	2	1	6	4	6	9	2	10	11	3	8	17	12	8	11	8	11	20	12	19	14	6	13	19	13	10	13.3333333333333	24	12	21.6666666666667	27.8333333333333	23	21	26	39	16	35.8333333333333	35	29	35	29
732	0	0	0	0	2	2	2	2	0	7	1	2	11	3	5	11	10	14	8	10	13	14	12	6	10	15	15	13	11	17	15	13	17	18	11.1666666666667	23.3333333333333	11.5	14	19	23	29	20	35	35	31	41	27	46	27
733	0	0	0	0	0	0	6	4	4	2	2	3	6	5	9	7	7	11	8	7	11	8	5	15	10	6	12	14	15	16	23	9	16	15	11.6666666666667	11	21.5	20.6666666666667	25.6666666666667	18	30	21.3333333333333	16.5	18	29.6666666666667	23	38	38	33
734	0	0	0	0	0	0	3	3	1	3	2	5	5	5	5	5	5	15	8	18	10	10	14	9	12	11	10	14	16	13	7	9	15	17	11	12	26	17	28.8333333333333	19	19	24	28	28	27	25	35	27	39
735	0	0	0	0	0	2	2	0	3	2	2	1	4	6	8	9	7	11	7	6	8	14	12	9	16	11	11	9	15	15	14	16	7	18	9.33333333333333	14	27	20.3333333333333	20	30	22	27	25	25.6666666666667	26.6666666666667	31	30	32	26
736	0	0	0	0	1	1	2	2	3	2	5	2	2	5	4	5	9	9	14	14	8	11	13	9	9	8	14	10	11	10	14	11	11	9	18	28.6666666666667	16	26	15	25	24	21	24	29.6666666666667	16	31	28	33	36
737	0	0	0	0	1	2	2	4	5	4	4	5	6	4	4	7	6	11	18	13	12	10	14	11	6	13	16	19	11	12	21	18	18	20	12.3333333333333	20	19.5	22.6666666666667	22.6666666666667	26	22	35.6666666666667	18	27.6666666666667	25.8333333333333	20	27	35	45
738	0	0	0	0	2	1	0	6	1	3	3	3	9	7	8	3	8	10	12	7	11	9	7	7	15	9	7	16	12	11	12	11	12	14	12	15.6666666666667	17	14	18.8333333333333	19	28.3333333333333	23	9	23	27.8333333333333	28	21	28	24
739	0	0	0	0	2	0	3	2	3	3	5	8	5	5	3	6	5	4	4	13	13	7	14	15	14	16	18	10	22	13	17	16	8	14	10.1666666666667	12.3333333333333	19	9.66666666666667	21.6666666666667	21	18	24	27.5	23.6666666666667	34	25	28	23	36
740	0	0	0	0	0	1	3	6	3	6	3	2	4	9	7	8	8	19	12	10	12	11	11	19	9	9	13	10	16	11	14	19	12	9	18.1666666666667	17.6666666666667	16.5	16.6666666666667	20.8333333333333	34	24.3333333333333	25.3333333333333	23	22	26	27	20	30	42
741	0	0	0	0	4	2	3	4	6	1	0	3	6	4	5	4	8	9	11	18	15	6	23	8	15	6	18	14	18	14	20	18	13	13	14	18.3333333333333	20	21	23.8333333333333	14	18.1666666666667	34	21.5	24.6666666666667	17	30	31	27	33
742	0	0	0	0	0	0	3	3	2	2	3	2	7	2	10	7	11	10	6	14	9	11	16	4	10	12	11	21	17	15	12	13	23	17	19	13.3333333333333	23	18	38.6666666666667	32	17.5	27.3333333333333	18.5	28	24.8333333333333	37	33	42	34
743	0	0	0	0	3	2	2	1	1	2	2	2	6	2	7	8	9	13	7	9	8	11	18	18	5	16	16	18	12	19	12	14	21	9	10.3333333333333	16	26	24.3333333333333	17	25	20.3333333333333	23	32.5	28	34.8333333333333	26	31	27	35
744	0	0	0	0	0	1	2	5	2	1	3	5	5	8	5	3	6	14	13	4	4	4	13	13	12	15	7	12	21	19	16	12	13	11	8	15.6666666666667	19.5	17	19	20	23.1666666666667	20.6666666666667	16	33	28.8333333333333	21	30	38	45
745	0	0	0	0	1	0	0	5	4	4	1	0	6	10	7	4	4	10	10	10	12	8	10	16	13	15	13	19	13	12	7	13	11	12	14	13	16	20.6666666666667	18.8333333333333	12	29	22.6666666666667	25	23	35.6666666666667	34	32	33	30
746	0	0	0	0	1	1	4	3	1	5	3	7	6	6	6	4	2	5	9	12	6	7	20	7	10	13	12	16	10	15	10	12	8	19	5.33333333333333	14.6666666666667	13.5	23	22.8333333333333	28	17	22	19	30	32.8333333333333	31	31	33	23
747	0	0	0	0	0	0	3	5	0	5	5	5	3	4	6	4	7	10	13	12	10	9	7	12	12	12	15	5	11	18	14	18	14	17	20.1666666666667	18.6666666666667	21.5	25	21.8333333333333	31	28.3333333333333	23.3333333333333	33	13	25	26	28	34	25
748	0	0	0	0	0	0	2	3	2	2	3	6	4	6	7	8	3	8	9	12	8	10	8	9	6	13	9	17	16	9	11	14	15	16	20	11.6666666666667	18	16.3333333333333	20.8333333333333	26	27	34.3333333333333	17	26.3333333333333	29	24	29	37	27
749	0	0	0	0	3	0	2	3	3	1	1	7	2	6	12	3	7	16	10	16	10	13	8	9	11	22	12	8	18	10	5	7	14	13	13	14.6666666666667	22.5	11.6666666666667	22	21	19.1666666666667	15.3333333333333	31	32.6666666666667	21.8333333333333	27	23	30	31
750	0	0	0	0	2	0	2	7	0	2	3	5	5	9	5	4	6	10	15	12	1	11	5	15	10	15	9	19	7	8	5	14	12	19	14.1666666666667	20	18	16.6666666666667	34.6666666666667	27	33.1666666666667	33	23.5	30	27	32	18	34	36
751	0	0	0	0	0	0	3	2	4	1	3	4	6	5	3	3	3	10	11	11	7	11	12	16	17	13	10	16	8	9	20	16	10	13	9	10.6666666666667	17	26.6666666666667	22.5	27	27.1666666666667	23	17	18	34.8333333333333	33	37	31	33
752	0	0	0	0	1	0	2	5	3	2	2	2	10	9	8	6	9	8	14	13	14	13	13	12	9	16	12	5	16	16	13	15	18	9	13	15	10	20	28	17	20	13.6666666666667	19	25.6666666666667	31.6666666666667	32	26	43	41
753	0	0	0	0	1	0	2	2	2	4	3	5	6	8	9	10	3	14	9	9	12	16	11	11	8	12	10	9	7	15	7	9	12	15	9.16666666666667	11	18	23	16.8333333333333	24	25.3333333333333	34.3333333333333	17	39.6666666666667	24.8333333333333	27	34	28	32
754	0	0	0	0	0	2	2	4	5	5	1	1	7	6	7	3	7	13	11	13	10	15	11	13	13	9	18	14	15	6	9	15	17	11	11	20.3333333333333	23.5	25.3333333333333	15.6666666666667	20	36.5	19	25.5	29	29.8333333333333	26	31	40	26
755	0	0	0	0	2	1	4	7	3	5	3	2	5	7	7	6	9	15	9	9	8	6	6	8	4	14	9	9	11	18	12	13	16	11	19	10.3333333333333	16.5	22	24	33	24.1666666666667	17	21	19	40.6666666666667	27	37	41	45
756	0	0	0	0	0	1	4	1	3	2	5	3	4	3	1	4	6	10	15	7	6	4	20	12	9	10	13	8	11	15	18	14	17	13	16.1666666666667	20.6666666666667	15.5	26.3333333333333	15.8333333333333	21	26.1666666666667	20	29	25	29.8333333333333	34	13	33	42
757	0	0	0	0	1	0	1	3	2	3	4	3	2	11	10	8	13	7	15	7	12	10	14	12	5	9	12	13	18	8	10	9	25	8	14.3333333333333	27.3333333333333	19	11.6666666666667	22	31	26.3333333333333	21	23.5	36.3333333333333	30.8333333333333	23	29	23	26
758	0	0	0	0	4	0	4	2	0	7	5	1	4	6	3	5	10	15	8	7	7	13	10	10	7	11	19	21	14	12	10	13	21	17	17.1666666666667	15	19	21	23	28	14	26.6666666666667	31	27.3333333333333	24.3333333333333	24	26	32	33
759	0	0	0	0	1	0	2	3	3	6	1	1	7	6	5	4	7	8	10	8	14	13	14	7	14	11	11	9	18	9	15	11	11	19	16	12.3333333333333	15	20.6666666666667	18.8333333333333	22	23.6666666666667	24.6666666666667	17.5	27.3333333333333	20.8333333333333	19	46	25	49
760	0	0	0	0	1	2	2	3	2	3	1	2	3	1	2	6	7	14	15	10	6	6	16	18	9	12	5	19	15	16	18	10	11	10	17.1666666666667	17.3333333333333	17	29	21.8333333333333	34	30	19	24	30	24.8333333333333	34	28	35	25
761	0	0	0	0	2	1	4	3	3	3	1	6	4	8	4	6	5	15	11	8	15	11	11	9	15	9	12	15	14	21	22	10	17	8	19.5	7.33333333333333	12	10	22	13	35	20.3333333333333	21	24.3333333333333	34.8333333333333	48	25	37	40
762	0	0	0	0	2	0	3	4	1	3	6	2	5	8	7	10	9	11	13	17	14	7	19	9	12	13	16	16	15	10	16	18	21	12	13	13	23.5	15	23	18	28	18.3333333333333	28	28.6666666666667	24	21	29	38	35
763	0	0	0	0	1	1	2	6	3	3	6	3	4	4	5	5	8	6	13	13	9	10	11	8	15	7	8	16	19	7	17	22	15	21	15.1666666666667	15	29	14	33.6666666666667	23	17.1666666666667	35	21.5	36	27	37	32	43	49
764	0	0	0	0	0	1	1	3	3	4	2	5	6	3	4	3	9	9	12	12	12	10	5	11	11	12	13	8	4	15	15	9	12	23	12.1666666666667	11.3333333333333	23.5	10	19.6666666666667	25	22.5	29	23.5	32.3333333333333	22	32	36	29	20
765	0	0	0	0	3	2	2	3	0	2	2	4	4	9	6	5	9	9	16	15	9	14	10	15	8	9	14	17	5	14	16	17	12	12	11.1666666666667	14.6666666666667	19	24.6666666666667	14.8333333333333	19	31	19.3333333333333	30	38.3333333333333	25.8333333333333	26	30	24	32
766	0	0	0	0	0	1	1	2	1	2	9	3	2	2	0	6	7	11	12	12	12	13	11	7	11	11	14	2	17	17	3	14	15	17	6	12.3333333333333	17	11	28.8333333333333	30	22.1666666666667	27.3333333333333	19.5	27.3333333333333	25.6666666666667	33	29	35	33
767	0	0	0	0	0	0	2	1	3	4	1	4	9	4	2	6	8	10	15	20	7	9	8	8	12	15	14	11	14	11	15	14	20	17	14.1666666666667	15	25.5	17	22.8333333333333	17	20	27.6666666666667	32.5	27	30	32	35	28	21
768	0	0	0	0	1	2	0	5	1	1	3	1	1	9	6	8	3	15	11	12	16	14	9	12	11	6	14	19	10	13	19	13	12	17	11.1666666666667	16.3333333333333	25	17.6666666666667	16.8333333333333	32	24	21	15.5	28.3333333333333	26.8333333333333	13	23	24	35
769	0	0	0	0	1	0	4	1	2	3	2	5	6	8	8	3	8	8	13	13	11	11	14	11	11	12	10	15	10	14	18	22	19	12	12.3333333333333	25	15	22	20.6666666666667	22	19	23.6666666666667	33.5	25.6666666666667	28.8333333333333	35	30	26	37
770	0	0	0	0	1	1	2	3	2	2	2	3	4	4	13	5	3	16	6	18	10	12	6	7	12	9	11	16	14	18	10	11	10	15	8.16666666666667	16.6666666666667	24.5	20.6666666666667	27.8333333333333	18	17	24.3333333333333	28	34.6666666666667	28.6666666666667	24	26	37	33
771	0	0	0	0	1	2	2	2	3	2	1	3	4	11	5	4	6	5	11	14	13	9	7	11	11	10	16	11	17	12	18	11	15	14	14.1666666666667	11	17	18.3333333333333	27.5	26	34.1666666666667	17	21.5	32.6666666666667	38.8333333333333	28	28	39	36
772	0	0	0	0	3	1	1	3	2	5	3	3	4	6	10	4	12	6	8	10	15	4	15	6	12	8	19	14	12	17	9	19	18	13	16	10.3333333333333	19.5	32	18.8333333333333	18	23.1666666666667	25	18	18	32.8333333333333	28	35	35	31
773	0	0	0	0	2	0	3	3	2	3	6	2	4	5	6	4	10	14	13	13	14	13	4	9	11	9	16	18	8	6	16	9	17	15	14	31	22	27	18	14	30	26	24	20	36.5	29	23	25	35
774	0	0	0	0	1	2	2	0	4	0	1	1	0	5	4	9	2	11	8	9	6	10	7	10	8	15	12	14	5	11	11	19	20	15	16.1666666666667	14.6666666666667	28	10.3333333333333	21.8333333333333	34	28	23.6666666666667	30.5	35	28.8333333333333	28	33	30	35
775	0	0	0	0	2	1	1	7	1	0	3	2	4	8	5	5	3	19	11	12	11	12	13	17	12	13	13	19	11	10	19	12	13	14	18.3333333333333	22.6666666666667	26	16.3333333333333	14.8333333333333	16	26.3333333333333	27.6666666666667	19	24.6666666666667	23	37	37	27	31
776	0	0	0	0	0	0	1	2	3	6	1	2	5	4	6	6	7	16	5	8	13	12	11	7	11	8	18	5	8	10	8	17	18	14	17	17	19.5	25.6666666666667	24	17	24.1666666666667	15	34	26	18.6666666666667	45	51	21	40
777	0	0	0	0	1	2	2	6	3	1	1	4	8	7	8	9	8	14	14	12	11	11	8	9	15	6	10	19	20	13	12	18	13	7	20.3333333333333	19	24	27.6666666666667	16.6666666666667	33	25.1666666666667	19.3333333333333	26	22.6666666666667	30.6666666666667	26	31	33	30
778	0	0	0	0	2	0	3	3	5	4	2	7	5	5	7	6	4	9	14	14	8	14	16	10	12	12	9	10	18	12	10	17	20	14	17.1666666666667	11	22	23.6666666666667	29.5	26	26.1666666666667	28	23	46.6666666666667	23	34	29	44	42
779	0	0	0	0	2	2	1	5	5	3	5	1	4	8	3	4	4	6	11	11	8	12	12	8	7	14	12	14	15	12	10	26	18	18	10.5	8	17	18.6666666666667	18.8333333333333	16	22.1666666666667	20	25	40	18.8333333333333	31	36	26	42
780	0	0	0	0	2	3	2	2	0	0	2	5	4	4	3	7	12	9	13	9	11	8	8	3	11	13	15	16	10	13	10	14	15	18	19	23	25	18.6666666666667	21.8333333333333	27	27	35.3333333333333	26.5	28.6666666666667	19	44	26	30	32
781	0	0	0	0	0	2	3	1	2	0	5	3	5	11	6	10	9	16	12	2	10	14	18	7	12	7	17	11	15	7	16	19	7	14	6	18	15	24.6666666666667	23	28	30.1666666666667	10	34.5	24.3333333333333	27.8333333333333	32	23	15	28
782	0	0	0	0	1	0	0	2	1	2	2	4	4	4	7	8	5	8	8	10	14	9	8	9	15	10	10	8	14	14	13	9	14	13	13.1666666666667	15.3333333333333	15	15.6666666666667	14.5	18	18.1666666666667	23.3333333333333	26.5	16.6666666666667	34	27	29	33	38
783	0	0	0	0	2	3	0	1	1	6	0	3	4	2	7	9	9	14	10	17	13	8	10	10	10	12	14	14	10	14	11	13	15	14	15.3333333333333	17.3333333333333	25	26.3333333333333	14.6666666666667	26	23.1666666666667	25.3333333333333	20	17	25.8333333333333	33	31	32	38
784	0	0	0	0	2	0	3	3	1	2	3	5	6	4	6	6	7	15	16	7	18	10	13	14	5	11	9	9	13	19	8	9	14	14	14	16	21.5	26.6666666666667	26	18	30	24	31	20	14.6666666666667	31	33	41	34
785	0	0	0	0	1	1	2	6	1	2	5	8	8	5	11	9	4	11	14	14	11	10	8	13	12	7	9	13	12	11	14	20	25	13	16.3333333333333	11	28.5	28.6666666666667	15.8333333333333	23	26.3333333333333	20	25	17.6666666666667	14	30	33	31	26
786	0	0	0	0	0	0	1	4	5	6	5	4	3	1	9	7	5	13	20	16	12	21	14	12	14	17	14	13	11	12	20	9	16	12	13.1666666666667	27.3333333333333	14.5	22.6666666666667	26	20	27.1666666666667	15.3333333333333	34.5	19.6666666666667	30.5	36	32	28	41
787	0	0	0	0	3	0	3	4	2	1	2	3	3	1	8	11	5	11	10	12	6	12	8	16	16	7	9	16	13	24	10	14	20	20	7	20.6666666666667	14	20.6666666666667	23.6666666666667	27	27.1666666666667	25.3333333333333	31.5	22	31.6666666666667	21	35	31	38
788	0	0	0	0	1	3	1	1	4	1	3	4	5	8	8	9	4	11	14	10	10	12	15	7	12	14	14	24	5	14	18	16	8	17	10	20.3333333333333	28.5	23.6666666666667	22	21	24	24	28	31.3333333333333	33.8333333333333	29	21	32	34
789	0	0	0	0	1	1	0	2	0	2	4	6	6	5	4	6	8	11	13	8	13	13	8	16	12	6	9	17	12	16	16	14	18	18	15	13.6666666666667	16	18	20.8333333333333	22	19.3333333333333	27	16	17.6666666666667	28	31	23	31	46
790	0	0	0	0	0	0	1	2	2	4	3	8	3	6	9	3	9	5	7	7	10	11	6	10	11	14	12	16	11	14	12	16	10	19	9.16666666666667	13	26.5	24.3333333333333	26.6666666666667	18	33	25.6666666666667	32.5	21.6666666666667	28	30	30	35	39
791	0	0	0	0	1	0	2	5	4	1	8	3	5	5	3	8	7	10	9	10	10	10	16	7	13	10	11	13	19	12	15	9	10	17	15	19	21.5	27.6666666666667	19.8333333333333	20	42	22	28.5	29.3333333333333	39.8333333333333	33	33	26	35
792	0	0	0	0	1	2	2	4	1	0	5	3	5	5	5	5	13	9	7	8	17	17	14	10	12	8	6	16	10	14	16	14	11	20	11	15	29	15.3333333333333	21.8333333333333	33	26.3333333333333	16	12	32.6666666666667	23.8333333333333	38	29	39	30
793	0	0	0	0	0	1	1	3	5	1	9	4	6	7	2	5	4	10	12	10	18	14	9	14	8	11	14	18	8	7	16	13	7	9	12.1666666666667	17	13	22.3333333333333	20.8333333333333	29	26.3333333333333	21.3333333333333	21	27.6666666666667	24.6666666666667	31	31	37	51
794	0	0	0	0	0	0	0	3	2	2	4	5	4	8	4	6	11	11	14	12	5	12	13	15	10	17	19	15	10	19	21	19	10	16	11.3333333333333	14	17	28	16.8333333333333	24	14	25.3333333333333	20.5	36	18	46	32	29	33
795	0	0	0	0	0	0	7	3	2	2	1	3	6	5	7	8	10	14	14	12	1	12	16	10	7	14	7	11	9	10	17	15	21	15	14	19	33.5	14	23	24	29.1666666666667	15	22	25.6666666666667	28	25	47	32	27
796	0	0	0	0	2	0	2	3	6	5	2	5	5	10	9	5	4	10	13	14	11	13	8	10	10	11	14	13	13	22	16	20	17	9	18.3333333333333	12.6666666666667	19	13.6666666666667	21.8333333333333	20	14	36.3333333333333	18	29.6666666666667	33.8333333333333	28	20	38	27
797	0	0	0	0	1	1	3	4	1	6	1	3	7	5	3	8	7	17	10	12	11	17	17	9	8	10	13	12	17	9	12	10	11	13	16.6666666666667	23	20.5	24.6666666666667	19	26	25	18.3333333333333	21	32.6666666666667	32.8333333333333	37	46	27	30
798	0	0	0	0	2	1	2	3	5	8	2	4	4	11	6	4	7	13	9	12	14	8	7	16	6	13	12	13	15	28	8	16	9	14	13	25.6666666666667	23	9	16	19	25.3333333333333	27	36.5	40	31.8333333333333	32	38	29	42
799	0	0	0	0	1	0	2	4	3	0	4	4	3	8	4	8	9	7	12	7	11	8	11	11	11	13	24	7	14	12	11	10	25	8	15.3333333333333	25.6666666666667	13	24.6666666666667	17	28	20.5	35.3333333333333	17	24.6666666666667	25.8333333333333	30	24	43	20
800	0	0	0	0	0	2	1	0	4	4	2	7	4	8	6	5	6	10	16	10	12	8	9	4	17	12	10	18	9	16	9	15	13	18	9.16666666666667	21.3333333333333	20.5	18	22	18	37	17	22	21	22.6666666666667	29	33	34	28
801	0	0	0	0	0	1	2	2	0	6	0	3	3	3	6	3	13	10	15	14	10	7	12	10	10	14	21	17	17	20	13	14	11	4	9	26	21.5	19.3333333333333	20	29	22.3333333333333	20.6666666666667	16	24	26.8333333333333	41	39	41	46
802	0	0	0	0	0	1	1	4	3	4	4	4	4	3	3	6	11	11	4	6	11	9	7	8	13	11	9	15	10	17	10	11	16	13	8	13	13.5	22	13	32	18	26.3333333333333	25	24	29	37	28	31	26
803	0	0	0	0	0	0	2	3	4	7	3	5	4	1	8	5	9	11	14	12	8	5	14	14	8	14	12	15	16	15	12	14	8	16	13.1666666666667	12.3333333333333	21	22.3333333333333	14.6666666666667	22	27	36.6666666666667	21	12.6666666666667	38.3333333333333	41	34	38	32
804	0	0	0	0	0	2	3	5	3	1	7	3	5	6	2	9	11	11	10	9	11	6	14	9	15	15	13	14	10	15	11	18	13	13	12.3333333333333	14.3333333333333	19	27.6666666666667	23	26	21	20.3333333333333	36.5	26	25.8333333333333	20	24	25	38
805	0	0	0	0	1	3	2	3	1	5	4	4	5	4	10	4	9	11	9	15	19	6	11	14	11	12	19	11	16	22	9	13	24	22	10.1666666666667	14.6666666666667	19	23.6666666666667	24.3333333333333	27	15	19	17	26	25.6666666666667	38	22	19	25
806	0	0	0	0	2	1	1	3	1	3	5	4	3	4	10	7	8	8	15	12	13	6	5	11	15	14	11	10	17	11	18	10	19	12	18.3333333333333	13.3333333333333	19	23	20.6666666666667	16	19.1666666666667	24	22	32	19.8333333333333	28	40	27	32
807	0	0	0	0	1	0	2	2	6	2	2	5	3	3	7	6	7	16	16	14	7	11	10	9	17	12	14	12	16	11	15	17	20	14	12.1666666666667	10.6666666666667	28.5	24.6666666666667	16	26	28.1666666666667	14	25	37.6666666666667	22	16	41	40	40
808	0	0	0	0	1	1	5	6	5	4	6	3	3	8	4	6	9	13	10	4	10	11	11	14	10	15	10	15	19	16	14	18	15	16	7.66666666666667	28.3333333333333	16.5	11	22.8333333333333	23	22.3333333333333	24.3333333333333	23.5	26.6666666666667	24	24	37	30	40
809	0	0	0	0	0	1	0	3	1	1	2	11	5	3	6	9	5	12	13	8	11	12	14	7	4	13	9	11	23	17	15	21	13	19	17.1666666666667	23	12.5	30	16	26	22.1666666666667	27.3333333333333	22.5	47	35.5	28	21	22	43
810	0	0	0	0	0	1	2	4	3	0	5	4	7	5	3	8	9	14	16	17	14	9	15	7	10	11	20	14	17	17	9	14	3	15	14.3333333333333	21.6666666666667	19	14	27	21	20	26.3333333333333	28.5	25.6666666666667	21	35	31	24	51
811	0	0	0	0	1	0	1	3	3	6	2	5	6	2	7	6	7	10	10	11	12	16	10	16	8	5	9	6	12	9	11	13	19	23	17.3333333333333	16.6666666666667	21.5	12.6666666666667	22.8333333333333	27	27.3333333333333	17	34.5	29	19	26	46	23	37
812	0	0	0	0	2	2	2	3	1	4	4	5	0	4	6	8	6	14	13	11	12	17	12	13	11	18	9	16	11	16	23	15	13	16	15.3333333333333	19.3333333333333	15	18.6666666666667	25.8333333333333	23	26.5	10	16.5	22.3333333333333	31.8333333333333	19	32	27	29
813	0	0	0	0	1	0	1	2	1	1	3	4	3	7	4	6	10	7	16	9	13	13	12	17	6	12	10	13	13	10	19	11	6	13	19.1666666666667	25.3333333333333	14	15.6666666666667	28	20	18.1666666666667	24.6666666666667	27	27	23.8333333333333	37	34	32	40
814	0	0	0	0	0	1	0	0	4	0	2	5	6	2	8	9	6	10	9	14	10	11	11	11	13	18	8	11	11	16	18	21	14	6	14	20.6666666666667	21	21	23.8333333333333	21	22.3333333333333	18	29.5	19	23.8333333333333	34	25	30	26
815	0	0	0	0	1	1	3	2	1	3	3	5	5	8	2	6	7	14	11	9	14	9	10	4	13	6	11	16	12	15	18	13	13	12	11	20.6666666666667	21.5	20	26.8333333333333	28	27.3333333333333	21	18.5	30	32.5	24	32	34	36
816	0	0	0	0	1	3	2	1	3	4	2	4	4	4	2	7	8	11	9	13	6	7	14	10	1	18	8	12	5	13	12	24	10	17	8	16.6666666666667	14.5	21.6666666666667	25.8333333333333	27	11	22.3333333333333	16.5	28.3333333333333	32.8333333333333	27	37	49	28
817	0	0	0	0	1	0	6	2	3	2	5	4	7	7	7	4	6	13	7	15	13	8	9	13	11	14	14	21	14	13	14	12	15	11	20	17	23.5	24.3333333333333	25	16	21	10.3333333333333	23	31.3333333333333	32	27	35	33	32
818	0	0	0	0	1	0	0	5	5	5	1	2	4	6	4	4	10	10	8	13	12	14	5	9	10	12	11	27	10	8	6	13	13	12	13	15.3333333333333	22.5	23.6666666666667	15.3333333333333	21	15.1666666666667	11.6666666666667	20.5	15	39.8333333333333	26	29	38	36
819	0	0	0	0	2	0	3	2	5	1	5	7	3	7	12	3	5	10	16	8	15	13	12	18	12	13	16	16	13	8	8	15	23	13	14.3333333333333	13.3333333333333	23.5	19.6666666666667	19.8333333333333	16	32	24.3333333333333	20	26.6666666666667	27.8333333333333	27	33	30	37
820	0	0	0	0	0	0	2	3	2	1	4	1	5	5	4	7	5	12	11	14	8	10	6	14	19	18	10	12	15	16	7	10	18	14	22.1666666666667	15	30	15	26.8333333333333	13	15.3333333333333	25.3333333333333	24.5	32.3333333333333	25	24	25	27	26
821	0	0	0	0	0	1	3	6	5	4	3	4	3	3	7	4	14	9	11	12	9	13	17	19	15	16	14	14	15	17	22	23	11	11	11	17	16.5	11.6666666666667	23	15	28.1666666666667	20.6666666666667	31	17.6666666666667	26.8333333333333	32	31	26	31
822	0	0	0	0	0	0	2	3	4	4	7	4	3	8	4	8	6	7	18	10	10	8	18	10	9	16	9	6	12	24	11	15	23	12	17.1666666666667	17.6666666666667	27.5	22	19.8333333333333	26	21.1666666666667	27.3333333333333	23.5	27	30.8333333333333	27	42	29	31
823	0	0	0	0	1	0	0	3	2	5	3	4	5	5	4	2	9	15	5	13	14	14	13	11	8	13	19	4	17	9	26	22	17	14	7.33333333333333	17	16.5	24.3333333333333	25	33	21	17	21.5	25	30.8333333333333	27	39	25	31
824	0	0	0	0	0	0	2	2	1	2	3	3	8	4	10	7	8	12	12	13	11	10	8	11	10	16	16	11	18	9	7	14	14	12	15.3333333333333	16	20.5	18	18.8333333333333	25	24.1666666666667	22.3333333333333	30	28.6666666666667	21.8333333333333	40	32	26	32
825	0	0	0	0	0	1	0	5	2	4	1	5	1	6	6	4	5	9	16	6	8	12	15	11	9	4	8	9	12	10	18	17	13	8	17.1666666666667	19.6666666666667	15	13	23.6666666666667	33	30	19.3333333333333	26.5	37	19.8333333333333	30	32	44	36
826	0	0	0	0	0	2	1	4	4	4	6	1	5	9	7	7	7	14	12	9	13	17	12	8	13	9	18	13	17	14	16	15	12	14	17.1666666666667	13.3333333333333	22.5	25	19.8333333333333	18	21	19	22	26.6666666666667	33	26	38	34	36
827	0	0	0	0	1	0	0	3	1	6	5	3	4	2	2	3	2	9	8	14	15	10	8	8	8	6	21	8	15	15	11	12	16	13	26.5	9.33333333333333	14.5	16.6666666666667	20	37	25	34.3333333333333	27	28.3333333333333	15	19	32	23	44
828	0	0	0	0	1	2	0	4	1	1	2	4	7	6	6	7	7	13	9	6	12	8	6	8	9	12	23	7	14	12	17	14	9	11	12	19.3333333333333	20	25.3333333333333	30.8333333333333	27	29	23.3333333333333	24.5	23	36.6666666666667	32	29	22	24
829	0	0	0	0	0	1	4	1	4	2	3	5	3	4	6	5	10	7	13	8	4	7	9	8	13	11	8	17	13	7	9	12	16	27	21.3333333333333	11.6666666666667	15.5	20.3333333333333	18.8333333333333	23	24	30	17	23	28.8333333333333	30	25	39	44
830	0	0	0	0	1	0	3	3	4	5	1	2	2	11	7	3	7	11	6	13	15	12	12	13	12	15	13	15	19	17	15	12	5	8	16.3333333333333	13.3333333333333	20	18	20.8333333333333	20	24.3333333333333	30.6666666666667	31	29.6666666666667	25.8333333333333	27	39	27	47
831	0	0	0	0	1	0	3	2	1	4	1	4	6	5	7	7	12	7	11	11	13	21	9	10	12	15	12	13	19	9	12	16	19	19	5	17	20	23	36.5	29	18	20	37.5	19	32	28	21	33	37
832	0	0	0	0	3	0	3	0	2	2	5	1	5	5	2	4	7	13	12	9	15	8	12	14	13	8	12	13	12	14	13	10	16	14	13	14.3333333333333	21.5	29.3333333333333	23.6666666666667	27	17	19.6666666666667	20	27.6666666666667	30.8333333333333	31	21	27	36
833	0	0	0	0	1	0	2	1	4	2	3	3	9	4	4	7	3	12	4	7	6	7	13	12	11	10	15	15	6	16	15	13	14	12	18	18.3333333333333	16.5	15.3333333333333	19.8333333333333	16	20.3333333333333	23.3333333333333	25.5	22.6666666666667	31	26	29	38	33
834	0	0	0	0	0	1	2	2	3	2	3	4	1	5	2	11	5	6	15	9	10	12	10	17	12	7	3	9	11	19	10	15	15	16	10	16.3333333333333	16.5	18.6666666666667	18.8333333333333	19	27	21.3333333333333	22.5	24.3333333333333	42.5	27	31	36	39
835	0	0	0	0	1	0	1	0	6	1	2	3	4	6	8	8	6	15	13	13	13	13	10	5	11	6	21	11	10	17	16	11	12	16	6.33333333333333	16.3333333333333	27	13.6666666666667	27	10	23.1666666666667	27	26	28.3333333333333	40	31	34	33	34
836	0	0	0	0	0	1	4	3	1	2	1	3	4	7	6	3	18	14	13	20	8	6	12	16	17	12	13	14	21	7	7	20	18	11	13.1666666666667	17.6666666666667	23.5	25.6666666666667	24	34	21	19.3333333333333	23.5	29	27.8333333333333	26	23	38	34
837	0	0	0	0	1	2	3	1	2	3	5	3	4	5	6	5	7	17	10	10	13	13	16	13	6	10	22	11	21	15	14	28	18	22	14	19.3333333333333	24.5	29.3333333333333	25	16	39.3333333333333	28	21	25.3333333333333	37.6666666666667	40	27	29	41
838	0	0	0	0	1	2	1	2	4	2	0	2	6	6	6	9	7	13	10	14	16	15	18	12	15	13	9	11	19	15	12	17	11	11	16.3333333333333	14.3333333333333	26	14	13	19	17.3333333333333	12	21	25	24.8333333333333	26	29	39	46
839	0	0	0	0	1	2	3	3	2	4	0	2	10	9	7	8	3	10	11	14	8	5	10	10	15	11	15	9	9	22	10	15	9	16	12.1666666666667	27.3333333333333	26.5	14.3333333333333	27.8333333333333	34	17.1666666666667	19	27.5	36	20	26	44	37	32
840	0	0	0	0	0	1	3	4	4	5	1	1	7	8	4	6	4	7	14	12	4	9	12	13	9	13	14	18	14	12	25	11	15	11	13	22	26.5	33.6666666666667	19	20	21.3333333333333	30.3333333333333	35.5	33	31.6666666666667	34	34	28	35
841	0	0	0	0	1	3	2	2	1	1	3	3	6	5	2	4	7	11	9	10	18	10	20	7	13	10	14	9	9	10	19	18	11	14	18.1666666666667	13.3333333333333	27	14.6666666666667	32.8333333333333	19	22	22.3333333333333	28.5	37.6666666666667	14.8333333333333	23	32	23	30
842	0	0	0	0	0	2	4	4	3	4	2	3	4	7	1	7	8	12	11	11	10	8	11	11	8	12	17	17	10	12	7	19	11	19	15	23.3333333333333	20.5	16	20.8333333333333	20	28.5	29.3333333333333	18	21	16.6666666666667	28	32	29	35
843	0	0	0	0	0	1	3	4	3	4	2	4	3	8	7	7	4	13	14	9	11	7	12	10	15	11	12	15	22	11	11	13	11	14	16.3333333333333	17.6666666666667	14.5	13.6666666666667	17	17	29	26	17	21	35.6666666666667	39	35	28	23
844	0	0	0	0	1	2	0	4	2	1	1	3	4	7	6	6	7	6	11	18	13	14	11	20	13	16	14	15	7	12	11	14	9	13	14.3333333333333	19.3333333333333	13	19	17.5	18	13.1666666666667	19.3333333333333	29	28	32	31	28	50	35
845	0	0	0	0	1	1	3	1	5	1	5	3	4	10	5	4	9	19	5	10	9	11	7	7	14	12	12	10	12	20	16	7	22	13	7.16666666666667	11.3333333333333	16	18	24	20	23	22	24.5	37	37.6666666666667	25	23	29	31
846	0	0	0	0	0	1	1	3	4	4	4	4	4	6	0	11	6	12	8	14	5	13	11	13	11	11	9	15	12	14	20	7	12	25	7	12.3333333333333	31.5	20.6666666666667	17	27	14.1666666666667	27	29.5	20	28	40	25	38	40
847	0	0	0	0	1	0	1	4	4	2	2	3	4	10	4	6	10	12	8	12	8	8	12	17	12	12	14	12	10	13	19	17	17	12	14	18	21	18.3333333333333	30.8333333333333	17	26	18.3333333333333	30	20.6666666666667	29	35	45	39	35
848	0	0	0	0	0	1	2	3	4	6	4	2	9	3	6	4	11	10	12	19	10	9	12	9	6	14	12	12	10	5	13	12	18	8	14.3333333333333	23	24.5	19.3333333333333	17	31	31	17.3333333333333	25	42.3333333333333	30.8333333333333	31	32	51	35
849	0	0	0	0	1	1	3	2	4	2	2	12	3	9	4	9	10	10	7	10	13	17	8	11	14	6	17	7	13	10	12	16	11	17	12.1666666666667	10	18.5	16	20.8333333333333	28	29	20.6666666666667	32	30	30.6666666666667	25	28	34	30
850	0	0	0	0	0	0	3	1	0	1	3	7	7	2	9	5	4	13	10	7	11	12	13	10	9	9	20	17	19	6	14	15	9	13	16	16	15	31	10.8333333333333	24	27	15.3333333333333	14	32.6666666666667	22	30	37	40	46
851	0	0	0	0	2	1	2	3	1	2	4	3	3	9	5	3	8	7	14	12	10	15	17	16	7	5	11	16	6	12	9	16	15	9	12.1666666666667	19.3333333333333	19	15.3333333333333	32.6666666666667	14	28.1666666666667	15.3333333333333	36	32	41	22	25	27	33
852	0	0	0	0	2	0	2	0	4	2	1	3	7	7	5	5	2	14	17	9	10	9	9	16	5	17	14	11	18	14	16	12	18	19	8.16666666666667	25	18.5	21.6666666666667	18.8333333333333	24	15.1666666666667	21	23.5	21	26	25	21	32	35
853	0	0	0	0	0	1	1	3	3	2	3	4	7	4	4	9	5	12	14	13	16	11	12	8	10	8	7	20	19	19	19	19	17	13	19.5	20	17	21	21.6666666666667	26	25.3333333333333	13.3333333333333	30	33	23	23	21	28	34
854	0	0	0	0	0	0	0	4	4	3	5	3	6	6	5	4	6	12	17	11	8	6	7	9	17	9	15	21	10	12	19	19	14	21	14	13.6666666666667	17.5	14.6666666666667	19	12	28.3333333333333	24.3333333333333	21.5	33	22.8333333333333	29	27	25	38
855	0	0	0	0	1	1	4	8	5	4	4	6	5	7	4	5	9	6	10	9	16	13	14	8	9	5	11	10	14	12	10	11	19	16	18.1666666666667	22.3333333333333	21.5	31	27	31	30.1666666666667	18	32	25	12.8333333333333	33	29	26	29
856	0	0	0	0	3	0	3	3	3	1	0	1	8	1	7	5	4	6	9	14	17	8	10	10	15	10	11	11	12	16	15	16	13	14	15	16	17	16.6666666666667	20.6666666666667	27	17.1666666666667	19.3333333333333	26	24.6666666666667	40.6666666666667	27	40	34	25
857	0	0	0	0	1	1	5	0	4	4	7	5	9	5	7	7	12	13	15	7	10	12	7	8	8	14	11	13	16	11	16	16	17	12	13.1666666666667	19.6666666666667	15.5	9.66666666666667	12.8333333333333	19	27.3333333333333	23.3333333333333	21.5	25.6666666666667	28	28	23	38	50
858	0	0	0	0	1	1	0	2	6	2	0	6	5	8	8	5	4	6	15	14	11	13	14	10	8	8	18	9	10	12	8	16	13	18	11.1666666666667	13	11	35.3333333333333	25	32	18.1666666666667	22.3333333333333	20	28.6666666666667	26	30	25	34	38
859	0	0	0	0	0	2	4	3	1	4	4	4	3	9	6	6	6	16	12	21	10	7	11	8	11	14	10	21	14	22	12	19	13	16	16.1666666666667	14	17	15.6666666666667	24	31	28	33.6666666666667	25	24.3333333333333	30.5	35	48	22	41
860	0	0	0	0	1	1	1	2	2	2	2	2	5	8	4	11	6	5	11	7	7	10	7	13	13	13	8	16	14	11	14	14	11	21	13	8	27	23.6666666666667	23.8333333333333	29	27.1666666666667	31.3333333333333	13.5	25.6666666666667	34.8333333333333	32	36	29	36
861	0	0	0	0	2	1	1	2	2	4	4	4	4	5	7	5	9	7	15	6	12	13	15	10	13	9	16	10	15	13	10	13	12	14	14	28.6666666666667	15	27	20.6666666666667	13	26.1666666666667	23.3333333333333	25.5	37	23.6666666666667	25	25	30	24
862	0	0	0	0	3	1	4	3	1	6	3	2	4	8	1	8	8	9	13	14	6	7	9	10	12	18	14	9	14	9	16	16	22	9	16.1666666666667	21	17	16.6666666666667	27.6666666666667	19	21.1666666666667	19.6666666666667	21	40.3333333333333	30	35	28	15	38
863	0	0	0	0	0	2	1	2	3	3	2	7	3	7	5	3	10	7	18	13	8	6	13	9	21	13	13	13	11	12	12	15	14	6	15.3333333333333	15.6666666666667	19	27	22.8333333333333	20	28.3333333333333	20.3333333333333	12.5	32	31	23	28	41	29
864	0	0	0	0	2	2	2	3	4	3	2	4	3	6	7	7	7	16	15	10	14	6	9	17	6	12	16	12	16	15	15	12	13	15	12.1666666666667	8	24	21	15.6666666666667	17	17.1666666666667	26.3333333333333	34	33.6666666666667	27.8333333333333	38	34	41	43
865	0	0	0	0	0	1	3	5	0	4	2	1	8	4	6	5	6	10	12	7	10	9	15	13	14	8	23	12	18	14	17	12	15	18	16.1666666666667	23	17.5	22	22	24	26.1666666666667	24.3333333333333	14.5	26.6666666666667	29	33	28	28	32
866	0	0	0	0	0	0	2	3	0	3	3	2	3	5	5	3	6	13	13	10	12	10	5	11	12	9	12	13	18	11	18	13	11	8	11.3333333333333	11.6666666666667	21.5	15.6666666666667	31.8333333333333	26	20.1666666666667	23.3333333333333	26	24.3333333333333	21	25	26	30	40
867	0	0	0	0	1	1	2	2	4	4	4	2	4	7	5	8	4	15	13	3	12	12	9	9	9	12	15	8	11	14	14	13	13	17	15.1666666666667	24	16	19	25	21	24.1666666666667	21	26	24.3333333333333	37.6666666666667	30	31	38	41
868	0	0	0	0	2	2	2	4	2	1	2	4	5	4	9	12	6	5	12	8	13	10	14	10	8	7	8	17	13	17	15	11	10	11	11.3333333333333	27.3333333333333	22	20	11	18	23.1666666666667	18.6666666666667	26	36.6666666666667	26.8333333333333	32	25	22	34
869	0	0	0	0	0	1	1	3	2	3	6	2	5	4	5	4	10	9	7	8	8	12	14	23	10	8	13	14	19	14	10	20	11	26	15.1666666666667	14	17.5	11.6666666666667	26.8333333333333	23	20	33.3333333333333	19.5	20	29.8333333333333	31	43	41	36
870	0	0	0	0	0	0	1	6	4	1	2	6	3	13	3	9	8	12	10	10	11	12	6	6	6	9	13	5	18	18	12	22	16	14	9.5	15.3333333333333	22.5	22.3333333333333	22.5	21	18	20.3333333333333	37	26.6666666666667	44.3333333333333	36	27	20	39
871	0	0	0	0	1	1	3	2	7	3	2	7	7	4	6	4	6	18	9	13	10	6	6	12	13	14	15	15	19	16	12	18	23	15	17.1666666666667	15.3333333333333	16	15.6666666666667	22	23	28.1666666666667	31	25.5	24.6666666666667	20.8333333333333	33	19	27	40
872	0	0	0	0	0	1	3	1	1	2	7	3	4	4	4	3	9	12	13	10	8	11	11	11	16	14	16	13	14	20	18	19	11	14	16	23	18	22	31.8333333333333	13	22	24.3333333333333	18	27.6666666666667	33	24	29	34	30
873	0	0	0	0	1	2	2	2	4	1	0	7	1	3	7	4	6	15	9	10	17	7	13	6	12	10	16	14	8	9	7	10	10	8	15.3333333333333	20	20	26.3333333333333	27	21	14.1666666666667	15	25	17.6666666666667	30.6666666666667	28	35	22	38
874	0	0	0	0	0	2	3	1	3	0	2	7	2	6	3	8	11	11	10	7	6	9	13	10	7	7	13	16	14	13	26	13	11	8	16.1666666666667	10.3333333333333	21	16	22	31	34.5	32.3333333333333	28.5	27	19.8333333333333	43	22	46	28
875	0	0	0	0	0	1	2	3	4	4	2	4	5	3	4	4	8	12	9	16	4	14	10	11	10	14	16	11	9	12	12	10	18	24	15	13	28	9	25.8333333333333	26	27	35.3333333333333	18	35.6666666666667	24.8333333333333	38	24	27	30
876	0	0	0	0	1	0	1	4	4	4	1	3	6	7	4	6	10	9	15	8	9	9	13	18	8	12	16	18	14	10	20	22	14	13	8.16666666666667	15	22	14.6666666666667	22	24	20	27.3333333333333	11	28.6666666666667	32.3333333333333	30	26	29	35
877	0	0	0	0	0	0	0	5	7	1	4	3	3	6	5	8	3	17	17	8	21	8	10	14	11	4	11	10	17	15	6	6	14	18	11.3333333333333	16.3333333333333	11	16.6666666666667	24.8333333333333	42	24.3333333333333	24.3333333333333	25.5	30.6666666666667	26	21	30	44	43
878	0	0	0	0	4	0	2	2	3	6	5	8	7	4	5	4	7	13	8	8	10	12	13	8	7	13	13	9	16	13	17	14	12	10	14.3333333333333	16.6666666666667	23.5	10.3333333333333	22	24	27.1666666666667	18	37	34	32	56	27	43	43
879	0	0	0	0	1	1	0	5	3	5	2	6	2	3	5	2	7	16	10	10	3	16	5	16	13	14	16	14	20	14	12	5	10	24	10.6666666666667	21.3333333333333	26	15.3333333333333	10.8333333333333	20	34.3333333333333	29.3333333333333	29.5	21	16.8333333333333	30	38	39	28
880	0	0	0	0	2	1	2	1	4	3	1	3	4	5	8	8	11	13	6	15	11	4	5	11	16	14	15	12	13	14	13	10	16	8	11.5	20.6666666666667	14	18	19	31	20.1666666666667	36.3333333333333	29	23.3333333333333	23.8333333333333	23	31	33	26
881	0	0	0	0	3	1	1	1	4	0	3	2	5	10	6	4	5	12	8	8	12	10	13	9	19	13	16	13	9	14	11	14	16	21	16.1666666666667	20.3333333333333	16	16.6666666666667	20	25	35.1666666666667	20.3333333333333	26	23	22.8333333333333	22	26	28	41
882	0	0	0	0	3	1	6	3	3	3	2	8	7	8	9	7	5	21	6	8	8	10	11	11	14	9	12	17	16	18	9	22	16	15	11	27.6666666666667	21.5	18.3333333333333	41	20	21.1666666666667	17	24	20.3333333333333	29	23	38	35	33
883	0	0	0	0	0	1	3	2	2	5	3	2	7	5	6	8	7	11	15	11	9	9	11	7	11	12	14	20	17	19	7	11	9	13	12	20.3333333333333	17.5	20.6666666666667	22	20	27.3333333333333	19.3333333333333	21.5	17	33.6666666666667	28	40	34	38
884	0	0	0	0	3	1	2	6	1	2	6	6	5	6	5	5	4	11	12	21	6	15	7	12	6	9	11	7	19	12	12	21	14	18	15.1666666666667	13	27	19.6666666666667	22	12	25.3333333333333	27.3333333333333	13.5	31	23	28	32	39	30
885	0	0	0	0	0	0	1	3	3	3	6	6	3	4	4	1	5	8	15	13	10	12	7	10	8	18	7	9	18	18	15	13	20	15	21.1666666666667	19.3333333333333	20.5	20.6666666666667	26	28	21.1666666666667	19.3333333333333	29	21	45.8333333333333	31	42	33	37
886	0	0	0	0	0	2	3	5	6	2	4	6	3	4	3	6	10	13	15	12	13	13	12	8	12	15	11	10	10	12	18	11	9	13	10	21.6666666666667	17.5	25.6666666666667	19	35	40	26.6666666666667	23.5	15.6666666666667	16.8333333333333	44	36	33	29
887	0	0	0	0	1	0	1	0	1	2	2	4	5	9	6	5	8	9	13	10	12	11	11	15	15	9	20	17	10	18	13	10	9	16	22.3333333333333	15	33	34.6666666666667	22	24	24	27.6666666666667	36	33.3333333333333	13.8333333333333	51	38	41	41
888	0	0	0	0	1	0	2	2	1	4	0	4	6	7	6	4	10	7	9	12	21	12	9	10	12	15	14	17	19	14	13	9	8	17	13.1666666666667	20	15	13.6666666666667	17.6666666666667	23	27.3333333333333	16.6666666666667	19	25	25.6666666666667	41	36	45	44
889	0	0	0	0	4	1	2	2	5	2	4	4	6	7	5	6	4	7	10	7	10	10	9	8	13	8	20	16	9	10	16	10	10	12	11.1666666666667	21.3333333333333	16.5	18.3333333333333	20.8333333333333	28	31.6666666666667	24.3333333333333	23.5	14	36	37	28	35	29
890	0	0	0	0	0	0	3	4	1	2	1	5	4	9	7	5	6	10	14	8	8	14	8	5	14	17	17	18	17	17	13	19	11	15	18.3333333333333	28	12.5	16	14	19	18	14	27.5	21	27	32	19	34	25
891	0	0	0	0	2	3	1	3	2	1	4	6	5	5	4	9	6	15	16	10	11	17	11	6	7	12	13	15	9	16	11	11	15	18	8.16666666666667	7.33333333333333	27	18	24.6666666666667	33	15	28.3333333333333	17.5	24	25.8333333333333	32	33	39	46
892	0	0	0	0	2	0	3	4	2	6	3	3	4	9	8	3	11	21	9	12	8	19	12	9	11	10	8	12	15	20	16	8	9	9	13	22	19	22	30.6666666666667	22	12.3333333333333	29	15	25.6666666666667	19.5	31	35	48	34
893	0	0	0	0	0	1	1	2	1	1	2	4	7	9	5	6	4	13	13	8	12	12	16	14	12	9	10	9	13	16	16	17	21	16	17.1666666666667	17.3333333333333	17	17	18.8333333333333	30	24	21.6666666666667	21.5	40	35	25	12	31	37
894	0	0	0	0	3	0	3	2	6	1	1	2	6	6	1	7	8	9	5	16	12	13	13	12	6	20	20	11	17	18	16	19	9	21	7.16666666666667	10	15	23.3333333333333	29.8333333333333	24	17	31.3333333333333	30.5	27	40.8333333333333	22	29	39	54
895	0	0	0	0	1	0	0	6	1	4	2	7	7	4	6	9	8	10	12	7	13	13	9	14	12	17	8	14	13	14	12	16	16	19	19.1666666666667	18.3333333333333	22.5	12	23.6666666666667	19	26.5	20.6666666666667	28	13.6666666666667	29	39	35	38	18
896	0	0	0	0	0	1	5	2	3	5	4	7	4	6	6	4	9	9	13	13	9	10	13	7	8	19	13	14	15	18	13	15	19	12	22	14.3333333333333	12.5	22.6666666666667	28.8333333333333	44	23.1666666666667	24.3333333333333	33	26.6666666666667	37.5	27	27	32	26
897	0	0	0	0	1	1	2	4	5	2	2	4	3	5	6	8	6	7	10	15	9	11	10	7	10	12	10	16	8	14	9	19	14	10	7.33333333333333	8.66666666666667	20	19	24.1666666666667	15	39.1666666666667	29.6666666666667	31.5	30	26	32	29	50	42
898	0	0	0	0	0	0	0	0	6	6	5	2	6	5	6	4	7	7	15	16	9	3	9	15	12	14	5	9	15	10	15	14	9	12	12	22.3333333333333	14.5	22.6666666666667	22.6666666666667	23	21	22	32.5	24	22.6666666666667	32	26	31	38
899	0	0	0	0	1	1	0	2	3	6	4	0	4	6	3	7	6	8	12	10	16	15	16	13	8	13	11	14	14	5	8	12	11	16	8.5	13	15.5	28.3333333333333	20.8333333333333	24	28	18.6666666666667	25	25.6666666666667	29.8333333333333	43	34	28	46
900	0	0	0	0	0	1	2	1	4	4	7	1	4	7	6	4	7	12	13	10	17	5	9	11	7	6	14	12	9	13	17	10	22	22	15.6666666666667	12	18	24	23.1666666666667	25	25.5	24.3333333333333	22.5	27	29.8333333333333	25	20	35	47
901	0	0	0	0	0	2	3	0	3	4	4	2	11	7	6	6	4	16	13	8	9	11	8	18	15	16	11	7	20	9	18	25	19	18	11.3333333333333	18	18	31	24	24	28.1666666666667	24	21	22.6666666666667	27	19	27	34	36
902	0	0	0	0	1	0	4	2	1	4	2	3	5	7	8	8	13	6	13	16	9	7	11	9	11	16	11	15	17	20	12	14	19	12	10.1666666666667	16.3333333333333	9.5	11.6666666666667	22.8333333333333	32	18.1666666666667	24.3333333333333	39	31.3333333333333	19	24	37	29	37
903	0	0	0	0	2	1	3	1	2	2	5	1	2	11	5	4	11	7	9	7	13	10	13	18	9	14	14	14	26	14	16	14	16	10	16	14	22	22.6666666666667	20.5	22	20.3333333333333	17	30	23.6666666666667	30.5	30	24	35	31
904	0	0	0	0	0	0	7	2	4	6	3	6	1	6	7	8	7	14	10	6	8	6	13	14	8	11	7	14	18	13	19	11	8	17	14	23	16.5	32.6666666666667	27.8333333333333	26	24	11	32	31.6666666666667	28	34	25	21	46
905	0	0	0	0	2	0	2	3	1	0	6	6	5	4	2	11	9	16	10	3	7	6	9	2	14	7	16	11	15	15	16	9	6	23	13.3333333333333	18	18	23	25.6666666666667	22	21.1666666666667	19.3333333333333	27	23	27	21	44	28	36
906	0	0	0	0	3	1	3	4	2	5	2	7	4	7	7	8	7	12	8	7	10	6	9	11	12	15	11	16	13	14	15	12	17	9	13.3333333333333	18.6666666666667	18	21.3333333333333	31	23	25	21	27.5	29	33.6666666666667	38	28	35	39
907	0	0	0	0	2	1	1	3	1	1	1	3	4	3	8	3	10	14	18	12	11	14	9	4	10	7	15	14	19	15	15	17	15	22	8.33333333333333	20.3333333333333	23.5	26.3333333333333	24	19	27	21	20	17.6666666666667	34.6666666666667	28	26	38	39
908	0	0	0	0	2	1	4	3	6	2	2	4	7	4	11	7	3	7	6	12	15	11	11	9	10	7	11	14	15	17	11	23	18	13	24.1666666666667	18	25	27	11.8333333333333	21	13.1666666666667	24.3333333333333	26.5	22	17	31	22	28	45
909	0	0	0	0	2	3	2	5	5	3	4	8	0	4	8	10	6	6	13	8	11	11	11	12	19	2	11	9	18	16	16	20	18	10	17.1666666666667	20.6666666666667	19.5	22	29	23	20	33	21	25.6666666666667	22.8333333333333	30	37	24	40
910	0	0	0	0	3	0	1	4	6	6	5	2	4	8	1	10	4	9	12	14	14	12	16	11	13	18	11	11	10	19	14	17	20	20	5.33333333333333	21.3333333333333	13.5	16.6666666666667	25	26	19.1666666666667	25.3333333333333	19	31	29	37	28	39	39
911	0	0	0	0	2	1	4	4	2	0	1	7	4	3	6	4	5	9	9	11	9	9	13	11	7	18	16	15	17	17	24	11	15	9	20.5	21.6666666666667	8.5	8	22	28	16	14	28	18	25	33	14	16	41
912	0	0	0	0	1	3	2	3	0	1	4	5	7	12	5	5	8	8	6	10	14	11	14	9	13	9	11	7	15	19	17	16	14	12	17.3333333333333	16.3333333333333	16	16.6666666666667	17	23	28	14	19	22	32.5	37	26	26	32
913	0	0	0	0	0	0	0	1	3	4	2	6	2	2	4	7	6	9	7	14	7	11	15	15	16	8	12	19	16	9	10	15	8	18	19.3333333333333	21.3333333333333	10.5	30.3333333333333	21	23	26.3333333333333	27	14.5	17	19	26	35	31	34
914	0	0	0	0	0	1	3	2	0	6	3	7	7	6	2	9	7	11	11	17	11	16	7	13	10	8	7	14	9	23	11	12	10	24	19.1666666666667	22	22.5	23	20.8333333333333	27	17.3333333333333	15	19	31	27.6666666666667	33	39	30	44
915	0	0	0	0	1	0	0	5	3	0	3	1	2	4	13	7	5	9	12	11	14	10	9	4	8	18	9	21	21	18	15	25	19	26	12	23	19.5	21.6666666666667	33	27	24	30	26	31	24	17	16	28	44
916	0	0	0	0	1	1	0	2	3	2	6	7	7	5	11	7	4	10	13	11	12	15	8	13	14	13	12	13	20	17	11	9	5	18	17	12	23.5	7.66666666666667	32	31	33.6666666666667	29.6666666666667	20	29.3333333333333	35.8333333333333	30	25	47	34
917	0	0	0	0	1	1	2	4	3	2	2	4	2	3	3	4	7	6	9	17	11	12	8	11	19	17	13	8	19	15	19	11	17	13	16.6666666666667	21.3333333333333	20	17.3333333333333	25.8333333333333	24	26.5	23.3333333333333	15	31.3333333333333	35.5	34	30	40	32
918	0	0	0	0	3	2	1	1	3	6	0	2	9	9	7	5	6	11	17	8	10	9	8	20	14	18	14	8	14	20	11	9	12	14	10.3333333333333	22	21	30	31.6666666666667	20	29	13	25.5	33.6666666666667	32	23	19	32	28
919	0	0	0	0	0	3	0	5	3	1	0	5	5	6	4	3	5	15	15	11	12	11	7	15	14	16	19	17	12	13	15	9	19	13	10	16	19	15	25.8333333333333	31	35.3333333333333	18	14.5	35	37.3333333333333	40	22	40	43
920	0	0	0	0	0	2	0	0	4	1	1	5	6	6	4	4	6	13	4	6	10	12	11	11	6	10	18	8	14	15	20	16	17	15	9	22.3333333333333	24	17	28.6666666666667	30	30.3333333333333	23.3333333333333	21.5	22.6666666666667	28.5	41	19	33	30
921	0	0	0	0	1	1	4	1	2	1	1	4	5	10	8	9	2	10	9	12	13	10	11	11	17	12	17	14	11	15	15	9	17	13	19.3333333333333	12.3333333333333	16	17	19.8333333333333	28	16.1666666666667	25.6666666666667	21	29.3333333333333	30.8333333333333	17	47	28	19
922	0	0	0	0	0	4	0	4	2	5	3	2	5	8	9	8	2	7	13	6	12	10	7	13	8	11	11	12	17	10	26	14	13	16	18	14.3333333333333	12	10	11.8333333333333	24	19.1666666666667	22.6666666666667	23	19.6666666666667	26	33	30	37	28
923	0	0	0	0	1	1	0	3	2	3	3	4	3	6	5	6	10	17	10	8	11	11	8	5	10	9	4	11	14	19	14	15	15	14	15.1666666666667	16	25.5	20.6666666666667	20	26	29.5	23	21.5	20.6666666666667	22.8333333333333	37	31	29	25
924	0	0	0	0	1	0	2	1	6	1	5	5	3	4	6	2	9	12	12	11	8	13	14	9	7	13	11	12	18	16	21	12	8	14	12.5	19	14.5	16	22	30	23.1666666666667	29	36	37.6666666666667	16	31	29	24	32
925	0	0	0	0	1	2	2	3	3	1	3	6	1	4	6	6	8	11	15	13	6	10	12	9	10	8	10	21	17	14	15	16	14	17	11.1666666666667	19	15	17.3333333333333	24.6666666666667	23	24	30.6666666666667	11	26.6666666666667	21	20	26	40	34
926	0	0	0	0	0	1	3	3	2	5	4	3	5	5	9	4	4	13	16	11	19	9	10	10	13	18	14	11	13	18	16	12	17	12	14.3333333333333	10.3333333333333	16.5	26	14.8333333333333	23	24.1666666666667	26.6666666666667	30	36.6666666666667	28.6666666666667	40	30	44	34
927	0	0	0	0	0	0	1	1	5	4	2	4	3	7	9	8	7	7	7	12	9	12	13	11	17	10	12	21	13	13	14	17	11	20	16.1666666666667	16.3333333333333	15	21	29	22	14.3333333333333	22	21.5	16	25.5	26	32	47	43
928	0	0	0	0	0	1	2	3	5	2	1	4	5	10	5	4	5	12	10	10	16	10	7	9	10	8	13	12	22	5	14	14	14	15	17.1666666666667	15.3333333333333	16.5	22.6666666666667	20	19	31.3333333333333	22.6666666666667	24	29	37.8333333333333	29	37	33	32
929	0	0	0	0	1	2	4	5	2	2	1	0	8	3	12	9	7	6	14	5	13	10	10	5	7	15	14	13	11	13	19	16	7	19	8.16666666666667	23	13	30	28	32	27.3333333333333	26	29	29	12.8333333333333	35	23	32	37
930	0	0	0	0	0	1	1	2	5	4	4	4	5	4	4	3	7	13	12	16	12	15	10	10	12	13	8	7	14	10	17	21	19	32	13.5	15.3333333333333	19.5	24	35	28	29.1666666666667	28	18	23	20	35	24	38	38
931	0	0	0	0	1	3	1	4	3	1	3	5	5	1	9	0	9	10	15	14	7	14	8	9	10	20	12	13	14	20	14	10	11	12	13	19.6666666666667	17	12.6666666666667	22	15	23.3333333333333	19	24.5	33.6666666666667	31	30	19	35	35
932	0	0	0	0	0	1	3	3	5	1	3	6	2	4	6	11	6	13	13	7	15	11	13	1	13	14	12	14	6	11	15	9	18	14	11	12.3333333333333	25	24	19.8333333333333	20	26	29	23.5	26.6666666666667	24	24	30	36	45
933	0	0	0	0	0	2	2	1	4	2	2	5	3	6	4	9	2	13	7	11	9	8	9	11	7	12	8	17	11	16	12	15	11	12	12.1666666666667	27.3333333333333	15.5	26.6666666666667	25.8333333333333	16	19	27	30	25	19.8333333333333	30	38	34	45
934	0	0	0	0	0	1	1	0	3	3	3	8	4	5	10	8	6	11	15	6	15	9	14	10	18	17	10	18	13	16	12	6	12	14	14	19.3333333333333	13	27	27.8333333333333	16	24	29.3333333333333	23.5	25.6666666666667	26.6666666666667	39	33	31	14
935	0	0	0	0	0	0	2	4	4	0	2	5	8	5	5	4	5	12	15	8	13	8	10	9	7	11	12	16	11	19	11	12	14	22	16.3333333333333	14.3333333333333	20	20.6666666666667	18.8333333333333	24	22.1666666666667	21	24	14	13.5	28	37	27	40
936	0	0	0	0	0	0	3	2	8	1	5	6	7	9	4	2	3	13	3	12	7	15	13	13	9	16	13	17	6	15	11	11	15	12	19	13	21.5	26.6666666666667	20.8333333333333	15	19	29.3333333333333	19.5	23	24	41	40	35	24
937	0	0	0	0	0	1	2	6	4	2	4	5	2	7	3	4	7	14	12	15	12	21	11	11	13	12	10	20	19	11	15	14	10	16	20.1666666666667	18	31.5	17.6666666666667	20.6666666666667	26	35.3333333333333	29.3333333333333	17.5	28	28.6666666666667	25	40	33	22
938	0	0	0	0	0	1	2	1	3	2	4	6	6	8	7	1	4	9	11	6	10	16	15	12	10	13	11	6	20	13	13	9	18	18	10	7	18	19	21	14	23.1666666666667	32	24	17	17	12	28	20	38
939	0	0	0	0	1	1	1	3	2	1	4	3	7	8	6	4	4	10	6	9	9	17	12	7	11	10	16	23	13	20	3	23	12	14	15.1666666666667	12.3333333333333	24.5	28	35.6666666666667	29	25	22.3333333333333	26.5	25.6666666666667	23	20	25	41	41
940	0	0	0	0	1	0	3	0	4	0	2	3	4	4	3	8	7	5	16	13	7	11	7	10	9	15	12	13	7	19	11	12	6	11	13.3333333333333	13	13	15.6666666666667	32	20	20	15	31	21	27.6666666666667	31	31	38	39
941	0	0	0	0	2	1	2	4	3	7	4	3	6	4	6	6	6	5	9	10	13	13	9	16	9	5	15	13	6	21	10	14	19	18	11	7	25.5	26.6666666666667	25.8333333333333	28	19.3333333333333	19	21.5	14	26.6666666666667	36	25	40	35
942	0	0	0	0	0	1	1	6	2	4	3	3	3	9	7	5	10	11	9	8	12	17	7	7	9	8	17	20	10	12	18	12	12	15	15.1666666666667	16.6666666666667	13.5	19.3333333333333	25.8333333333333	26	32	19	36	35.6666666666667	30.6666666666667	27	33	36	44
943	0	0	0	0	0	1	2	3	1	5	3	1	9	4	6	5	10	11	11	8	10	7	20	6	8	15	13	10	14	15	12	11	10	20	12	18.6666666666667	11.5	20.6666666666667	25	32	18.1666666666667	19.6666666666667	22	28.6666666666667	25.8333333333333	25	23	26	53
944	0	0	0	0	1	0	3	3	1	3	3	5	5	5	5	7	12	10	10	10	11	6	18	12	13	6	16	12	12	13	21	23	17	15	7.16666666666667	18	26.5	16.3333333333333	25.8333333333333	25	25	29.3333333333333	20.5	26	22	20	25	43	47
945	0	0	0	0	0	3	1	5	1	3	1	8	7	6	3	6	8	13	12	10	10	8	10	10	11	8	25	13	23	17	19	12	13	12	15.1666666666667	16.6666666666667	23	27	19	27	23	22.6666666666667	14	29.3333333333333	27.8333333333333	28	25	41	24
946	0	0	0	0	0	1	1	6	1	2	3	2	9	8	8	6	10	10	16	9	9	8	12	16	9	20	8	18	16	16	19	7	14	4	15.1666666666667	17.3333333333333	16.5	16	21	19	24.1666666666667	29.3333333333333	31	34	18.8333333333333	24	23	38	35
947	0	0	0	0	2	2	0	2	3	3	2	5	9	7	5	3	6	12	9	10	8	9	13	12	11	17	14	18	7	12	15	13	17	14	20.1666666666667	26	22	13.6666666666667	22	22	17.1666666666667	28	33.5	37.6666666666667	20.5	42	39	32	43
948	0	0	0	0	0	0	1	4	6	0	6	3	5	4	9	7	4	9	6	11	9	14	15	13	9	8	17	8	12	21	19	11	18	14	10	21	25	16	27.8333333333333	24	22	16.6666666666667	35	20.6666666666667	32	33	30	29	19
949	0	0	0	0	0	1	4	2	4	3	7	4	9	6	4	8	9	9	12	8	15	11	5	11	14	9	18	8	10	14	20	14	13	13	16	20	15.5	30	17	26	24	27.3333333333333	20	29	18.8333333333333	27	24	31	45
950	0	0	0	0	1	0	2	4	5	2	0	2	5	8	4	6	5	14	10	11	8	13	10	11	9	9	15	17	12	9	15	18	13	11	7	17	15	22.3333333333333	22.6666666666667	18	22.1666666666667	23.3333333333333	27.5	27	21	28	22	31	31
951	0	0	0	0	2	1	2	2	2	1	3	4	6	6	4	4	10	13	14	11	7	8	10	15	14	7	12	13	18	8	16	19	10	14	11	11	19	21.6666666666667	14	18	17	21	15	32.3333333333333	22.6666666666667	32	34	33	30
952	0	0	0	0	0	0	2	3	0	4	3	6	6	7	6	10	9	11	10	11	11	9	6	9	8	18	9	6	14	26	9	14	15	12	15.3333333333333	27	14	24.6666666666667	29	22	22	19.6666666666667	25	25	42.8333333333333	34	23	33	37
953	0	0	0	0	1	0	3	4	1	6	3	1	5	3	8	11	8	11	10	4	11	12	14	7	7	11	17	12	12	17	14	17	13	10	29.1666666666667	12.6666666666667	25.5	16.6666666666667	22	17	28.1666666666667	27.6666666666667	20	26.6666666666667	24.8333333333333	32	28	33	24
954	0	0	0	0	2	0	1	8	3	3	4	8	3	4	8	5	7	8	13	19	14	8	13	11	12	10	9	10	19	3	11	18	10	12	10	19	15.5	22	22	29	22	23.3333333333333	25.5	25.3333333333333	31.5	21	35	38	22
955	0	0	0	0	1	1	1	4	3	2	6	4	4	5	8	6	3	13	5	16	12	6	14	8	10	17	22	11	9	14	19	12	11	21	17	10	23	27.6666666666667	19.5	13	18	18.3333333333333	26.5	36	24	18	28	26	26
956	0	0	0	0	1	0	2	2	1	3	1	7	6	6	5	6	9	21	9	8	9	8	17	8	15	10	11	14	14	9	8	13	16	9	19.1666666666667	13.3333333333333	29	32.6666666666667	23.8333333333333	27	34.1666666666667	22.6666666666667	18	32.6666666666667	20	32	28	33	33
957	0	0	0	0	2	1	3	3	3	3	3	3	5	9	5	3	7	13	14	12	16	10	12	13	14	15	14	13	14	24	13	10	21	16	10	14.3333333333333	17.5	26	29	29	20.1666666666667	24	35	34.6666666666667	30	22	37	39	34
958	0	0	0	0	1	1	3	2	2	1	3	2	6	4	5	13	10	7	13	13	5	10	8	11	17	17	8	15	13	9	12	15	22	16	19.1666666666667	19	17	23.6666666666667	21	17	20.1666666666667	21	29.5	27	22.8333333333333	21	34	31	27
959	0	0	0	0	1	0	3	4	3	2	2	2	3	3	3	5	6	17	8	8	16	7	9	14	17	7	6	9	17	17	9	21	16	13	19.5	30	16.5	18	19	21	20.1666666666667	20	30	30	31.8333333333333	25	36	30	23
960	0	0	0	0	1	2	0	1	4	1	5	2	7	7	6	10	7	10	11	8	8	12	8	6	6	15	15	10	15	10	18	15	16	12	13.1666666666667	23.3333333333333	17.5	22	27.3333333333333	22	28.3333333333333	22.3333333333333	22	26.6666666666667	36.6666666666667	25	42	43	40
961	0	0	0	0	0	2	1	1	2	3	4	2	2	6	9	4	10	12	18	9	8	15	14	8	11	15	11	18	12	13	19	22	17	18	13.3333333333333	19.3333333333333	17	22.3333333333333	25.8333333333333	28	28	21.6666666666667	19.5	42.3333333333333	25	21	35	37	36
962	0	0	0	0	3	1	0	1	2	1	1	6	4	6	7	3	7	11	12	14	4	11	9	10	15	12	24	11	21	6	11	9	15	24	20.1666666666667	15.3333333333333	22	17	19.8333333333333	19	17.1666666666667	15	25	24.6666666666667	29	39	37	32	33
963	0	0	0	0	2	0	3	1	3	1	1	4	6	6	9	3	7	11	7	8	15	11	12	14	15	6	14	17	11	25	17	22	14	11	17.1666666666667	18	27	21	36.6666666666667	29	27.3333333333333	28.6666666666667	27.5	21.6666666666667	26	38	34	44	43
964	0	0	0	0	1	1	1	3	4	4	3	6	6	8	5	6	12	8	7	14	9	15	9	10	10	14	11	13	19	15	18	13	7	12	17.3333333333333	20.6666666666667	11	13.6666666666667	16.8333333333333	21	25.1666666666667	21.3333333333333	27	31.6666666666667	31	33	32	36	24
965	0	0	0	0	0	1	3	2	2	3	4	1	5	6	8	8	5	5	12	6	11	12	11	14	8	12	6	16	12	17	10	10	16	11	12.1666666666667	18.6666666666667	26.5	23.6666666666667	17.8333333333333	21	17.1666666666667	22	27	27	31.5	23	29	27	29
966	0	0	0	0	2	3	2	0	1	5	1	6	3	7	5	10	11	10	14	13	10	14	14	9	9	13	12	11	10	17	19	16	14	15	14	11	18	27.6666666666667	19	16	28	28.6666666666667	28	29.6666666666667	29	30	27	38	32
967	0	0	0	0	1	0	2	3	0	3	3	5	6	9	7	7	10	11	13	8	8	11	16	12	15	9	22	19	18	16	19	20	15	25	20	23	22	18	24.8333333333333	26	15.1666666666667	20.3333333333333	23	21.6666666666667	27	36	34	47	48
968	0	0	0	0	1	0	2	3	6	1	6	7	4	5	4	6	7	10	11	12	9	10	7	9	12	13	16	11	16	9	2	18	12	16	12	21	32.5	9.66666666666667	21.6666666666667	24	27.1666666666667	22.3333333333333	27	23.6666666666667	24	33	28	49	31
969	0	0	0	0	0	0	0	3	1	0	1	3	4	3	5	2	12	21	12	9	14	11	10	11	14	15	3	8	10	12	20	10	17	20	16.6666666666667	19.3333333333333	21.5	22	25.3333333333333	21	18	28	25	38.3333333333333	35.8333333333333	44	35	47	34
970	0	0	0	0	3	0	4	5	3	0	3	4	5	9	4	4	5	15	15	13	13	6	10	6	17	15	15	12	14	9	10	12	20	21	15	12.6666666666667	23.5	22.6666666666667	16	35	34.1666666666667	30.3333333333333	21	28	25	27	29	39	43
971	0	0	0	0	1	1	3	3	1	4	1	5	2	7	9	9	6	12	15	19	18	14	16	11	16	12	19	8	13	12	11	8	13	13	10	13	17	20	14.6666666666667	30	18.1666666666667	16.6666666666667	26.5	25.3333333333333	28	36	34	44	39
972	0	0	0	0	0	0	3	1	3	2	5	4	9	9	9	4	9	9	7	6	9	10	11	11	8	10	14	14	5	14	14	20	7	14	14.1666666666667	13	20	27.6666666666667	14	21	27.5	28	21.5	35	20.6666666666667	29	23	38	27
973	0	0	0	0	1	2	2	1	3	4	2	3	4	0	0	4	7	16	17	7	18	7	18	14	7	17	8	11	13	22	16	15	12	12	15	12	19	17.3333333333333	21.8333333333333	22	16.1666666666667	15.6666666666667	20	23.3333333333333	32.6666666666667	26	37	29	42
974	0	0	0	0	0	0	1	1	3	1	3	2	5	10	4	9	8	9	9	9	19	15	13	14	16	21	7	23	15	15	14	17	7	14	20.1666666666667	16	19	22.6666666666667	30.6666666666667	12	33.3333333333333	23	18.5	31.3333333333333	36	34	25	35	28
975	0	0	0	0	1	0	3	3	2	4	3	5	5	10	5	3	5	10	15	13	9	10	12	15	11	12	21	14	15	19	9	16	13	7	11	8.33333333333333	19.5	17.3333333333333	25.8333333333333	28	23	25	26	27	25	42	37	47	40
976	0	0	0	0	0	0	2	2	1	0	2	5	8	4	4	7	10	11	12	13	7	9	10	7	6	12	19	12	12	17	21	11	21	7	17.1666666666667	16.3333333333333	19	25	30	27	31.1666666666667	19.6666666666667	17	31	21	27	31	42	49
977	0	0	0	0	2	0	0	3	2	0	4	4	0	4	8	5	13	6	12	10	22	13	13	11	10	16	14	8	10	17	18	14	9	16	10	12	30.5	21.3333333333333	20.6666666666667	27	21.1666666666667	24	21.5	21	24	19	21	28	49
978	0	0	0	0	1	2	1	4	5	2	1	1	6	6	10	3	7	15	12	13	11	9	9	13	11	11	10	10	22	16	8	15	9	15	13.1666666666667	11.3333333333333	24.5	15.6666666666667	24.8333333333333	15	34	23.3333333333333	20	28	34.8333333333333	30	30	28	32
979	0	0	0	0	1	2	1	2	1	2	2	6	5	9	8	4	11	7	12	12	7	11	8	7	7	14	10	15	14	12	7	18	15	6	17.1666666666667	9	27	19.6666666666667	24	13	13	31	35.5	30.3333333333333	22	24	43	26	43
980	0	0	0	0	0	2	1	2	1	3	3	7	1	6	7	8	7	12	8	10	11	10	11	7	10	12	9	15	14	28	18	11	10	16	22	9.66666666666667	30	21.6666666666667	17	26	29.3333333333333	22	31	34.3333333333333	35.6666666666667	33	40	24	29
981	0	0	0	0	2	0	0	2	5	8	4	2	7	3	8	6	7	12	10	14	10	13	8	18	9	6	11	10	19	13	17	12	9	9	12.1666666666667	13.3333333333333	23.5	36.6666666666667	31.6666666666667	27	27.3333333333333	23.3333333333333	21.5	30.3333333333333	36.8333333333333	25	31	29	32
982	0	0	0	0	0	3	3	2	6	2	3	6	6	2	2	5	6	11	9	11	10	16	13	10	7	14	14	17	6	11	6	14	19	20	13	16	8	28.3333333333333	20	36	21	32.6666666666667	29	30.6666666666667	32.6666666666667	22	23	26	31
983	0	0	0	0	1	2	2	2	2	1	1	2	6	4	7	4	8	8	8	7	18	12	11	13	14	16	15	14	7	15	21	12	10	13	17.1666666666667	27	20	19	20.6666666666667	23	16.3333333333333	19	30	25	30.8333333333333	14	29	39	16
984	0	0	0	0	2	0	3	0	2	2	2	5	5	10	9	9	12	9	13	10	15	13	11	16	8	14	18	20	12	10	10	15	12	17	15	14	26.5	19	14.8333333333333	27	23	15	26.5	22.6666666666667	28.8333333333333	34	21	38	23
985	0	0	0	0	0	2	1	0	1	1	1	3	6	3	3	1	5	5	7	7	4	14	9	7	11	8	10	11	12	16	10	12	9	17	19.3333333333333	13	20.5	16	27.8333333333333	23	23.3333333333333	26.3333333333333	17	29.3333333333333	31.6666666666667	34	25	30	28
986	0	0	0	0	3	0	0	1	0	1	2	4	7	6	4	6	8	19	12	16	10	9	14	14	17	17	17	9	13	12	15	19	16	17	14	14.3333333333333	28.5	16.6666666666667	23.8333333333333	18	36	23	21	31.6666666666667	28.6666666666667	26	26	37	40
987	0	0	0	0	1	3	1	2	2	5	2	3	4	8	5	5	10	18	14	10	7	15	8	14	10	9	12	10	12	15	14	10	13	11	6	17	33.5	20	23.8333333333333	25	26.1666666666667	24.6666666666667	21.5	39.3333333333333	24.8333333333333	28	34	26	36
988	0	0	0	0	0	1	5	2	2	0	8	4	5	6	5	6	3	15	3	15	9	15	6	12	20	10	11	14	13	13	10	15	16	9	13.1666666666667	10	27	24.3333333333333	17	19	24.5	21	22.5	23	22.8333333333333	18	27	38	28
989	0	0	0	0	0	0	2	2	6	3	4	4	4	5	5	7	9	7	20	16	10	8	14	12	9	7	21	9	13	18	10	11	16	16	14.1666666666667	12.3333333333333	14	25.6666666666667	25.8333333333333	18	18	23	24	32.3333333333333	22	30	31	43	36
990	0	0	0	0	0	3	0	3	1	8	1	8	9	2	6	4	6	9	13	7	5	9	8	9	13	23	10	12	13	17	10	14	19	19	15.3333333333333	19.3333333333333	23	24.6666666666667	16.6666666666667	20	33.6666666666667	27	13	30	21.8333333333333	29	40	29	31
991	0	0	0	0	1	2	3	4	2	2	4	4	9	9	6	7	7	9	6	13	7	14	16	10	3	16	18	12	11	19	14	11	8	11	10.3333333333333	10.3333333333333	28	28.6666666666667	23.8333333333333	19	20.3333333333333	26	31	21	29.6666666666667	25	21	18	28
992	0	0	0	0	1	0	2	3	4	4	11	2	4	7	5	7	11	8	14	11	13	7	5	13	17	15	9	8	6	14	18	10	14	24	7.5	21.3333333333333	18.5	28	24.6666666666667	26	23	24.3333333333333	26	24.3333333333333	24.6666666666667	39	18	36	31
993	0	0	0	0	0	0	2	4	0	3	3	5	2	4	9	5	4	10	12	14	14	18	6	15	18	15	18	15	11	16	14	19	17	9	17.1666666666667	15.6666666666667	26	21	16.8333333333333	17	26.6666666666667	27.6666666666667	25	30	32.6666666666667	28	34	40	35
994	0	0	0	0	0	0	1	2	5	3	1	7	2	5	6	6	2	11	4	18	14	12	8	11	14	11	9	12	10	10	17	11	21	13	11	16	21.5	20.6666666666667	17.6666666666667	29	25.6666666666667	21	21.5	23	39.8333333333333	17	19	24	39
995	0	0	0	0	0	1	0	1	4	2	1	3	3	11	7	7	6	13	8	11	11	7	12	14	19	13	12	13	16	20	24	11	13	11	6.16666666666667	22.3333333333333	27.5	24	18.6666666666667	14	10	48	17	16.6666666666667	33.8333333333333	21	43	30	32
996	0	0	0	0	0	1	2	2	1	4	2	2	4	6	5	4	7	3	7	9	11	21	20	5	6	17	14	18	11	10	14	17	9	11	20.1666666666667	15	10	15	24.8333333333333	26	21	21.6666666666667	25	32.3333333333333	23.8333333333333	27	38	36	21
997	0	0	0	0	1	0	0	5	2	0	4	2	5	6	6	3	5	12	8	9	10	10	10	14	7	4	19	7	12	13	5	12	18	16	11.3333333333333	17.3333333333333	23	18	20.6666666666667	27	22.3333333333333	22	29.5	27.6666666666667	20.5	11	31	25	33
998	0	0	0	0	3	0	3	1	3	1	4	2	9	6	10	5	3	10	13	18	10	10	11	7	16	18	9	11	10	11	16	13	21	15	13.3333333333333	15.3333333333333	15.5	16	19.8333333333333	34	22	32	15.5	30	27	21	34	26	31
999	0	0	0	0	1	1	4	5	3	4	4	6	4	8	9	6	7	8	9	12	17	8	9	25	12	17	14	24	9	8	14	13	15	16	19	22.3333333333333	23.5	20	14.8333333333333	11	26.1666666666667	22.3333333333333	23.5	38	23.6666666666667	27	36	39	35
1000	0	0	0	0	0	0	1	1	5	5	3	3	8	6	8	6	8	6	10	12	11	9	9	17	7	15	11	10	11	16	9	5	13	11	20.1666666666667	16	25.5	15	16.8333333333333	16	28.3333333333333	16	23.5	24	27.5	43	38	30	33
1001	0	0	0	0	4	2	2	2	3	2	3	3	6	9	8	4	7	13	15	8	7	8	15	6	11	16	18	13	15	16	20	8	14	18	13	28.3333333333333	23.5	16	20.8333333333333	27	15	23.3333333333333	30.5	27.6666666666667	11	21	41	29	27
1002	0	0	0	0	1	2	0	5	3	2	2	1	5	6	6	2	9	11	5	15	9	8	13	12	7	11	6	15	10	17	18	11	11	13	14	22.3333333333333	20.5	15.6666666666667	24	15	24.5	25	29	27.3333333333333	37.8333333333333	38	39	42	26
1003	0	0	0	0	0	2	2	4	1	4	5	5	3	6	6	7	4	19	5	13	12	10	10	5	10	16	5	16	18	14	17	11	27	10	17	26.3333333333333	16	16	26.5	17	16.1666666666667	20	31.5	15	29.8333333333333	40	33	43	40
1004	0	0	0	0	0	3	0	4	2	3	4	2	1	4	5	8	7	13	12	11	14	10	13	12	14	16	16	15	10	10	26	15	21	13	6.16666666666667	12	26	17	28.8333333333333	29	18.1666666666667	21.6666666666667	17.5	24	30.8333333333333	36	36	40	32
1005	0	0	0	0	0	1	3	3	6	1	5	3	6	4	7	4	7	15	9	7	9	17	5	8	10	11	13	6	12	10	12	13	8	8	17.1666666666667	27	21	20.6666666666667	22	30	12	19.3333333333333	25	33.3333333333333	26.8333333333333	36	32	26	44
1006	0	0	0	0	1	0	3	5	5	3	3	1	4	7	11	4	7	14	13	0	13	10	9	15	17	11	16	14	16	6	9	16	25	13	7.33333333333333	10	20	17.6666666666667	25.5	32	27.3333333333333	36.3333333333333	29.5	26	32.6666666666667	37	16	37	42
1007	0	0	0	0	0	0	1	2	5	1	3	3	2	2	6	6	17	14	10	11	20	13	9	7	13	11	5	10	17	19	18	11	15	20	11	10.6666666666667	15.5	16	26	29	27.3333333333333	29	29.5	25.6666666666667	25.6666666666667	19	36	22	32
1008	0	0	0	0	1	1	2	3	4	3	5	4	6	5	5	3	7	16	15	12	15	8	13	12	13	3	12	9	18	23	12	12	11	15	21.1666666666667	21	19	26.6666666666667	36.8333333333333	19	27	23	22	35	45	30	31	37	31
1009	0	0	0	0	0	0	4	2	1	8	4	2	3	4	8	11	6	7	9	5	8	20	7	9	13	14	14	15	17	20	18	9	15	14	12.1666666666667	29.6666666666667	13.5	16	22.5	24	18	28.6666666666667	12	33	24.8333333333333	34	25	30	35
1010	0	0	0	0	3	1	2	4	2	4	6	6	3	10	8	7	8	9	7	9	10	14	12	9	12	21	18	15	16	20	7	14	11	10	15.3333333333333	21	25	25	19.8333333333333	25	35.3333333333333	14.3333333333333	27	25.3333333333333	23.8333333333333	30	19	28	21
1011	0	0	0	0	3	0	2	1	3	2	2	5	3	3	13	5	3	6	11	11	7	14	12	10	14	12	11	15	6	14	18	22	18	13	13.3333333333333	19.3333333333333	18	21	18.6666666666667	13	21	24	27.5	29.6666666666667	28.8333333333333	33	39	31	31
1012	0	0	0	0	1	2	0	4	2	2	6	2	3	5	4	6	4	9	18	14	4	9	12	11	8	17	13	17	6	18	9	16	9	15	9	25	28	20	26.8333333333333	15	19.3333333333333	31.6666666666667	23	28.6666666666667	30.5	30	33	31	50
1013	0	0	0	0	2	2	2	3	2	2	2	3	4	5	1	7	11	13	12	11	6	8	10	11	13	8	11	11	16	8	10	12	13	25	12	19.6666666666667	22	10.6666666666667	18	29	21	24.6666666666667	21.5	22.6666666666667	24	28	30	46	35
1014	0	0	0	0	1	1	2	2	4	3	2	4	4	11	4	7	7	11	8	6	16	8	13	8	14	10	15	17	16	16	20	6	11	10	14	12.3333333333333	22.5	23.6666666666667	26.6666666666667	21	23.3333333333333	26	35.5	21.3333333333333	20	25	29	27	29
1015	0	0	0	0	1	0	3	3	1	8	3	3	4	6	4	4	7	10	8	17	10	12	9	11	12	17	14	21	6	5	13	15	25	9	7.33333333333333	18	23	19	14.8333333333333	19	21	27	39	28.3333333333333	30	24	46	29	30
1016	0	0	0	0	2	3	1	4	2	3	5	4	4	7	8	9	2	15	11	14	14	15	3	18	15	12	12	13	13	10	17	21	13	12	12.3333333333333	16	19	13	14.8333333333333	22	24.3333333333333	37.3333333333333	27	24.6666666666667	22	40	28	26	30
1017	0	0	0	0	1	2	4	1	5	4	4	5	8	6	9	7	6	7	11	12	6	11	15	8	11	14	11	13	13	9	8	10	13	14	18.1666666666667	23.3333333333333	20.5	13.6666666666667	25	23	24.1666666666667	31.3333333333333	30	31.3333333333333	22	29	34	35	27
1018	0	0	0	0	1	2	3	6	5	2	4	8	4	9	4	6	3	9	12	12	7	14	9	15	15	6	12	15	11	14	12	9	11	14	7.33333333333333	23.3333333333333	29.5	15	22.8333333333333	21	24	21.3333333333333	15	40	23.8333333333333	32	37	30	41
1019	0	0	0	0	1	4	5	6	3	0	2	2	5	8	8	9	6	5	10	10	7	13	12	9	14	9	11	22	15	23	7	19	20	12	11.3333333333333	18.3333333333333	17.5	14	18	17	15	18	24.5	36	13.8333333333333	23	30	19	31
1020	0	0	0	0	5	4	1	5	6	3	3	5	3	8	7	6	8	22	12	18	4	11	13	15	7	6	7	21	13	13	10	22	17	19	13	12	17.5	17.6666666666667	16.8333333333333	36	25.1666666666667	25	29.5	27	23.3333333333333	33	27	25	32
1021	0	0	0	0	1	2	1	1	1	5	4	4	8	8	6	7	4	10	10	15	15	10	12	14	11	11	4	14	14	16	14	17	16	16	9	22.6666666666667	23	20.6666666666667	12	25	24	19.6666666666667	27.5	28.6666666666667	34	22	32	43	42
1022	0	0	0	0	1	2	3	3	0	3	2	1	6	4	11	9	11	13	10	8	5	9	10	16	13	17	14	12	16	14	14	17	22	10	12.1666666666667	14	15	22	15	25	32.1666666666667	24.3333333333333	15.5	26.6666666666667	37.8333333333333	24	26	37	30
1023	0	0	0	0	0	0	1	2	1	3	6	5	5	3	5	4	6	9	12	4	6	13	11	14	11	22	16	10	8	7	13	13	12	16	9.16666666666667	30.6666666666667	22	25	27	27	15.3333333333333	17	18	35	30	35	32	25	39
1024	0	0	0	0	0	1	2	1	4	3	1	2	6	10	6	9	10	5	11	7	11	16	12	14	8	18	11	13	19	17	15	20	7	11	20.1666666666667	13.3333333333333	26.5	12.3333333333333	18	34	16	21	30	25.6666666666667	32	20	33	35	33
1025	0	0	0	0	1	2	0	6	1	2	3	4	11	6	4	6	7	10	7	10	7	14	8	10	11	5	10	16	19	10	14	19	14	11	10	23.3333333333333	23	22.6666666666667	17	34	20	27.3333333333333	20	21	32.8333333333333	41	22	31	45
1026	0	0	0	0	0	3	1	4	4	4	2	5	2	4	6	7	6	16	5	11	14	6	15	17	6	11	10	10	9	13	14	11	13	14	4.33333333333333	19.3333333333333	22	27	26	29	12	28	23.5	28	33.8333333333333	22	28	25	30
1027	0	0	0	0	1	1	3	4	4	3	0	2	5	6	9	9	7	12	9	14	13	18	11	10	6	17	19	11	13	5	21	13	14	4	14.1666666666667	14	26	19	18.6666666666667	28	17	27	17.5	26	25	30	38	16	45
1028	0	0	0	0	0	1	0	4	5	2	3	5	4	6	5	5	6	10	12	7	16	5	16	9	13	7	6	7	16	16	14	6	13	4	13.5	15.3333333333333	21	21	30.8333333333333	17	15.1666666666667	30	18.5	24	29.6666666666667	41	31	37	29
1029	0	0	0	0	0	2	4	3	2	5	2	5	6	10	6	7	8	9	14	18	8	10	8	9	9	7	16	12	8	9	16	14	14	10	18.1666666666667	17.3333333333333	20	17	18	22	21.5	36.3333333333333	31	28.6666666666667	35	34	34	38	36
1030	0	0	0	0	1	0	1	3	4	2	2	2	9	3	6	5	7	6	7	13	10	10	8	12	3	11	13	8	15	15	16	18	23	14	19.1666666666667	17	21	35.3333333333333	17	21	28.1666666666667	32	14.5	35	26.6666666666667	29	21	31	30
1031	0	0	0	0	0	1	1	5	0	2	2	6	3	8	4	3	5	10	11	12	10	15	16	10	17	8	13	13	13	18	11	19	9	7	11	14	12	20	16	15	27.1666666666667	17.6666666666667	32	21	34	32	37	36	39
1032	0	0	0	0	2	1	3	3	3	3	6	3	9	7	9	3	4	16	11	12	12	11	9	6	10	7	12	17	13	21	7	11	13	19	18.1666666666667	11	18.5	27.6666666666667	14	21	22	20	24	30.6666666666667	15	27	25	40	30
1033	0	0	0	0	2	0	1	3	4	6	0	3	7	9	6	3	7	10	13	5	14	10	9	11	12	13	15	9	18	13	12	17	19	20	11.1666666666667	6	21.5	29	28.8333333333333	21	26	27	25.5	29	28	19	38	27	18
1034	0	0	0	0	1	1	2	3	1	1	2	2	5	6	2	7	8	11	17	13	6	9	18	7	8	14	19	13	13	8	13	9	17	16	8.16666666666667	11	24.5	15	20.6666666666667	17	16	30.3333333333333	28	25.6666666666667	35.8333333333333	33	30	26	31
1035	0	0	0	0	0	2	1	3	3	4	2	7	3	6	9	5	3	10	18	12	12	6	9	11	10	14	14	13	13	23	14	10	13	13	22.1666666666667	25.3333333333333	22	21	21.8333333333333	13	23.3333333333333	31.3333333333333	35	28.6666666666667	29.8333333333333	33	47	35	39
1036	0	0	0	0	1	0	1	1	2	1	3	7	5	8	4	5	10	12	13	7	9	5	7	14	10	8	8	9	9	14	9	15	13	8	17.1666666666667	13.3333333333333	27	15	18	23	24.1666666666667	22.3333333333333	18.5	25.6666666666667	30.6666666666667	25	16	48	38
1037	0	0	0	0	1	0	3	4	3	7	4	5	8	3	3	8	3	13	4	12	14	10	17	12	9	16	12	11	7	16	7	15	16	14	11	20	20	20.3333333333333	24	20	32.1666666666667	35	20	27.3333333333333	30.6666666666667	37	38	37	24
1038	0	0	0	0	1	2	3	3	3	5	1	2	6	4	4	7	4	12	10	12	8	8	17	10	14	12	10	17	18	19	16	12	13	10	16.1666666666667	18	24	16.6666666666667	26.6666666666667	20	26	24	19	36.6666666666667	36.3333333333333	27	33	37	32
1039	0	0	0	0	1	1	2	2	0	2	2	5	3	5	9	5	6	12	10	10	14	14	12	15	8	12	16	16	14	15	12	7	11	17	17.1666666666667	10.3333333333333	15	29.3333333333333	17.8333333333333	24	29	28.3333333333333	28.5	27.3333333333333	29.5	43	31	37	37
1040	0	0	0	0	0	1	1	2	1	1	1	3	4	9	7	5	11	8	17	3	9	11	11	16	5	10	15	7	14	21	9	22	32	20	6	9	16.5	15	20.8333333333333	29	14.3333333333333	22.6666666666667	34	31.3333333333333	30.8333333333333	43	30	30	35
1041	0	0	0	0	0	0	2	5	5	4	4	9	5	7	7	6	6	8	14	9	10	8	17	11	13	16	10	14	15	18	18	12	15	10	13	21.3333333333333	18.5	27.3333333333333	29	22	22.3333333333333	33.6666666666667	29.5	27	24.8333333333333	31	28	24	38
1042	0	0	0	0	0	0	1	4	4	2	4	6	7	8	4	6	7	11	11	14	10	19	16	12	6	11	19	5	20	6	16	12	8	14	15.6666666666667	22	22.5	19.6666666666667	19	20	21.1666666666667	34	32.5	23	45.8333333333333	29	30	27	28
1043	0	0	0	0	1	1	0	2	1	3	1	1	6	7	6	6	10	10	12	17	6	11	7	12	9	11	10	17	14	15	14	15	20	13	15	11	20.5	21.6666666666667	20.6666666666667	24	24.5	31.6666666666667	34	33.6666666666667	27.6666666666667	34	28	26	24
1044	0	0	0	0	0	0	3	2	3	4	4	3	6	6	9	1	12	14	7	11	13	12	16	15	7	23	7	18	15	12	17	17	18	8	11.1666666666667	12	17.5	15.6666666666667	20.6666666666667	27	15	26.3333333333333	34	21.6666666666667	27	26	31	35	28
1045	0	0	0	0	3	1	0	2	5	4	3	1	4	4	4	5	12	6	16	12	11	14	10	14	11	17	13	15	13	21	15	18	10	14	19.3333333333333	10	15.5	24	10.6666666666667	23	19	25.6666666666667	28	21	27	35	29	39	36
1046	0	0	0	0	1	0	1	3	1	4	2	3	4	8	6	8	8	6	12	19	10	14	6	7	10	14	6	8	13	3	17	11	21	11	19	16	20.5	11	17	26	18	21	26.5	27.3333333333333	22.8333333333333	30	30	26	35
1047	0	0	0	0	1	1	4	1	4	4	1	5	2	3	3	7	6	9	3	11	11	8	11	13	10	16	5	11	21	6	18	17	22	17	15.5	13.3333333333333	20	19	38.8333333333333	16	18	18.6666666666667	26	22.3333333333333	23.6666666666667	26	20	26	31
1048	0	0	0	0	2	0	1	1	3	4	3	8	5	5	3	9	9	13	11	13	10	13	14	12	11	13	11	11	13	11	14	20	16	17	17.1666666666667	16	19.5	14.6666666666667	23	24	16.1666666666667	22.6666666666667	23	30.6666666666667	21	31	23	27	43
1049	0	0	0	0	2	0	2	4	3	3	3	4	1	13	10	12	10	8	17	9	8	14	9	13	8	12	23	9	18	11	8	14	13	15	12.1666666666667	19.6666666666667	15.5	10	24.5	18	27	31.6666666666667	23	32.3333333333333	23.8333333333333	28	29	42	36
1050	0	0	0	0	2	3	3	4	0	0	2	7	3	2	3	5	6	9	10	7	15	12	12	7	12	13	12	14	15	11	14	11	15	16	10.3333333333333	17	18.5	15	28	18	31.3333333333333	19.6666666666667	23	34	23	24	36	34	46
1051	0	0	0	0	4	1	2	3	1	6	4	3	2	5	6	5	2	9	13	10	6	9	8	13	6	11	12	10	14	13	11	6	17	23	18	12.3333333333333	21	17.6666666666667	31.8333333333333	20	24	21	24.5	28	20	33	28	34	31
1052	0	0	0	0	1	3	1	3	2	2	4	2	1	3	10	6	6	14	10	9	7	7	8	13	15	12	19	10	20	4	17	19	14	16	10.1666666666667	11	17.5	20.6666666666667	20	21	30.5	33.3333333333333	19.5	19.6666666666667	23.8333333333333	33	32	24	35
1053	0	0	0	0	2	1	1	3	5	3	2	3	5	5	7	3	6	7	16	5	8	11	10	14	15	10	10	13	16	15	15	22	17	11	14	15	19	19	29	25	28	23.6666666666667	22	30	29.6666666666667	28	32	28	40
1054	0	0	0	0	2	0	2	5	6	3	6	2	3	8	7	7	8	12	9	9	9	12	15	12	6	16	7	12	14	9	12	17	12	12	13.3333333333333	21.3333333333333	13.5	32	24	28	23	30	25	46.6666666666667	33.6666666666667	40	22	26	34
1055	0	0	0	0	1	3	1	3	1	7	4	6	3	9	8	5	9	10	9	7	13	9	17	12	8	14	9	15	14	10	6	13	13	14	14	12	19	22	29	18	16.1666666666667	28	27.5	27.3333333333333	30.8333333333333	27	29	31	30
1056	0	0	0	0	1	3	0	2	4	2	4	5	6	4	5	4	5	14	13	17	10	6	8	7	13	13	11	10	16	16	22	7	15	19	13.1666666666667	14.3333333333333	15	25.3333333333333	22	24	36	31.3333333333333	21	31	25	40	32	21	24
1057	0	0	0	0	1	0	1	3	1	2	3	3	0	2	7	7	3	6	10	10	7	9	9	7	13	13	18	9	14	16	14	14	11	13	10.3333333333333	18.3333333333333	15	29.6666666666667	14	27	9	24	34	29.6666666666667	32.8333333333333	17	33	28	26
1058	0	0	0	0	2	1	2	0	3	3	1	5	4	5	3	6	8	10	8	10	9	14	18	5	10	11	12	7	7	12	17	24	14	14	21	16.3333333333333	23	24.6666666666667	20.8333333333333	23	21	29.6666666666667	23	23.6666666666667	28	25	28	40	34
1059	0	0	0	0	0	1	0	1	3	2	4	5	6	9	4	2	8	7	11	12	11	10	7	12	11	10	17	21	13	12	21	27	15	16	16	13.6666666666667	18	15.6666666666667	16.8333333333333	23	22	22.3333333333333	21	38	33.5	14	34	40	30
1060	0	0	0	0	0	2	4	6	2	3	1	5	4	8	6	7	6	11	7	10	8	9	12	19	12	11	10	9	17	11	23	18	22	6	13.1666666666667	10.6666666666667	13.5	26	20.8333333333333	24	22	29.3333333333333	21.5	32	27.8333333333333	26	22	30	37
1061	0	0	0	0	1	1	1	2	3	3	2	3	9	6	7	0	6	8	11	14	8	10	10	13	13	11	13	11	8	12	13	9	12	13	11.1666666666667	13.3333333333333	10.5	18.6666666666667	10.6666666666667	19	22.3333333333333	27	29	29.6666666666667	33.8333333333333	28	37	35	34
1062	0	0	0	0	2	1	2	2	4	4	0	6	8	9	5	5	7	13	8	9	12	5	9	8	11	8	15	14	12	11	19	15	9	14	10	20	17	21	26.8333333333333	21	20.1666666666667	24.3333333333333	23.5	22	20	30	34	39	38
1063	0	0	0	0	1	1	4	7	1	2	2	5	4	5	3	2	14	10	11	11	11	11	9	10	18	17	20	19	17	15	18	10	17	10	25.3333333333333	18.6666666666667	21.5	18.6666666666667	27.8333333333333	25	15	22.3333333333333	15.5	27.6666666666667	19	27	36	23	35
1064	0	0	0	0	4	0	0	4	3	4	1	5	7	4	6	7	6	8	10	20	5	9	17	9	9	13	16	8	19	23	15	13	9	9	13	18	27.5	29	24.6666666666667	25	30.3333333333333	22.3333333333333	20.5	27	31	14	19	27	35
1065	0	0	0	0	1	1	0	3	4	1	2	2	3	3	7	6	9	15	12	14	18	10	16	10	10	11	18	15	11	15	14	16	10	14	10	10.3333333333333	27	18.3333333333333	18	26	25	21.3333333333333	15.5	33.6666666666667	41	35	24	37	41
1066	0	0	0	0	0	0	2	3	1	4	1	3	6	6	7	7	10	8	7	14	12	13	7	11	11	15	10	14	10	22	10	10	15	13	21.3333333333333	13.3333333333333	17	26	14.8333333333333	32	17.3333333333333	22.3333333333333	29.5	23.6666666666667	23.8333333333333	27	26	45	26
1067	0	0	0	0	3	2	1	5	1	3	4	3	7	7	5	9	7	15	11	13	13	9	12	14	16	18	20	15	20	23	14	20	12	16	15	17	14.5	25.6666666666667	27.6666666666667	35	24.1666666666667	17.6666666666667	22.5	36	29.8333333333333	23	31	42	36
1068	0	0	0	0	1	1	4	4	1	2	5	5	4	4	7	4	10	15	7	13	10	10	13	9	7	10	17	12	18	8	15	11	9	21	22	32	38.5	16	25.8333333333333	17	14	24.6666666666667	25.5	25.3333333333333	30	27	31	29	38
1069	0	0	0	0	0	2	0	3	4	4	3	5	9	7	8	6	4	16	15	11	8	8	11	8	6	15	11	7	16	12	19	12	13	12	7.16666666666667	12.3333333333333	11.5	16	23.6666666666667	22	15.1666666666667	23.3333333333333	22	27.6666666666667	25.8333333333333	31	42	35	20
1070	0	0	0	0	0	2	1	3	3	2	4	6	9	7	5	7	8	12	11	12	10	12	11	15	9	8	11	18	15	13	16	9	12	15	14	13.6666666666667	13.5	23.6666666666667	18.8333333333333	17	20.3333333333333	29	23	28.3333333333333	37.8333333333333	36	41	29	33
1071	0	0	0	0	1	0	2	2	5	1	4	3	6	4	9	3	6	9	11	12	11	10	11	10	10	15	6	12	8	17	19	13	16	16	20	25.3333333333333	16.5	16.3333333333333	22.8333333333333	18	21.3333333333333	32.3333333333333	22.5	21	37.8333333333333	23	34	36	33
1072	0	0	0	0	0	2	2	1	3	6	6	2	11	5	8	4	6	11	12	10	7	18	8	10	10	10	10	10	18	13	13	11	9	14	13	12	12	16	26.8333333333333	28	20.3333333333333	22.3333333333333	16	31.6666666666667	35	19	26	30	46
1073	0	0	0	0	0	2	1	5	4	1	3	7	3	8	4	6	6	9	15	13	12	10	14	16	10	10	15	15	19	12	12	19	10	14	9.16666666666667	24.3333333333333	19.5	16.3333333333333	17	26	28.1666666666667	23	32.5	28	25.6666666666667	32	38	51	32
1074	0	0	0	0	2	0	2	5	0	2	3	6	5	4	6	9	8	17	13	8	9	4	10	11	15	13	9	17	17	11	17	11	18	13	19.1666666666667	16	27	12.3333333333333	25	12	21.1666666666667	15.3333333333333	21.5	30	33	21	24	37	37
1075	0	0	0	0	1	1	3	1	2	5	4	5	2	6	6	7	7	7	12	14	15	9	11	9	15	16	16	10	21	9	15	9	10	12	12.1666666666667	23	25	20	27.8333333333333	11	20	21	26	22	36.8333333333333	27	33	32	29
1076	0	0	0	0	0	0	3	3	4	4	3	3	9	9	8	4	5	7	12	16	10	8	15	16	11	13	11	5	15	14	15	14	13	13	10.3333333333333	13	22	20.6666666666667	28	14	18.3333333333333	22	28.5	31	26	25	32	30	28
1077	0	0	0	0	2	1	2	1	3	2	3	2	6	5	10	7	7	16	11	5	17	19	6	5	12	12	13	6	10	16	18	13	15	16	21	18	14.5	29.6666666666667	14	19	20	18	19	28	20.8333333333333	22	25	27	38
1078	0	0	0	0	0	0	4	4	3	2	2	3	3	1	4	5	8	12	10	16	11	15	4	12	13	12	17	13	10	18	12	14	7	13	14.3333333333333	20.3333333333333	19	11.3333333333333	16	28	26.1666666666667	33	22.5	25	17	36	29	26	27
1079	0	0	0	0	0	1	2	3	6	3	2	3	5	6	7	8	5	15	14	12	8	12	8	9	6	14	8	24	18	13	10	10	13	13	16.5	12.3333333333333	17	26	15.8333333333333	27	24.1666666666667	22.3333333333333	27	24	33.5	20	31	44	36
1080	0	0	0	0	2	0	4	1	4	5	1	5	6	6	7	5	8	11	13	14	9	11	12	8	15	8	11	13	20	9	16	13	18	11	11.5	22.3333333333333	21.5	17.6666666666667	15	13	29.1666666666667	31.3333333333333	18	23.6666666666667	34	35	24	27	31
1081	0	0	0	0	2	1	3	4	2	5	2	6	7	3	5	7	5	5	10	8	15	9	6	13	11	12	10	9	9	7	21	18	10	6	7	14.6666666666667	17.5	13.6666666666667	12	24	34	32.3333333333333	16	18	36.8333333333333	24	36	35	36
1082	0	0	0	0	2	0	0	2	2	3	2	6	5	4	8	5	6	12	12	12	9	8	10	10	15	11	19	13	13	23	17	20	12	12	14.3333333333333	14	19.5	16.6666666666667	23.6666666666667	22	22.1666666666667	17	24	25.6666666666667	34.6666666666667	19	33	40	20
1083	0	0	0	0	1	2	2	7	3	2	5	7	7	4	5	8	7	9	17	13	17	5	11	11	16	13	6	13	7	16	25	13	11	19	17	25	19	12	23	23	35.8333333333333	32	22.5	19.6666666666667	25.8333333333333	24	31	26	39
1084	0	0	0	0	0	1	1	1	3	3	1	5	5	6	2	4	7	10	12	12	6	13	6	10	13	11	6	13	7	19	6	9	14	24	8.16666666666667	9.33333333333333	16	17	18	21	15	18	13.5	32.6666666666667	34.6666666666667	33	43	34	47
1085	0	0	0	0	0	0	4	2	1	4	2	4	4	6	5	7	7	11	11	10	9	9	13	13	12	17	9	16	16	18	13	18	13	17	19.3333333333333	13.3333333333333	24	25	16	26	24.3333333333333	22.3333333333333	22.5	21.6666666666667	28.8333333333333	37	40	32	43
1086	0	0	0	0	0	0	4	4	1	6	2	3	6	5	7	2	6	8	14	11	7	13	9	13	9	6	17	7	14	7	10	9	16	16	15	18.3333333333333	17	26	15	27	30.1666666666667	15	37	22	23	36	30	38	30
1087	0	0	0	0	3	1	2	2	1	3	0	4	7	4	3	6	5	12	14	6	10	12	12	9	8	10	15	7	11	14	14	10	10	7	13.1666666666667	19	19.5	22.6666666666667	21.8333333333333	28	28.1666666666667	31	34.5	35	30.8333333333333	16	34	41	37
1088	0	0	0	0	0	1	2	2	4	3	2	4	6	7	6	4	15	17	11	14	7	7	9	13	17	11	17	7	11	15	13	13	5	9	15.1666666666667	13.3333333333333	17.5	18	15	28	29.1666666666667	30.3333333333333	18.5	26	23	33	39	38	22
1089	0	0	0	0	2	1	3	1	6	0	3	5	0	8	10	3	6	17	9	14	8	10	10	9	6	11	19	11	8	14	5	10	19	11	14	12	18	16.6666666666667	17.8333333333333	19	25.1666666666667	19	32.5	27	16	36	29	30	42
1090	0	0	0	0	1	1	1	5	7	3	2	6	5	5	7	6	8	13	10	10	9	18	14	11	12	10	8	20	13	10	13	18	8	11	15	19.3333333333333	15.5	13	14	29	17.1666666666667	21.3333333333333	19	28.6666666666667	24.8333333333333	33	43	24	43
1091	0	0	0	0	1	1	1	7	1	1	5	3	4	5	6	3	7	16	9	13	8	12	14	4	11	12	13	18	17	11	19	17	15	22	18	17.3333333333333	19	21	28.8333333333333	24	17	22.3333333333333	18	19.6666666666667	23.8333333333333	22	26	29	27
1092	0	0	0	0	3	0	2	2	4	5	0	2	7	4	6	9	4	8	7	13	15	9	14	14	9	7	13	17	15	6	15	17	12	18	11	15.3333333333333	21	28	16	20	28.6666666666667	31	32.5	16	20.8333333333333	29	23	20	44
1093	0	0	0	0	1	0	1	1	3	6	4	4	6	6	4	1	6	7	11	10	12	15	13	7	13	13	11	23	18	18	13	20	15	12	17	24	16.5	19.6666666666667	27	25	19	23	25.5	29.6666666666667	19	24	37	44	39
1094	0	0	0	0	2	1	1	0	8	7	4	7	6	5	5	7	11	13	11	10	10	14	9	11	6	14	11	21	20	17	13	10	20	21	9.33333333333333	21	8	30.6666666666667	19	27	20.1666666666667	20.3333333333333	34.5	20.6666666666667	38	45	25	30	32
1095	0	0	0	0	1	2	8	2	2	0	2	4	8	8	4	5	7	12	10	9	8	15	9	11	13	9	19	14	16	18	18	14	8	12	15.1666666666667	19	10.5	16	23	21	20.1666666666667	19.3333333333333	23	30.3333333333333	30.1666666666667	34	30	17	33
1096	0	0	0	0	2	1	4	3	3	3	2	2	5	6	3	7	5	7	14	7	11	13	5	12	12	14	17	8	15	13	10	12	11	11	16	18.3333333333333	20	23.3333333333333	26	25	16	24	32	15	21.8333333333333	35	34	28	35
1097	0	0	0	0	1	1	1	4	7	4	2	2	5	6	4	5	7	8	7	15	18	10	15	11	14	17	13	17	18	20	15	7	14	16	11	18.6666666666667	18	17	19.8333333333333	14	27.3333333333333	29.3333333333333	21.5	26	21.8333333333333	33	28	24	37
1098	0	0	0	0	2	0	3	5	7	4	5	11	1	4	2	3	8	9	9	10	3	11	8	8	13	8	8	11	19	15	10	14	12	20	11.1666666666667	14.3333333333333	10.5	13	22	14	21.3333333333333	26.6666666666667	33.5	25	26.8333333333333	30	26	49	29
1099	0	0	0	0	1	3	2	5	3	6	2	2	3	2	4	5	7	6	14	12	9	13	14	8	8	11	6	9	11	15	18	14	17	14	15	14.3333333333333	26	21.6666666666667	18	23	30.5	23.6666666666667	20	27.6666666666667	26	37	37	34	42
1100	0	0	0	0	0	1	3	1	2	5	4	5	4	12	9	5	8	7	7	7	15	11	12	10	10	9	10	12	16	12	13	15	5	13	16.5	24.3333333333333	21	13.6666666666667	24.8333333333333	23	24.5	32.3333333333333	30.5	28.6666666666667	25.8333333333333	30	33	39	29
1101	0	0	0	0	0	3	2	2	3	3	5	8	4	6	4	5	4	15	11	11	16	11	11	11	12	14	17	10	13	10	18	14	20	15	13	19.6666666666667	14	21	24.8333333333333	19	29	29.3333333333333	22.5	23	30.6666666666667	30	17	21	24
1102	0	0	0	0	3	1	4	3	5	4	3	4	3	5	5	7	3	7	14	10	10	6	15	12	15	14	9	7	13	22	11	13	8	12	21	15	23.5	32.3333333333333	28	23	29.1666666666667	20.3333333333333	30	25	29	16	22	28	32
1103	0	0	0	0	1	2	4	3	2	4	2	7	8	6	8	6	7	15	11	7	3	11	14	12	9	11	14	5	17	17	16	8	18	14	17.1666666666667	22	11	21.3333333333333	17.6666666666667	24	24	28.6666666666667	22	16	27	27	28	39	36
1104	0	0	0	0	2	0	4	4	4	8	2	4	5	7	9	3	12	6	7	16	15	10	10	9	15	12	20	16	14	11	8	19	18	15	18	13.3333333333333	12.5	13	27.5	24	21.1666666666667	21	23.5	24	35	26	32	33	32
1105	0	0	0	0	1	0	2	2	2	4	1	4	3	3	7	8	3	15	8	7	11	12	8	12	8	7	11	9	16	13	24	11	11	9	15.3333333333333	18.3333333333333	21	12	22.8333333333333	18	23.3333333333333	21.3333333333333	28	18	22.8333333333333	25	28	32	40
1106	0	0	0	0	1	1	0	4	2	4	8	2	6	1	9	6	6	11	17	9	9	14	14	20	13	9	13	11	14	10	7	4	19	16	15.1666666666667	13	18	20	24.6666666666667	21	26.1666666666667	24.3333333333333	18.5	28.3333333333333	27.8333333333333	34	30	29	31
1107	0	0	0	0	2	2	1	3	4	1	3	4	2	10	3	7	8	12	4	11	12	14	9	12	8	12	6	5	12	13	19	10	19	14	14	15	12.5	23	18	25	25.5	27	29.5	34	41.6666666666667	26	25	26	36
1108	0	0	0	0	5	5	2	8	1	2	1	5	2	2	3	8	5	8	9	10	14	13	11	11	5	6	20	10	13	15	11	16	12	12	15.3333333333333	15	12	21	19	19	22.1666666666667	19	31	26.6666666666667	18	23	16	32	39
1109	0	0	0	0	0	2	0	4	2	4	4	6	7	6	5	5	6	14	12	11	14	11	12	14	8	10	13	23	20	13	16	20	12	7	12.1666666666667	9	15	20	20	31	24.1666666666667	26.3333333333333	16.5	19	23.8333333333333	32	25	29	23
1110	0	0	0	0	0	1	2	3	4	2	2	4	1	6	7	9	4	9	13	9	14	11	10	9	12	13	9	11	15	10	25	11	16	22	8	27.6666666666667	18	13	19.3333333333333	20	13.3333333333333	29.3333333333333	29.5	29	30.6666666666667	25	19	29	34
1111	0	0	0	0	2	0	1	5	6	2	8	6	8	7	3	7	8	11	10	3	3	12	11	10	11	9	13	19	7	20	20	12	15	7	22.1666666666667	22	22	20.6666666666667	30.6666666666667	27	28.1666666666667	28	34	35	25.6666666666667	22	26	34	48
1112	0	0	0	0	0	3	2	2	5	1	2	1	8	4	6	4	6	12	13	4	18	17	10	13	12	8	14	16	11	7	10	11	18	11	6.5	12.3333333333333	19.5	12.6666666666667	15.6666666666667	19	34.5	39.3333333333333	19	29.6666666666667	34.5	27	33	30	37
1113	0	0	0	0	1	0	3	4	1	2	3	3	9	9	6	5	5	15	10	10	14	16	11	17	5	17	7	11	14	12	15	19	16	14	19.1666666666667	23.6666666666667	15	14.6666666666667	20.8333333333333	38	21.1666666666667	26.3333333333333	27	25	25.6666666666667	41	33	32	39
1114	0	0	0	0	1	1	2	3	4	1	6	1	8	4	3	5	8	8	13	13	14	10	15	16	4	7	11	18	14	8	18	19	17	14	17.1666666666667	13.3333333333333	16	16	17	16	34	23	27	25.6666666666667	24	27	19	42	32
1115	0	0	0	0	0	1	6	6	0	6	0	3	4	4	6	7	3	13	6	15	8	7	15	7	13	9	11	14	20	13	9	11	14	18	12.3333333333333	18.3333333333333	17	20.6666666666667	17	23	27	19	39.5	27.3333333333333	35	31	37	36	30
1116	0	0	0	0	0	2	1	1	5	4	1	4	7	12	3	8	5	9	7	8	13	17	11	16	7	8	12	15	18	18	15	12	16	15	17.1666666666667	17.6666666666667	24	25.3333333333333	23.8333333333333	17	35.3333333333333	21.3333333333333	30	24.3333333333333	35.8333333333333	35	24	20	41
1117	0	0	0	0	0	1	4	3	4	1	3	5	4	5	6	10	9	10	11	15	11	4	14	11	13	11	11	13	13	16	10	18	9	18	13.3333333333333	15.3333333333333	18	13.6666666666667	15	24	21	22	26	23	21.8333333333333	24	26	42	38
1118	0	0	0	0	0	1	1	1	3	3	2	2	6	10	4	2	8	13	15	11	9	6	15	11	7	14	14	10	17	15	15	11	13	14	6	27.3333333333333	19	22	22	19	31.1666666666667	31.3333333333333	24	34.6666666666667	25	35	31	35	46
1119	0	0	0	0	1	3	2	6	3	5	3	4	4	5	9	6	10	13	15	11	10	13	8	17	10	7	11	16	8	14	25	19	17	10	19.1666666666667	8.33333333333333	13	17.6666666666667	15.6666666666667	14	32.1666666666667	24.3333333333333	19	21	32	34	21	40	38
1120	0	0	0	0	2	1	2	1	3	0	4	4	4	8	2	8	8	11	12	8	6	11	14	12	5	16	6	15	11	8	17	14	8	11	11.3333333333333	12.6666666666667	17	19	15.5	29	19.1666666666667	23.3333333333333	17.5	23.6666666666667	27.8333333333333	25	28	33	34
1121	0	0	0	0	2	1	1	3	5	3	6	7	8	2	2	7	6	14	16	12	6	9	10	12	12	14	15	11	10	18	11	11	16	9	18	17.6666666666667	16	20.6666666666667	12.8333333333333	26	26	31.6666666666667	14	25	35.5	25	28	33	20
1122	0	0	0	0	3	0	0	3	5	5	1	1	9	12	6	8	7	9	10	8	13	11	6	9	10	7	18	8	8	9	16	9	11	13	13.1666666666667	19	18.5	22.3333333333333	28	17	18.1666666666667	24.3333333333333	19	21	35	24	29	33	28
1123	0	0	0	0	1	2	0	1	2	2	2	8	4	8	4	5	10	10	14	8	12	20	10	13	10	13	11	14	11	14	13	12	15	16	8.16666666666667	15.3333333333333	22.5	24.6666666666667	17	27	26.1666666666667	20.3333333333333	22	20.6666666666667	33.6666666666667	29	34	51	33
1124	0	0	0	0	0	1	3	4	5	3	3	2	7	8	7	8	13	8	12	12	8	15	10	12	12	15	13	7	10	17	13	11	14	11	16.5	13	24	18	26	28	28.3333333333333	32.6666666666667	20.5	39	20	29	25	27	31
1125	0	0	0	0	0	1	1	7	2	4	2	1	7	5	6	10	3	15	12	9	7	9	10	6	14	16	13	8	10	11	16	13	9	12	11.3333333333333	14.3333333333333	17	25	19.8333333333333	25	18	26	25	24.6666666666667	35	20	15	31	31
1126	0	0	0	0	3	2	2	5	2	6	3	3	3	7	15	8	10	6	12	12	5	16	13	11	11	14	13	15	12	15	14	16	17	22	13	9	18.5	20	25.8333333333333	26	31	37.3333333333333	24.5	34	30	28	28	24	28
1127	0	0	0	0	1	0	3	2	6	1	1	2	7	1	5	3	6	10	10	16	13	12	15	8	7	11	10	5	15	10	24	10	12	7	19	19.3333333333333	13	24.3333333333333	35.8333333333333	26	25	37.6666666666667	26.5	24.6666666666667	31	25	40	34	41
1128	0	0	0	0	2	2	0	1	5	1	4	6	6	5	8	8	4	5	16	8	12	17	12	9	10	13	10	14	16	12	18	21	11	12	11	21.6666666666667	11	18.6666666666667	33.8333333333333	27	27.3333333333333	29.6666666666667	36	26.6666666666667	20.8333333333333	30	39	38	33
1129	0	0	0	0	2	1	0	4	5	4	2	2	6	7	6	5	7	10	5	10	12	8	18	15	16	15	17	13	17	22	15	17	18	16	9.16666666666667	21.6666666666667	15	19.3333333333333	20	25	18.3333333333333	18.3333333333333	20	34.3333333333333	24.6666666666667	22	40	25	27
1130	0	0	0	0	2	1	7	0	7	2	4	4	3	5	7	5	5	11	15	20	13	9	12	14	8	13	14	11	13	19	13	17	9	21	18.3333333333333	26.6666666666667	14	17.6666666666667	13	22	21.3333333333333	31	30.5	21	26	38	27	38	19
1131	0	0	0	0	1	2	2	3	2	5	2	6	4	6	5	8	8	14	11	18	13	8	13	6	9	7	13	14	17	10	14	21	10	13	17	20	26	16	32	19	15.1666666666667	21	28	33.3333333333333	32	25	33	28	44
1132	0	0	0	0	1	0	0	1	3	2	4	3	1	8	9	8	7	6	15	16	17	8	10	14	7	17	16	12	8	13	11	8	13	18	15.3333333333333	18	19.5	19.6666666666667	28.6666666666667	18	22.3333333333333	18.3333333333333	16.5	18.6666666666667	29.5	25	32	37	29
1133	0	0	0	0	2	2	3	0	4	1	4	3	1	9	2	6	7	6	9	12	10	15	10	9	11	9	15	10	15	9	16	14	12	12	14	17	12	10.6666666666667	33.8333333333333	33	26.3333333333333	19	28.5	29	16	31	37	38	37
1134	0	0	0	0	3	1	2	3	0	2	6	4	5	11	9	6	2	7	16	10	14	9	8	12	11	10	12	15	14	11	13	13	8	11	14.1666666666667	23.6666666666667	18	35	13.8333333333333	21	28.3333333333333	35	30.5	37.3333333333333	35	23	24	36	21
1135	0	0	0	0	1	1	3	4	3	1	6	2	8	7	8	5	6	7	12	9	10	16	15	7	12	17	11	10	16	18	12	15	15	14	14.1666666666667	22.3333333333333	29.5	23.3333333333333	16	32	19.1666666666667	16.3333333333333	20	15.3333333333333	27.5	24	50	46	33
1136	0	0	0	0	1	0	2	5	0	3	2	2	8	7	7	4	5	12	10	9	11	7	11	15	8	26	14	11	15	12	16	10	12	14	20.1666666666667	29.3333333333333	28	14	16.6666666666667	31	33	25.3333333333333	21	29.6666666666667	26.6666666666667	33	36	33	31
1137	0	0	0	0	0	1	2	2	4	2	8	6	4	5	6	1	8	10	6	6	16	13	16	8	9	7	14	8	14	15	11	14	16	19	15	16.3333333333333	20	28.3333333333333	23.8333333333333	16	20	20.6666666666667	28	26	26.8333333333333	26	30	43	38
1138	0	0	0	0	1	0	1	5	4	1	3	3	10	9	6	5	4	9	14	7	10	9	12	10	14	8	6	11	15	10	8	13	23	20	11.3333333333333	18.3333333333333	19	15.6666666666667	17.8333333333333	23	19	23.3333333333333	20.5	35	23.8333333333333	34	24	35	30
1139	0	0	0	0	0	0	2	1	1	4	1	3	4	3	5	3	6	9	14	9	9	14	9	8	4	9	13	22	17	24	14	17	13	10	17.5	9.66666666666667	22.5	26.6666666666667	19.8333333333333	22	23	17.3333333333333	24	37.6666666666667	28.8333333333333	47	28	41	32
1140	0	0	0	0	0	1	0	2	6	4	2	5	5	7	5	3	2	14	9	9	9	11	13	14	11	9	10	16	23	11	14	13	10	15	11.1666666666667	20.3333333333333	15.5	20.6666666666667	24.8333333333333	21	40.3333333333333	23	28.5	40.6666666666667	34.6666666666667	28	45	33	42
1141	0	0	0	0	1	3	1	6	7	3	5	2	1	5	4	6	10	8	12	14	14	16	8	19	6	14	3	24	17	16	10	13	11	8	12.3333333333333	14	23	17	20.8333333333333	22	27.1666666666667	22	22	27.6666666666667	31	31	25	37	38
1142	0	0	0	0	2	1	0	5	6	4	3	3	3	4	2	3	7	9	14	13	16	14	15	9	14	8	7	5	12	24	14	15	13	11	17.1666666666667	20.3333333333333	26	29.6666666666667	24	28	24.3333333333333	19.6666666666667	18	23.6666666666667	44.8333333333333	31	49	30	34
1143	0	0	0	0	0	4	2	1	2	1	2	0	2	8	13	9	7	11	15	9	15	12	15	10	6	11	17	17	26	7	29	10	14	17	18	16.6666666666667	11	17.6666666666667	25	24	18	32	32.5	31	26.6666666666667	19	29	37	31
1144	0	0	0	0	0	2	0	3	4	4	3	4	3	2	6	4	7	14	22	9	5	12	12	17	13	15	16	13	7	18	17	21	15	17	14	22.3333333333333	19	17	17	21	22	25.6666666666667	27.5	20	22.8333333333333	37	28	32	40
1145	0	0	0	0	1	0	2	6	2	10	4	6	13	2	5	10	3	13	13	13	8	10	12	10	18	11	11	20	14	21	16	16	18	14	13.1666666666667	13	22.5	32	16.8333333333333	25	24.1666666666667	26	21	26	32	29	36	39	26
1146	0	0	0	0	2	2	4	2	4	3	3	6	2	6	10	12	9	12	16	10	13	13	12	15	15	14	11	12	8	13	15	13	16	12	17.1666666666667	14	19	17.6666666666667	23.6666666666667	23	21.1666666666667	28	13	20	24.8333333333333	36	29	45	40
1147	0	0	0	0	0	0	2	3	1	1	6	7	5	2	8	3	9	10	15	9	13	13	5	11	9	9	10	9	9	11	13	17	17	16	13.1666666666667	8.33333333333333	17	16	22.6666666666667	21	23	25	27.5	29.6666666666667	28.6666666666667	41	39	23	28
1148	0	0	0	0	0	0	0	8	4	1	4	3	2	9	5	6	5	19	6	11	13	8	9	9	8	15	19	8	10	12	12	10	18	20	15	15	17.5	21.6666666666667	19	31	31.3333333333333	30.6666666666667	19	20	30.5	29	22	23	49
1149	0	0	0	0	1	0	0	3	4	6	2	4	3	15	9	4	6	10	12	11	8	11	7	6	9	12	20	13	12	12	10	15	14	6	11.1666666666667	12.3333333333333	17.5	24.6666666666667	17	35	21.1666666666667	22	36	27.6666666666667	25	23	27	44	31
1150	0	0	0	0	0	1	2	2	5	2	4	3	1	3	3	2	5	8	11	5	10	11	13	7	6	12	18	14	16	10	12	13	13	10	13	18	22	15.3333333333333	19	33	34	24.3333333333333	24.5	27.6666666666667	31.6666666666667	17	43	35	39
1151	0	0	0	0	0	0	1	0	1	3	7	4	6	7	6	7	5	15	5	9	9	12	13	9	9	7	15	9	6	11	11	14	17	15	11.3333333333333	25	13.5	25	16	29	25.3333333333333	23.6666666666667	27.5	21.6666666666667	22	22	16	39	38
1152	0	0	0	0	2	0	2	1	2	3	4	5	4	3	10	5	5	16	8	9	5	14	8	13	15	9	9	13	10	8	16	21	10	15	9.16666666666667	18.3333333333333	20	25	12.8333333333333	18	24.3333333333333	20	16	19.6666666666667	35.6666666666667	31	27	41	30
1153	0	0	0	0	1	0	4	4	4	6	5	3	2	4	4	8	7	15	11	8	14	17	8	16	9	8	10	13	21	13	16	22	11	9	14.1666666666667	14.3333333333333	11	15.6666666666667	26	26	36.3333333333333	21.6666666666667	30.5	31.3333333333333	19	48	25	32	25
1154	0	0	0	0	1	1	2	0	4	2	2	5	7	4	5	7	7	14	14	7	6	9	12	13	9	15	11	16	17	26	11	13	21	20	15.3333333333333	11.6666666666667	21.5	20	22	35	21.1666666666667	35.3333333333333	39.5	27.6666666666667	30.8333333333333	37	31	41	37
1155	0	0	0	0	1	2	2	3	3	3	8	4	3	6	3	5	6	15	13	13	7	8	11	16	12	18	13	12	9	10	13	19	12	9	19.1666666666667	13	20	16.6666666666667	16.5	14	17.1666666666667	25.3333333333333	16	26.6666666666667	28	22	31	30	31
1156	0	0	0	0	1	0	2	3	4	2	2	4	2	7	7	5	4	9	16	12	9	21	15	12	16	10	18	12	17	11	19	14	22	18	19	15.6666666666667	15	25	18	19	25	16.3333333333333	18	14	18.8333333333333	29	28	20	31
1157	0	0	0	0	1	1	3	1	2	5	3	7	6	2	8	6	11	10	13	11	6	11	15	9	14	11	12	4	15	21	9	10	19	10	19	9.66666666666667	12.5	16	18.5	30	23.5	22	34.5	24.6666666666667	31	19	38	30	19
1158	0	0	0	0	1	1	2	3	2	4	3	5	10	9	9	4	5	8	10	10	8	12	12	8	8	10	16	12	6	15	16	19	13	12	13.5	17	17.5	35.6666666666667	13.8333333333333	16	13	28	25.5	29	32.6666666666667	31	27	32	36
1159	0	0	0	0	1	1	4	1	3	3	2	5	5	8	9	6	1	11	14	13	9	7	11	12	10	10	8	20	14	19	14	7	14	11	10	23	19	19	28.5	18	16.1666666666667	21.6666666666667	19.5	26.6666666666667	31	27	27	29	31
1160	0	0	0	0	1	1	3	4	1	3	3	6	5	10	7	12	11	11	10	16	9	11	12	10	16	13	13	11	18	20	16	12	16	11	10.3333333333333	19	21	23	14	25	35	24.6666666666667	23.5	29.6666666666667	34.6666666666667	39	25	44	30
1161	0	0	0	0	1	1	1	2	1	4	3	2	4	2	2	4	4	3	15	14	15	8	10	14	10	12	23	12	17	17	15	14	13	12	12.1666666666667	18.3333333333333	21	26.3333333333333	20	25	20.1666666666667	23	27	27	44.8333333333333	27	45	35	30
1162	0	0	0	0	0	1	3	0	2	0	4	6	2	4	5	6	7	11	18	9	12	11	10	10	16	13	11	18	18	12	17	10	9	13	15.1666666666667	14	17.5	24	8	16	20.3333333333333	34	23	31	29.5	20	24	47	19
1163	0	0	0	0	1	1	1	1	1	0	0	7	4	10	5	6	9	12	14	8	3	8	17	8	12	14	20	14	15	14	18	15	19	6	11	23.3333333333333	19	18	22.8333333333333	21	19.1666666666667	20	24.5	21.6666666666667	26.6666666666667	24	24	30	31
1164	0	0	0	0	0	0	3	2	4	3	3	3	6	7	12	7	8	9	9	5	17	15	9	7	7	7	14	9	14	16	10	11	12	16	16.1666666666667	14	29	15.6666666666667	23.6666666666667	25	22	27	33.5	36	24	31	37	33	25
1165	0	0	0	0	1	0	3	2	6	0	2	1	3	8	10	2	1	16	9	9	7	12	12	11	15	21	6	9	15	14	15	9	12	14	12	11	11	18	20.6666666666667	15	27.1666666666667	24.3333333333333	24	26.6666666666667	17	40	25	37	44
1166	0	0	0	0	0	0	1	3	3	3	2	3	8	6	5	5	4	10	9	10	11	21	9	10	10	8	7	22	22	16	15	13	10	13	14.1666666666667	15	29.5	17.3333333333333	21.8333333333333	17	26.1666666666667	18	32	27.3333333333333	25	23	45	28	22
1167	0	0	0	0	2	1	1	2	2	5	3	7	6	7	2	6	11	14	17	14	11	13	10	6	13	15	10	5	17	7	5	26	10	17	12.3333333333333	12.6666666666667	19.5	25.6666666666667	17.1666666666667	22	17.1666666666667	31	28	22.6666666666667	26.8333333333333	26	28	24	35
1168	0	0	0	0	0	0	1	2	6	4	2	4	4	5	8	2	6	7	12	6	10	11	10	16	5	10	8	21	15	15	13	14	15	14	12.5	20	16	21.3333333333333	30	19	29.5	24	31.5	29.6666666666667	26.8333333333333	28	26	31	35
1169	0	0	0	0	1	0	0	5	2	3	5	2	7	7	5	13	10	16	10	11	7	11	9	8	10	9	9	14	14	18	12	11	15	14	14.3333333333333	12.3333333333333	19	18.3333333333333	19.6666666666667	22	23.3333333333333	24.3333333333333	26	19.3333333333333	23	22	30	25	33
1170	0	0	0	0	1	0	3	3	6	5	3	5	3	3	6	5	6	12	21	11	8	5	9	14	15	15	7	18	12	15	11	8	14	11	12.1666666666667	19.3333333333333	17.5	22	22.3333333333333	23	19.1666666666667	29.3333333333333	21	34.6666666666667	22	26	29	31	25
1171	0	0	0	0	0	1	0	3	4	3	2	4	4	6	4	4	2	15	11	9	9	9	12	10	9	12	13	18	13	11	16	14	10	13	3.33333333333333	12.3333333333333	15.5	25	21	19	18.3333333333333	14	21.5	33.6666666666667	26.5	23	31	37	37
1172	0	0	0	0	3	0	3	2	4	6	3	5	1	2	5	5	9	15	9	11	16	4	16	11	9	9	18	14	11	16	20	8	14	14	11.1666666666667	13.3333333333333	30.5	30.3333333333333	14.5	21	30.3333333333333	25	22	26	32.5	19	42	24	28
1173	0	0	0	0	0	1	1	2	5	3	2	5	3	12	5	7	6	8	8	11	10	9	6	8	6	11	16	14	11	17	10	8	10	15	8.33333333333333	13.3333333333333	24	20	30.6666666666667	22	23	21	29	24.3333333333333	31.8333333333333	19	41	38	32
1174	0	0	0	0	2	1	2	2	9	2	1	1	8	5	4	7	4	4	19	14	16	10	8	4	14	16	9	13	12	13	22	14	16	24	14.5	16	20.5	20	19.8333333333333	20	21.3333333333333	27.3333333333333	21	30	25	32	27	28	43
1175	0	0	0	0	4	2	1	4	2	3	6	6	4	6	4	7	8	12	11	12	10	11	11	11	9	8	17	11	18	9	13	16	16	12	15.1666666666667	18.6666666666667	19	24.6666666666667	16.6666666666667	19	37.1666666666667	21.6666666666667	24.5	33	23.8333333333333	37	23	34	30
1176	0	0	0	0	0	1	0	0	6	4	1	2	5	6	7	6	9	10	12	7	4	16	14	18	9	14	6	7	22	11	21	14	17	22	9.16666666666667	16	16	15	20.8333333333333	26	21	23	35	29	32	27	30	35	34
1177	0	0	0	0	1	2	3	6	5	5	2	3	6	7	3	4	4	16	12	9	7	9	13	7	7	10	14	12	14	14	8	14	13	20	20.1666666666667	24.3333333333333	24.5	21.3333333333333	16.8333333333333	12	19.1666666666667	19.6666666666667	33	21.6666666666667	27.8333333333333	27	33	34	32
1178	0	0	0	0	2	1	2	1	7	3	4	3	7	9	4	5	11	12	10	7	17	10	14	7	6	10	22	8	14	14	12	16	15	16	18.5	11	15	30	25.8333333333333	18	30.5	25.3333333333333	30	27.6666666666667	35	25	24	26	21
1179	0	0	0	0	1	0	2	7	2	1	4	1	4	6	2	6	4	6	8	10	13	10	7	11	8	11	11	7	18	13	11	8	10	11	16.3333333333333	18	17.5	24.6666666666667	27.6666666666667	21	27	27	17.5	33	30.6666666666667	36	38	38	29
1180	0	0	0	0	1	0	1	5	3	5	2	3	9	5	7	11	5	17	7	12	10	12	9	8	11	7	20	13	11	12	11	12	22	8	18.1666666666667	24	14.5	15.6666666666667	16	29	27.1666666666667	25.3333333333333	24	24.6666666666667	19.8333333333333	15	35	35	29
1181	0	0	0	0	1	2	2	3	0	4	2	3	5	4	4	8	7	10	10	11	8	11	8	12	10	7	10	9	14	27	25	9	19	15	12.1666666666667	13.3333333333333	18	26.3333333333333	21	26	24	26	18.5	26.3333333333333	32.8333333333333	24	28	32	33
1182	0	0	0	0	0	1	4	1	2	2	4	5	5	3	5	6	9	14	8	12	13	12	11	13	9	11	14	18	15	13	14	14	13	11	17	10	13	32.6666666666667	20.8333333333333	23	20	16.3333333333333	34.5	22.6666666666667	21.8333333333333	23	39	47	30
1183	0	0	0	0	0	1	2	2	4	1	5	6	3	7	12	10	14	17	14	10	7	13	5	16	10	10	14	14	23	7	22	8	10	9	14	10	16.5	21	33	14	25.1666666666667	32.3333333333333	28	35.3333333333333	21	37	34	28	26
1184	0	0	0	0	1	0	1	5	1	5	5	2	5	5	7	5	6	10	8	11	9	14	14	13	5	15	13	13	18	10	11	15	15	16	15	10	15	20.3333333333333	21.8333333333333	23	33.1666666666667	26.6666666666667	15	27	30.8333333333333	28	17	25	28
1185	0	0	0	0	2	0	0	2	5	0	3	5	6	6	6	7	5	14	8	5	15	13	13	13	10	9	17	8	24	14	15	14	18	15	13	17.6666666666667	24	16.6666666666667	29.6666666666667	23	27	18.3333333333333	30.5	32	30	39	25	29	25
1186	0	0	0	0	0	0	0	7	5	3	3	6	3	6	4	4	5	9	11	15	12	13	11	10	9	9	8	12	13	15	13	14	20	6	12.3333333333333	9.33333333333333	14.5	13.6666666666667	31.8333333333333	22	23.3333333333333	23	21	28	41.3333333333333	24	30	35	38
1187	0	0	0	0	1	0	1	4	5	3	1	7	3	9	9	5	6	9	8	8	5	5	7	12	15	13	11	16	17	18	18	14	13	10	18.3333333333333	12.3333333333333	16.5	12.6666666666667	20.8333333333333	24	26.3333333333333	34.6666666666667	20.5	20	24	37	35	33	30
1188	0	0	0	0	2	0	1	5	3	1	3	2	6	7	8	7	5	14	10	10	12	11	6	11	18	10	13	9	14	8	9	18	18	17	12	29.3333333333333	35	20.6666666666667	25	33	22.1666666666667	22.3333333333333	30	28.6666666666667	18.8333333333333	32	33	54	31
1189	0	0	0	0	1	1	0	2	4	2	2	3	5	3	8	7	12	10	12	14	10	8	7	15	11	10	10	13	15	11	16	18	15	17	11.1666666666667	14.6666666666667	16	17.6666666666667	14	26	25	15	30.5	27.3333333333333	24	31	28	31	24
1190	0	0	0	0	0	1	2	4	3	5	4	1	4	6	3	10	5	12	8	9	13	10	22	10	12	9	10	16	14	14	16	9	11	19	6.5	17.3333333333333	21	19.3333333333333	18.8333333333333	22	24.1666666666667	34.3333333333333	26	23	29.8333333333333	31	22	36	32
1191	0	0	0	0	0	1	1	1	1	1	5	3	6	5	5	6	14	7	11	9	10	9	17	12	11	12	8	10	19	11	13	13	23	13	15	23	9.5	17	38	30	14	24.3333333333333	12.5	18.6666666666667	26.8333333333333	28	16	24	39
1192	0	0	0	0	0	2	4	2	0	4	1	6	5	5	5	5	9	14	9	8	14	12	9	11	12	13	12	10	13	15	10	11	18	16	14.1666666666667	22.3333333333333	16	26.3333333333333	16	27	30.1666666666667	27.6666666666667	21.5	30.6666666666667	25.8333333333333	20	24	25	42
1193	0	0	0	0	1	2	1	1	3	5	3	2	6	9	7	7	2	11	10	9	14	13	10	15	11	17	12	8	8	12	18	15	15	17	7.16666666666667	14.3333333333333	25	21	17.8333333333333	16	22.1666666666667	30	21.5	30	30.6666666666667	32	39	33	32
1194	0	0	0	0	1	1	3	1	2	3	2	10	7	5	6	3	4	11	13	6	14	14	14	13	11	10	17	7	14	13	13	23	18	12	10.3333333333333	18	18	22.6666666666667	23.6666666666667	17	22	25.3333333333333	33	27	38	30	32	29	34
1195	0	0	0	0	2	1	6	2	1	4	1	5	6	6	6	6	6	14	17	17	13	9	10	13	12	11	13	13	13	11	11	17	7	13	8.33333333333333	15	35.5	16	32.8333333333333	26	16.1666666666667	27.3333333333333	16.5	26	33	21	25	39	22
1196	0	0	0	0	1	3	1	4	3	2	7	3	4	5	5	3	11	8	10	9	8	10	12	10	13	8	16	16	15	13	9	9	15	14	8.16666666666667	16.3333333333333	22	19.6666666666667	27.8333333333333	26	25	15	18	32.6666666666667	17.5	25	29	35	42
1197	0	0	0	0	2	1	1	0	5	5	4	5	5	6	3	8	5	3	14	7	7	10	10	15	12	5	6	17	15	11	9	10	15	12	12	23	16	20.3333333333333	17.6666666666667	26	32.3333333333333	23	25.5	36.3333333333333	22.8333333333333	38	32	34	42
1198	0	0	0	0	0	2	1	5	4	2	4	6	3	6	6	5	3	10	9	17	6	13	13	8	16	9	9	13	10	16	20	12	16	11	12.1666666666667	14.3333333333333	14	23	23	27	16	28.6666666666667	29	34.6666666666667	24	34	27	35	31
1199	0	0	0	0	3	2	5	1	2	2	2	4	9	10	9	6	8	13	11	15	15	11	9	12	10	14	7	18	14	19	17	8	15	9	21.1666666666667	18	15.5	16.6666666666667	14.8333333333333	36	17.1666666666667	19.3333333333333	22	27.6666666666667	28	41	33	27	28
1200	0	0	0	0	0	1	0	4	3	5	3	0	7	9	4	5	5	11	10	13	6	14	10	8	7	13	19	13	17	17	9	19	20	20	14	15	19	17.6666666666667	15.6666666666667	30	22	17.3333333333333	18.5	29.3333333333333	23	33	27	24	36
1201	0	0	0	0	0	1	2	4	5	1	3	7	4	3	8	2	10	13	13	10	9	11	11	15	19	6	15	15	17	12	6	13	15	11	5	15	19	10	21	23	22.1666666666667	27.3333333333333	19	34	33.8333333333333	20	27	40	30
1202	0	0	0	0	1	0	0	8	5	6	3	6	3	8	7	7	6	7	9	8	10	16	12	7	13	15	13	24	25	11	9	16	13	14	11.1666666666667	24.3333333333333	13	16.3333333333333	32.5	17	25.1666666666667	19.3333333333333	30	34	17	15	30	20	30
1203	0	0	0	0	0	1	3	5	2	5	2	7	1	4	6	6	11	4	14	15	10	11	8	10	12	16	12	11	11	15	15	10	19	24	23.1666666666667	24	13	16.6666666666667	22.8333333333333	19	26.3333333333333	22.3333333333333	24.5	37	27	36	37	44	40
1204	0	0	0	0	1	0	1	1	2	4	4	5	4	2	4	5	6	10	15	6	10	7	16	12	16	12	10	13	19	15	16	8	13	12	8	18.6666666666667	23.5	28.6666666666667	20.8333333333333	15	26.3333333333333	21	23.5	30	28.8333333333333	30	21	32	37
1205	0	0	0	0	1	0	1	2	0	5	3	6	3	7	7	8	2	14	22	15	18	8	14	14	12	10	22	8	9	15	13	16	20	12	8.16666666666667	11.3333333333333	24.5	23	19.8333333333333	24	18.3333333333333	20	17.5	38.6666666666667	21.6666666666667	38	31	31	29
1206	0	0	0	0	0	3	4	6	2	4	1	5	7	4	9	5	7	8	6	11	10	16	8	11	12	13	21	19	16	16	14	15	12	22	17.3333333333333	18.3333333333333	13	27.6666666666667	23.8333333333333	21	14	26	25	18	28.8333333333333	35	45	29	32
1207	0	0	0	0	0	1	5	4	2	5	2	4	9	6	7	5	8	6	15	19	10	15	7	7	10	13	15	15	7	18	17	9	12	9	14	21.3333333333333	21.5	29.3333333333333	14	15	24.3333333333333	23.3333333333333	19	15.6666666666667	35.6666666666667	30	32	31	42
1208	0	0	0	0	0	1	2	3	3	1	7	5	5	5	3	5	8	7	8	8	10	15	17	12	25	17	5	13	10	15	12	17	13	13	16.3333333333333	22	20	21.6666666666667	16	21	31.3333333333333	22	24.5	39.3333333333333	31.8333333333333	38	16	38	33
1209	0	0	0	0	1	3	1	4	4	3	4	4	4	4	9	9	7	8	11	13	11	7	12	10	13	13	12	17	18	20	13	17	17	18	6.33333333333333	20	18	17.6666666666667	11	27	23	27	33.5	21	29	27	19	30	44
1210	0	0	0	0	0	0	1	4	2	1	6	8	4	5	7	9	3	7	13	9	9	7	8	8	10	11	5	10	11	11	7	12	8	17	15.3333333333333	18.3333333333333	20	27.6666666666667	23	38	16	24.6666666666667	25.5	27	27	26	32	25	33
1211	0	0	0	0	2	2	3	4	3	6	5	6	7	5	6	3	5	12	11	7	6	11	8	11	9	17	10	16	10	14	14	12	18	10	26.3333333333333	23.6666666666667	13.5	25.3333333333333	21	22	24	24	17	25	30	22	37	38	50
1212	0	0	0	0	0	0	3	4	1	5	4	3	7	4	2	7	11	13	5	13	11	10	12	12	8	11	12	12	16	11	18	13	21	15	15	19.6666666666667	23	19	30	20	31.1666666666667	21	23	23.6666666666667	32.6666666666667	35	41	29	34
1213	0	0	0	0	1	1	1	3	6	2	6	5	3	5	3	3	3	12	10	11	12	10	10	13	8	8	13	11	17	11	11	16	11	12	17	11	20.5	21	9	21	23.5	28	17	23.6666666666667	40.5	22	38	38	33
1214	0	0	0	0	1	0	2	2	3	4	3	0	7	3	6	5	7	11	10	23	12	10	5	10	17	13	14	11	17	23	14	9	12	13	12.8333333333333	22	22	28.3333333333333	21	18	19	33.6666666666667	32	29.6666666666667	33.6666666666667	23	19	36	31
1215	0	0	0	0	1	0	4	3	4	4	3	6	0	5	6	5	3	6	8	13	7	13	9	6	11	11	16	20	20	15	10	10	13	15	21.1666666666667	14.3333333333333	25	20	26.6666666666667	15	28.1666666666667	22	26.5	24	42	40	41	37	35
1216	0	0	0	0	1	0	2	6	0	2	3	2	8	7	3	7	6	12	17	3	9	11	15	11	6	9	6	16	16	16	13	11	18	15	8.16666666666667	17.3333333333333	26	14	18	28	21	20	25	26.6666666666667	30.8333333333333	36	26	18	34
1217	0	0	0	0	0	2	1	3	2	1	5	8	4	7	6	7	8	14	6	4	11	12	10	15	10	10	20	21	11	17	18	13	23	11	12	12	23.5	20.6666666666667	19	21	31.1666666666667	15.3333333333333	24.5	27.6666666666667	30.8333333333333	23	31	32	31
1218	0	0	0	0	1	0	3	1	3	2	3	6	4	9	5	5	6	5	7	4	8	13	11	13	15	7	15	10	13	10	10	18	11	16	18	15	21	22	28	21	29.1666666666667	20	18	28.6666666666667	37.6666666666667	19	27	29	29
1219	0	0	0	0	3	0	1	5	5	3	3	5	8	12	6	1	5	10	7	7	9	13	9	17	4	13	15	8	14	8	10	17	17	14	19.1666666666667	10.3333333333333	17	16.3333333333333	22	27	22.3333333333333	29.6666666666667	24	29.3333333333333	33	30	38	37	30
1220	0	0	0	0	2	1	3	5	3	2	2	4	8	10	3	8	8	14	11	6	8	9	11	15	9	13	15	14	9	12	14	16	15	17	14.1666666666667	16	17	26	21.3333333333333	27	33.5	19	31.5	43.6666666666667	29	33	38	28	38
1221	0	0	0	0	3	0	2	2	2	2	3	4	5	7	3	8	3	7	11	17	13	8	8	10	14	18	8	22	12	10	20	9	19	17	10.3333333333333	24.3333333333333	23.5	21.6666666666667	23	18	29	23.6666666666667	19.5	33.6666666666667	34	27	31	37	34
1222	0	0	0	0	0	0	2	2	1	5	2	3	5	6	10	7	10	16	14	14	15	17	12	5	9	23	16	12	11	25	17	18	14	17	18	19.6666666666667	17	17	15	20	23.1666666666667	33.6666666666667	30.5	34.6666666666667	44.8333333333333	35	22	40	41
1223	0	0	0	0	2	1	4	3	3	2	1	3	9	5	5	7	9	22	2	7	12	12	16	11	12	15	10	13	19	16	14	17	12	12	12	16.3333333333333	21.5	27	26	18	21.1666666666667	23.3333333333333	21	29.6666666666667	28	18	26	24	25
1224	0	0	0	0	1	1	2	3	3	0	4	2	4	8	6	4	5	12	12	7	15	10	11	9	7	11	11	10	8	18	13	13	14	20	21	17.6666666666667	25	19	23.8333333333333	35	15.1666666666667	27.3333333333333	17.5	25.6666666666667	33.8333333333333	39	24	29	33
1225	0	0	0	0	0	2	2	2	3	0	3	4	5	2	5	5	8	8	15	10	15	8	11	12	12	11	16	12	10	15	10	19	15	12	11	13	22	16.3333333333333	21	14	35.1666666666667	22	21	25	25	33	30	29	34
1226	0	0	0	0	3	3	1	3	6	4	6	8	2	8	8	2	6	15	16	12	11	8	13	9	16	13	18	10	21	18	12	12	9	10	11.1666666666667	17.3333333333333	19.5	25	17	19	13	18	32.5	25.6666666666667	24	36	37	32	45
1227	0	0	0	0	0	0	2	4	7	3	5	5	3	7	7	11	6	9	16	9	8	14	9	15	9	10	14	11	18	12	11	11	14	12	12.5	13	19.5	17.3333333333333	13.8333333333333	19	16	19	30	19	28.6666666666667	24	18	26	42
1228	0	0	0	0	2	0	0	4	2	1	3	5	6	5	2	3	5	9	13	12	11	10	11	9	8	5	12	11	20	14	14	19	15	16	8	20.6666666666667	21.5	28	22.8333333333333	23	20	25	16	28	23.8333333333333	26	35	29	34
1229	0	0	0	0	3	1	4	4	7	3	0	4	5	6	7	5	8	12	9	10	15	7	18	13	15	7	17	17	16	13	17	18	13	18	14.1666666666667	12.6666666666667	15.5	14.3333333333333	18	24	24.3333333333333	19.3333333333333	26.5	28	35.5	20	33	36	29
1230	0	0	0	0	4	1	2	6	2	3	1	5	5	5	4	2	6	8	11	19	6	9	10	10	7	15	13	10	17	13	7	16	17	14	7.33333333333333	13.6666666666667	16	19.6666666666667	17.8333333333333	24	17.1666666666667	26.6666666666667	17.5	21	29.6666666666667	35	25	34	34
1231	0	0	0	0	3	1	3	4	3	3	3	3	5	5	5	4	7	10	6	7	19	11	8	11	10	15	7	14	20	16	11	19	20	10	12.3333333333333	18.6666666666667	23.5	22.6666666666667	24.6666666666667	29	16	22	19	28	24.8333333333333	18	28	43	45
1232	0	0	0	0	4	1	3	2	1	3	4	6	5	7	4	8	10	8	6	18	8	9	8	7	6	15	13	10	9	16	16	18	13	15	4.33333333333333	16	23.5	18.3333333333333	14	31	21	26.3333333333333	20.5	25.6666666666667	21.8333333333333	33	42	17	34
1233	0	0	0	0	2	0	5	3	2	10	4	7	5	3	3	6	11	9	9	12	5	9	9	11	7	8	9	5	14	17	9	11	14	23	19.3333333333333	12	18	30.3333333333333	22.5	18	36	29	26.5	28	28.8333333333333	30	23	25	36
1234	0	0	0	0	2	1	5	1	1	2	3	7	6	5	6	5	6	5	9	14	12	11	17	14	15	14	12	16	13	10	9	19	9	22	13	14	23	30	20	27	12.1666666666667	16	14.5	32	24.8333333333333	28	32	34	34
1235	0	0	0	0	1	1	3	3	3	3	2	4	5	11	11	6	9	16	13	9	12	10	7	11	14	21	19	17	11	16	12	13	11	12	15.1666666666667	17.6666666666667	17.5	14	23.6666666666667	22	11.1666666666667	23.3333333333333	23	27	27	35	33	25	22
1236	0	0	0	0	0	0	2	0	3	1	8	4	6	11	7	6	6	5	9	12	9	7	14	12	10	8	11	11	15	11	18	12	16	13	12.1666666666667	19	24.5	23	28.8333333333333	35	34.1666666666667	27	19	24	22	31	25	37	31
1237	0	0	0	0	1	1	4	5	5	2	1	3	4	14	5	6	9	9	8	6	11	11	17	7	11	15	17	18	10	14	15	13	11	14	24.1666666666667	11	23.5	19	20.6666666666667	27	20.3333333333333	28.6666666666667	26	26	20	25	15	26	46
1238	0	0	0	0	1	2	4	4	1	3	4	4	6	7	8	4	4	8	11	10	16	9	14	16	11	12	10	9	20	16	17	19	10	17	13	16.3333333333333	15	15.3333333333333	16	24	21	21	20.5	28.6666666666667	22	32	23	37	38
1239	0	0	0	0	2	1	1	1	3	5	5	2	7	6	8	3	5	9	11	14	10	14	14	21	6	9	11	10	14	11	16	26	12	15	9.33333333333333	13.3333333333333	24	22	28	28	28	23.6666666666667	24.5	23	33.6666666666667	28	34	29	35
1240	0	0	0	0	0	0	1	4	4	4	1	3	7	6	5	4	3	17	12	7	18	9	6	14	10	15	8	10	13	9	15	12	11	14	22	12	20.5	22.6666666666667	23.8333333333333	14	25.3333333333333	17.6666666666667	24	24	26.8333333333333	29	23	45	46
1241	0	0	0	0	0	1	2	2	3	2	1	4	4	3	5	8	3	9	16	12	4	10	10	13	12	12	21	11	6	17	14	12	9	13	10.5	21	18	19.3333333333333	19	21	30	23	21.5	28.6666666666667	28.8333333333333	34	21	32	37
1242	0	0	0	0	3	0	1	2	3	4	9	3	6	3	3	5	9	19	8	16	16	13	5	15	12	12	16	5	13	17	16	12	14	18	18.3333333333333	20.6666666666667	18	20	16	31	23	26	29.5	26.6666666666667	34.3333333333333	42	36	36	39
1243	0	0	0	0	1	0	2	2	6	0	3	5	5	6	3	3	7	6	13	11	9	7	8	11	13	8	16	14	16	9	17	13	15	10	12	23.6666666666667	11	31.3333333333333	20	16	23	22.6666666666667	14	30.6666666666667	29.8333333333333	31	37	25	37
1244	0	0	0	0	2	3	3	9	3	1	2	4	7	7	7	7	11	13	13	9	13	13	9	3	12	10	13	10	11	19	21	12	12	18	15	23.6666666666667	15.5	19.6666666666667	25	23	20	35.3333333333333	21	19	29.8333333333333	28	28	37	32
1245	0	0	0	0	0	0	2	1	2	3	4	4	6	10	6	6	6	8	14	4	15	9	6	10	2	7	14	14	11	14	9	14	18	10	16.1666666666667	12.6666666666667	18.5	22.6666666666667	19.8333333333333	19	34	16	28.5	30	26	35	28	37	35
1246	0	0	0	0	5	1	2	3	4	2	2	6	4	4	3	6	5	12	16	12	19	11	5	7	12	12	9	16	10	11	11	24	11	10	8.33333333333333	21	24	19	20.8333333333333	25	28.1666666666667	14.3333333333333	19	27.6666666666667	32.5	23	33	30	28
1247	0	0	0	0	2	1	3	4	2	4	2	5	6	4	7	2	6	7	11	11	4	9	15	7	21	19	14	15	18	13	7	21	9	16	18.1666666666667	14.6666666666667	9	31	18.8333333333333	27	23.1666666666667	28.3333333333333	21	21.3333333333333	27.8333333333333	27	30	34	25
1248	0	0	0	0	0	0	1	1	3	5	5	3	4	10	5	7	6	16	3	8	13	9	15	5	10	7	15	15	19	16	17	22	11	7	10	17	18	22.6666666666667	16	25	23	23	30.5	33.6666666666667	24.8333333333333	30	36	28	37
1249	0	0	0	0	2	0	3	4	2	5	1	3	4	6	11	5	13	11	11	16	11	12	10	16	12	8	16	8	15	15	20	17	20	19	9.33333333333333	28	16	28.6666666666667	22.6666666666667	18	15.3333333333333	27	24	25	18	27	36	27	38
1250	0	0	0	0	0	1	0	3	2	4	5	2	5	3	6	9	9	9	11	21	8	9	11	9	11	20	10	12	14	13	20	10	11	14	12.1666666666667	21.3333333333333	14	16.6666666666667	30	20	27	24.6666666666667	16.5	29.3333333333333	27.8333333333333	21	22	29	32
1251	0	0	0	0	2	1	1	0	2	3	1	3	7	9	5	5	5	10	12	21	8	16	13	13	9	5	20	18	18	19	12	23	12	19	10.1666666666667	22	22.5	20.3333333333333	24.8333333333333	27	28	24	20.5	31	24.8333333333333	27	24	47	34
1252	0	0	0	0	0	2	1	4	4	2	6	3	5	10	5	4	8	9	10	8	9	8	13	7	9	11	13	7	23	14	18	9	24	17	12.1666666666667	15.3333333333333	27	32	17.8333333333333	19	14	40	25	19	19	26	27	34	35
1253	0	0	0	0	0	1	1	3	4	3	2	3	6	10	9	6	8	10	11	12	7	6	8	10	12	11	20	18	18	22	15	10	12	20	14.5	14.3333333333333	16.5	24	16.8333333333333	24	21.1666666666667	27.3333333333333	24.5	28.3333333333333	28	26	22	36	41
1254	0	0	0	0	1	2	2	4	4	1	5	1	5	2	5	7	7	11	9	12	16	12	11	12	8	7	16	9	12	15	14	13	18	13	12.5	17.3333333333333	27.5	24.6666666666667	24	15	22.5	24	21.5	25.6666666666667	27.3333333333333	37	16	29	36
1255	0	0	0	0	0	1	1	5	3	2	4	0	10	6	12	3	12	17	9	10	9	11	6	12	9	6	10	15	8	19	13	15	6	15	15	13.3333333333333	22.5	16.3333333333333	17.8333333333333	31	28	23.3333333333333	19.5	27	34.5	40	31	43	27
1256	0	0	0	0	1	0	3	3	3	2	2	8	4	6	8	5	10	5	9	10	18	12	4	9	4	18	13	10	14	12	9	22	14	14	15	13.3333333333333	23.5	15.3333333333333	28.8333333333333	19	34.1666666666667	34	25.5	19.3333333333333	30.6666666666667	18	32	36	34
1257	0	0	0	0	0	3	3	2	5	1	1	2	4	6	3	8	6	11	9	7	15	9	10	8	9	9	8	12	5	14	18	7	10	17	14.3333333333333	16	25.5	14.6666666666667	20.8333333333333	29	19.1666666666667	18.3333333333333	30.5	16.6666666666667	25	25	40	41	24
1258	0	0	0	0	1	0	2	3	3	2	2	4	4	6	7	6	5	7	4	11	11	3	16	12	14	13	11	9	24	14	15	7	13	13	18.1666666666667	15.3333333333333	14.5	20	15	13	35.3333333333333	25	28.5	24.3333333333333	31.5	39	40	38	41
1259	0	0	0	0	2	0	2	4	2	4	4	4	3	5	3	6	7	9	5	20	15	14	13	8	10	14	6	13	12	7	10	12	17	15	17	23	21	34.6666666666667	15	23	30	24.6666666666667	27	26.3333333333333	31.3333333333333	21	38	33	34
1260	0	0	0	0	1	0	0	0	2	0	3	3	4	8	6	5	6	13	6	10	8	12	13	10	12	9	24	13	14	11	17	22	18	13	11	17	18	22.6666666666667	16.6666666666667	22	29	18	37	25	26.8333333333333	41	27	45	34
1261	0	0	0	0	1	4	0	7	5	3	3	2	8	6	9	9	9	12	14	13	12	8	9	21	13	11	11	14	19	21	26	13	8	13	17.5	17.6666666666667	20	17.6666666666667	20.8333333333333	23	22.3333333333333	36.3333333333333	20	22	21.8333333333333	30	28	29	56
1262	0	0	0	0	0	0	1	4	1	2	1	2	4	8	4	5	7	10	7	10	10	8	9	13	13	16	18	15	11	9	15	19	20	9	13.3333333333333	26	12.5	24	25.3333333333333	31	17	36.3333333333333	20	29	30.8333333333333	29	26	27	44
1263	0	0	0	0	2	0	2	6	5	4	4	6	2	13	4	10	4	11	12	12	15	12	14	13	14	10	18	14	9	14	7	18	18	24	16.1666666666667	18.6666666666667	25	25.6666666666667	12	18	14	28	18	19	36	21	28	33	41
1264	0	0	0	0	0	0	1	2	1	2	4	4	12	6	3	6	6	13	12	11	15	7	9	11	16	9	24	25	9	20	10	13	9	16	17	13.6666666666667	9	10	17	21	22	30	21	38	32.6666666666667	27	29	12	28
1265	0	0	0	0	4	1	0	3	2	1	1	3	6	5	4	2	6	14	14	10	7	9	13	9	6	15	19	9	9	10	23	11	17	15	19.1666666666667	15	28	17.6666666666667	21.8333333333333	19	29.1666666666667	21	21	21.6666666666667	30.8333333333333	32	36	37	34
1266	0	0	0	0	1	2	2	1	3	0	3	4	8	9	9	3	2	10	14	11	13	8	11	8	12	5	16	16	12	16	24	13	20	11	11.3333333333333	14.3333333333333	26	20.6666666666667	29.8333333333333	17	25	24.3333333333333	29	27.6666666666667	19.8333333333333	25	28	33	43
1267	0	0	0	0	1	1	0	4	2	2	5	3	4	3	8	6	8	12	9	18	8	14	8	15	11	10	11	16	13	13	21	18	18	11	16	9.33333333333333	16.5	20.3333333333333	16.8333333333333	21	21.3333333333333	15	26.5	25	28.3333333333333	33	27	27	32
1268	0	0	0	0	1	1	2	5	2	2	5	3	3	9	4	8	12	9	7	8	11	4	15	13	10	13	15	17	5	16	11	15	16	14	11.1666666666667	12.6666666666667	17	28.6666666666667	23	23	14	23	31.5	21.3333333333333	28	24	28	40	31
1269	0	0	0	0	1	0	2	4	1	2	3	7	4	9	4	5	5	11	9	10	14	4	17	12	12	12	16	15	18	13	19	12	11	14	12.1666666666667	18.6666666666667	13	20.6666666666667	15.8333333333333	21	26.1666666666667	20.3333333333333	16	19	25.8333333333333	36	29	26	39
1270	0	0	0	0	0	1	0	5	5	6	0	4	6	4	3	8	4	11	9	11	12	7	9	7	9	13	16	19	16	16	11	13	19	13	19.1666666666667	9	25.5	19	19	26	26	16.6666666666667	24	38.6666666666667	27.6666666666667	22	31	40	26
1271	0	0	0	0	1	0	4	2	4	2	2	4	5	6	4	6	9	9	7	14	10	6	11	12	10	13	17	9	14	20	14	6	12	18	11.3333333333333	14.3333333333333	17	21	20.8333333333333	19	26	36	26.5	23	26	19	26	38	31
1272	0	0	0	0	1	1	2	3	1	6	3	5	7	4	7	10	9	8	11	18	10	11	5	8	15	12	11	10	11	9	6	14	15	14	14.3333333333333	15	17	27.6666666666667	29.8333333333333	20	22	22	29	21.3333333333333	20	31	38	28	32
1273	0	0	0	0	0	2	2	2	5	2	6	1	6	4	7	5	9	11	12	11	13	13	11	13	9	14	9	10	9	9	15	18	16	13	18	16.3333333333333	24	12.6666666666667	20.8333333333333	18	28.1666666666667	11	28	33.3333333333333	29.6666666666667	22	36	38	30
1274	0	0	0	0	0	0	1	2	2	3	2	4	9	2	4	8	7	11	17	9	10	9	8	14	12	13	8	13	19	11	15	16	17	17	14.1666666666667	21	31.5	18.6666666666667	30.6666666666667	33	31	20	35.5	28	21.8333333333333	43	31	28	27
1275	0	0	0	0	0	2	3	3	2	1	1	4	6	12	7	5	9	10	9	15	15	11	14	10	9	10	14	10	15	10	8	11	15	20	16.1666666666667	20	17	15	22	25	35.3333333333333	22.3333333333333	25	34	33.8333333333333	25	34	39	46
1276	0	0	0	0	1	1	2	5	2	1	4	1	9	5	8	7	5	26	9	13	10	2	11	7	9	17	8	19	18	13	15	10	21	9	22.3333333333333	30	21	16	22	27	10.3333333333333	22.6666666666667	27	21.3333333333333	25	31	33	38	32
1277	0	0	0	0	1	1	2	3	5	2	2	2	4	7	5	3	7	14	3	7	20	18	8	8	14	10	13	21	14	11	26	19	6	15	12.3333333333333	16	24	21	22	26	31.1666666666667	33.3333333333333	28	51	29.8333333333333	40	28	23	35
1278	0	0	0	0	0	0	1	2	3	4	4	4	8	3	8	6	6	10	8	8	7	9	7	10	11	8	15	11	19	14	15	15	17	17	22	23	20	18	30	23	22.1666666666667	31	34	18	38.5	29	24	36	25
1279	0	0	0	0	1	3	4	5	2	4	0	4	3	3	4	7	10	14	10	10	14	15	11	11	9	12	8	18	14	16	6	15	16	10	11.1666666666667	18	21.5	24	14.8333333333333	17	17	21	26	16.3333333333333	26	23	22	38	20
1280	0	0	0	0	0	0	3	0	7	8	2	9	7	2	6	4	16	12	14	12	10	14	13	17	14	14	16	8	15	11	6	2	11	22	12.1666666666667	25	29	17.3333333333333	20.8333333333333	30	21.1666666666667	19.3333333333333	13.5	29.6666666666667	34.5	36	31	45	31
1281	0	0	0	0	0	0	3	8	2	3	4	4	5	2	8	6	6	8	7	11	15	17	13	10	11	18	17	13	10	18	7	12	13	21	17.1666666666667	16.3333333333333	24	28.6666666666667	19.5	29	17.3333333333333	18.3333333333333	32.5	21	34	23	33	28	31
1282	0	0	0	0	2	2	1	2	4	6	3	4	4	4	6	2	7	11	12	8	13	10	10	13	14	15	11	15	16	15	14	13	14	12	10	13.3333333333333	16	25.3333333333333	10.8333333333333	21	17.1666666666667	18.3333333333333	22.5	38.6666666666667	35.8333333333333	26	46	29	38
1283	0	0	0	0	1	0	3	7	2	2	1	6	1	4	4	7	8	19	11	12	12	7	11	11	7	7	1	18	12	18	7	10	15	12	9.33333333333333	13	18	27.6666666666667	19	16	24.1666666666667	26.3333333333333	17.5	31.6666666666667	26.8333333333333	26	28	24	42
1284	0	0	0	0	1	0	3	5	2	4	2	6	6	6	3	7	6	5	9	8	19	12	9	7	13	11	12	17	17	9	13	9	10	17	19.3333333333333	10	20	18	14	18	28	28.6666666666667	23	32	26.8333333333333	23	26	38	30
1285	0	0	0	0	0	0	1	1	4	2	3	3	5	5	6	8	3	14	17	8	5	16	12	8	9	19	12	14	15	11	18	16	9	12	12.1666666666667	13.3333333333333	19	28	25.3333333333333	25	38	31.3333333333333	19	19.6666666666667	18.8333333333333	19	27	21	34
1286	0	0	0	0	0	1	1	5	4	0	3	6	4	3	7	7	1	6	15	6	12	17	11	13	10	10	16	11	4	20	16	26	11	15	11.1666666666667	15	25	17	16.6666666666667	24	31.1666666666667	26	28.5	32	34.8333333333333	32	24	35	31
1287	0	0	0	0	3	0	1	3	3	3	4	6	5	5	7	4	7	14	9	15	14	4	7	9	13	14	12	23	11	15	13	11	12	14	17.1666666666667	5.33333333333333	18	20.3333333333333	16	23	33.3333333333333	27	26	29	24	30	22	27	37
1288	0	0	0	0	2	0	1	4	2	1	1	2	2	3	7	4	1	10	12	16	9	12	11	12	11	8	12	16	16	10	11	19	21	11	18.1666666666667	17.3333333333333	15	20.6666666666667	28.8333333333333	34	23	30	16	37	30	35	22	27	37
1289	0	0	0	0	2	0	2	4	1	5	3	10	7	5	5	4	7	7	10	15	8	13	10	12	8	19	16	14	12	17	18	11	14	8	11.3333333333333	21.3333333333333	14	15.6666666666667	22.8333333333333	24	30	38	31.5	23	31.6666666666667	33	20	36	27
1290	0	0	0	0	0	0	2	2	1	2	2	3	4	8	2	3	8	11	11	10	8	11	10	13	11	13	15	17	10	12	11	8	17	15	22.1666666666667	19.6666666666667	21.5	21	21.8333333333333	23	33	23.3333333333333	19.5	33.6666666666667	31.6666666666667	25	28	26	32
1291	0	0	0	0	0	1	2	1	4	6	2	4	5	8	2	5	5	9	12	10	11	7	13	20	9	16	14	9	10	13	16	15	13	8	9	10	17	16	17.6666666666667	13	23	23.3333333333333	27.5	33.6666666666667	19	35	33	33	37
1292	0	0	0	0	0	2	1	5	4	5	2	5	8	4	6	5	9	15	14	8	15	13	11	6	10	15	17	10	16	12	27	10	12	9	26.3333333333333	8.33333333333333	16	22.6666666666667	22	35	37.1666666666667	27	32	28	21.8333333333333	36	30	27	38
1293	0	0	0	0	0	3	3	1	3	3	9	9	7	7	7	8	9	7	7	15	12	9	12	13	8	6	8	11	9	18	23	16	14	10	10.1666666666667	18	20.5	29.6666666666667	27.8333333333333	16	22	10.3333333333333	18	26.6666666666667	30	29	21	38	36
1294	0	0	0	0	2	1	2	3	4	2	3	6	6	1	7	6	5	14	11	6	11	5	10	14	12	3	8	13	17	14	17	12	14	23	9	17	25.5	20.3333333333333	13	19	17.1666666666667	21.6666666666667	14	32.3333333333333	25	29	38	38	33
1295	0	0	0	0	0	0	2	2	7	4	4	8	7	5	7	4	5	9	13	7	16	12	8	8	18	10	10	15	15	11	20	15	20	10	10.5	21.3333333333333	14	13.6666666666667	19.8333333333333	19	36.6666666666667	22.3333333333333	28.5	20.6666666666667	37	52	40	37	27
1296	0	0	0	0	1	3	1	4	3	5	5	8	8	10	6	6	9	10	12	6	10	11	16	11	11	10	13	10	10	9	19	14	16	19	15	10.3333333333333	18	28	23	25	29.1666666666667	26.3333333333333	26.5	29.6666666666667	17	32	23	35	38
1297	0	0	0	0	0	0	2	2	5	2	3	3	2	6	11	5	10	17	7	10	12	11	10	5	10	19	14	10	13	11	14	14	15	14	18	19	18	23.6666666666667	24.8333333333333	27	41.1666666666667	28	26	31.3333333333333	14.6666666666667	28	28	34	33
1298	0	0	0	0	0	1	2	1	3	6	7	4	3	8	6	4	4	11	11	8	14	11	14	8	13	13	10	13	19	15	11	11	16	19	16.1666666666667	14	17.5	22	21.8333333333333	23	29.5	17.3333333333333	18.5	20.6666666666667	21.6666666666667	32	27	26	32
1299	0	0	0	0	2	2	2	2	1	1	3	6	9	7	7	2	2	18	14	14	11	11	9	5	4	4	19	18	14	19	11	17	14	11	8	21	23.5	16.6666666666667	14.6666666666667	20	20	20	21.5	32.3333333333333	27	12	28	33	42
1300	0	0	0	0	0	0	2	3	1	2	2	5	3	8	2	3	5	6	17	9	13	12	11	11	13	13	3	13	26	12	12	12	20	24	22.3333333333333	17.3333333333333	19	15.6666666666667	22	18	21	25	31.5	34	34.8333333333333	30	28	34	35
1301	0	0	0	0	1	0	3	3	3	2	7	7	2	7	8	10	8	9	12	12	13	7	14	10	15	13	8	7	12	15	14	9	14	13	12.1666666666667	15	9.5	15.3333333333333	27	19	24.1666666666667	21.6666666666667	32	33.6666666666667	25.8333333333333	40	24	34	34
1302	0	0	0	0	1	1	4	4	3	3	4	5	4	4	4	3	7	19	10	16	14	10	16	18	15	14	16	17	16	8	16	20	15	17	19.1666666666667	16.6666666666667	11	30	29.6666666666667	24	23.3333333333333	27	22	16.6666666666667	24.8333333333333	27	32	33	23
1303	0	0	0	0	1	1	1	2	1	4	4	3	7	5	11	3	10	17	11	15	18	5	13	11	16	12	12	16	20	25	6	22	18	12	13.1666666666667	22.3333333333333	22.5	19	9	15	32.3333333333333	42.3333333333333	25.5	31.6666666666667	27	24	31	29	40
1304	0	0	0	0	1	1	2	4	3	7	6	4	5	2	7	11	7	17	8	10	6	10	10	12	15	16	8	13	13	11	11	18	7	14	13	17	21.5	22	12.8333333333333	27	23.1666666666667	20	16.5	23.6666666666667	21	18	44	27	26
1305	0	0	0	0	0	2	1	2	3	5	2	3	9	6	7	3	12	9	11	14	6	12	7	11	8	16	6	6	24	21	20	25	9	15	16	17.6666666666667	19	14.6666666666667	18	27	21	18	26.5	31	28.8333333333333	32	28	28	35
1306	0	0	0	0	0	0	2	5	3	5	1	6	8	4	4	2	13	18	12	14	7	11	9	11	13	13	9	14	13	8	14	12	12	12	13	24.3333333333333	12.5	16	30	33	20	35.6666666666667	25.5	26.3333333333333	34	36	26	34	44
1307	0	0	0	0	1	0	3	0	6	4	4	6	4	3	5	6	7	11	11	9	9	8	10	12	15	12	14	12	16	16	14	16	10	11	6.16666666666667	24	25.5	18.6666666666667	30	19	25.1666666666667	28.3333333333333	36.5	32	23	22	18	32	40
1308	0	0	0	0	1	0	5	6	3	6	2	5	2	7	4	10	7	15	4	9	17	5	14	11	15	7	17	16	17	12	8	15	16	19	10	10.3333333333333	18	19	22	27	27.1666666666667	18	22	26.6666666666667	43.8333333333333	29	37	32	34
1309	0	0	0	0	1	2	2	3	2	5	3	6	3	6	7	7	5	11	12	11	8	7	25	8	12	17	8	10	10	7	11	8	15	10	21.3333333333333	20.3333333333333	23	26	24.8333333333333	24	28.1666666666667	23	23	19.6666666666667	38.8333333333333	18	29	25	39
1310	0	0	0	0	1	0	0	5	4	2	3	4	3	2	1	11	7	12	13	10	11	8	10	6	13	16	21	13	13	18	13	20	19	13	13.1666666666667	18	16	20	28.8333333333333	18	28	19.3333333333333	24.5	13	24	22	24	40	32
1311	0	0	0	0	0	2	2	7	1	2	1	3	6	6	3	11	9	7	15	19	8	11	16	8	8	9	14	11	13	15	12	15	18	10	12	18.6666666666667	20	11	28.8333333333333	23	20.6666666666667	17	30.5	30.6666666666667	19	30	22	46	44
1312	0	0	0	0	1	0	1	2	3	2	2	7	5	8	9	7	8	10	10	19	10	20	9	7	11	12	4	5	12	17	18	17	20	7	11	16.6666666666667	16.5	31.6666666666667	23.8333333333333	16	31.6666666666667	21	27	24.3333333333333	29.8333333333333	36	40	28	30
1313	0	0	0	0	1	1	2	7	2	3	4	3	5	4	1	8	7	12	19	5	9	12	18	8	11	16	12	11	8	13	10	19	19	12	21.1666666666667	26	21	15.6666666666667	18.6666666666667	29	32	26.3333333333333	27.5	35.3333333333333	17.8333333333333	29	32	35	35
1314	0	0	0	0	1	2	1	4	4	8	5	7	3	8	9	1	4	13	10	12	9	15	8	7	11	11	14	16	15	12	17	5	11	18	16	14.3333333333333	30	14.3333333333333	17.8333333333333	20	16	25	24	20.6666666666667	41.5	36	26	35	25
1315	0	0	0	0	1	0	2	5	4	2	0	5	4	6	6	4	6	11	13	13	10	10	7	12	12	19	8	9	15	9	10	17	13	11	15.6666666666667	10	22	26.6666666666667	23.6666666666667	25	19	28	29.5	31.3333333333333	31.6666666666667	21	32	40	32
1316	0	0	0	0	0	1	0	4	3	2	2	3	8	3	2	6	4	12	6	10	13	16	6	9	16	10	15	8	15	17	16	16	23	16	12.1666666666667	14	15.5	13	16.8333333333333	21	31	25	28.5	24	26	36	26	35	49
1317	0	0	0	0	0	0	2	5	0	2	4	3	4	6	6	4	4	15	13	11	9	9	11	12	7	10	12	16	14	17	20	14	15	7	9.33333333333333	9.33333333333333	20	22.6666666666667	23.5	26	27.5	29.3333333333333	32	25.3333333333333	34.6666666666667	25	36	31	29
1318	0	0	0	0	1	1	2	2	2	4	5	6	5	8	8	7	10	14	8	11	15	10	14	9	1	4	11	9	14	15	24	14	6	22	9.16666666666667	20.3333333333333	36	11	24.8333333333333	22	13	24	24	21.6666666666667	28.6666666666667	35	34	46	43
1319	0	0	0	0	0	0	3	6	4	3	0	3	6	3	8	3	7	14	15	14	12	9	14	5	11	14	19	5	8	15	15	16	17	13	12.1666666666667	12.6666666666667	24	22	16	13	17	29	32.5	37.6666666666667	20	29	31	27	27
1320	0	0	0	0	0	3	3	2	2	1	2	3	4	15	10	6	5	8	5	12	6	10	17	8	19	15	13	10	13	26	14	22	8	18	19	10	28	27	13	32	28.1666666666667	28	28	22	28.8333333333333	30	14	26	31
1321	0	0	0	0	0	0	4	6	1	4	2	0	6	6	2	2	7	8	14	12	12	8	6	9	11	10	8	8	12	18	19	20	14	13	10.5	11	28	28.6666666666667	18.6666666666667	15	39.1666666666667	38	23	32	27.8333333333333	20	36	26	36
1322	0	0	0	0	0	0	4	3	5	2	4	4	7	5	7	6	8	13	12	7	6	9	9	6	15	9	6	11	12	28	7	15	15	16	16.1666666666667	17.3333333333333	24.5	14	22.5	26	27.3333333333333	26	28	30.6666666666667	33	48	29	45	30
1323	0	0	0	0	0	0	1	1	2	2	0	3	7	4	7	12	8	18	5	9	4	10	13	17	9	13	14	20	12	8	13	21	12	13	15.1666666666667	25.3333333333333	15.5	17.6666666666667	18.5	29	20	21.3333333333333	19	22	28.6666666666667	25	28	30	35
1324	0	0	0	0	0	0	2	3	0	6	3	7	1	7	6	7	7	11	11	15	13	9	10	15	13	10	10	26	20	10	22	14	9	6	23.1666666666667	15.6666666666667	13	20	37.6666666666667	25	30.3333333333333	26.3333333333333	26.5	19.6666666666667	34.6666666666667	30	29	29	36
1325	0	0	0	0	0	1	0	6	6	5	5	4	4	4	8	6	10	11	8	10	12	13	14	11	9	14	9	8	15	11	15	14	15	14	8	9.33333333333333	17	27.3333333333333	23	30	26	26	27	26.6666666666667	26	25	27	28	41
1326	0	0	0	0	2	2	2	4	3	0	3	5	3	9	4	4	8	15	12	9	13	18	13	10	8	13	7	11	11	14	14	6	13	12	17.5	26.3333333333333	28	17.6666666666667	20.8333333333333	31	23	28.6666666666667	39.5	26.3333333333333	30.8333333333333	26	29	35	37
1327	0	0	0	0	0	0	2	3	2	4	2	2	6	7	7	2	10	9	12	12	12	11	12	12	7	13	11	24	19	16	17	14	23	15	16.1666666666667	21.6666666666667	20	18.3333333333333	18.8333333333333	21	26.3333333333333	20	29.5	32	23.6666666666667	28	35	29	37
1328	0	0	0	0	1	1	0	4	3	3	2	2	3	5	7	10	6	12	7	6	9	12	14	6	3	7	19	12	7	10	13	14	16	11	8	19.3333333333333	12	24.6666666666667	18	17	27	22	26.5	43.6666666666667	19	25	37	35	22
1329	0	0	0	0	1	0	2	2	3	6	2	6	3	3	7	4	9	12	12	14	8	9	14	13	9	9	15	17	10	9	16	9	10	15	15.3333333333333	13.3333333333333	19	18.6666666666667	29.8333333333333	23	23	33.3333333333333	25.5	27	28	37	25	44	29
1330	0	0	0	0	1	0	2	5	4	5	2	5	4	6	5	3	7	7	13	6	9	10	13	9	8	12	12	14	7	14	11	11	17	11	21.1666666666667	15.3333333333333	14.5	21	19	34	24.1666666666667	24.3333333333333	24	28	26.6666666666667	22	36	39	35
1331	0	0	0	0	0	1	4	2	3	2	3	4	5	9	4	7	7	11	9	6	12	9	9	10	12	12	2	19	15	13	13	8	21	18	10.5	16.3333333333333	19	19.6666666666667	22	29	24.1666666666667	16.6666666666667	26	30.6666666666667	18	35	31	37	23
1332	0	0	0	0	2	0	0	2	6	3	3	2	9	4	4	10	5	14	11	13	12	9	13	11	5	14	18	12	10	9	9	9	14	13	8.66666666666667	21.6666666666667	16	22.6666666666667	20	17	29	23	14	31.3333333333333	34.6666666666667	24	43	37	33
1333	0	0	0	0	0	0	2	6	2	4	4	2	5	2	8	8	6	15	14	7	11	7	8	8	10	16	13	23	12	14	11	11	18	12	8.33333333333333	19.6666666666667	25	14.6666666666667	22.8333333333333	21	22.3333333333333	20	26.5	25	20.5	23	30	18	38
1334	0	0	0	0	1	1	2	2	4	3	3	5	5	6	7	9	10	9	12	4	11	14	15	5	10	11	11	14	9	14	14	9	13	8	17	13.3333333333333	21	13.6666666666667	19	24	23	29	34.5	30.3333333333333	20.8333333333333	23	24	29	28
1335	0	0	0	0	3	2	0	2	3	4	1	4	7	7	5	3	9	16	14	13	19	5	7	7	8	16	7	18	19	10	16	13	15	17	14.1666666666667	25.6666666666667	20	17.6666666666667	20	20	30.1666666666667	22.3333333333333	31.5	32	29	24	34	35	27
1336	0	0	0	0	0	2	1	6	3	2	2	5	7	3	6	6	8	7	12	12	8	9	10	12	9	8	12	11	12	8	22	11	18	19	13.1666666666667	27	34	14	19.6666666666667	30	27.5	32.3333333333333	23	35.3333333333333	19.8333333333333	17	18	31	38
1337	0	0	0	0	1	1	2	1	1	7	1	5	7	4	3	1	8	4	7	6	16	8	14	13	8	16	13	10	11	11	12	21	16	9	14.1666666666667	21.3333333333333	22.5	13.6666666666667	25.8333333333333	25	15	20	22	28	20.8333333333333	30	38	42	35
1338	0	0	0	0	1	2	1	4	2	2	1	4	5	6	7	5	5	5	11	7	9	11	14	8	10	14	6	16	20	10	13	21	13	22	21	16.6666666666667	23	33	20.8333333333333	23	19.1666666666667	21.6666666666667	25	26	29	20	27	38	37
1339	0	0	0	0	0	0	1	5	2	4	4	3	6	9	5	6	6	7	14	8	11	13	9	5	17	10	10	12	15	20	14	10	15	18	13.1666666666667	15.6666666666667	18	22.6666666666667	28	30	33	21	27.5	38.3333333333333	38	30	30	42	35
1340	0	0	0	0	1	2	0	5	3	4	6	1	3	10	8	5	7	11	10	7	11	9	11	13	7	14	13	15	12	12	12	10	11	17	10.1666666666667	17	28.5	15	34.8333333333333	20	22.3333333333333	36.3333333333333	33.5	28	30	32	19	26	55
1341	0	0	0	0	3	3	1	1	1	0	3	3	3	6	5	4	3	8	11	10	5	9	11	14	13	10	10	15	11	15	9	10	13	21	18.1666666666667	18.3333333333333	12	22	26.6666666666667	25	21	23	17.5	27.3333333333333	25.6666666666667	18	32	36	35
1342	0	0	0	0	2	0	2	2	1	4	5	4	5	9	11	5	9	12	11	7	9	13	13	12	8	8	16	12	17	15	10	16	17	9	15	20.3333333333333	14.5	18.6666666666667	21.8333333333333	33	26.1666666666667	24.6666666666667	14.5	27	37.6666666666667	24	35	40	27
1343	0	0	0	0	0	1	2	3	4	7	3	6	5	5	5	7	9	8	12	9	5	10	15	9	13	14	5	19	13	9	10	15	15	8	13.1666666666667	16	21.5	23.3333333333333	30.6666666666667	28	24	15.3333333333333	28	23.6666666666667	21.8333333333333	27	30	31	29
1344	0	0	0	0	0	0	3	5	4	1	2	2	6	6	5	5	6	15	7	13	13	9	10	9	11	8	13	11	16	11	12	19	14	11	10.1666666666667	28	23	20	25	15	27.3333333333333	14.3333333333333	21	30	32.8333333333333	36	31	39	29
1345	0	0	0	0	3	1	4	1	2	1	6	6	4	4	5	8	7	9	14	8	7	7	11	7	13	9	11	7	15	5	7	9	11	17	9.16666666666667	18.6666666666667	19.5	18	31.5	22	16	26.3333333333333	20	40	31.8333333333333	31	36	28	31
1346	0	0	0	0	1	0	1	0	2	1	3	6	0	6	4	7	8	15	7	16	9	10	10	16	11	15	7	14	16	19	11	11	16	23	13.1666666666667	21	26	23.3333333333333	24.8333333333333	28	27	26	30	26.6666666666667	34.6666666666667	20	28	32	28
1347	0	0	0	0	0	1	0	4	0	4	2	3	9	5	8	5	8	5	13	11	20	9	16	5	12	14	14	12	16	10	18	8	16	10	20.3333333333333	21	17	15.6666666666667	28.5	29	22.3333333333333	23	27	30.6666666666667	24	43	23	31	36
1348	0	0	0	0	2	1	1	0	3	4	2	2	6	7	6	5	13	8	15	11	12	13	8	9	8	8	16	15	7	23	10	13	16	8	10.1666666666667	17	23.5	22.3333333333333	25.8333333333333	28	22	18	30.5	28.6666666666667	31	26	24	37	34
1349	0	0	0	0	1	1	2	2	4	5	3	2	8	6	4	6	5	9	9	13	12	9	14	12	16	6	9	20	17	15	7	14	15	15	11.3333333333333	23	10	23.3333333333333	17.8333333333333	29	32.1666666666667	26	26.5	24.3333333333333	20.8333333333333	28	33	20	36
1350	0	0	0	0	0	1	2	2	5	4	3	4	2	9	2	7	6	11	13	12	6	8	4	6	6	8	15	9	15	11	11	14	16	12	14.1666666666667	21.6666666666667	10	18.6666666666667	19.8333333333333	18	22.3333333333333	21.3333333333333	24.5	39	40.6666666666667	36	26	43	44
1351	0	0	0	0	0	0	0	2	2	6	5	5	6	5	1	5	5	8	11	12	16	15	10	15	6	18	12	10	16	14	15	16	11	12	14	22.3333333333333	16	27.3333333333333	16.6666666666667	19	17.1666666666667	18	24.5	22.6666666666667	34.6666666666667	25	28	28	35
1352	0	0	0	0	1	2	4	3	5	5	3	6	3	8	3	7	3	10	6	8	12	9	9	12	6	6	23	13	19	20	14	14	21	10	9	24.6666666666667	14	28.3333333333333	24.8333333333333	25	22.3333333333333	33.6666666666667	20	21.6666666666667	40.8333333333333	22	21	41	44
1353	0	0	0	0	0	2	1	6	4	3	3	3	2	8	11	6	4	14	11	16	10	10	19	10	9	9	21	8	11	15	21	15	3	9	18.1666666666667	21	18	18	27.8333333333333	23	18.1666666666667	24.3333333333333	27	22.6666666666667	30.8333333333333	36	31	28	34
1354	0	0	0	0	1	0	1	2	4	3	4	3	4	7	8	5	6	10	10	16	7	13	14	6	10	11	16	6	15	13	7	16	16	6	20.1666666666667	12.6666666666667	16	17	19.8333333333333	20	31.1666666666667	28	15	26	45	27	30	41	59
1355	0	0	0	0	1	0	2	5	5	5	1	2	7	6	5	6	9	13	17	13	6	12	5	13	8	11	17	15	10	18	15	13	11	10	11.1666666666667	18.3333333333333	22.5	27	16	32	28.3333333333333	19.3333333333333	26.5	28.6666666666667	29	28	29	40	35
1356	0	0	0	0	0	2	1	6	2	3	5	2	6	5	8	8	4	4	16	12	20	8	4	9	9	12	11	11	9	12	16	16	11	15	10	10.3333333333333	18.5	26.6666666666667	16	26	24.1666666666667	28.3333333333333	25.5	36.6666666666667	26.6666666666667	40	30	35	42
1357	0	0	0	0	1	1	2	1	1	4	3	4	4	4	5	3	6	16	15	17	11	5	7	10	8	8	4	14	14	13	14	11	17	15	9.5	11	18	11.3333333333333	22	31	19.1666666666667	14	32	31.6666666666667	39	32	35	45	35
1358	0	0	0	0	2	0	3	4	4	2	8	2	3	9	6	8	5	9	13	9	10	5	11	14	10	10	13	10	27	20	23	17	9	12	11.1666666666667	19.3333333333333	18.5	17	18.6666666666667	23	21.3333333333333	22	20	45.3333333333333	27.8333333333333	20	39	32	27
1359	0	0	0	0	1	0	2	3	2	5	2	4	5	6	7	7	5	10	13	9	10	8	5	7	16	15	13	15	15	16	8	14	16	19	10.5	23.6666666666667	11.5	28	20	15	19	21.3333333333333	12	29.6666666666667	13	23	32	37	47
1360	0	0	0	0	0	1	1	3	0	3	2	1	3	13	3	12	3	11	9	17	8	14	12	16	15	15	11	16	16	19	17	10	24	8	22.1666666666667	17.3333333333333	14.5	23.3333333333333	20.6666666666667	29	22	31	30	42.3333333333333	25	42	30	39	27
1361	0	0	0	0	1	0	1	2	3	1	2	4	8	4	12	7	7	4	13	5	10	8	2	10	14	14	10	12	17	20	9	14	9	12	15.1666666666667	18	10.5	19.3333333333333	17.8333333333333	20	31.3333333333333	23.3333333333333	24	21.6666666666667	31.8333333333333	27	41	33	29
1362	0	0	0	0	1	1	3	3	5	0	3	4	5	7	6	8	4	11	9	12	11	6	11	16	8	13	11	13	6	10	14	18	16	25	14.1666666666667	16.3333333333333	8	13.6666666666667	23	14	31.1666666666667	22	15	28.6666666666667	35	41	41	30	41
1363	0	0	0	0	1	5	3	1	1	4	4	4	3	7	10	5	8	4	7	11	11	8	9	12	18	12	7	19	17	11	7	14	8	15	13	9	15	27	18	11	20	13	19	27	35.8333333333333	28	31	37	27
1364	0	0	0	0	2	2	1	5	2	2	4	8	5	9	7	6	7	10	14	14	12	13	10	8	18	10	9	13	13	15	16	15	9	16	11.5	26.3333333333333	24	20.6666666666667	18.3333333333333	20	26.1666666666667	26	26.5	29.6666666666667	21.8333333333333	25	35	39	30
1365	0	0	0	0	3	2	0	4	2	7	7	2	3	6	5	8	5	15	15	10	5	7	11	13	13	16	14	9	15	14	20	12	14	5	10.1666666666667	15	24	26.3333333333333	32.8333333333333	17	24	25.6666666666667	26	27	34	42	42	38	41
1366	0	0	0	0	0	0	3	4	5	3	2	3	5	9	4	7	11	9	7	9	10	11	15	9	14	6	7	18	10	13	4	10	19	12	9.5	14	17.5	32.6666666666667	20	20	21	30.3333333333333	25	31	18.8333333333333	27	33	39	40
1367	0	0	0	0	0	1	1	4	2	3	2	6	6	9	7	6	6	15	12	12	16	6	10	10	6	10	19	17	10	18	17	9	11	7	10	17	22	18.3333333333333	14	25	28.1666666666667	15.3333333333333	20.5	24.3333333333333	32	50	37	32	22
1368	0	0	0	0	2	2	5	6	0	7	4	6	8	3	7	4	5	12	10	11	7	10	11	13	12	13	13	3	13	16	14	20	12	13	14.1666666666667	16.3333333333333	13.5	16	26	23	16	11	29	27	27	40	31	41	27
1369	0	0	0	0	0	2	1	5	1	1	0	4	3	5	6	5	8	9	12	15	15	7	14	7	11	14	8	15	16	10	18	11	8	18	12	24.3333333333333	24.5	23.6666666666667	14.8333333333333	36	21	20.3333333333333	13.5	25.6666666666667	19.5	25	26	38	31
1370	0	0	0	0	2	0	2	3	4	4	4	3	10	5	4	5	9	7	13	15	8	13	8	4	7	13	12	3	12	10	10	15	11	7	14.1666666666667	25.3333333333333	17	16.3333333333333	25.8333333333333	32	20	21.6666666666667	19	34.3333333333333	29.5	31	29	34	29
1371	0	0	0	0	1	1	2	5	3	3	3	3	4	2	3	6	7	6	7	15	11	6	14	10	11	18	12	7	23	14	14	17	8	6	8	22	17	27	18.6666666666667	19	20	28	28.5	23.6666666666667	32.8333333333333	28	18	39	46
1372	0	0	0	0	1	0	1	1	2	6	5	9	7	8	4	4	6	10	12	10	14	20	14	7	15	13	8	17	7	9	9	9	20	16	21	14.6666666666667	12	29.3333333333333	18.8333333333333	26	20	26.6666666666667	33.5	30	24	31	46	39	28
1373	0	0	0	0	1	1	2	3	5	1	4	2	7	6	4	0	5	12	6	8	14	13	9	10	16	6	10	17	12	11	23	16	6	11	19.1666666666667	9.33333333333333	28	13	19	23	17	25	37.5	31.6666666666667	34	28	37	38	36
1374	0	0	0	0	1	1	1	0	2	1	1	2	2	10	5	4	3	11	14	12	20	14	17	12	8	16	14	18	15	15	23	17	15	15	12.3333333333333	19.3333333333333	23	22	26.8333333333333	20	25	16	22	25.6666666666667	18	35	30	35	27
1375	0	0	0	0	2	0	3	3	3	2	3	5	1	4	3	4	4	7	12	9	11	7	13	11	9	10	13	12	10	15	18	15	14	15	17.1666666666667	18	20	16	19	33	18.5	22.6666666666667	33.5	33	38	34	28	21	23
1376	0	0	0	0	1	1	2	3	3	0	2	3	10	5	6	10	9	13	7	8	11	11	12	13	9	9	17	12	11	11	16	8	15	9	13.1666666666667	12.3333333333333	17.5	28.3333333333333	17	19	15	17.3333333333333	27	27.6666666666667	17	44	37	26	43
1377	0	0	0	0	0	0	1	7	5	3	5	4	7	5	6	6	5	11	8	8	14	14	9	12	10	11	11	13	12	8	19	16	6	11	17	18	18	20.6666666666667	20.6666666666667	15	23.1666666666667	15	17.5	30.6666666666667	29	25	29	41	28
1378	0	0	0	0	2	3	1	2	0	2	5	5	4	4	7	8	6	9	8	9	18	7	11	10	5	10	17	12	13	12	11	13	9	14	16.3333333333333	16	21	28	25.8333333333333	24	33	21	29.5	25	30	22	20	43	40
1379	0	0	0	0	0	2	0	3	2	4	3	3	4	8	8	6	4	17	7	13	8	16	10	14	14	16	18	9	14	17	14	13	14	17	14.3333333333333	23	27	13	19.8333333333333	20	14	26.3333333333333	24.5	28.3333333333333	21.8333333333333	31	30	30	32
1380	0	0	0	0	1	1	1	4	5	1	1	6	2	7	8	6	3	16	7	11	12	12	6	14	17	21	12	8	14	17	16	14	15	4	18.1666666666667	28.3333333333333	20	20.3333333333333	38.8333333333333	24	26	25.3333333333333	44	14.6666666666667	25.6666666666667	33	19	41	34
1381	0	0	0	0	1	0	1	5	3	2	2	1	6	8	7	10	7	9	15	11	11	6	9	11	8	15	5	12	14	16	13	13	9	14	16.1666666666667	12	19	28.6666666666667	18.8333333333333	20	18.3333333333333	28.3333333333333	18	16	30.6666666666667	25	22	38	36
1382	0	0	0	0	3	1	1	0	0	0	3	5	8	5	5	4	7	7	14	13	15	13	13	12	14	11	17	10	16	12	12	13	13	9	10.1666666666667	29	10	24	19.8333333333333	37	31.3333333333333	16	29.5	30	33	26	39	27	25
1383	0	0	0	0	0	1	1	2	2	2	2	4	4	5	12	10	8	9	9	14	15	15	10	10	13	16	10	15	13	13	17	10	14	11	16	19.6666666666667	19.5	22.3333333333333	22.8333333333333	25	24	37.3333333333333	41.5	33	27.5	34	25	31	33
1384	0	0	0	0	0	0	3	5	4	2	5	3	5	7	9	7	6	13	16	8	15	9	6	15	7	13	10	13	13	18	17	16	18	24	15.1666666666667	16.3333333333333	20	20	12.8333333333333	24	32	25.6666666666667	31.5	15.6666666666667	31.6666666666667	26	44	40	49
1385	0	0	0	0	1	0	3	6	2	5	1	3	7	8	5	8	6	8	13	5	11	12	10	14	13	8	16	12	16	20	15	9	8	15	18.1666666666667	17	14	17.6666666666667	21.8333333333333	23	15	37	23.5	32	19.8333333333333	19	30	36	21
1386	0	0	0	0	0	1	1	6	7	3	3	1	9	4	2	1	2	16	10	5	13	17	12	11	16	15	10	13	17	13	19	23	18	12	19.1666666666667	15.3333333333333	14	14.6666666666667	23.6666666666667	27	22.1666666666667	26.3333333333333	14.5	17.3333333333333	32.6666666666667	26	36	36	36
1387	0	0	0	0	0	2	2	3	2	2	2	2	8	5	5	6	11	10	9	6	5	11	7	11	12	10	14	11	17	17	11	17	12	11	19	15	18.5	17.6666666666667	17.5	24	24.1666666666667	23.3333333333333	19.5	21.6666666666667	23.8333333333333	36	37	37	30
1388	0	0	0	0	0	1	1	5	5	1	1	4	6	5	7	9	10	7	9	12	10	6	13	17	12	7	7	17	15	14	14	13	7	11	21.1666666666667	19	15	19	17	15	39.3333333333333	13	26	22	24.8333333333333	39	28	36	42
1389	0	0	0	0	2	0	3	1	5	1	4	3	3	6	7	6	6	9	14	9	9	11	15	9	12	13	15	8	13	18	15	12	11	13	19	25.6666666666667	12.5	15	21.8333333333333	18	22	22	36	39.3333333333333	34	30	33	31	32
1390	0	0	0	0	1	0	0	5	0	4	3	4	4	8	6	5	10	9	9	10	13	7	12	10	10	15	17	15	9	11	20	9	16	15	5	18	22	29	16	23	19.1666666666667	19.6666666666667	35.5	24.3333333333333	32.5	30	29	32	48
1391	0	0	0	0	0	0	1	3	3	6	2	4	5	2	4	7	4	16	8	9	7	8	10	12	18	22	21	7	11	10	16	15	17	13	17	14	27	15.3333333333333	27	26	13.1666666666667	16.6666666666667	33	30.6666666666667	34.6666666666667	20	23	29	34
1392	0	0	0	0	1	2	0	2	3	2	5	2	3	5	4	2	5	12	11	12	11	11	9	10	6	14	12	19	12	10	16	21	13	9	16.1666666666667	14.3333333333333	9.5	18.6666666666667	23.8333333333333	27	28	22.3333333333333	28.5	34.3333333333333	34.5	21	25	26	36
1393	0	0	0	0	0	0	3	3	4	1	7	3	3	8	9	10	8	10	9	12	9	19	6	11	12	10	13	8	10	11	15	21	11	19	14.1666666666667	31.6666666666667	14.5	15	28	28	22.1666666666667	16.3333333333333	30	21	26.3333333333333	32	27	22	51
1394	0	0	0	0	1	2	2	0	4	1	2	5	9	4	4	6	4	6	8	12	12	9	10	8	9	11	14	11	16	12	14	20	11	20	15	16	10	21.6666666666667	22.6666666666667	22	33	27.3333333333333	28	27.6666666666667	23.5	30	27	37	27
1395	0	0	0	0	0	0	1	2	3	1	5	4	6	3	11	5	4	17	7	16	16	7	13	16	9	17	10	17	25	10	12	22	10	13	15	16.3333333333333	16	24	9	14	17.1666666666667	22	23	18	20	26	29	30	39
1396	0	0	0	0	2	2	1	5	2	1	3	6	7	10	6	5	11	8	12	8	11	14	17	9	10	14	5	6	4	8	13	10	8	13	15.3333333333333	10.3333333333333	20	16.6666666666667	19	26	25.3333333333333	31	23	30.6666666666667	32.5	19	34	30	43
1397	0	0	0	0	0	2	2	2	1	1	2	2	5	7	5	7	10	18	14	13	8	12	11	10	11	12	19	12	12	10	13	16	18	17	16	14	10	19	22.8333333333333	25	25	36	17.5	20.6666666666667	23	25	48	27	42
1398	0	0	0	0	1	0	1	4	0	3	1	2	4	10	5	6	12	13	8	12	10	6	15	8	9	13	13	5	18	18	20	14	17	8	15.5	22.3333333333333	28	15	22.6666666666667	24	21.5	27.3333333333333	18	27	22.8333333333333	25	23	47	26
1399	0	0	0	0	3	0	2	1	1	3	4	11	8	3	6	11	4	11	11	7	7	9	8	10	9	9	14	9	15	13	9	14	20	14	14.3333333333333	26.3333333333333	15	20	31.8333333333333	21	22	31.3333333333333	26	33.3333333333333	39	35	25	25	26
1400	0	0	0	0	1	0	3	0	1	3	3	6	6	6	6	10	9	8	12	15	7	10	12	15	11	9	18	19	24	5	15	13	14	20	12.3333333333333	18.3333333333333	13	28.3333333333333	26	12	24.1666666666667	27	25.5	17.6666666666667	18	38	38	39	42
1401	0	0	0	0	0	0	1	2	2	1	5	5	0	12	5	9	8	10	18	11	13	9	12	6	9	17	13	13	13	15	18	12	18	7	13	28.3333333333333	25	21	32	26	28.5	28.3333333333333	22.5	22.6666666666667	16.8333333333333	28	19	27	34
1402	0	0	0	0	0	2	0	5	1	3	2	3	1	6	10	7	11	10	10	14	11	12	10	14	9	11	13	16	20	12	15	10	23	11	19.5	15	24.5	18.3333333333333	30	24	28.3333333333333	20.6666666666667	23	26.3333333333333	33.8333333333333	22	25	23	37
1403	0	0	0	0	2	0	3	2	2	5	3	2	4	3	1	9	7	15	12	11	8	14	12	10	11	13	16	20	17	19	12	20	13	17	18	10.3333333333333	16	36	24	17	33.3333333333333	29.3333333333333	41	25	28.8333333333333	38	30	39	45
1404	0	0	0	0	0	1	6	4	5	3	6	2	5	6	5	4	9	7	16	13	11	14	10	11	11	11	9	16	10	15	15	8	15	15	15.5	20	23	17.6666666666667	16	25	18.3333333333333	31	22	26	31	32	24	38	38
1405	0	0	0	0	3	1	1	2	2	2	3	5	5	4	9	10	9	18	11	8	5	13	16	8	12	12	13	7	9	14	13	14	16	15	13.3333333333333	21	19	22	22	27	29	21.3333333333333	20.5	39.3333333333333	26.6666666666667	28	27	35	28
1406	0	0	0	0	1	0	3	3	0	3	3	1	7	3	5	4	7	14	9	15	10	15	9	16	12	7	17	16	17	13	13	13	10	17	10	13	15	17	26.8333333333333	24	27	27.3333333333333	23	28	24.8333333333333	25	37	41	34
1407	0	0	0	0	1	1	1	2	7	3	4	4	2	5	3	7	9	5	13	10	11	16	13	6	13	16	11	12	9	11	18	9	8	19	14.3333333333333	15.6666666666667	19.5	29.3333333333333	32.8333333333333	17	18.1666666666667	30	24	19.6666666666667	32.6666666666667	35	16	26	20
1408	0	0	0	0	2	0	1	1	6	3	2	4	4	5	4	7	5	9	12	17	8	9	15	12	14	8	18	7	16	16	15	3	13	17	10.1666666666667	13.6666666666667	23	15.6666666666667	29.6666666666667	23	29.1666666666667	19.3333333333333	20.5	28	24.8333333333333	25	22	33	48
1409	0	0	0	0	1	0	0	3	1	4	4	3	3	4	5	5	8	13	6	6	7	15	13	10	4	16	15	18	12	11	13	16	22	14	18.3333333333333	18.3333333333333	14.5	16.3333333333333	26	32	31.5	23	14.5	19.6666666666667	26	32	26	36	40
1410	0	0	0	0	3	2	1	7	2	1	0	6	4	5	5	10	11	10	11	9	12	12	7	9	6	19	11	9	13	10	13	13	19	18	14.3333333333333	13.6666666666667	21	22.6666666666667	29	13	16	19	22.5	28	27.6666666666667	33	32	26	35
1411	0	0	0	0	1	0	5	1	6	3	0	3	5	8	8	3	6	6	12	10	15	11	12	8	10	17	12	7	14	17	8	14	13	19	13.3333333333333	17.3333333333333	5.5	19.3333333333333	22.6666666666667	21	22.1666666666667	22.6666666666667	32.5	28	32.6666666666667	26	22	28	35
1412	0	0	0	0	1	0	3	3	3	2	2	3	5	3	7	5	5	9	9	4	7	12	8	16	10	7	17	11	15	20	12	17	15	8	15.1666666666667	15	20.5	25.6666666666667	14	27	27.1666666666667	14.6666666666667	16.5	42.6666666666667	25.8333333333333	36	28	25	29
1413	0	0	0	0	4	0	3	3	1	1	1	3	3	10	8	1	8	19	13	8	8	21	14	11	4	17	12	16	23	11	15	10	11	16	19	13.6666666666667	14	15.6666666666667	14	20	25.5	19	20.5	24	29.5	19	26	26	35
1414	0	0	0	0	2	2	2	2	4	2	3	3	4	0	4	4	5	7	5	9	7	12	12	10	14	15	12	12	17	18	12	10	24	15	25	12.6666666666667	16.5	24.3333333333333	29.8333333333333	16	27	29.3333333333333	23	27	31	32	39	32	32
1415	0	0	0	0	3	0	0	3	3	1	5	4	2	8	6	7	10	19	8	9	7	5	10	11	14	13	12	13	17	12	13	18	14	13	16	17.6666666666667	19	24.3333333333333	30.6666666666667	32	16	31	28	33.6666666666667	35.8333333333333	32	39	45	34
1416	0	0	0	0	1	0	3	2	2	2	4	2	7	3	5	3	6	20	17	15	10	13	15	15	19	13	11	13	27	19	14	13	13	11	15.3333333333333	17.3333333333333	20.5	25	38.6666666666667	22	32	13	31	29	28.8333333333333	28	31	24	26
1417	0	0	0	0	1	1	1	3	3	2	2	8	3	7	8	6	5	6	7	10	9	11	9	8	9	10	12	10	14	10	13	6	5	14	18	12.3333333333333	22.5	28	26.6666666666667	23	18.1666666666667	18	19	21.6666666666667	24	42	37	32	36
1418	0	0	0	0	2	2	5	1	1	4	5	3	7	6	7	2	5	11	17	17	15	16	12	14	9	19	6	24	19	16	8	18	6	13	10.1666666666667	19	18.5	25.3333333333333	21	20	20.1666666666667	26.3333333333333	33.5	23	19	31	28	36	38
1419	0	0	0	0	1	2	0	2	4	7	3	5	5	6	9	6	3	10	7	10	17	11	8	8	10	5	9	16	21	9	16	12	13	12	13.3333333333333	19.3333333333333	14.5	24	17.8333333333333	26	26.5	22	14	30.6666666666667	23.8333333333333	35	36	31	37
1420	0	0	0	0	2	3	4	3	3	6	3	2	7	5	6	8	9	13	10	9	8	8	14	6	7	13	14	15	13	11	7	12	11	10	10.1666666666667	17	20.5	21.6666666666667	19.6666666666667	31	20.1666666666667	23.3333333333333	18	32.6666666666667	32.3333333333333	17	46	41	36
1421	0	0	0	0	1	2	2	1	3	2	4	7	4	7	10	5	10	9	8	7	9	16	8	13	11	8	12	6	10	10	18	7	9	14	12	7	23	22.6666666666667	28.6666666666667	15	17	16.3333333333333	28.5	30.6666666666667	33	29	26	40	34
1422	0	0	0	0	1	0	3	6	6	5	2	8	6	5	9	9	7	7	10	12	16	15	8	13	15	14	12	13	11	20	13	15	21	15	14.3333333333333	16.3333333333333	16.5	23.3333333333333	22.8333333333333	19	16	30.3333333333333	27	32.3333333333333	19	38	39	26	27
1423	0	0	0	0	1	1	4	2	1	2	2	2	4	5	8	6	5	12	7	10	6	13	9	17	10	13	14	16	11	16	16	13	14	10	8	14	15	20.3333333333333	16	20	20	19.3333333333333	28	29.6666666666667	27	38	27	26	40
1424	0	0	0	0	1	1	1	5	3	3	2	4	5	5	5	5	10	17	11	9	9	12	11	9	9	15	15	10	17	17	16	12	6	20	4	24.6666666666667	20	27	19.8333333333333	15	35.3333333333333	25.6666666666667	17.5	34.6666666666667	20.8333333333333	38	33	34	43
1425	0	0	0	0	1	0	1	3	3	3	2	1	6	4	2	1	11	16	13	10	11	11	13	9	11	11	9	11	16	21	13	13	6	23	9.33333333333333	15.3333333333333	25	24	22	16	20	29	27.5	25.6666666666667	34.6666666666667	25	34	35	39
1426	0	0	0	0	2	0	2	1	2	2	0	3	7	4	7	5	10	18	7	18	11	15	5	7	12	13	14	11	14	17	17	13	21	8	11	13.3333333333333	14	16.6666666666667	23.5	24	40.1666666666667	26.6666666666667	28.5	28.6666666666667	43	21	51	21	26
1427	0	0	0	0	0	1	5	0	5	2	4	8	10	6	9	4	11	10	12	11	7	12	12	13	9	12	11	23	10	11	16	17	9	11	27.1666666666667	17	23	19.6666666666667	22.8333333333333	27	27	22.3333333333333	17	16.6666666666667	29.8333333333333	32	24	33	42
1428	0	0	0	0	1	0	3	4	4	4	5	2	3	5	6	7	8	11	8	9	15	12	9	11	7	10	6	11	13	19	9	13	9	19	8	18	15	16.3333333333333	13.6666666666667	21	15	27.6666666666667	20.5	36	38.8333333333333	24	34	39	26
1429	0	0	0	0	1	1	1	4	1	5	1	5	3	7	6	2	10	10	10	9	14	11	11	14	15	6	9	15	16	6	16	14	12	18	25.1666666666667	13.3333333333333	21	19	21	20	22.1666666666667	30.3333333333333	39.5	22.6666666666667	32.5	40	33	35	42
1430	0	0	0	0	1	1	3	6	3	2	3	3	4	5	3	5	6	15	15	15	11	8	10	10	19	14	11	14	23	15	14	12	12	14	14	14.3333333333333	16	20.6666666666667	20.5	33	42	12	21	21.6666666666667	18.3333333333333	32	26	34	31
1431	0	0	0	0	0	1	1	4	3	0	2	5	8	9	5	8	3	8	11	10	8	15	7	7	9	17	17	11	18	15	12	13	22	7	18.1666666666667	23	17	15	17.8333333333333	20	13.1666666666667	29	21	28.3333333333333	31.6666666666667	30	27	26	46
1432	0	0	0	0	1	2	3	4	6	3	4	6	2	8	4	3	8	6	9	10	17	12	4	14	13	11	14	17	14	8	9	14	14	23	9.16666666666667	28.6666666666667	21.5	29.3333333333333	19.8333333333333	29	28	23.3333333333333	30	28	22	28	30	25	32
1433	0	0	0	0	2	1	0	12	2	2	7	5	5	9	6	6	2	13	8	13	9	6	8	9	13	10	18	9	11	15	6	6	17	16	19	26.6666666666667	18	25	16	24	27	33	25	28.6666666666667	19.8333333333333	36	30	49	32
1434	0	0	0	0	1	1	1	1	0	6	2	1	3	7	3	7	6	13	7	6	11	12	7	12	14	20	20	8	18	8	9	10	10	14	12	12	17.5	11	25.8333333333333	23	19	27.3333333333333	32	21.6666666666667	37	29	34	34	34
1435	0	0	0	0	0	2	3	3	1	2	1	5	10	6	3	3	5	6	6	9	22	8	7	13	13	8	8	14	14	13	7	24	18	14	15	13.3333333333333	16	33	13	17	32.1666666666667	18	20.5	22	24.8333333333333	33	43	33	30
1436	0	0	0	0	1	0	0	2	3	1	7	4	4	4	2	10	5	23	15	8	15	8	13	9	15	16	12	15	18	11	13	11	13	7	11.3333333333333	21	23	20.3333333333333	25	33	26	26	25	32	27.5	25	26	24	24
1437	0	0	0	0	1	1	1	2	4	6	4	2	2	9	11	3	8	13	12	12	12	8	9	10	17	6	14	20	7	16	15	18	16	9	10.1666666666667	17.3333333333333	23.5	27.3333333333333	13.8333333333333	24	14.1666666666667	19.6666666666667	37	22.6666666666667	15	24	32	36	40
1438	0	0	0	0	1	0	1	3	6	2	2	4	5	6	5	7	4	11	13	10	17	4	13	7	11	9	12	9	7	11	13	17	11	22	13	8.33333333333333	26	26.3333333333333	18.8333333333333	19	20.1666666666667	31.3333333333333	25	22.6666666666667	34	12	23	25	37
1439	0	0	0	0	1	1	4	3	0	0	0	5	5	2	8	9	12	5	13	10	11	8	9	13	12	18	13	10	19	14	16	12	14	7	17.5	13	10.5	30.3333333333333	24	32	28.3333333333333	28.3333333333333	30.5	28.3333333333333	25	41	29	25	36
1440	0	0	0	0	1	2	1	4	2	6	3	4	7	5	5	5	7	10	12	8	15	10	12	17	12	17	16	9	18	16	14	8	22	18	10.5	16.3333333333333	13.5	16.6666666666667	26.6666666666667	33	30.1666666666667	16	21.5	31.6666666666667	36	35	30	29	46
1441	0	0	0	0	0	0	2	2	1	5	3	4	5	5	8	5	4	14	11	9	10	17	10	8	10	22	17	17	14	19	9	17	11	17	12.1666666666667	24.6666666666667	26	24	24	25	28	19.3333333333333	27.5	24	25.8333333333333	21	25	28	30
1442	0	0	0	0	3	0	0	6	1	2	6	0	5	2	6	8	8	9	4	10	9	8	7	18	8	6	8	12	6	11	17	16	11	20	13.5	15	16	31	12	30	13.3333333333333	20	21.5	28.3333333333333	21	39	42	33	21
1443	0	0	0	0	1	2	3	3	3	3	2	4	8	3	6	11	3	9	14	6	11	15	14	6	10	11	13	14	10	16	15	20	19	17	15.5	9.33333333333333	23.5	22	29.6666666666667	23	30.3333333333333	18.6666666666667	19.5	28	36.5	38	22	35	28
1444	0	0	0	0	1	2	2	6	1	1	5	2	4	8	9	2	10	15	13	13	13	17	14	6	8	18	14	9	10	20	11	7	11	10	16	12	22.5	28.6666666666667	34.6666666666667	21	26	28.3333333333333	21	27.6666666666667	38.3333333333333	23	23	22	34
1445	0	0	0	0	0	2	5	4	5	3	5	1	5	1	5	6	8	16	8	17	17	13	9	6	6	11	6	14	13	11	15	16	22	11	10	18.3333333333333	22.5	20	15	24	17.1666666666667	11.3333333333333	21	25.3333333333333	25.8333333333333	27	36	27	40
1446	0	0	0	0	1	2	1	3	1	6	2	4	3	7	8	3	6	8	11	21	8	9	9	16	10	12	11	12	27	10	18	15	23	18	8.33333333333333	11.6666666666667	21.5	15	22.6666666666667	17	22.3333333333333	21	19.5	25.3333333333333	28	28	30	31	42
1447	0	0	0	0	0	1	1	4	0	1	5	3	6	7	5	6	7	11	13	14	14	5	3	9	9	14	23	9	15	8	18	24	14	20	14	21	13	18	19	24	27	28.6666666666667	18	19	31.8333333333333	23	28	38	29
1448	0	0	0	0	1	1	3	2	2	5	2	4	3	5	3	6	10	15	12	9	13	14	9	11	17	11	12	10	14	13	16	29	21	12	17	19.3333333333333	25.5	18.3333333333333	24.6666666666667	24	33	25.3333333333333	17.5	32	24	23	30	35	28
1449	0	0	0	0	2	0	0	4	3	3	1	4	5	8	10	4	5	9	10	10	16	14	8	12	7	17	7	16	12	9	16	14	16	16	12.3333333333333	23.6666666666667	19	16.6666666666667	28	17	26.1666666666667	22.6666666666667	28	28.3333333333333	39.3333333333333	31	27	26	29
1450	0	0	0	0	1	0	1	3	3	2	4	3	2	5	8	9	4	7	12	7	9	6	13	12	14	9	7	15	12	14	15	7	22	10	14.1666666666667	13.3333333333333	9.5	21.6666666666667	21.6666666666667	25	20	17.3333333333333	25	30.3333333333333	34.6666666666667	38	32	33	26
1451	0	0	0	0	2	4	2	5	2	7	2	6	2	6	4	8	7	11	23	20	11	9	13	11	15	15	19	16	17	19	8	14	8	16	3.16666666666667	14.6666666666667	21	20.6666666666667	37.8333333333333	23	33.6666666666667	25	23.5	34.6666666666667	25	32	23	32	27
1452	0	0	0	0	2	0	3	2	5	3	5	6	8	2	5	6	6	15	9	17	13	4	3	15	10	8	17	10	16	9	9	14	17	11	10	12.3333333333333	28	18	11.6666666666667	26	17	22	19	27.6666666666667	23.8333333333333	32	25	26	26
1453	0	0	0	0	0	0	1	7	6	3	5	2	12	2	8	7	8	11	12	10	20	13	4	10	14	13	19	25	18	16	15	11	23	15	17.3333333333333	9.66666666666667	27	18	20	19	26.1666666666667	18	23.5	25.6666666666667	38.8333333333333	26	36	36	41
1454	0	0	0	0	2	0	2	5	3	3	3	3	7	5	8	2	7	12	13	16	10	6	6	8	18	11	17	15	5	18	11	9	15	18	15.1666666666667	22.6666666666667	23	16.6666666666667	17.6666666666667	15	20.1666666666667	23	22	28.6666666666667	29	29	17	38	31
1455	0	0	0	0	1	0	4	1	5	3	0	3	3	5	8	8	5	7	10	8	17	19	8	12	7	13	15	18	11	22	17	18	21	13	17.1666666666667	14.3333333333333	10	23	32	20	30.3333333333333	16.3333333333333	22.5	30.6666666666667	21.5	27	20	37	28
1456	0	0	0	0	3	2	2	4	3	2	0	8	4	6	5	4	7	9	9	9	10	8	13	13	15	6	22	13	20	14	13	11	21	12	7.33333333333333	11.3333333333333	20	11	16	16	24.1666666666667	30.3333333333333	17	22	25.8333333333333	39	28	37	36
1457	0	0	0	0	0	1	3	5	5	2	3	1	2	10	5	4	7	7	9	12	8	9	7	11	11	9	15	9	5	13	24	17	10	16	12.3333333333333	24.3333333333333	11.5	12	14	21	19.3333333333333	20	20	27.6666666666667	36	27	40	31	41
1458	0	0	0	0	0	2	1	2	1	4	0	3	2	4	8	2	6	13	12	12	15	10	11	8	7	15	12	10	14	8	17	11	15	15	17.1666666666667	14	15	21.6666666666667	19.5	30	24.3333333333333	19.3333333333333	23.5	26.3333333333333	22	39	26	17	48
1459	0	0	0	0	2	0	0	2	2	2	2	8	5	6	4	6	4	9	9	8	12	15	9	14	14	14	15	19	9	17	15	18	17	9	15	9.33333333333333	11.5	22.6666666666667	23.8333333333333	22	25	23	26	25	24	22	36	35	35
1460	0	0	0	0	0	0	2	1	7	3	4	4	6	4	8	10	9	14	9	7	16	10	9	11	8	8	6	14	20	18	12	30	17	20	11.5	17.3333333333333	20	17	26.6666666666667	26	11	29.3333333333333	28.5	24.6666666666667	27.6666666666667	38	35	36	29
1461	0	0	0	0	2	2	1	4	1	6	2	2	7	8	10	2	6	10	8	16	21	8	8	21	12	12	14	8	21	15	20	9	10	9	19	20.6666666666667	18.5	16	20.8333333333333	32	23	24.3333333333333	24.5	18	27	25	31	24	26
1462	0	0	0	0	0	0	5	4	4	4	5	4	5	8	6	7	6	10	7	12	11	17	8	9	17	17	13	16	6	11	17	16	14	9	18.1666666666667	18.6666666666667	20.5	18.6666666666667	25.8333333333333	19	25.1666666666667	26.6666666666667	30.5	23	15	37	18	39	36
1463	0	0	0	0	0	0	3	2	2	4	1	3	6	5	7	15	6	5	9	9	18	7	10	15	17	23	20	15	11	12	20	11	23	8	9	13.3333333333333	13	15.6666666666667	24.8333333333333	19	27.1666666666667	27	25.5	27.6666666666667	20	30	21	33	35
1464	0	0	0	0	0	4	1	2	4	2	4	4	4	6	4	5	6	10	14	8	12	5	10	8	11	14	14	15	16	18	8	21	18	14	17.3333333333333	20	21.5	25.3333333333333	25.5	23	20.1666666666667	31.3333333333333	22	23	36.8333333333333	30	35	37	35
1465	0	0	0	0	0	2	4	3	3	5	4	1	6	6	5	2	5	13	12	12	11	13	10	14	7	18	6	10	12	12	13	7	20	25	11	23.3333333333333	17	22	27.8333333333333	23	31	20	28	33	36.8333333333333	24	37	25	35
1466	0	0	0	0	1	0	2	3	3	3	4	6	7	3	4	5	6	11	15	20	13	10	10	11	13	18	17	12	9	14	15	19	16	12	15	12.3333333333333	20	23.3333333333333	20	29	22.1666666666667	19	14	34.6666666666667	29	26	28	36	41
1467	0	0	0	0	0	0	0	1	2	4	4	7	5	6	4	2	8	7	11	15	18	9	13	19	12	12	13	13	9	11	17	5	9	14	8.5	25	21.5	22	11.8333333333333	20	31	28.3333333333333	19	27.6666666666667	26	32	37	34	29
1468	0	0	0	0	0	0	1	3	4	4	2	2	5	5	7	10	6	12	9	13	11	15	14	12	7	12	8	20	11	11	13	12	11	20	14.1666666666667	19.3333333333333	24.5	20.6666666666667	15.8333333333333	10	25	24.3333333333333	34	33.3333333333333	22	26	31	28	34
1469	0	0	0	0	0	1	3	5	5	6	2	1	3	7	7	6	2	10	10	12	11	9	11	15	8	22	12	9	6	16	19	13	17	12	23.1666666666667	19.3333333333333	19.5	17	23	23	27	24.6666666666667	20.5	25.6666666666667	36.8333333333333	32	23	34	36
1470	0	0	0	0	1	1	4	2	2	1	2	5	5	8	9	10	3	13	15	18	11	13	13	10	9	15	9	14	18	14	16	17	14	11	18.1666666666667	28	24.5	19.6666666666667	17.6666666666667	17	23.1666666666667	19.6666666666667	22.5	26	29	40	35	32	37
1471	0	0	0	0	1	0	3	6	2	2	2	2	9	9	9	8	8	8	17	12	7	12	10	8	13	7	10	14	12	12	15	11	10	7	9	21.6666666666667	17	14.6666666666667	25	30	27	21.3333333333333	25.5	27	25	39	36	36	36
1472	0	0	0	0	0	1	5	5	4	6	3	4	3	6	13	5	4	10	9	9	7	10	15	16	9	10	16	18	26	9	14	14	9	14	13.1666666666667	15	20.5	15	12.6666666666667	16	24	21.3333333333333	26.5	21.6666666666667	38.6666666666667	35	30	22	50
1473	0	0	0	0	1	0	1	0	1	4	3	5	5	2	0	2	11	18	16	9	14	4	14	8	8	10	14	12	7	20	11	13	22	20	9.33333333333333	13	22.5	25.3333333333333	29.6666666666667	29	29.1666666666667	18.6666666666667	24	44.6666666666667	18.8333333333333	32	27	19	26
1474	0	0	0	0	1	1	2	4	6	4	3	3	6	5	8	2	11	12	4	11	10	15	10	3	17	13	12	8	7	9	13	15	13	24	5.16666666666667	26.6666666666667	16	23	33	28	22.1666666666667	29.3333333333333	27.5	35.6666666666667	31.8333333333333	28	34	36	25
1475	0	0	0	0	0	1	2	2	0	3	3	4	5	9	5	7	7	9	9	15	6	11	14	11	9	18	12	16	13	9	17	5	16	12	20.3333333333333	17	17.5	16.6666666666667	20	15	24.3333333333333	26.3333333333333	16.5	36.6666666666667	24.8333333333333	17	32	32	39
1476	0	0	0	0	0	4	3	2	1	2	2	6	7	3	8	8	10	9	12	12	10	13	12	9	15	8	14	14	14	17	13	8	13	13	15	22.6666666666667	14	14.6666666666667	26	26	26.1666666666667	27	23.5	26	29.8333333333333	35	24	48	33
1477	0	0	0	0	2	1	2	1	3	4	3	4	5	5	4	3	9	8	6	10	11	11	9	15	4	13	22	10	8	21	9	13	12	13	17.3333333333333	13	23.5	26	22	20	21	27.3333333333333	24	27	31	29	32	35	50
1478	0	0	0	0	1	0	0	3	2	2	2	4	7	3	6	4	6	11	9	11	11	15	6	15	7	10	21	12	13	8	14	20	14	7	16.1666666666667	23.3333333333333	21	15.3333333333333	12.6666666666667	20	27	27	29	39.6666666666667	32.5	26	35	24	25
1479	0	0	0	0	2	1	0	3	7	1	4	6	3	11	11	9	7	10	9	10	8	12	7	16	8	7	15	11	12	19	9	25	20	11	14.3333333333333	22.3333333333333	15	16.6666666666667	26	18	20.1666666666667	20.3333333333333	35.5	14.6666666666667	26.8333333333333	32	26	38	36
1480	0	0	0	0	0	0	6	4	6	1	0	5	4	3	9	7	10	7	11	10	14	13	16	7	4	11	17	11	10	19	14	12	11	16	13.1666666666667	24.3333333333333	12	26.3333333333333	17	25	15.1666666666667	22.3333333333333	28	27	26.3333333333333	38	22	23	22
1481	0	0	0	0	1	0	1	1	3	2	1	6	4	7	9	10	4	13	11	17	21	14	9	9	5	8	14	7	13	16	10	14	16	15	9.16666666666667	26.6666666666667	18	20	14.5	16	16	25	19.5	26.3333333333333	46.6666666666667	17	42	31	28
1482	0	0	0	0	1	1	2	0	2	3	2	6	2	6	4	4	5	8	11	8	14	10	14	12	10	14	8	11	12	13	10	13	9	12	18	13.6666666666667	18	21.6666666666667	25	20	30.1666666666667	33.3333333333333	30.5	30.6666666666667	23	24	25	39	33
1483	0	0	0	0	0	0	3	2	3	1	1	4	4	3	5	2	5	15	5	12	9	13	10	12	8	12	18	11	17	20	17	16	11	16	12	15	22.5	26	25.8333333333333	31	31	27.3333333333333	16.5	21	23.5	30	29	36	31
1484	0	0	0	0	1	1	3	1	1	1	5	4	6	6	5	5	12	17	10	20	7	13	6	8	11	12	6	13	11	15	16	15	22	14	13.3333333333333	8.33333333333333	14	24.6666666666667	24	19	37.3333333333333	24.3333333333333	31.5	25.6666666666667	31.8333333333333	20	32	38	48
1485	0	0	0	0	1	0	3	1	2	4	8	4	8	6	7	3	8	15	12	4	12	18	9	14	9	12	22	10	11	15	8	8	14	11	22.1666666666667	21.3333333333333	28	17.3333333333333	17.8333333333333	21	25.1666666666667	17.6666666666667	22	28	34.8333333333333	21	21	35	32
1486	0	0	0	0	0	1	4	2	3	1	3	6	6	3	6	8	4	6	9	15	16	9	9	15	11	11	10	7	12	18	16	14	14	15	11	16	27.5	19	17.8333333333333	27	29.3333333333333	19	21.5	22	34.5	34	25	47	42
1487	0	0	0	0	0	1	3	2	2	3	4	5	4	4	4	11	6	18	13	10	8	10	8	11	5	14	10	12	12	14	10	15	11	8	14	21	20	17	26	26	24.3333333333333	23	13	21.3333333333333	33.6666666666667	39	40	42	20
1488	0	0	0	0	1	1	3	3	5	3	1	4	2	5	7	3	7	8	9	9	8	8	15	14	7	13	11	15	24	11	8	8	15	24	10.5	22.3333333333333	27.5	19.6666666666667	26.6666666666667	39	33	18	19.5	36.6666666666667	30	37	29	44	43
1489	0	0	0	0	1	1	0	3	2	0	4	1	2	6	2	4	7	17	8	17	15	6	17	9	11	14	9	23	16	12	10	14	18	12	12.1666666666667	19.3333333333333	18	11	21.5	15	25	35.3333333333333	35.5	26	26.6666666666667	24	35	25	39
1490	0	0	0	0	1	1	3	4	4	3	0	4	6	5	11	7	5	13	8	14	13	7	11	6	10	12	9	17	16	13	18	22	7	19	15.1666666666667	22.3333333333333	16.5	26.6666666666667	19.6666666666667	16	19.1666666666667	22	21	26.6666666666667	25	22	23	40	39
1491	0	0	0	0	1	1	3	1	2	2	6	1	4	3	4	8	5	15	8	10	8	11	13	7	9	5	14	15	17	13	20	20	9	13	16	21.3333333333333	24	20.6666666666667	16.6666666666667	25	21	27	16	26.6666666666667	35	27	37	27	22
1492	0	0	0	0	0	1	2	3	2	3	1	3	3	7	6	10	6	15	11	12	9	8	13	15	5	16	14	14	15	28	12	18	8	18	8.16666666666667	11.3333333333333	22	19	26.6666666666667	26	17.1666666666667	41.6666666666667	25	21.6666666666667	18	32	38	38	29
1493	0	0	0	0	0	2	6	6	2	4	1	1	3	6	6	5	8	7	3	12	13	5	14	11	9	14	13	14	19	16	12	12	19	14	7	17.6666666666667	13.5	25.6666666666667	19.6666666666667	28	17.1666666666667	36	31	22.6666666666667	27	33	36	26	35
1494	0	0	0	0	1	1	0	2	4	5	5	7	4	6	5	6	4	8	14	7	20	9	19	13	13	11	12	10	13	12	15	9	8	16	12.1666666666667	12.6666666666667	26	21	13	30	23.3333333333333	19.6666666666667	27.5	17	33.6666666666667	38	27	50	28
1495	0	0	0	0	0	2	1	5	4	2	5	2	2	7	6	6	7	18	14	11	10	10	7	10	13	9	13	10	15	13	13	11	15	14	14	20	14.5	15	21	25	24.1666666666667	19	21	43	30.6666666666667	31	27	41	23
1496	0	0	0	0	0	1	3	0	1	3	1	3	8	6	7	5	8	12	10	7	9	7	6	17	8	13	11	9	18	16	19	20	10	19	15.1666666666667	26.6666666666667	10	16.6666666666667	28.8333333333333	19	30	26	24	26.6666666666667	29.5	37	37	22	40
1497	0	0	0	0	1	1	2	3	8	2	0	2	3	6	4	5	7	9	15	8	17	18	17	14	13	20	6	19	9	19	11	20	10	10	6.33333333333333	16.6666666666667	19.5	29.3333333333333	26.8333333333333	25	32	11	23	20	33	32	28	22	31
1498	0	0	0	0	1	3	2	4	0	3	2	4	3	3	8	3	9	12	10	17	5	11	8	13	9	10	11	9	18	7	8	17	17	15	7.66666666666667	12	18.5	24	22.8333333333333	23	19.1666666666667	24	19.5	33.3333333333333	28.6666666666667	28	35	57	33
1499	0	0	0	0	2	0	3	0	2	3	3	1	9	6	9	4	7	12	10	14	9	12	14	16	7	15	12	14	14	15	15	16	11	10	21.1666666666667	13.6666666666667	18.5	16	20.6666666666667	31	22.1666666666667	25	24	33.6666666666667	25	37	27	26	50
1500	0	0	0	0	1	1	3	3	2	5	4	5	3	3	6	7	4	18	14	11	1	13	7	8	11	9	14	5	9	9	9	14	21	12	14.5	27.3333333333333	27.5	15.6666666666667	21	31	32	18	18.5	24	32.3333333333333	26	49	33	40
1501	0	0	0	0	1	0	3	4	4	4	3	7	3	10	10	7	4	12	10	14	12	6	9	6	12	8	13	22	9	16	11	15	18	8	20	10.3333333333333	26	17	16	13	23.1666666666667	39	20	19	26.6666666666667	33	24	35	23
1502	0	0	0	0	2	3	1	3	5	3	2	4	5	5	10	9	8	6	7	8	16	11	12	18	8	13	9	15	13	17	11	13	13	16	17	10	28.5	23.6666666666667	19	22	29.3333333333333	31	20	40.6666666666667	24	22	33	39	35
1503	0	0	0	0	1	0	3	4	3	2	4	5	2	10	4	6	6	7	11	12	10	15	14	10	6	6	11	11	16	16	18	17	17	15	11	10.3333333333333	21	26.6666666666667	31	11	27.5	16	30.5	18	24.6666666666667	34	30	38	34
1504	0	0	0	0	0	1	4	7	4	1	2	2	7	7	4	3	6	9	4	16	9	7	17	13	17	9	9	14	14	14	11	16	6	12	12	18.6666666666667	6.5	23.6666666666667	13	33	26	33.3333333333333	41	25	39.5	23	32	34	27
1505	0	0	0	0	0	2	0	6	4	3	3	3	6	6	4	8	12	18	9	16	8	11	5	10	9	7	15	19	14	14	10	12	19	15	17	17.3333333333333	15.5	32	14	25	13	35.3333333333333	18	30.3333333333333	20.8333333333333	33	25	28	25
1506	0	0	0	0	1	1	2	5	5	3	4	2	6	3	8	2	9	8	9	12	18	15	10	13	7	12	10	14	16	20	14	19	10	15	11.3333333333333	24	28	21	18	27	24	15	21	37	33	43	27	44	34
1507	0	0	0	0	3	3	1	9	5	3	3	3	3	7	5	1	5	8	17	7	10	13	14	17	10	12	12	13	16	17	15	18	12	3	17	14	16.5	25.6666666666667	25.5	16	18	20	20.5	24.3333333333333	26.6666666666667	29	36	28	41
1508	0	0	0	0	1	0	3	5	3	2	3	5	1	4	3	8	4	9	11	9	7	8	9	14	13	16	15	14	16	17	13	11	8	13	10.3333333333333	20.3333333333333	17.5	23	21.6666666666667	28	18.1666666666667	19	17	24	19	30	28	37	33
1509	0	0	0	0	0	0	2	3	2	1	0	1	7	10	6	4	9	20	12	12	12	11	9	8	7	18	10	16	11	11	10	16	19	12	12.3333333333333	13	18	26.3333333333333	21	22	19	24	18.5	25.6666666666667	22.8333333333333	30	37	42	38
1510	0	0	0	0	2	1	2	2	3	4	2	1	3	10	6	3	6	6	15	11	9	8	13	12	9	12	11	8	13	18	13	10	13	12	13.5	20	26.5	14.6666666666667	19.8333333333333	15	34.1666666666667	25	31.5	37.3333333333333	35.6666666666667	33	31	37	26
1511	0	0	0	0	3	0	2	3	4	2	2	5	12	8	6	4	8	9	8	6	3	15	11	11	7	9	12	14	14	17	22	18	15	16	10.1666666666667	20.6666666666667	29.5	12.6666666666667	16	29	28	30	22	30	24.6666666666667	29	33	32	32
1512	0	0	0	0	1	1	2	2	5	2	2	1	7	4	13	6	5	7	14	13	8	8	12	18	9	17	9	15	22	13	15	12	10	9	15.1666666666667	25.3333333333333	13	30.6666666666667	26	22	21.1666666666667	22.6666666666667	33	25.3333333333333	17.8333333333333	30	33	24	28
1513	0	0	0	0	0	1	1	4	2	3	5	2	9	5	4	3	6	11	6	6	7	14	10	12	7	11	11	19	18	14	16	33	7	14	24.5	22	22.5	19.6666666666667	26.8333333333333	27	27	29	29.5	32.3333333333333	19.8333333333333	41	28	30	40
1514	0	0	0	0	3	1	1	4	4	1	5	3	3	4	10	8	5	14	7	14	12	6	13	7	15	6	8	8	19	15	13	13	17	6	6	18	18	29	19	30	37.3333333333333	27.3333333333333	22.5	24.6666666666667	20	17	27	21	25
1515	0	0	0	0	0	1	1	3	3	3	2	5	7	5	5	4	5	10	12	16	10	4	10	12	14	7	10	10	10	21	17	14	12	10	15	15	18	11.6666666666667	19.6666666666667	16	22.1666666666667	21	33	35	20.8333333333333	33	24	35	36
1516	0	0	0	0	3	0	1	5	7	5	1	3	6	4	6	5	5	11	9	13	13	10	8	11	9	21	12	14	11	16	9	24	10	14	19	22	14	20.6666666666667	24.8333333333333	32	27	20.3333333333333	14	27	28	41	27	23	39
1517	0	0	0	0	1	1	2	3	3	2	2	4	3	5	9	6	2	8	17	16	6	9	6	12	7	14	15	11	13	18	9	8	20	16	9.16666666666667	6.66666666666667	18.5	18.3333333333333	24	24	17	26.6666666666667	21	27.6666666666667	27.8333333333333	34	20	28	38
1518	0	0	0	0	3	0	3	2	5	1	1	6	6	3	8	3	9	11	8	13	16	11	10	9	8	5	16	16	16	15	15	17	10	8	14	12.6666666666667	20	19	24.6666666666667	27	32	27.3333333333333	28.5	23	38.3333333333333	23	27	33	29
1519	0	0	0	0	1	0	3	3	1	2	2	3	7	4	2	7	6	13	14	14	12	11	8	20	14	18	21	9	7	14	17	16	12	16	10.3333333333333	24	19.5	30	22	22	20.1666666666667	29.6666666666667	20	19	41.5	31	29	20	45
1520	0	0	0	0	1	0	1	4	2	2	5	5	1	10	7	5	10	11	8	8	8	12	8	17	11	11	15	17	11	15	6	18	11	14	18.1666666666667	20.3333333333333	16	31.6666666666667	20.1666666666667	21	24.1666666666667	24.3333333333333	20.5	20	33.8333333333333	29	28	46	31
1521	0	0	0	0	2	1	2	2	1	3	2	2	3	8	5	3	13	7	14	13	9	12	14	14	11	12	11	7	12	20	21	11	10	11	11.3333333333333	18.6666666666667	27	26.6666666666667	9	34	19.1666666666667	33	27	29.3333333333333	23.8333333333333	32	31	28	34
1522	0	0	0	0	1	1	6	3	3	3	2	3	2	7	6	7	7	11	7	13	9	9	14	10	10	16	11	13	12	24	11	17	8	11	12.1666666666667	12.3333333333333	19.5	20.6666666666667	19.6666666666667	23	21	21	19.5	26.6666666666667	22.6666666666667	33	37	30	38
1523	0	0	0	0	1	2	1	5	1	1	4	1	6	9	3	10	8	12	11	15	6	9	10	9	6	20	11	14	15	8	18	16	14	16	12.1666666666667	9.33333333333333	14.5	21.3333333333333	14.5	28	20	17	21.5	37.6666666666667	27	26	40	32	30
1524	0	0	0	0	1	1	4	2	2	1	4	2	8	10	4	6	4	10	18	10	11	12	12	13	11	17	18	11	15	16	14	16	18	8	10.3333333333333	8	17.5	15.3333333333333	17.8333333333333	12	21.5	14	25	28.6666666666667	32.6666666666667	38	19	35	33
1525	0	0	0	0	0	2	2	2	3	3	2	6	6	8	3	8	11	10	10	10	14	15	13	6	12	13	24	20	10	14	20	8	11	8	11.3333333333333	24	34	20	24.6666666666667	28	20.1666666666667	24.3333333333333	26	24.3333333333333	28.8333333333333	28	22	24	32
1526	0	0	0	0	1	2	2	4	2	2	1	5	5	6	9	9	9	9	8	8	15	11	12	7	9	5	9	8	19	13	16	12	15	19	15.1666666666667	17.3333333333333	30	26.6666666666667	32	22	17.3333333333333	21.3333333333333	25	25.6666666666667	18.8333333333333	25	24	31	44
1527	0	0	0	0	1	0	2	4	3	2	3	1	5	8	6	10	9	17	19	9	14	15	14	14	9	14	10	13	18	6	15	9	7	17	13	20.6666666666667	26.5	19.6666666666667	23	17	24.1666666666667	13	27.5	28.3333333333333	21.8333333333333	37	32	38	38
1528	0	0	0	0	1	0	1	1	2	3	1	5	4	5	11	5	12	8	16	15	18	10	14	15	10	18	12	17	6	10	19	11	12	16	13	15	20	27.6666666666667	15.6666666666667	16	17	25.6666666666667	32.5	21.6666666666667	29	19	18	37	40
1529	0	0	0	0	1	0	3	2	4	0	3	1	8	5	4	6	8	5	18	9	13	9	14	9	14	13	8	14	10	18	13	14	9	7	18	23	18.5	22	21.8333333333333	25	33.1666666666667	22.6666666666667	31	40.6666666666667	27	34	19	26	25
1530	0	0	0	0	1	0	1	2	3	2	3	5	5	8	9	9	6	10	10	15	14	9	9	9	14	13	16	8	14	13	9	10	11	16	12	18.3333333333333	23	20.6666666666667	20	23	23.1666666666667	27	23.5	29	34.8333333333333	22	23	27	35
1531	0	0	0	0	2	1	4	1	2	4	3	9	1	3	7	5	6	13	12	7	10	14	4	10	15	8	12	17	19	18	15	17	21	13	14.3333333333333	16.3333333333333	12	26.6666666666667	22	28	24.1666666666667	22	21	33.6666666666667	33.1666666666667	24	19	33	31
1532	0	0	0	0	0	0	1	2	1	3	2	6	7	5	4	3	5	11	14	10	10	12	9	9	6	9	22	14	16	17	13	19	15	12	12.1666666666667	14	15	10.6666666666667	21.6666666666667	21	27.1666666666667	22	35.5	18.6666666666667	27.6666666666667	34	27	32	28
1533	0	0	0	0	0	2	5	3	4	4	2	5	9	3	5	5	0	7	11	21	15	15	3	11	11	16	11	21	12	13	16	15	10	13	15.3333333333333	11.3333333333333	24.5	26.3333333333333	19	21	19.1666666666667	24	22.5	28	25.6666666666667	25	14	35	40
1534	0	0	0	0	1	1	1	1	5	3	1	6	2	9	5	4	10	7	12	13	6	15	7	9	18	11	9	11	20	16	11	15	13	12	9.16666666666667	14	18	25	19	22	10	25.3333333333333	16.5	32	37.6666666666667	38	28	22	37
1535	0	0	0	0	0	2	3	9	3	8	4	2	6	11	7	11	9	12	10	5	9	12	14	16	6	11	5	13	8	11	12	7	11	8	19.1666666666667	15.3333333333333	19.5	25	24	28	19	25	15.5	37	18.6666666666667	31	34	33	28
1536	0	0	0	0	2	1	0	2	4	3	3	2	6	7	6	4	6	11	9	8	12	14	10	9	7	16	13	14	10	9	17	12	14	16	11.5	25	27.5	28	12.8333333333333	23	27.1666666666667	16	22	13	27.8333333333333	22	34	31	39
1537	0	0	0	0	0	0	1	1	4	4	2	2	3	11	4	4	10	14	9	12	12	9	8	5	11	13	16	13	12	14	19	15	20	16	20.1666666666667	11.3333333333333	20.5	20.6666666666667	25.5	29	28.1666666666667	15	21.5	30	25.5	27	32	44	33
1538	0	0	0	0	3	2	4	2	4	5	3	8	4	5	4	8	7	6	4	16	14	13	11	13	13	20	13	16	13	13	17	9	15	16	15	15	19.5	24.3333333333333	23.6666666666667	19	29.3333333333333	25.3333333333333	24.5	24.3333333333333	23.8333333333333	30	26	21	41
1539	0	0	0	0	0	4	2	4	3	4	3	5	3	3	9	5	11	18	13	12	15	11	14	10	10	9	14	20	12	19	6	18	12	12	13.1666666666667	13.6666666666667	25	23.6666666666667	22.5	9	24	26	24	23.6666666666667	36.8333333333333	22	26	47	46
1540	0	0	0	0	0	1	3	7	4	2	3	8	8	8	4	7	6	10	10	7	15	14	5	13	9	9	15	16	14	14	11	13	13	29	16.3333333333333	14	16.5	22	22	24	16	26.3333333333333	24	25.6666666666667	29	43	34	37	27
1541	0	0	0	0	0	1	2	3	0	2	5	2	2	7	4	4	7	11	13	10	17	14	10	9	11	19	19	8	16	15	15	8	8	19	7.33333333333333	19	18	14	15.8333333333333	23	26.3333333333333	15	26	26.6666666666667	17.8333333333333	29	25	33	36
1542	0	0	0	0	3	0	4	5	4	3	6	5	3	8	6	4	13	9	8	10	10	11	4	12	5	6	12	9	8	12	10	24	15	17	14.1666666666667	17.3333333333333	24	17.6666666666667	22.8333333333333	20	32.1666666666667	18	24	33.6666666666667	26	27	20	34	37
1543	0	0	0	0	0	1	2	3	4	3	2	5	6	6	5	7	3	10	14	5	11	9	12	8	7	12	18	16	12	16	13	12	10	12	14	24	24	17.6666666666667	22.8333333333333	31	25.3333333333333	31	24	23	28.5	26	26	24	44
1544	0	0	0	0	0	1	1	4	5	2	3	5	11	5	4	5	6	10	5	11	18	10	18	10	15	15	12	9	11	17	13	10	21	11	19.1666666666667	18.6666666666667	13	19	22.8333333333333	19	19.1666666666667	16	21.5	34.6666666666667	20.8333333333333	33	54	36	25
1545	0	0	0	0	0	0	2	4	2	3	3	3	7	6	10	9	5	10	11	7	8	11	11	17	9	15	10	21	8	17	19	10	21	10	9	12.6666666666667	18	21.6666666666667	23	24	21	21.3333333333333	28.5	22.3333333333333	22	31	45	24	35
1546	0	0	0	0	0	1	2	3	3	1	4	5	4	9	2	5	4	7	6	10	13	14	14	14	8	13	13	9	19	16	15	13	9	11	10.3333333333333	14.3333333333333	15.5	30.3333333333333	12.8333333333333	35	22.3333333333333	18.3333333333333	27	22.6666666666667	19	30	36	40	25
1547	0	0	0	0	2	1	0	3	4	2	5	3	3	3	6	8	8	4	8	10	6	10	8	17	10	9	15	23	17	16	13	16	9	11	20	12	17	23.6666666666667	26.8333333333333	33	24	23.6666666666667	26	37.3333333333333	32	21	44	38	35
1548	0	0	0	0	0	0	4	4	2	1	4	3	6	10	7	7	6	14	15	10	9	9	6	11	11	8	12	10	15	8	14	16	17	20	10.1666666666667	23	18	19.6666666666667	24.6666666666667	28	29	34.6666666666667	16	14.6666666666667	20	35	24	35	27
1549	0	0	0	0	4	3	2	3	7	3	0	4	4	5	8	4	8	9	8	9	9	17	5	13	16	13	11	20	16	16	7	23	17	16	7.16666666666667	17	16	22.3333333333333	26.6666666666667	18	24.5	21	23	31	29	19	34	30	39
1550	0	0	0	0	1	3	4	4	0	4	2	3	7	5	6	9	7	11	15	12	9	11	10	6	10	10	4	18	15	12	18	19	23	9	15.3333333333333	22.3333333333333	9.5	19.3333333333333	17.5	29	30	24	24.5	35.6666666666667	23	32	31	42	33
1551	0	0	0	0	1	1	1	2	4	5	4	5	7	3	0	3	12	14	13	9	6	16	12	8	12	15	18	8	11	7	16	13	12	9	22	19.3333333333333	24.5	14.6666666666667	24.8333333333333	21	27.1666666666667	15	16	35.6666666666667	34.5	21	31	21	39
1552	0	0	0	0	0	1	1	4	5	3	4	2	2	6	4	6	9	11	10	19	9	14	12	13	8	12	10	8	13	12	12	16	14	15	19.3333333333333	21.3333333333333	10.5	19.6666666666667	17	17	36	31.3333333333333	31.5	32.6666666666667	30.8333333333333	23	31	35	41
1553	0	0	0	0	2	1	1	7	5	3	2	2	5	4	6	3	7	10	15	5	8	11	4	11	6	7	13	10	13	13	13	13	7	15	14.1666666666667	17.6666666666667	11.5	17.3333333333333	23.6666666666667	19	24.3333333333333	23	22	27	37.3333333333333	22	39	28	32
1554	0	0	0	0	0	1	0	6	3	5	5	5	7	1	8	5	8	9	11	13	11	8	12	14	8	9	13	18	15	14	9	17	14	15	14	16	24.5	21.6666666666667	20.8333333333333	17	28	21.3333333333333	20.5	27.6666666666667	23.6666666666667	21	41	40	33
1555	0	0	0	0	1	1	2	3	5	4	3	3	4	3	5	4	7	12	14	12	14	17	4	9	10	12	16	11	22	19	5	7	9	16	18.3333333333333	16	12.5	26.6666666666667	25.8333333333333	27	17	17.6666666666667	21.5	32.3333333333333	33	21	36	41	38
1556	0	0	0	0	1	1	2	4	2	4	2	7	5	5	2	6	6	12	13	18	10	14	15	8	8	15	14	14	18	15	15	14	14	23	14.1666666666667	17.3333333333333	25	17	27.8333333333333	28	21	25.3333333333333	22.5	28.6666666666667	27	27	36	21	32
1557	0	0	0	0	2	1	1	3	1	2	0	3	10	6	7	5	6	10	18	15	15	9	11	11	15	8	12	15	10	18	11	21	16	11	14.1666666666667	15.3333333333333	19.5	16	15	17	23.1666666666667	18	31.5	28.6666666666667	30.8333333333333	24	28	36	41
1558	0	0	0	0	1	0	4	0	1	3	1	4	5	3	5	4	5	7	11	5	11	6	16	8	7	12	21	17	12	12	12	15	10	13	15.3333333333333	18.3333333333333	16	29.6666666666667	15.8333333333333	19	23.3333333333333	30.6666666666667	17	29.3333333333333	32	28	29	38	48
1559	0	0	0	0	0	1	2	5	2	2	2	8	5	11	7	6	5	7	10	20	11	12	7	10	14	17	11	11	11	11	9	8	12	18	9.33333333333333	12.6666666666667	14	21.3333333333333	23.8333333333333	27	25.1666666666667	19	24	22.3333333333333	23	30	35	36	28
1560	0	0	0	0	2	1	3	2	4	4	3	5	3	5	4	4	7	15	14	9	6	17	10	2	9	9	15	11	9	16	12	6	9	14	20.3333333333333	12.3333333333333	19	32.6666666666667	23.6666666666667	24	11	28.6666666666667	24	30.3333333333333	27.8333333333333	27	39	31	33
1561	0	0	0	0	2	1	4	6	1	3	4	0	3	10	11	3	10	13	14	7	9	9	6	8	8	6	7	18	14	19	15	18	9	22	22.1666666666667	16.3333333333333	17.5	16	22	36	17.1666666666667	23.6666666666667	13	26	36	39	19	40	33
1562	0	0	0	0	1	1	0	2	2	3	2	7	5	8	8	5	3	10	14	15	10	14	10	8	10	7	10	17	17	11	12	18	13	16	23.3333333333333	22	19	22.6666666666667	14.6666666666667	27	45.1666666666667	25.6666666666667	22	22	27.8333333333333	35	41	29	31
1563	0	0	0	0	1	1	1	5	2	0	6	5	7	6	9	4	9	13	15	6	16	12	15	17	8	12	19	23	14	23	11	12	12	10	20.1666666666667	10	25	9	16.6666666666667	30	25.1666666666667	22.3333333333333	23	16	20.8333333333333	22	14	44	29
1564	0	0	0	0	1	0	0	4	4	6	1	3	8	4	4	5	5	8	10	17	7	14	13	9	10	11	12	16	17	11	6	14	13	10	19	15.3333333333333	17.5	19.6666666666667	25.5	9	23.1666666666667	20	29	26.3333333333333	19.8333333333333	22	30	34	38
1565	0	0	0	0	0	1	3	0	1	2	7	2	7	7	6	4	9	8	14	10	13	11	6	19	8	6	15	17	21	11	11	15	13	13	12.3333333333333	16	27	15	21	19	22.3333333333333	28	25	27	27	21	27	28	32
1566	0	0	0	0	1	2	2	4	7	2	5	4	1	4	6	6	9	9	12	12	12	11	16	12	12	8	15	14	10	14	17	18	23	17	21.1666666666667	16	17	24.6666666666667	21.5	22	23.5	26.6666666666667	17	31.6666666666667	21	27	32	35	31
1567	0	0	0	0	0	3	2	4	2	2	2	4	9	10	7	3	10	15	15	6	10	4	16	7	13	21	16	14	9	10	16	13	17	11	13.3333333333333	24	19	19	19.6666666666667	17	22.1666666666667	21	31.5	25	33.8333333333333	39	39	31	25
1568	0	0	0	0	0	3	1	3	1	2	4	4	5	6	8	6	8	10	21	20	8	16	16	17	14	3	16	16	13	13	19	12	7	8	17.1666666666667	11.3333333333333	23.5	21	27	33	26	21.6666666666667	39	31.6666666666667	23	28	36	38	32
1569	0	0	0	0	1	0	1	4	2	3	1	4	5	4	9	6	9	16	7	8	11	13	6	10	5	12	4	27	14	6	11	16	13	8	15.1666666666667	19.3333333333333	22.5	16	14	21	23.1666666666667	33	27	30.6666666666667	18	19	40	44	21
1570	0	0	0	0	3	2	6	3	5	2	1	4	4	3	3	6	8	13	6	11	8	6	15	13	10	9	13	17	14	9	6	20	19	16	13.1666666666667	16.3333333333333	14	28	19.8333333333333	20	18	25.6666666666667	25	15	35.8333333333333	32	24	30	32
1571	0	0	0	0	0	3	1	2	1	1	2	9	3	9	13	6	10	7	11	11	11	17	11	9	9	13	15	13	8	15	12	11	11	17	23	18	26	12.3333333333333	20.1666666666667	34	24.1666666666667	27.3333333333333	22	39	25	32	28	35	41
1572	0	0	0	0	0	2	0	3	1	3	5	3	5	6	7	3	5	14	10	14	14	14	13	7	11	14	10	10	23	10	19	11	19	8	15.1666666666667	15.3333333333333	20.5	22.6666666666667	28.6666666666667	19	22	17.6666666666667	19	29.3333333333333	13.8333333333333	38	31	45	33
1573	0	0	0	0	3	1	0	2	3	3	4	2	7	7	4	7	12	6	14	16	10	8	14	9	10	23	21	14	16	10	7	13	15	9	10.1666666666667	22	18.5	21	24.5	32	29.1666666666667	21.3333333333333	34	21	27.8333333333333	25	40	33	40
1574	0	0	0	0	0	1	3	2	4	3	1	4	7	6	7	5	6	15	12	7	9	10	5	11	16	12	6	14	14	17	20	14	16	10	12.3333333333333	25	27.5	28.3333333333333	24	17	21.3333333333333	31	25	31	25	33	25	30	44
1575	0	0	0	0	5	1	1	2	3	5	7	2	7	3	4	2	5	8	12	17	7	9	14	7	12	7	7	12	11	15	18	21	18	19	21.1666666666667	12.3333333333333	12.5	34.3333333333333	18	26	23.3333333333333	27	26	29.6666666666667	25	40	35	33	29
1576	0	0	0	0	0	2	2	5	7	2	4	5	3	1	5	4	4	11	9	2	10	9	7	14	9	20	6	15	17	11	15	21	15	16	14	12.3333333333333	14.5	28	24.6666666666667	16	17.3333333333333	23.3333333333333	24	22	28.8333333333333	30	27	48	16
1577	0	0	0	0	1	0	2	4	1	3	5	5	6	6	4	2	9	10	10	13	8	11	7	11	8	16	9	17	14	14	17	19	14	10	13.3333333333333	20.3333333333333	19.5	29.3333333333333	18.8333333333333	25	32.5	18	26	19.6666666666667	28.8333333333333	28	39	24	39
1578	0	0	0	0	2	1	1	2	1	2	4	6	3	9	2	2	5	8	10	12	13	13	12	10	14	11	11	9	9	8	18	17	13	17	13.3333333333333	26	13	15.6666666666667	18	20	15	31	33	25.6666666666667	20.6666666666667	30	32	39	35
1579	0	0	0	0	2	0	2	1	2	1	4	3	9	7	7	1	8	7	8	13	15	14	8	6	12	11	11	14	14	16	19	18	22	17	16	23.3333333333333	22.5	20.6666666666667	23.6666666666667	20	20.3333333333333	18	18	24.6666666666667	16.8333333333333	39	36	22	27
1580	0	0	0	0	1	0	2	6	3	5	2	2	4	7	5	5	7	10	10	10	15	14	4	6	11	19	23	11	19	8	15	19	11	8	18	18.3333333333333	20	27.6666666666667	24.8333333333333	19	27.1666666666667	37.3333333333333	28.5	22.6666666666667	36.6666666666667	29	19	33	32
1581	0	0	0	0	1	0	0	3	4	2	4	7	6	7	1	5	7	6	10	10	14	5	13	3	11	5	13	26	20	15	18	12	15	30	12.1666666666667	16.6666666666667	21	23.6666666666667	32.8333333333333	22	28	26.3333333333333	28	36.3333333333333	17.6666666666667	23	34	34	43
1582	0	0	0	0	2	0	3	1	4	2	1	6	8	8	5	5	8	11	4	18	10	12	8	7	12	8	15	12	16	16	18	8	12	12	18	18.3333333333333	15	17.6666666666667	18.6666666666667	28	28	23.6666666666667	30.5	39.3333333333333	23	23	38	30	42
1583	0	0	0	0	3	1	5	4	3	3	4	6	5	3	6	3	4	13	11	9	9	7	12	10	9	18	14	17	24	25	12	20	13	14	22	20.3333333333333	29	18	26.8333333333333	30	30.3333333333333	21.3333333333333	24	25	28.6666666666667	28	44	40	22
1584	0	0	0	0	0	1	4	3	3	5	3	4	5	3	10	9	6	12	12	13	13	8	2	12	7	16	11	18	12	18	10	7	10	9	12.6666666666667	26.3333333333333	21.5	19.3333333333333	17.6666666666667	29	28	27.6666666666667	17	26.6666666666667	31.8333333333333	24	28	23	34
1585	0	0	0	0	0	0	2	6	2	2	5	2	5	5	3	1	5	10	9	10	9	12	3	11	14	3	7	16	16	16	15	11	13	21	13.1666666666667	10	14	18.6666666666667	36.6666666666667	30	30.3333333333333	10	27.5	19.6666666666667	26	21	43	40	43
1586	0	0	0	0	1	1	0	4	4	2	5	3	7	3	7	5	4	12	11	9	16	4	8	11	8	8	17	10	18	11	11	15	14	17	15.3333333333333	19	19	26.6666666666667	20.8333333333333	26	22.1666666666667	18.3333333333333	31.5	19	26.8333333333333	36	33	29	35
1587	0	0	0	0	1	0	1	9	2	2	3	5	7	7	9	3	9	8	18	16	19	11	6	9	16	5	12	10	19	16	4	9	10	11	11.1666666666667	18.3333333333333	19.5	20.6666666666667	20	20	32	28	26.5	28.3333333333333	33	21	38	32	32
1588	0	0	0	0	3	2	0	0	3	5	1	1	5	5	5	5	10	15	10	16	11	15	8	14	11	8	17	9	20	11	14	14	11	18	14	16	29.5	14.6666666666667	29.5	23	21.3333333333333	27.3333333333333	23	23.6666666666667	24	15	49	31	29
1589	0	0	0	0	0	2	1	2	3	2	1	6	6	7	4	5	8	16	14	13	14	5	15	4	17	16	9	5	11	20	14	15	18	12	21	16.3333333333333	17	12	29.8333333333333	38	11.1666666666667	20	27	23.6666666666667	27.8333333333333	31	18	38	47
1590	0	0	0	0	1	1	1	3	4	3	3	4	6	7	3	6	3	8	4	12	10	5	9	15	14	12	13	17	15	11	12	17	18	14	13.3333333333333	23	15	16	25	23	24	27	16.5	28.6666666666667	33	32	29	29	35
1591	0	0	0	0	3	1	0	4	2	3	3	3	7	7	3	8	5	13	11	7	14	12	8	14	10	15	19	9	10	12	10	8	19	14	10	20.3333333333333	20	19	27	26	25	21.3333333333333	22	23	25	19	29	24	45
1592	0	0	0	0	1	3	0	2	4	3	4	3	9	9	6	8	8	11	8	11	8	10	12	13	8	12	11	12	10	11	14	18	13	14	10.1666666666667	15	14	17	35.8333333333333	31	16	21.6666666666667	21	30	30.3333333333333	32	29	35	35
1593	0	0	0	0	0	1	3	5	4	3	2	9	4	6	11	4	8	13	9	7	11	7	11	16	16	5	12	22	10	10	16	12	18	18	21.3333333333333	14	14.5	20	25.6666666666667	12	23	24	31.5	20	38.8333333333333	19	18	32	25
1594	0	0	0	0	0	0	1	1	6	2	4	7	5	11	5	6	8	14	18	11	8	12	12	7	16	11	14	18	24	22	16	12	10	14	10	18.6666666666667	29	25.6666666666667	22.8333333333333	15	26.6666666666667	27.3333333333333	14	29	32	21	49	32	37
1595	0	0	0	0	3	3	2	4	4	3	3	3	6	11	4	8	8	9	11	3	9	15	5	9	12	15	16	20	17	20	18	17	11	10	12.5	13	16	27	21	33	19.3333333333333	27.6666666666667	24.5	23	33.8333333333333	28	34	37	34
1596	0	0	0	0	0	1	2	1	2	3	2	6	2	4	5	3	7	14	12	28	14	10	15	12	10	4	14	19	12	10	16	16	14	16	5.16666666666667	13.3333333333333	20	19	23.6666666666667	36	14.3333333333333	18	33.5	22	33	23	32	25	42
1597	0	0	0	0	1	1	1	0	3	2	5	1	4	5	5	6	7	10	13	14	7	12	10	13	18	17	8	7	15	11	23	18	14	25	15.1666666666667	17	32.5	23.6666666666667	19.8333333333333	28	34	24	29	37.6666666666667	18.3333333333333	29	27	36	28
1598	0	0	0	0	0	1	4	6	1	3	2	7	5	7	9	5	10	15	9	7	8	12	13	17	6	15	5	21	19	11	25	18	13	12	17	22.6666666666667	22.5	19.6666666666667	27	17	16.3333333333333	27.3333333333333	20	34	29	30	25	35	22
1599	0	0	0	0	1	0	3	6	4	0	3	4	7	4	5	4	4	8	5	11	10	18	9	8	7	9	12	14	21	20	12	16	27	16	11	21.6666666666667	14	23.3333333333333	18	16	23.1666666666667	18	18	30	30.8333333333333	23	36	27	48
1600	0	0	0	0	1	2	2	4	3	3	1	5	5	8	8	7	7	15	7	12	3	8	12	11	12	15	9	9	14	15	16	15	13	13	11.1666666666667	10.3333333333333	22.5	18	20	23	21	28.6666666666667	25.5	20.3333333333333	34.8333333333333	31	40	24	38
1601	0	0	0	0	0	2	1	1	6	2	2	9	6	5	5	2	7	9	8	9	14	10	13	15	6	7	13	16	10	17	19	13	14	19	10.1666666666667	27	22.5	18.6666666666667	30	23	28	18.3333333333333	23	26.3333333333333	21	24	36	32	35
1602	0	0	0	0	2	0	2	4	0	0	4	5	4	10	6	5	6	6	9	10	8	17	16	14	12	17	10	11	13	6	23	18	8	14	11.3333333333333	16.6666666666667	17.5	26.3333333333333	21.6666666666667	22	15	28.3333333333333	18.5	31	29.5	26	32	42	45
1603	0	0	0	0	1	1	5	4	5	4	5	3	4	10	6	8	5	9	11	10	13	9	11	9	12	11	16	11	12	17	11	7	17	11	14.5	23	24	23	13.8333333333333	29	22.1666666666667	18.3333333333333	21.5	38.6666666666667	34	22	48	27	28
1604	0	0	0	0	1	1	3	1	3	3	6	5	4	7	6	7	8	7	10	7	10	9	7	15	9	6	11	9	10	15	7	8	10	19	8.33333333333333	10	22	19	26	25	14.1666666666667	29.3333333333333	22.5	28.6666666666667	25.8333333333333	29	27	41	27
1605	0	0	0	0	2	1	3	1	2	5	5	3	6	3	4	3	7	8	19	8	15	4	8	10	10	12	20	16	14	7	17	16	20	9	12.5	19.6666666666667	17	28	32	28	25	19.3333333333333	19	21.6666666666667	20	25	33	39	30
1606	0	0	0	0	0	0	0	1	7	1	4	3	4	4	6	5	6	13	14	14	7	6	10	10	11	9	10	11	10	17	14	21	8	16	9	22.3333333333333	21.5	24	14.6666666666667	24	16.1666666666667	25.3333333333333	29	15	23	39	20	20	37
1607	0	0	0	0	2	0	5	1	1	3	2	5	5	5	6	5	4	5	15	18	13	8	16	12	11	9	17	19	7	19	12	14	12	14	16	21.3333333333333	19	12	23.8333333333333	29	24.1666666666667	15.6666666666667	34.5	28.6666666666667	35.6666666666667	24	30	43	49
1608	0	0	0	0	4	2	0	3	2	4	3	4	8	8	9	4	5	8	16	15	8	17	14	7	10	16	17	10	10	14	7	11	13	16	13.3333333333333	6	17	22.6666666666667	23.5	20	18	33.3333333333333	30	21.6666666666667	30.8333333333333	42	29	42	36
1609	0	0	0	0	1	1	2	2	0	6	3	1	3	10	6	6	12	10	8	9	3	6	9	12	15	7	15	17	20	16	10	8	14	14	19	12.6666666666667	33	24	28	26	28	21.3333333333333	29	24.6666666666667	26.5	41	23	39	32
1610	0	0	0	0	3	0	1	5	4	6	5	6	1	5	9	3	9	12	11	11	19	12	16	18	12	6	20	10	19	12	12	6	22	9	15	18.3333333333333	17	24.6666666666667	20	30	29	20	11.5	30	40.6666666666667	26	39	28	41
1611	0	0	0	0	1	0	2	2	5	2	4	1	4	6	5	4	5	4	8	14	13	7	17	6	13	9	14	15	12	8	28	12	14	7	18.5	22.3333333333333	11	22.6666666666667	15.8333333333333	15	22	19.6666666666667	30.5	30	38.8333333333333	36	19	31	24
1612	0	0	0	0	1	1	1	4	1	3	1	8	2	3	4	4	6	10	16	4	13	6	12	10	8	12	17	6	12	4	15	10	9	18	12.1666666666667	21.3333333333333	15	16.6666666666667	16.8333333333333	23	19	22	26.5	23.6666666666667	21.8333333333333	33	25	24	30
1613	0	0	0	0	0	1	1	1	2	4	2	2	7	7	7	3	4	10	12	12	13	16	4	8	12	12	6	16	15	12	9	18	15	17	14.5	12.6666666666667	21	28.6666666666667	19.8333333333333	25	23	28.3333333333333	30	26	36.5	26	25	35	33
1614	0	0	0	0	0	3	0	4	0	1	3	7	5	6	8	5	7	14	9	9	7	9	7	13	15	13	15	10	17	12	17	13	10	18	19.3333333333333	17	35.5	16.6666666666667	17.6666666666667	24	28.3333333333333	21	21	30.6666666666667	25	35	26	25	39
1615	0	0	0	0	0	3	2	3	4	5	1	5	6	8	7	5	9	8	14	14	12	7	11	12	10	13	20	13	15	12	12	10	8	7	17	15.3333333333333	22	25	14	20	24.1666666666667	21.6666666666667	38.5	20	27.8333333333333	23	32	37	40
1616	0	0	0	0	1	0	1	6	2	1	3	4	5	7	6	13	5	12	14	11	10	7	12	10	18	10	6	14	14	18	10	17	17	12	11.1666666666667	24.6666666666667	20.5	19	10	27	34.3333333333333	42	22.5	31.6666666666667	26.8333333333333	28	48	19	27
1617	0	0	0	0	3	0	3	2	2	0	2	1	3	5	4	4	6	7	13	15	10	10	11	13	18	9	12	12	14	16	16	14	14	14	13.3333333333333	20	12	22.6666666666667	22	24	22	21.3333333333333	26	28.3333333333333	36.6666666666667	14	40	32	25
1618	0	0	0	0	2	1	2	2	3	2	4	4	5	11	3	6	11	15	12	13	14	16	5	7	12	14	17	13	9	11	15	17	15	16	20	16.3333333333333	31	26.3333333333333	27	24	21.1666666666667	15.3333333333333	28	27	19	25	23	48	45
1619	0	0	0	0	1	1	2	2	2	3	3	6	5	4	7	5	9	6	13	10	7	14	5	5	9	11	17	16	9	7	9	14	18	12	12	15.3333333333333	5.5	24	17.6666666666667	27	25	24	24	30	29.8333333333333	43	33	36	28
1620	0	0	0	0	1	0	3	4	2	6	1	4	4	7	6	4	4	13	11	14	12	11	15	9	12	13	15	8	17	9	17	18	22	20	16	19.3333333333333	13	26	21.8333333333333	20	34.1666666666667	24	29	31.3333333333333	28.8333333333333	32	34	41	36
1621	0	0	0	0	0	0	3	8	3	1	4	3	8	9	5	7	5	13	13	12	9	11	12	14	8	9	13	6	19	14	18	17	16	16	14	26	28.5	26	18	22	15	17	25	39	34	37	27	31	24
1622	0	0	0	0	1	1	1	4	0	2	1	7	4	5	2	6	9	4	15	7	9	13	9	8	6	15	9	15	11	11	14	13	16	17	8.16666666666667	14.3333333333333	29	26	24	17	18	20	32	21.6666666666667	26	40	26	28	47
1623	0	0	0	0	0	5	1	3	3	0	0	6	4	4	5	4	9	9	12	9	10	7	13	11	14	19	13	17	11	13	11	9	10	20	10	18	22	25.3333333333333	14.8333333333333	14	29.1666666666667	26.6666666666667	24.5	28.3333333333333	25.8333333333333	34	37	27	33
1624	0	0	0	0	1	0	1	3	2	6	4	5	4	8	3	6	10	12	11	13	11	16	7	2	9	20	24	15	21	13	19	14	7	11	13	14	27.5	25.6666666666667	12	24	15.1666666666667	20	34	27	39.8333333333333	39	31	35	32
1625	0	0	0	0	2	0	2	2	3	0	2	4	6	6	7	5	10	19	13	7	15	18	12	10	12	15	12	12	12	12	14	18	2	10	16.1666666666667	13.3333333333333	20.5	17	29	27	23.1666666666667	23.3333333333333	31.5	30.6666666666667	27.5	29	31	28	36
1626	0	0	0	0	0	0	3	5	4	3	2	6	12	4	6	4	14	11	8	13	5	13	9	9	14	16	9	13	14	20	11	14	8	13	13	15	29	28	28.6666666666667	23	27.3333333333333	28.6666666666667	24	16	27.6666666666667	23	35	27	16
1627	0	0	0	0	0	2	2	1	3	3	6	2	3	7	6	4	9	7	10	10	10	9	12	12	11	12	12	10	15	8	17	16	14	11	8	18	17.5	18.6666666666667	19.8333333333333	21	34	23	26	40	30.6666666666667	35	27	27	34
1628	0	0	0	0	5	1	2	1	2	1	2	3	11	7	4	8	10	10	10	13	11	13	10	15	17	13	10	14	21	19	14	20	12	16	13	14.6666666666667	22	16.6666666666667	16.8333333333333	17	24	23.3333333333333	23	22	26	28	27	44	18
1629	0	0	0	0	1	0	2	1	3	3	6	8	1	5	6	9	9	11	6	9	9	14	10	8	15	11	14	11	11	15	15	11	13	19	11.5	17	30.5	16.3333333333333	30.8333333333333	17	21.1666666666667	31	33.5	29	31.5	28	21	30	31
1630	0	0	0	0	0	1	2	5	1	2	2	3	5	3	10	6	6	7	11	14	12	10	9	8	14	12	10	10	11	6	13	15	10	12	16.1666666666667	13	30	19	13.8333333333333	25	25.3333333333333	17.3333333333333	16	23.6666666666667	28.8333333333333	32	28	34	32
1631	0	0	0	0	1	9	4	3	2	5	3	4	3	7	6	3	6	16	8	6	10	15	10	14	12	5	16	10	10	11	14	22	16	16	15	12	21.5	19.6666666666667	27.6666666666667	24	20.1666666666667	21	15.5	39.6666666666667	20	20	38	29	28
1632	0	0	0	0	0	1	3	0	2	3	2	3	7	5	5	5	6	13	18	4	14	6	15	12	14	11	16	13	7	13	11	9	14	7	21.1666666666667	15.3333333333333	18.5	16	23.8333333333333	24	27.1666666666667	35	20.5	24.3333333333333	32.6666666666667	38	25	27	26
1633	0	0	0	0	1	0	0	4	1	1	5	5	7	10	10	6	7	12	10	17	7	9	10	9	10	13	5	11	16	17	16	13	10	14	13.1666666666667	16.6666666666667	15	27.6666666666667	20	26	29.1666666666667	20.3333333333333	26.5	16.6666666666667	17.8333333333333	36	39	29	34
1634	0	0	0	0	0	1	4	1	4	2	5	4	2	12	10	6	9	16	10	11	10	14	12	14	11	13	12	12	5	11	6	12	16	14	10.1666666666667	19	26	21	24.8333333333333	22	24.1666666666667	36.6666666666667	32	31	28.8333333333333	28	25	40	30
1635	0	0	0	0	0	0	1	2	1	2	3	1	6	4	6	4	13	10	6	9	11	7	12	12	6	8	12	12	16	17	18	7	10	22	19.3333333333333	13.3333333333333	20.5	21.6666666666667	21.6666666666667	18	32	16	19	19.6666666666667	22	42	30	50	30
1636	0	0	0	0	2	0	1	4	5	1	4	6	8	5	6	5	10	10	17	11	5	7	5	10	9	15	12	11	12	9	10	10	15	16	7.33333333333333	9.33333333333333	16.5	31	18.6666666666667	24	20	32.3333333333333	30.5	32.6666666666667	34.6666666666667	22	39	29	30
1637	0	0	0	0	0	0	3	5	2	1	7	3	4	4	6	2	5	10	13	10	7	13	16	14	10	7	18	11	26	15	8	16	18	15	15	17.6666666666667	23	24	19.6666666666667	16	22.1666666666667	26	14	40.6666666666667	23	23	26	24	35
1638	0	0	0	0	0	0	3	2	6	1	4	6	5	4	4	4	10	16	12	6	18	17	20	7	12	15	18	21	22	7	17	23	18	10	16.1666666666667	18.3333333333333	9	25.6666666666667	19	25	29.1666666666667	12.3333333333333	28	23	25.5	32	31	31	32
1639	0	0	0	0	1	0	1	3	3	3	5	4	3	5	8	6	8	9	12	15	13	20	8	18	9	11	9	6	6	13	18	9	14	5	11.5	8.33333333333333	22	17	21.6666666666667	15	17.3333333333333	25.3333333333333	25	29.3333333333333	22	44	34	31	38
1640	0	0	0	0	1	2	4	3	3	4	5	1	6	3	3	3	8	7	13	13	12	6	9	5	6	12	19	21	8	19	9	11	12	10	6.16666666666667	15.3333333333333	17	23	22.8333333333333	22	21	19.3333333333333	30.5	32.6666666666667	23	33	24	27	44
1641	0	0	0	0	1	5	1	1	2	4	5	4	1	6	5	6	5	8	3	12	16	8	9	11	13	9	10	20	10	23	15	15	14	15	11	16.3333333333333	17	23.3333333333333	26.8333333333333	15	26.3333333333333	16.3333333333333	25.5	29.6666666666667	31.5	26	26	22	32
1642	0	0	0	0	2	2	1	5	3	2	6	7	2	12	6	2	13	9	10	8	12	8	10	10	8	11	10	12	16	13	16	11	6	15	15	14.3333333333333	20.5	24.3333333333333	25.8333333333333	18	19	29	32.5	26.6666666666667	24	23	37	32	44
1643	0	0	0	0	1	1	3	4	4	2	3	2	5	10	8	4	10	9	10	15	11	20	11	10	21	14	19	9	10	13	24	18	15	17	26.1666666666667	16.6666666666667	10.5	17.3333333333333	29	27	32	21.3333333333333	21.5	34	14	20	41	41	51
1644	0	0	0	0	1	2	2	4	2	0	3	3	5	5	10	1	9	12	8	14	14	10	10	5	7	13	8	17	15	16	17	13	18	9	13	17.3333333333333	19.5	23.6666666666667	26.5	18	24.3333333333333	19	28	34.3333333333333	26.6666666666667	28	26	40	40
1645	0	0	0	0	0	1	2	3	2	5	2	3	4	3	7	7	8	14	4	7	13	11	16	9	14	7	11	12	8	14	7	18	15	13	13	13	25	27.6666666666667	22.8333333333333	34	18.1666666666667	24	25.5	24	23	32	29	36	32
1646	0	0	0	0	0	0	1	4	4	2	2	6	6	9	2	8	16	8	12	17	13	12	3	13	13	11	14	7	17	15	10	14	12	13	21.1666666666667	20	26.5	28	22.8333333333333	20	17	18	35.5	27	23.8333333333333	23	30	24	31
1647	0	0	0	0	1	1	1	0	2	3	2	2	6	3	4	3	5	9	16	11	13	18	13	9	18	8	8	13	13	14	19	20	16	13	11.3333333333333	22.3333333333333	19.5	19	23	14	18.1666666666667	28	19	24	28	42	21	26	37
1648	0	0	0	0	0	0	1	3	4	4	4	3	7	3	7	6	5	8	8	11	12	18	4	9	12	12	13	9	17	13	10	12	15	10	14.1666666666667	23.3333333333333	20	25	23	23	25	22.6666666666667	18.5	17	27.8333333333333	31	27	35	31
1649	0	0	0	0	2	2	2	1	5	4	3	2	4	3	4	4	11	11	11	14	7	9	8	10	12	14	16	13	18	19	11	11	11	10	14.1666666666667	13	21.5	18	25.6666666666667	16	20.3333333333333	20	26	22	29.8333333333333	25	20	34	29
1650	0	0	0	0	2	0	1	3	2	5	2	6	5	7	3	11	3	11	7	6	9	18	15	13	20	10	8	12	14	10	14	17	14	9	9	13.3333333333333	16	19.3333333333333	22	21	21.5	20	22	25	27.6666666666667	37	28	36	28
1651	0	0	0	0	0	2	1	3	7	5	3	1	6	6	9	11	5	10	15	19	14	7	9	9	7	7	21	18	4	8	15	13	16	15	18.5	18	18.5	15	24	17	27.1666666666667	26.6666666666667	20	19.3333333333333	28.8333333333333	34	32	35	49
1652	0	0	0	0	1	1	1	3	3	6	1	2	8	5	10	7	7	11	7	9	8	13	9	5	14	8	23	11	16	11	13	11	12	14	11.1666666666667	10.3333333333333	24.5	18	19.8333333333333	12	16.1666666666667	28.6666666666667	27	38	36	24	37	41	35
1653	0	0	0	0	0	1	2	6	4	1	4	3	1	8	4	5	9	6	13	10	10	13	12	12	16	11	11	19	17	13	10	19	22	14	20.1666666666667	13	23	15.6666666666667	29.6666666666667	29	17	30	35.5	24.6666666666667	29.8333333333333	21	33	29	37
1654	0	0	0	0	0	3	2	5	6	3	3	3	8	10	3	8	6	11	9	17	12	17	9	17	13	17	11	16	7	14	17	20	7	15	13.1666666666667	17	17.5	20	23.6666666666667	27	14.1666666666667	27.6666666666667	29	23.3333333333333	27.8333333333333	28	29	30	36
1655	0	0	0	0	0	1	2	3	5	1	2	2	3	10	1	5	5	12	8	12	17	13	8	8	15	14	15	11	12	17	13	12	23	14	14.3333333333333	14	15	25.6666666666667	21	28	21.1666666666667	21	15	24.6666666666667	40	22	34	43	46
1656	0	0	0	0	0	2	2	2	4	1	4	1	4	9	5	8	9	18	13	14	11	11	5	10	11	10	13	13	21	11	11	13	13	12	10.5	13.3333333333333	15	25.3333333333333	17	30	25.3333333333333	24	28.5	25.6666666666667	28	28	24	49	28
1657	0	0	0	0	2	0	4	4	4	2	3	4	5	8	9	5	11	11	14	14	11	15	10	10	13	20	12	18	15	15	12	12	16	9	13	23.3333333333333	28	26	23.8333333333333	20	18	21.3333333333333	24.5	17	31.8333333333333	26	30	26	34
1658	0	0	0	0	2	0	1	2	2	3	2	5	6	9	5	7	5	13	7	5	8	16	9	10	5	14	17	6	14	11	22	16	4	13	6.5	25	19	16	17.8333333333333	12	28	14	15	26.6666666666667	33.6666666666667	36	38	34	25
1659	0	0	0	0	0	1	1	4	3	2	3	6	4	6	4	4	8	11	6	14	13	10	11	11	13	12	8	8	23	16	7	11	14	12	16	18	21	24.3333333333333	20	25	26.1666666666667	29	25.5	14.6666666666667	33.8333333333333	27	31	28	36
1660	0	0	0	0	2	0	0	2	2	4	2	4	6	5	7	5	9	12	10	12	13	12	10	14	12	12	18	11	9	7	27	12	13	13	8.16666666666667	15.6666666666667	17.5	25.6666666666667	26	26	21	27.6666666666667	27.5	22	26.6666666666667	28	29	28	35
1661	0	0	0	0	2	1	0	4	5	0	4	2	7	8	4	6	4	14	13	10	11	7	11	17	5	8	16	17	12	12	20	13	15	11	8	17.3333333333333	20.5	20.6666666666667	21.8333333333333	40	27.1666666666667	33.3333333333333	21.5	18.6666666666667	24	24	31	28	22
1662	0	0	0	0	1	2	1	4	2	6	3	4	7	8	7	12	7	7	16	13	5	8	10	13	14	15	18	13	14	11	17	15	11	15	12.3333333333333	12.6666666666667	17.5	26	28	20	31.3333333333333	26	26.5	24.3333333333333	26.5	28	29	30	30
1663	0	0	0	0	0	1	3	3	2	4	3	2	3	5	4	4	11	8	17	11	7	11	7	10	10	14	13	19	13	21	16	14	19	9	12.1666666666667	14.3333333333333	16	16.6666666666667	30.8333333333333	23	21	28.3333333333333	22	28.6666666666667	32.8333333333333	20	34	33	44
1664	0	0	0	0	0	0	6	5	5	6	4	5	10	6	4	3	10	15	14	12	12	19	9	14	17	14	11	18	13	13	12	20	19	12	15.1666666666667	25.3333333333333	20.5	18	23	20	38.1666666666667	33.6666666666667	26.5	21	26	30	31	41	28
1665	0	0	0	0	1	1	5	3	4	5	6	3	7	9	8	5	9	12	14	14	17	9	14	8	7	18	9	8	24	14	15	14	13	12	17.1666666666667	20.3333333333333	20.5	22.6666666666667	15.6666666666667	15	14.3333333333333	38	31.5	25.6666666666667	29.5	42	30	37	48
1666	0	0	0	0	0	1	2	4	3	6	1	7	4	3	3	2	8	16	10	11	11	14	10	16	10	11	6	10	10	9	11	16	20	15	15.1666666666667	16	18.5	28	29	25	21.5	29	22.5	24.3333333333333	34.6666666666667	40	34	34	32
1667	0	0	0	0	0	1	1	8	1	1	4	4	7	4	5	3	8	13	14	9	12	11	13	8	12	13	11	9	14	9	15	18	12	13	12.1666666666667	18	16.5	22.6666666666667	12.8333333333333	26	27.5	21.3333333333333	20	31.3333333333333	35.3333333333333	22	25	33	24
1668	0	0	0	0	2	0	2	1	4	4	1	2	1	5	7	4	3	14	10	9	5	9	9	7	12	13	21	9	11	14	18	15	15	11	15.3333333333333	20	15	20.6666666666667	27	15	30	20.6666666666667	33.5	33.6666666666667	35.6666666666667	33	23	44	31
1669	0	0	0	0	2	0	0	1	5	4	2	4	3	3	8	9	8	15	7	10	8	5	9	11	13	11	15	9	18	13	9	12	11	7	10	16.3333333333333	25	24.3333333333333	19	21	18	30.3333333333333	15.5	27.3333333333333	23	30	19	56	26
1670	0	0	0	0	1	1	3	3	3	1	4	5	5	4	6	5	7	10	10	9	7	11	10	8	11	7	21	14	14	16	9	9	13	11	12.5	11	26.5	15.6666666666667	14.8333333333333	22	18	17	18	19	25	31	34	45	29
1671	0	0	0	0	1	2	2	5	4	2	2	2	9	6	6	4	7	16	7	9	8	15	7	7	6	17	10	19	14	16	10	13	17	18	16.1666666666667	13.3333333333333	18	23.6666666666667	19	13	18	40.6666666666667	31.5	22	24.6666666666667	34	37	40	37
1672	0	0	0	0	1	0	0	2	4	2	1	3	6	1	9	1	11	11	13	5	13	6	19	9	13	13	12	10	11	16	15	13	13	18	14	15.3333333333333	18	16.6666666666667	26.6666666666667	18	18	22.3333333333333	25.5	27.3333333333333	20	19	31	25	37
1673	0	0	0	0	1	1	0	1	4	2	3	7	6	11	7	11	7	12	7	12	9	16	10	9	13	15	6	13	14	16	6	12	8	9	14.1666666666667	19.3333333333333	21	15.6666666666667	23	21	21.1666666666667	23.3333333333333	17.5	28.6666666666667	24.8333333333333	25	25	34	30
1674	0	0	0	0	0	1	2	4	2	4	2	6	5	7	6	7	8	12	7	24	8	10	10	10	9	16	22	18	18	14	10	16	20	12	19.1666666666667	10	16	21	20	20	33.1666666666667	26	15.5	28.3333333333333	17.8333333333333	30	39	26	49
1675	0	0	0	0	0	1	0	3	1	6	3	5	9	7	7	7	4	12	10	15	9	19	9	10	6	15	19	10	10	9	16	27	15	8	13.5	18.6666666666667	14	23.3333333333333	30.8333333333333	25	27	23	26	30.3333333333333	27.5	29	28	35	27
1676	0	0	0	0	2	1	5	4	1	4	3	4	3	9	7	4	7	12	16	12	6	18	7	4	13	13	9	16	5	7	18	22	10	13	13.1666666666667	18.6666666666667	22.5	19	28.6666666666667	14	21.1666666666667	19.6666666666667	15.5	20	17.8333333333333	38	45	41	30
1677	0	0	0	0	0	0	1	3	4	3	2	5	6	2	8	11	7	12	11	6	12	11	19	8	10	11	12	12	7	19	18	12	20	6	16.3333333333333	10	16	24.3333333333333	27	22	18.1666666666667	15	25.5	18.6666666666667	36	33	41	26	34
1678	0	0	0	0	0	0	0	2	5	3	1	1	6	8	5	9	7	9	13	6	10	10	6	12	9	18	10	18	13	14	24	13	12	14	18	21	21.5	21.3333333333333	13.8333333333333	19	18.1666666666667	24.3333333333333	25.5	22	20	46	33	34	29
1679	0	0	0	0	1	1	4	4	4	3	4	3	5	3	8	6	6	7	8	11	10	10	18	12	14	13	20	14	8	17	16	11	14	20	15	14.3333333333333	18	18	21	16	25.3333333333333	22	26	20	23.8333333333333	37	29	32	28
1680	0	0	0	0	0	1	2	3	1	3	2	4	3	9	5	3	5	10	11	7	9	10	23	10	10	8	16	16	23	13	9	13	24	13	11	20	14	17.3333333333333	16.6666666666667	15	20.3333333333333	21.6666666666667	27.5	31.3333333333333	45.8333333333333	19	35	24	25
1681	0	0	0	0	1	2	2	5	3	1	0	4	2	5	10	7	7	10	11	14	19	5	8	12	12	16	14	13	15	8	4	8	14	11	13.3333333333333	15	10	21.6666666666667	31	22	35.1666666666667	35.3333333333333	22	28.3333333333333	24	35	29	48	38
1682	0	0	0	0	2	2	0	7	6	2	5	4	3	4	11	8	4	9	6	10	7	10	15	16	11	16	18	14	12	15	16	11	11	11	15.1666666666667	14.3333333333333	12.5	17.6666666666667	21.8333333333333	30	17.1666666666667	18	28	28.3333333333333	28.5	22	21	29	33
1683	0	0	0	0	1	1	4	2	1	3	5	3	10	7	12	5	8	8	13	13	11	10	12	10	8	16	9	13	21	20	8	7	13	13	10.3333333333333	13	24.5	23.6666666666667	23	20	26.3333333333333	30	20	26.3333333333333	42.8333333333333	28	31	31	32
1684	0	0	0	0	0	2	2	1	6	3	2	5	6	9	2	4	9	12	5	13	9	14	7	12	16	10	9	13	15	11	16	16	8	10	15	20.3333333333333	22.5	17.6666666666667	23	17	22	18	26.5	25.6666666666667	28	30	32	37	40
1685	0	0	0	0	0	2	4	4	5	0	1	5	5	7	7	3	7	6	12	12	8	14	15	9	10	9	13	14	14	21	12	12	23	7	18	17.3333333333333	26	13.6666666666667	19.8333333333333	25	25.1666666666667	24.3333333333333	19	34.3333333333333	30	30	40	40	29
1686	0	0	0	0	0	1	4	8	4	6	3	3	1	5	8	9	4	10	11	8	9	13	4	8	8	9	15	11	5	19	13	14	14	19	18	13.6666666666667	14.5	21.6666666666667	20	20	13	19	22	19.6666666666667	31.8333333333333	49	26	37	40
1687	0	0	0	0	1	1	2	1	5	2	3	3	6	5	6	8	7	12	10	9	10	16	13	7	8	10	6	10	19	15	20	13	9	12	10	17	19.5	35.6666666666667	17	38	22.1666666666667	26.3333333333333	28.5	30.3333333333333	13	30	24	51	38
1688	0	0	0	0	0	0	1	4	1	2	1	5	5	6	7	6	4	13	10	6	7	12	10	15	15	8	11	18	15	14	12	13	11	13	7.16666666666667	21.3333333333333	25	22	22	21	24.1666666666667	24	24	30.6666666666667	35	28	34	36	49
1689	0	0	0	0	3	1	4	4	3	1	6	3	5	7	11	10	8	15	11	11	13	8	11	10	4	10	12	16	14	17	20	14	19	5	19.3333333333333	12.3333333333333	17.5	24.6666666666667	22.8333333333333	27	20.5	36.3333333333333	17	25.6666666666667	23.6666666666667	21	43	36	51
1690	0	0	0	0	1	1	0	7	2	1	2	1	5	11	4	9	6	9	9	14	10	11	6	4	14	18	11	15	12	8	12	14	14	16	8	33.6666666666667	16.5	17.6666666666667	17.8333333333333	25	26.5	22.3333333333333	21	25.6666666666667	20.8333333333333	35	24	39	39
1691	0	0	0	0	2	1	2	2	6	4	3	4	3	5	5	6	14	9	15	4	7	9	5	11	8	15	16	23	15	11	9	15	11	11	8.5	15.6666666666667	8	24.3333333333333	18	22	24.1666666666667	26.6666666666667	31	45.6666666666667	25.6666666666667	39	29	31	30
1692	0	0	0	0	0	0	2	3	4	3	4	2	6	6	8	8	8	9	16	8	13	14	13	14	14	10	5	8	20	21	15	19	16	7	13.3333333333333	24	15	18.6666666666667	17	21	21	32.3333333333333	24	28.6666666666667	32.6666666666667	45	28	28	20
1693	0	0	0	0	1	0	5	2	3	5	1	4	2	4	5	2	8	19	10	8	8	11	11	10	10	13	14	8	18	12	16	12	10	17	13.3333333333333	15.3333333333333	16	17	25.8333333333333	25	19.1666666666667	27.3333333333333	17.5	32	30.6666666666667	24	25	41	35
1694	0	0	0	0	1	0	3	3	2	3	2	4	4	4	5	4	3	12	12	12	15	13	16	10	5	17	15	14	16	11	26	17	18	12	19	20.3333333333333	18	21.6666666666667	17.8333333333333	13	25	17.3333333333333	21	25	29.6666666666667	28	33	30	34
1695	0	0	0	0	0	2	0	1	2	1	1	7	10	3	4	2	4	10	8	5	11	15	10	10	6	9	11	12	14	7	14	10	6	15	18.3333333333333	14	20.5	26	22.5	26	16	21	16.5	19.6666666666667	19.6666666666667	36	27	29	42
1696	0	0	0	0	2	1	3	0	3	2	3	3	7	5	4	5	7	10	13	9	13	15	15	4	12	11	13	10	14	8	16	8	23	11	10.5	20	23.5	27	19.8333333333333	17	18.1666666666667	26.6666666666667	21.5	24	37.8333333333333	27	39	42	33
1697	0	0	0	0	2	0	0	1	3	3	3	3	6	7	10	4	11	11	13	7	7	9	12	8	9	12	14	17	14	16	12	11	8	22	16.1666666666667	19.3333333333333	29.5	18	25.5	21	23.1666666666667	33.6666666666667	31	29	45	37	27	43	21
1698	0	0	0	0	3	1	6	2	3	1	2	3	4	5	6	7	8	9	11	13	10	8	13	12	12	16	18	17	16	14	12	24	18	17	24.1666666666667	12	18	23	29.6666666666667	18	18	27	37.5	34.6666666666667	22.6666666666667	23	24	25	27
1699	0	0	0	0	0	2	1	4	3	4	2	10	5	4	5	8	9	12	13	6	8	9	9	13	10	12	19	11	19	19	16	10	8	13	12.1666666666667	25	7	7.66666666666667	18.8333333333333	26	30	23	28	24	24.5	35	32	29	37
1700	0	0	0	0	0	1	5	4	5	4	1	5	2	5	5	4	9	10	13	8	9	9	6	15	10	5	11	12	6	16	5	19	16	17	15.1666666666667	22.6666666666667	17.5	19	14.8333333333333	26	31.1666666666667	28.6666666666667	25	34.3333333333333	25.6666666666667	24	39	34	40
1701	0	0	0	0	2	0	2	5	2	2	4	3	4	8	9	7	3	6	9	8	13	11	6	7	9	13	11	17	16	9	8	19	4	10	15	20.3333333333333	20	16	16	18	28.6666666666667	23	15.5	26.3333333333333	24.6666666666667	33	33	29	18
1702	0	0	0	0	1	2	1	0	3	0	3	6	6	7	2	3	7	4	13	14	14	8	12	11	11	11	16	12	11	11	17	16	10	14	21	18.3333333333333	24.5	14.6666666666667	20	24	24.1666666666667	30.6666666666667	28	23.3333333333333	21.8333333333333	32	38	32	32
1703	0	0	0	0	3	2	1	2	4	2	4	2	4	6	7	11	8	14	8	8	10	10	10	12	16	3	17	14	11	25	14	14	24	10	13	14.6666666666667	18.5	27	23	23	22	22.3333333333333	20.5	31.6666666666667	33	35	22	22	28
1704	0	0	0	0	1	2	2	0	3	4	3	9	4	5	7	7	10	5	14	12	11	9	14	7	15	22	13	8	15	8	9	20	14	16	11.5	18.3333333333333	26.5	10	18.6666666666667	29	20	19	25	21	40.6666666666667	28	34	34	51
1705	0	0	0	0	1	2	2	2	1	3	4	2	9	6	2	4	4	16	9	7	9	11	14	7	10	14	17	11	12	12	12	15	20	9	8.33333333333333	17.3333333333333	13.5	15	25.6666666666667	29	25	22.3333333333333	22.5	28.6666666666667	22.8333333333333	21	35	27	45
1706	0	0	0	0	3	1	1	5	3	0	2	4	8	9	6	7	7	10	14	1	15	10	7	9	8	8	12	14	25	15	13	13	7	20	16	14.3333333333333	15.5	22	19.8333333333333	24	16	18	29.5	27.6666666666667	26	25	23	24	40
1707	0	0	0	0	1	1	2	4	1	4	0	3	7	4	4	7	8	10	19	10	8	10	10	10	7	12	12	11	12	14	16	11	25	10	8.33333333333333	26	17.5	33	18.6666666666667	21	29	23.6666666666667	28	28	18	20	37	39	30
1708	0	0	0	0	3	0	1	2	5	3	0	4	7	9	7	6	9	13	11	6	15	11	13	7	8	16	19	16	25	17	11	11	20	9	7.16666666666667	6	20.5	13	29.8333333333333	30	26.1666666666667	23	22	35	26.8333333333333	36	26	40	48
1709	0	0	0	0	1	0	1	1	2	0	4	3	4	6	7	8	10	13	7	14	13	9	12	13	10	6	17	17	17	13	12	22	11	7	13.1666666666667	9.66666666666667	23	10	21	32	18	19	34	24.6666666666667	31.5	41	28	24	31
1710	0	0	0	0	1	0	1	2	3	3	4	3	6	6	2	11	8	17	11	7	15	8	13	8	11	16	4	14	10	12	14	16	11	11	12.1666666666667	21.3333333333333	16.5	23	20.6666666666667	27	23.3333333333333	23.3333333333333	25.5	29	24	33	34	35	33
1711	0	0	0	0	2	2	0	3	3	2	1	6	6	7	11	4	5	8	18	8	13	9	13	11	6	12	15	10	10	12	13	11	16	12	17	12	17	23.6666666666667	13.6666666666667	26	22.1666666666667	14	25	25.6666666666667	27.8333333333333	26	32	31	36
1712	0	0	0	0	0	0	1	3	3	2	2	3	6	7	6	6	6	14	7	13	11	8	7	8	10	10	7	14	14	13	15	12	21	12	20.1666666666667	19.3333333333333	7.5	20.6666666666667	16	22	30.1666666666667	26.6666666666667	33	22	33.6666666666667	22	31	36	28
1713	0	0	0	0	1	1	2	1	2	5	4	2	5	8	3	2	4	17	14	5	7	10	8	16	13	13	15	9	14	10	8	14	21	12	8.33333333333333	13	20.5	23.6666666666667	22	27	23	18.3333333333333	35	26.6666666666667	25	20	28	45	47
1714	0	0	0	0	1	0	1	5	5	4	2	4	5	1	0	5	5	13	6	13	7	8	18	6	19	11	22	22	16	18	14	20	13	13	16	10.3333333333333	27.5	23	22	21	22	29.3333333333333	34	31.6666666666667	29	28	31	31	25
1715	0	0	0	0	1	1	2	1	2	1	3	3	3	7	3	6	10	12	9	8	10	10	6	8	8	16	8	9	9	15	14	10	16	17	9.33333333333333	22.3333333333333	22.5	16	23	19	18.1666666666667	19	19	23	34.5	32	37	19	28
1716	0	0	0	0	2	0	2	1	4	5	2	5	5	8	5	5	13	10	15	12	13	6	11	13	15	12	9	12	14	19	12	11	13	15	10.1666666666667	20	16	26	17	24	21	22.3333333333333	21	24	30.8333333333333	20	28	44	41
1717	0	0	0	0	0	0	3	4	4	1	3	5	1	6	6	9	6	10	12	6	8	18	8	8	8	8	12	11	22	8	14	11	18	23	15	27.6666666666667	24.5	26	16.8333333333333	27	31.3333333333333	18.3333333333333	28	23	34.6666666666667	49	43	23	37
1718	0	0	0	0	0	0	2	5	2	2	3	2	3	6	7	7	3	11	12	15	11	10	8	8	14	15	15	14	8	16	15	14	13	12	12	17.3333333333333	31.5	21.6666666666667	17.8333333333333	23	29.5	24	29.5	20	35.3333333333333	28	28	30	44
1719	0	0	0	0	1	3	2	0	4	4	4	4	2	6	8	5	9	11	6	14	14	9	7	6	9	16	16	13	14	16	28	10	13	12	10	14	21.5	24	24.8333333333333	23	30.3333333333333	24.6666666666667	24.5	21.3333333333333	34.6666666666667	35	32	38	27
1720	0	0	0	0	0	0	1	3	4	3	6	5	4	4	7	3	5	9	13	10	11	14	13	8	3	12	11	12	15	5	11	21	14	18	11	26	14	13	19.5	25	21.1666666666667	22	21	35.6666666666667	31.8333333333333	26	34	57	32
1721	0	0	0	0	1	0	2	2	2	4	3	6	3	4	5	6	9	13	10	15	14	13	14	12	11	11	2	22	14	9	10	13	14	26	9.16666666666667	21.3333333333333	24.5	17	25.8333333333333	29	26.5	32.6666666666667	26	30	18.8333333333333	29	22	40	37
1722	0	0	0	0	1	2	1	4	1	1	4	5	3	8	8	5	10	9	11	12	9	13	5	13	12	23	7	6	13	16	18	17	8	16	13.3333333333333	16.6666666666667	23.5	19.6666666666667	25.8333333333333	33	18.1666666666667	16	14	22.3333333333333	24.8333333333333	29	25	28	39
1723	0	0	0	0	3	3	4	2	3	1	2	7	6	4	8	10	6	15	7	14	14	15	10	11	10	11	20	14	13	20	16	17	20	15	17	13	31.5	20	19.6666666666667	18	15	33	13	29	24.8333333333333	29	26	37	38
1724	0	0	0	0	0	0	3	5	4	4	1	5	4	11	6	11	9	10	18	14	15	7	9	8	11	7	12	15	20	14	12	14	24	12	20	13	26	21.6666666666667	22.5	24	28.1666666666667	22	25	26.6666666666667	30.8333333333333	38	32	23	21
1725	0	0	0	0	2	1	2	4	3	1	1	2	9	2	0	6	7	14	6	9	12	15	11	15	11	10	4	6	15	7	13	17	15	15	10.3333333333333	10.3333333333333	29.5	14.6666666666667	14.8333333333333	22	28.3333333333333	25	24	17	19	29	22	35	18
1726	0	0	0	0	1	2	1	1	0	3	4	2	4	4	8	5	8	18	11	11	10	12	10	10	10	15	13	12	10	17	10	21	23	12	17	18.3333333333333	20	16.6666666666667	24.8333333333333	23	37.1666666666667	19	30.5	34	34.6666666666667	28	33	30	29
1727	0	0	0	0	1	1	3	3	4	0	2	5	4	8	4	4	3	9	9	12	22	12	11	12	8	21	16	9	10	15	15	17	13	13	11.1666666666667	22	37.5	18	26.6666666666667	30	14	25.3333333333333	20	34	22.6666666666667	18	22	38	27
1728	0	0	0	0	2	1	1	5	2	2	2	3	5	3	6	8	5	8	11	12	7	9	7	12	8	11	14	16	10	10	15	9	14	10	8.16666666666667	14	21	19.6666666666667	29.8333333333333	23	13.1666666666667	31.3333333333333	26.5	23.6666666666667	21	35	41	32	35
1729	0	0	0	0	0	1	1	2	3	5	2	5	11	4	3	8	6	12	12	18	9	16	11	11	12	11	21	11	6	6	15	19	15	8	16.5	30	20.5	11.6666666666667	25.6666666666667	16	21.3333333333333	21	15.5	19	20.8333333333333	39	21	40	29
1730	0	0	0	0	1	2	6	2	4	1	5	3	6	2	10	4	13	14	12	15	8	11	9	11	15	12	14	5	13	5	20	11	12	12	20	25.3333333333333	26.5	19.6666666666667	25	15	17.1666666666667	25	19	22	30.8333333333333	20	24	26	43
1731	0	0	0	0	1	0	3	1	3	3	3	4	7	3	8	3	4	14	8	10	14	5	10	10	11	11	11	19	13	15	11	13	14	12	17	9.33333333333333	20.5	20.3333333333333	20	15	25.1666666666667	14.3333333333333	34.5	21	40.6666666666667	28	32	36	27
1732	0	0	0	0	2	0	4	5	4	0	4	6	4	9	5	5	7	10	18	8	7	10	9	16	11	7	11	15	16	17	17	17	11	11	14.1666666666667	17.3333333333333	20.5	15	15.6666666666667	27	19.1666666666667	25	27.5	35	21	40	30	35	33
1733	0	0	0	0	0	0	2	3	6	3	3	8	0	7	4	5	10	12	10	14	17	8	3	11	12	5	4	12	11	13	16	14	12	14	20	17.3333333333333	23.5	23.3333333333333	21	27	34.1666666666667	28.3333333333333	27.5	28.3333333333333	30	36	28	32	27
1734	0	0	0	0	2	1	3	4	3	1	3	2	5	6	5	5	8	8	8	16	14	12	8	7	13	9	12	11	17	14	20	16	9	14	10	26.3333333333333	27.5	12.6666666666667	10.8333333333333	29	23.1666666666667	27.3333333333333	36	22	26	31	25	30	39
1735	0	0	0	0	1	0	2	4	3	5	4	4	6	5	3	10	7	14	9	8	13	13	5	6	15	12	11	8	14	11	12	20	12	8	10	12.3333333333333	20	29	28.3333333333333	20	32.3333333333333	17	23	23.6666666666667	26	36	28	47	22
1736	0	0	0	0	1	1	1	0	1	1	3	6	4	5	1	11	7	14	10	7	15	13	9	10	8	13	19	9	11	17	15	14	9	11	20	18	13	23.6666666666667	13.8333333333333	29	31.3333333333333	18.3333333333333	28	27	41.6666666666667	29	27	38	44
1737	0	0	0	0	1	0	4	2	1	4	6	2	1	6	4	8	11	8	16	10	12	9	13	12	7	16	15	7	9	6	15	8	15	19	6.5	16	23	16	26.8333333333333	16	27.3333333333333	20	21.5	31	26.8333333333333	33	32	26	18
1738	0	0	0	0	1	1	0	2	5	1	3	2	3	7	4	2	6	17	13	9	14	8	12	7	7	12	8	15	15	13	23	10	10	18	13	29.3333333333333	15.5	17.6666666666667	20	30	32.3333333333333	17.3333333333333	25.5	27.6666666666667	28.8333333333333	30	35	34	37
1739	0	0	0	0	0	2	4	6	4	2	5	9	2	2	2	7	9	10	10	9	12	9	8	9	15	7	14	16	16	14	16	15	20	12	25.1666666666667	9.33333333333333	15.5	25	22.8333333333333	23	23	11.3333333333333	21.5	37	34.6666666666667	26	38	25	46
1740	0	0	0	0	0	1	2	5	1	1	2	3	7	7	8	5	10	16	9	9	5	9	7	11	17	6	12	18	5	16	20	13	19	8	16	14.3333333333333	15	23.3333333333333	29.8333333333333	19	21.1666666666667	23.3333333333333	28.5	30.6666666666667	33.5	38	28	34	34
1741	0	0	0	0	1	0	3	3	3	2	0	5	5	5	10	8	7	9	13	17	9	4	10	11	7	13	12	16	22	8	8	17	19	22	16.1666666666667	17.3333333333333	19	12	21.6666666666667	23	32.3333333333333	16.3333333333333	19.5	36.6666666666667	21	28	30	28	36
1742	0	0	0	0	0	2	4	8	5	3	3	6	6	10	8	4	9	13	15	9	9	14	10	10	14	6	6	14	12	10	9	13	11	6	19	11	24.5	14.6666666666667	20	28	28.1666666666667	14.3333333333333	16.5	25	23	36	28	26	39
1743	0	0	0	0	0	0	1	5	1	3	3	5	6	10	5	10	5	9	9	13	10	12	20	12	11	15	18	18	17	15	18	15	7	23	15.1666666666667	13.3333333333333	24	19	20.1666666666667	22	27	22.3333333333333	30	21	40.3333333333333	17	37	36	31
1744	0	0	0	0	0	0	3	3	3	2	5	5	6	4	8	8	5	10	12	17	12	11	15	12	10	9	15	13	14	14	16	11	13	21	22	19	20	30.6666666666667	18	13	26	15.3333333333333	17	22	22.8333333333333	32	30	35	43
1745	0	0	0	0	3	3	1	2	4	2	2	3	7	4	5	4	10	17	9	16	13	9	12	7	14	4	16	16	7	22	26	11	17	7	14.1666666666667	14.3333333333333	17.5	20.3333333333333	16	22	34	28.6666666666667	23	26	30.8333333333333	37	34	46	42
1746	0	0	0	0	2	1	3	4	1	2	10	2	6	3	5	3	12	11	10	10	15	8	12	10	10	12	24	16	13	11	8	15	11	8	16	23.6666666666667	23.5	24	30.6666666666667	20	20.1666666666667	25.3333333333333	35	28.6666666666667	32	30	40	40	28
1747	0	0	0	0	0	1	0	5	5	2	3	5	10	3	7	3	4	9	2	11	7	9	6	10	11	10	15	12	9	16	11	15	14	15	15	8.33333333333333	18.5	26.3333333333333	29.8333333333333	35	21.1666666666667	12	31	21.6666666666667	25.5	25	26	18	41
1748	0	0	0	0	2	2	2	2	3	7	4	6	2	4	11	2	5	12	10	10	12	8	12	12	16	12	20	26	10	12	18	14	8	7	19.3333333333333	26	13	25.6666666666667	21.6666666666667	24	15.1666666666667	25	22.5	33.6666666666667	26.8333333333333	23	24	44	31
1749	0	0	0	0	0	1	1	2	2	2	1	2	4	6	7	5	6	16	10	12	9	7	19	16	10	12	11	12	13	6	13	14	9	10	12	29.6666666666667	18.5	28.6666666666667	21	27	32.5	26.3333333333333	21	25.6666666666667	27.8333333333333	32	25	30	28
1750	0	0	0	0	1	0	0	1	1	1	3	3	9	4	4	7	7	14	13	9	9	15	17	10	9	17	13	10	11	15	16	12	16	6	14.1666666666667	16	9.5	24.6666666666667	18	22	25	36	26	19.6666666666667	28.6666666666667	34	29	33	42
1751	0	0	0	0	2	0	3	4	1	5	3	1	1	8	5	6	9	9	12	16	10	11	8	10	10	14	20	8	19	13	20	15	18	20	9	15.3333333333333	17	18.6666666666667	32.6666666666667	28	16.1666666666667	20.6666666666667	26.5	44	22.6666666666667	35	19	28	42
1752	0	0	0	0	2	1	2	2	2	3	1	3	4	6	3	5	9	17	13	10	17	8	8	10	10	9	22	21	15	16	8	10	8	10	23.3333333333333	8.33333333333333	29.5	25	19.8333333333333	23	23.1666666666667	27.6666666666667	16.5	26.6666666666667	29.6666666666667	35	38	41	40
1753	0	0	0	0	1	0	4	2	1	1	1	2	7	7	4	3	10	14	11	17	12	10	16	9	7	9	14	11	18	18	5	10	19	8	24.1666666666667	13	19.5	21.6666666666667	15.8333333333333	19	26.1666666666667	27.6666666666667	21	20	27.8333333333333	27	22	29	33
1754	0	0	0	0	1	2	1	2	4	5	4	8	5	8	7	1	8	11	14	12	10	17	11	16	15	16	11	9	13	11	11	9	16	9	12	7	25.5	22	28	25	24.1666666666667	18	17.5	33.6666666666667	36.6666666666667	33	32	30	28
1755	0	0	0	0	1	1	1	5	4	1	4	6	3	3	10	6	8	7	9	12	10	10	12	11	10	12	9	16	24	7	18	12	18	10	13.1666666666667	13	24.5	18	25.8333333333333	30	23.1666666666667	13	27	30	30	27	24	23	20
1756	0	0	0	0	2	2	2	2	2	4	2	4	5	9	8	5	7	10	13	8	4	14	7	9	13	10	14	15	14	16	12	20	22	13	14	22.6666666666667	18	16.3333333333333	14.8333333333333	17	26.5	17	25	30	22.8333333333333	33	27	32	48
1757	0	0	0	0	1	2	1	0	0	5	3	6	5	5	3	7	5	8	11	9	7	10	12	10	12	10	16	13	16	10	18	19	10	18	9	17	14.5	24	18.6666666666667	30	18	15.6666666666667	20	20.6666666666667	28.8333333333333	38	24	32	41
1758	0	0	0	0	0	2	4	4	2	3	3	6	3	9	12	5	12	8	7	9	8	16	10	10	13	12	18	11	16	19	23	13	25	10	9	17.6666666666667	31	21	21.8333333333333	17	26	25.6666666666667	25.5	21	25	30	34	38	24
1759	0	0	0	0	2	2	3	2	7	2	3	4	7	12	2	3	4	10	12	15	10	11	7	9	2	7	13	11	16	13	20	10	23	13	16	14	13	24.3333333333333	24.8333333333333	22	23.1666666666667	20.6666666666667	30.5	27	35.8333333333333	26	32	33	37
1760	0	0	0	0	0	0	3	6	4	1	4	1	3	4	5	6	8	14	11	19	4	14	10	13	10	13	17	7	19	11	8	15	17	10	16	15.3333333333333	24	28.6666666666667	15.8333333333333	23	25.1666666666667	20.3333333333333	18	27.3333333333333	23.8333333333333	16	28	32	39
1761	0	0	0	0	1	2	4	2	6	1	4	5	5	7	5	7	11	14	7	13	9	12	15	13	8	14	17	6	11	7	11	10	13	18	27	18.3333333333333	19.5	13.6666666666667	16.8333333333333	26	28.3333333333333	33.6666666666667	22.5	14	23.8333333333333	33	36	37	27
1762	0	0	0	0	2	0	1	5	1	2	5	10	8	6	2	7	8	11	5	8	14	11	3	5	13	10	11	15	13	8	9	17	17	16	9.33333333333333	28	14.5	22	19.6666666666667	27	33.1666666666667	25.6666666666667	30.5	26	21.8333333333333	36	23	45	39
1763	0	0	0	0	2	1	3	1	2	0	4	7	4	4	6	7	9	10	10	9	14	14	21	8	6	11	7	14	26	8	12	15	20	17	15.1666666666667	18.6666666666667	22	20.6666666666667	18	16	14.5	15.3333333333333	27	25.6666666666667	19	36	33	42	38
1764	0	0	0	0	2	3	3	1	4	8	5	6	4	4	9	5	8	5	7	6	9	13	13	16	11	14	11	8	25	17	12	12	23	12	13.8333333333333	23.3333333333333	12.5	20.6666666666667	20	21	21.3333333333333	25.6666666666667	22	20	22	31	27	26	46
1765	0	0	0	0	2	2	3	2	2	5	4	4	6	5	2	2	11	11	8	15	6	11	12	8	6	13	10	6	7	10	11	15	15	7	8.16666666666667	23.6666666666667	18.5	7	21.1666666666667	16	17.3333333333333	21	25.5	24.3333333333333	27.3333333333333	35	34	26	33
1766	0	0	0	0	1	2	3	3	2	3	2	2	3	4	7	8	8	15	9	8	15	9	14	8	16	13	9	11	14	13	7	22	14	19	17	15	19	25	13	18	33.5	25	21.5	28.6666666666667	25.6666666666667	38	26	36	46
1767	0	0	0	0	1	1	0	5	1	3	3	2	7	3	8	5	5	10	14	6	11	15	13	14	8	8	12	13	8	15	23	14	24	4	9.16666666666667	21.3333333333333	13	22	25.6666666666667	25	20.1666666666667	29.3333333333333	21.5	40	41	34	26	23	37
1768	0	0	0	0	0	1	6	4	4	4	1	2	7	6	4	6	7	6	12	9	6	12	8	14	6	4	13	10	11	13	12	9	23	18	14	25.3333333333333	18.5	24	17	18	17	21.6666666666667	24	26	33	35	28	36	46
1769	0	0	0	0	2	1	2	3	2	1	3	3	5	11	3	7	4	3	6	11	10	14	5	12	11	7	9	8	18	15	5	17	12	10	12	17	28	14.3333333333333	27	30	20.1666666666667	17	13	23.3333333333333	23.8333333333333	24	21	36	34
1770	0	0	0	0	1	1	1	2	5	6	1	4	2	6	8	4	12	12	14	4	14	20	9	10	10	11	7	11	20	19	16	18	22	6	11.1666666666667	21.3333333333333	20.5	16	17.8333333333333	23	23.1666666666667	18	25.5	20	34	27	29	35	39
1771	0	0	0	0	1	0	2	5	4	1	1	1	6	6	12	8	5	7	10	15	9	16	12	16	10	14	14	11	22	7	11	15	18	18	19	21	16.5	16.3333333333333	23.8333333333333	18	24	34	19	39.6666666666667	38.6666666666667	28	28	48	32
1772	0	0	0	0	0	0	2	6	1	5	2	7	6	6	5	7	5	18	9	6	15	7	12	14	12	8	15	10	9	14	24	11	10	10	5	20	26.5	15.6666666666667	22.6666666666667	30	18	29.3333333333333	27.5	22.6666666666667	21	47	34	38	53
1773	0	0	0	0	1	0	1	3	4	2	4	4	6	6	6	5	5	12	10	11	7	12	13	9	8	10	11	14	22	13	14	22	19	7	15.3333333333333	20	18.5	11	26.8333333333333	25	22.1666666666667	23.3333333333333	27	35.3333333333333	32	31	33	17	24
1774	0	0	0	0	1	0	1	2	3	5	5	4	4	7	4	3	3	10	11	15	9	11	15	21	10	10	18	24	22	13	14	20	14	14	16.1666666666667	25	24	25	26.5	22	24.1666666666667	15.3333333333333	28.5	23.6666666666667	33	27	23	25	31
1775	0	0	0	0	0	3	2	0	4	3	1	5	3	7	7	4	12	9	12	12	9	12	10	4	13	10	7	12	13	14	13	11	22	23	16.1666666666667	20.3333333333333	30.5	15.6666666666667	30	24	22.1666666666667	24	10	19.6666666666667	28.8333333333333	33	41	34	40
1776	0	0	0	0	0	0	6	6	0	4	7	10	7	9	8	9	4	11	12	12	14	10	16	6	11	15	11	16	14	12	26	11	10	12	12.3333333333333	18.3333333333333	21	31	22.8333333333333	14	30.1666666666667	22	19	21	37.5	35	29	25	23
1777	0	0	0	0	2	0	2	0	3	2	4	6	4	7	6	3	6	12	11	10	15	12	11	6	12	18	18	23	13	18	24	12	10	12	22.3333333333333	21.3333333333333	19	12.6666666666667	26	23	31.3333333333333	33	27	31.3333333333333	23.6666666666667	20	29	46	25
1778	0	0	0	0	0	3	0	2	0	3	5	3	6	3	8	6	7	13	18	7	12	4	13	12	9	9	11	9	8	14	15	8	16	13	17	14.3333333333333	24	12.3333333333333	17	25	26.1666666666667	31	34	23.3333333333333	25.6666666666667	44	28	34	30
1779	0	0	0	0	1	0	1	4	2	1	2	2	6	8	6	6	5	11	7	10	7	12	16	7	15	11	16	13	15	10	11	13	11	29	9.16666666666667	12.3333333333333	16	23.3333333333333	21.6666666666667	25	20.1666666666667	33.6666666666667	20	16.6666666666667	26	29	42	37	26
1780	0	0	0	0	1	1	2	2	5	2	2	5	7	5	9	4	5	11	19	7	10	8	11	12	16	11	17	19	9	21	16	9	14	17	14	11.3333333333333	24	21.6666666666667	19.8333333333333	28	15.1666666666667	28.3333333333333	27	30	26.8333333333333	29	28	28	39
1781	0	0	0	0	1	1	0	3	2	1	2	7	1	7	5	5	7	4	5	16	16	12	10	8	17	9	13	10	14	16	11	14	22	8	14.1666666666667	8.33333333333333	15.5	27.6666666666667	30.8333333333333	36	26.1666666666667	28	25.5	24.6666666666667	30.8333333333333	29	27	41	34
1782	0	0	0	0	1	1	3	3	1	1	3	5	7	3	8	3	3	7	8	10	7	16	12	10	6	11	5	14	15	14	13	21	13	12	12.1666666666667	17.3333333333333	18	30.6666666666667	18.6666666666667	28	26	17.3333333333333	29.5	24	39.6666666666667	26	42	38	30
1783	0	0	0	0	1	0	0	9	2	2	5	6	10	5	9	7	6	17	8	10	12	7	11	11	12	7	13	15	10	18	15	13	13	9	16.1666666666667	17.3333333333333	20.5	23.6666666666667	19.6666666666667	18	17.5	27	21.5	31.3333333333333	32.6666666666667	38	36	34	44
1784	0	0	0	0	1	2	0	2	3	1	2	3	9	4	7	8	6	8	8	16	11	7	13	19	17	13	21	10	14	15	11	12	17	15	16.3333333333333	16.3333333333333	17	19.6666666666667	27	31	31	19	24	22.3333333333333	21	23	43	34	37
1785	0	0	0	0	2	0	2	4	3	0	6	2	5	5	5	5	5	2	7	19	12	11	8	6	12	9	11	4	13	15	18	12	8	14	19.1666666666667	19.6666666666667	33.5	23.6666666666667	22	17	23	18	23.5	26	31.8333333333333	30	30	45	25
1786	0	0	0	0	1	0	3	2	4	2	3	4	6	9	4	7	13	9	8	9	13	8	17	6	15	16	10	16	7	13	20	11	7	12	13.1666666666667	17	14	21	25.8333333333333	22	18.3333333333333	22.3333333333333	15.5	31.3333333333333	21.8333333333333	24	31	40	35
1787	0	0	0	0	5	0	2	6	3	4	2	2	8	7	5	6	7	14	17	12	5	13	13	7	5	8	8	12	24	17	15	18	14	19	17	16.6666666666667	21.5	28.6666666666667	21	21	29.1666666666667	27	27	25.6666666666667	31	27	26	33	45
1788	0	0	0	0	0	0	1	4	4	1	6	5	5	4	7	8	8	18	11	12	11	14	12	11	16	16	13	17	17	16	14	15	9	7	16.1666666666667	18	25.5	17	17.8333333333333	25	27.1666666666667	20.3333333333333	24.5	15.6666666666667	31.8333333333333	23	36	48	39
1789	0	0	0	0	1	1	4	3	4	3	4	4	8	8	5	6	6	10	10	14	17	12	6	18	15	13	16	13	12	21	9	18	13	15	11	10.3333333333333	23.5	22	22.8333333333333	25	33.3333333333333	21	22	20	25.5	28	29	40	35
1790	0	0	0	0	2	1	6	6	2	3	1	6	7	10	7	3	8	10	14	12	5	9	12	18	10	13	7	12	11	12	14	9	11	11	20.1666666666667	15.3333333333333	19	23.3333333333333	25.6666666666667	24	23.5	15.6666666666667	22	25	32	36	24	30	27
1791	0	0	0	0	1	1	1	4	7	1	3	5	4	5	3	13	6	8	13	6	11	8	10	14	7	13	9	24	17	10	8	12	15	13	13	23	14	28.3333333333333	19.6666666666667	30	26	34.3333333333333	24.5	35	25.5	17	38	37	23
1792	0	0	0	0	1	1	1	5	3	7	3	3	7	8	6	7	6	12	8	7	9	14	7	15	12	13	21	10	10	19	12	13	16	17	20.1666666666667	19.6666666666667	20.5	32.3333333333333	16.8333333333333	24	22.1666666666667	22	33.5	22.3333333333333	25.6666666666667	25	43	40	24
1793	0	0	0	0	2	0	3	2	2	4	1	6	2	6	7	9	6	14	7	9	15	11	12	2	9	7	16	10	11	13	14	14	13	17	14	11.6666666666667	25	11.6666666666667	20.8333333333333	16	26.1666666666667	19	22	33	34.8333333333333	22	25	29	40
1794	0	0	0	0	0	1	1	1	4	2	1	3	4	3	9	12	11	5	15	9	10	9	13	7	14	14	7	11	16	13	14	15	14	15	16.1666666666667	17	21.5	21.3333333333333	12	16	22.1666666666667	32	20	32.3333333333333	28.5	26	34	41	22
1795	0	0	0	0	0	1	1	2	4	3	5	5	3	4	3	6	7	10	13	10	11	8	9	10	13	16	16	13	13	7	10	23	12	13	9	8.33333333333333	20.5	22	15.6666666666667	24	29.1666666666667	16	26.5	33.6666666666667	23	31	29	44	54
1796	0	0	0	0	2	1	2	1	2	4	5	3	2	8	4	8	11	15	6	9	13	9	16	13	7	9	8	17	11	8	11	20	20	8	6.16666666666667	18	11	19.6666666666667	17	22	21.5	26.3333333333333	22	29	23	37	25	27	37
1797	0	0	0	0	0	1	2	3	3	0	4	3	8	4	5	7	8	10	18	8	11	11	11	13	19	10	9	8	11	13	11	17	12	12	14	12.6666666666667	16.5	16.3333333333333	25.8333333333333	27	28.1666666666667	31.6666666666667	18.5	23.6666666666667	29.8333333333333	40	33	27	25
1798	0	0	0	0	2	0	0	1	4	0	1	7	5	4	3	6	7	6	5	18	6	7	11	15	14	12	5	16	15	10	15	10	14	10	9	17.3333333333333	15	17.6666666666667	19	40	20.5	30	16	22	29	31	22	36	48
1799	0	0	0	0	0	1	1	3	6	4	5	1	5	7	6	8	11	14	13	13	11	9	12	13	8	11	8	9	18	6	12	13	10	6	20.1666666666667	25.3333333333333	17.5	14	18	24	34.1666666666667	22	18.5	38.3333333333333	28.8333333333333	29	36	34	22
1800	0	0	0	0	0	0	3	6	2	2	5	2	8	4	1	8	8	7	9	14	10	11	11	14	8	6	13	15	12	13	15	19	11	17	18.3333333333333	16	23	28	22.8333333333333	11	22	24	26.5	30.6666666666667	26	36	19	29	40
1801	0	0	0	0	3	1	5	2	1	1	5	5	5	7	7	8	10	7	13	13	9	12	12	10	9	10	9	17	10	8	18	14	10	14	14	18	15	26	19	19	25.1666666666667	22.3333333333333	25	31	27.8333333333333	24	38	28	38
1802	0	0	0	0	0	0	6	1	2	2	1	5	4	6	5	6	3	12	17	6	7	12	6	7	11	11	11	27	21	19	24	17	9	9	19.5	10.6666666666667	15	18.6666666666667	25.8333333333333	25	23.1666666666667	17.3333333333333	25.5	31.6666666666667	31.8333333333333	27	29	29	46
1803	0	0	0	0	2	1	5	7	2	4	3	6	5	9	6	5	13	11	4	8	11	8	11	7	13	12	14	10	12	18	10	17	20	13	18.6666666666667	16.6666666666667	29	20	29.6666666666667	19	28.1666666666667	18.3333333333333	29	36	33.8333333333333	26	38	41	25
1804	0	0	0	0	1	0	2	1	4	4	2	7	2	7	5	2	6	12	9	6	11	12	9	10	7	15	16	15	11	9	15	14	8	11	12	17	35.5	24.6666666666667	15	8	28.1666666666667	24	18.5	27	19	27	23	34	37
1805	0	0	0	0	0	0	0	6	4	7	3	8	5	7	7	6	3	10	11	7	12	8	9	12	19	11	13	13	17	16	15	18	11	15	13	16	20	12	22.5	22	24	19	27.5	30.6666666666667	25.5	36	30	32	27
1806	0	0	0	0	0	2	3	2	4	2	4	1	8	9	9	10	7	7	11	10	13	12	10	11	14	17	10	14	20	8	8	12	18	15	21	7	14	14.3333333333333	20	26	27.3333333333333	24	26	29.3333333333333	32.8333333333333	25	33	30	29
1807	0	0	0	0	2	1	2	5	6	1	0	2	3	8	6	13	10	12	13	12	12	10	10	12	8	11	10	21	14	16	18	19	5	14	9.16666666666667	21	31	16.6666666666667	25.8333333333333	36	21.1666666666667	24.3333333333333	19	28.3333333333333	36.5	18	21	35	31
1808	0	0	0	0	1	1	4	2	0	4	4	3	6	4	5	8	4	14	17	7	10	12	13	10	11	13	16	14	18	11	10	9	14	10	8.16666666666667	16	11.5	20	20.8333333333333	26	28.3333333333333	26	36	34	33.6666666666667	26	47	28	33
1809	0	0	0	0	0	2	1	4	4	1	2	2	5	8	4	2	8	12	11	11	21	9	10	2	13	8	12	12	14	13	9	19	6	11	16	11	13.5	26.3333333333333	22.5	30	24.1666666666667	17.6666666666667	24.5	17.6666666666667	30	35	40	31	31
1810	0	0	0	0	0	2	5	2	4	8	1	7	5	4	5	5	6	11	8	6	14	9	11	9	8	7	11	9	16	20	17	17	19	15	20	19	19	24.3333333333333	30	28	35.3333333333333	15.3333333333333	26	24.3333333333333	28.6666666666667	32	24	40	38
1811	0	0	0	0	0	1	2	0	2	4	1	7	4	10	6	4	6	7	10	17	9	14	14	14	7	7	12	15	8	13	16	15	20	9	9	25.3333333333333	25	19.6666666666667	14	17	25.6666666666667	24	24.5	30.6666666666667	19.8333333333333	32	29	29	26
1812	0	0	0	0	0	0	1	1	7	3	2	4	8	6	7	7	7	12	16	8	10	6	11	11	10	16	12	11	16	9	17	7	14	16	10.1666666666667	13.3333333333333	15	25.6666666666667	27	29	28.1666666666667	28	29	26	29.8333333333333	27	36	29	39
1813	0	0	0	0	0	1	3	2	3	1	2	1	7	6	5	8	7	11	10	11	6	11	19	13	9	10	19	18	20	10	19	13	21	13	15.3333333333333	21.6666666666667	16	26.3333333333333	14.8333333333333	24	22	34.6666666666667	15	24.6666666666667	32.8333333333333	48	48	35	42
1814	0	0	0	0	1	1	1	5	1	5	4	3	8	3	12	3	1	10	4	12	10	10	9	10	12	14	11	7	13	10	12	7	18	15	9	13.3333333333333	17.5	8	25	14	22.1666666666667	30	26.5	29	26	24	23	22	42
1815	0	0	0	0	1	0	3	2	3	1	4	1	6	5	7	6	6	14	19	12	11	8	13	8	6	9	13	13	12	10	6	15	16	12	7.33333333333333	20.3333333333333	19.5	21	21	20	31.1666666666667	26	21	28.3333333333333	21	25	19	31	20
1816	0	0	0	0	1	0	1	4	3	2	3	4	5	3	7	8	6	15	5	11	9	12	10	10	4	15	12	6	12	13	8	12	12	14	17	22.3333333333333	11	12.3333333333333	16	20	22.3333333333333	16.6666666666667	22.5	26.6666666666667	25.8333333333333	38	20	30	36
1817	0	0	0	0	1	1	1	2	1	4	1	3	6	8	6	8	5	8	9	17	11	18	13	11	8	13	9	14	10	14	17	26	13	18	7.16666666666667	7	19.5	24	21	18	24.1666666666667	23	29.5	23.6666666666667	34	34	35	40	35
1818	0	0	0	0	2	0	3	3	0	4	1	3	6	6	4	6	10	13	8	6	11	5	13	9	13	8	15	15	13	7	11	15	19	13	14.1666666666667	12	24	22.6666666666667	17.8333333333333	26	23.3333333333333	29.3333333333333	14.5	23.6666666666667	23.8333333333333	39	34	26	28
1819	0	0	0	0	1	1	1	5	0	4	4	4	3	7	7	7	9	4	17	10	5	5	10	7	16	14	9	8	11	12	15	18	18	12	12.3333333333333	19.3333333333333	11	24.6666666666667	20.5	28	30.1666666666667	25.6666666666667	15	32.3333333333333	32.8333333333333	29	30	39	34
1820	0	0	0	0	0	4	3	2	3	4	5	4	4	5	10	8	1	13	8	12	13	11	13	14	13	8	11	20	13	7	15	17	12	16	14.1666666666667	15.3333333333333	19	16.6666666666667	20	17	30	29.3333333333333	27	35	22.8333333333333	35	24	36	54
1821	0	0	0	0	2	3	4	5	5	2	1	3	6	4	6	4	5	15	15	11	8	8	14	9	9	17	17	13	10	14	14	7	14	5	14.1666666666667	24	16.5	31.3333333333333	24.6666666666667	15	24.1666666666667	30.3333333333333	26.5	30	24	36	45	29	32
1822	0	0	0	0	3	1	2	4	1	1	3	6	9	7	8	5	8	16	11	12	18	12	7	21	6	12	16	16	14	17	8	13	10	19	9	14.3333333333333	16	10.6666666666667	21	23	25	17.3333333333333	21	30.6666666666667	21.8333333333333	32	38	44	27
1823	0	0	0	0	2	1	2	1	1	4	3	5	3	3	7	6	6	6	9	14	13	9	7	13	5	6	19	14	13	18	18	10	12	14	11	20.3333333333333	34	24	26.6666666666667	15	20	26.3333333333333	27	24.6666666666667	23	23	25	24	36
1824	0	0	0	0	3	1	1	3	0	4	2	3	2	7	5	7	6	8	9	19	13	12	10	9	9	18	12	14	10	25	7	16	15	5	20.3333333333333	12	18	18	21.6666666666667	24	14.3333333333333	25	21.5	18.6666666666667	33.3333333333333	17	30	31	26
1825	0	0	0	0	1	1	2	4	0	4	0	3	1	4	3	8	8	11	13	10	11	14	9	11	8	12	20	12	10	14	17	13	15	10	18.1666666666667	12.3333333333333	22.5	29	22.8333333333333	25	30.3333333333333	26.3333333333333	14.5	22	32	38	17	28	28
1826	0	0	0	0	1	1	3	3	2	5	3	4	5	2	7	6	6	13	13	10	5	20	13	10	9	9	15	18	22	15	15	15	13	9	18	20.3333333333333	22	24	24.8333333333333	17	24	16.3333333333333	23.5	23.6666666666667	38.8333333333333	19	31	34	30
1827	0	0	0	0	2	0	2	2	5	6	5	5	9	6	4	5	5	12	17	15	12	8	8	14	10	11	14	12	21	8	10	17	19	11	23	12	22	11.6666666666667	25.5	19	24.3333333333333	22.3333333333333	33	28	26	24	37	54	33
1828	0	0	0	0	2	2	2	6	6	0	2	1	8	8	7	7	6	10	8	9	16	9	9	12	9	9	10	12	12	13	16	14	17	19	13.3333333333333	18.3333333333333	24	21	24.6666666666667	26	20	16	22	25	18.8333333333333	29	24	26	33
1829	0	0	0	0	2	0	2	1	7	3	3	0	5	5	4	4	10	9	7	8	14	10	16	22	18	16	14	10	11	18	11	18	15	6	8.33333333333333	14	10.5	19.6666666666667	25.6666666666667	11	40.3333333333333	18.3333333333333	33.5	31	24.6666666666667	35	23	36	31
1830	0	0	0	0	1	1	4	2	1	3	7	4	6	7	2	5	7	7	13	10	13	11	8	9	9	15	7	7	28	14	9	20	15	12	17	21	10	22.6666666666667	25	18	25	29.3333333333333	16	32.6666666666667	28	27	39	41	28
1831	0	0	0	0	3	1	5	2	4	2	3	5	2	10	8	6	7	11	12	8	13	8	9	8	6	11	9	12	11	11	15	17	11	16	6.16666666666667	34.3333333333333	19	20.6666666666667	17.8333333333333	17	27.3333333333333	27.3333333333333	25.5	35.6666666666667	21.8333333333333	33	34	39	26
1832	0	0	0	0	2	0	1	2	3	3	5	10	5	8	3	4	5	10	12	7	10	12	6	13	10	8	17	9	8	26	9	10	8	19	12.3333333333333	26.3333333333333	11.5	12.6666666666667	21	16	25	23	16	23	24.8333333333333	27	28	37	33
1833	0	0	0	0	1	1	0	6	3	8	1	3	5	4	5	5	8	12	8	8	11	12	4	10	11	14	16	14	7	16	17	17	28	19	9.16666666666667	21	17	26.3333333333333	30.6666666666667	24	21	19.3333333333333	31	34	29.8333333333333	26	29	37	29
1834	0	0	0	0	1	1	2	4	1	3	1	2	2	4	3	7	2	8	18	10	13	13	9	16	5	10	9	10	24	5	16	16	15	12	14.5	12.3333333333333	25	22.6666666666667	15.8333333333333	15	21.1666666666667	33	24.5	32	36	33	28	29	41
1835	0	0	0	0	0	2	1	3	1	6	4	3	8	8	7	6	6	12	12	11	12	8	9	8	14	15	12	10	4	19	14	19	15	19	9	17.3333333333333	20	29	20.8333333333333	21	18.1666666666667	22.3333333333333	28.5	29.3333333333333	28	45	32	37	25
1836	0	0	0	0	0	1	2	3	1	2	5	3	7	8	6	6	8	5	10	13	9	8	12	8	8	11	16	23	10	12	9	13	5	15	6	23.3333333333333	17	31.6666666666667	19.8333333333333	22	17	22.3333333333333	18.5	26.3333333333333	35.6666666666667	33	32	32	21
1837	0	0	0	0	3	2	2	5	3	1	3	5	3	8	7	2	7	7	10	9	10	12	12	21	8	12	12	15	13	17	20	9	5	12	5.16666666666667	16	17.5	20.3333333333333	23.6666666666667	36	29	29.6666666666667	28.5	30	28	27	23	35	29
1838	0	0	0	0	2	1	2	5	0	4	2	4	2	6	5	7	9	15	8	13	8	7	11	13	13	13	9	10	14	13	14	18	16	9	8.16666666666667	16	13	14.6666666666667	16.5	23	24.1666666666667	15.3333333333333	29	26	29	25	31	33	37
1839	0	0	0	0	1	0	2	1	1	5	3	7	5	7	3	4	5	9	12	12	16	9	8	12	13	16	6	10	18	15	11	13	20	12	9.16666666666667	7	23	29.6666666666667	18.8333333333333	20	22.5	30	21	23.6666666666667	24.8333333333333	28	18	21	35
1840	0	0	0	0	1	1	1	5	4	3	5	7	4	6	6	4	12	10	4	10	9	12	13	15	11	9	15	8	17	13	14	12	21	15	10	12.3333333333333	13.5	13	15	24	23	20	9	13	23	29	21	35	34
1841	0	0	0	0	1	0	5	1	2	3	2	1	4	12	7	4	9	11	16	12	7	21	13	13	10	11	15	14	16	8	12	15	9	17	14.1666666666667	23	15	28.3333333333333	22	21	32.5	20	20	13.3333333333333	35	38	30	46	44
1842	0	0	0	0	0	1	1	1	2	2	4	6	7	9	3	3	6	10	6	5	11	11	14	11	10	8	6	13	17	14	17	23	10	9	10	7	26.5	23.6666666666667	17.8333333333333	17	16.1666666666667	32	12.5	23.6666666666667	30	36	44	29	40
1843	0	0	0	0	0	3	0	4	1	6	3	1	2	2	6	5	6	13	13	8	10	13	7	11	8	12	12	12	13	13	7	17	11	12	13.1666666666667	8	19	24.6666666666667	25	20	25.3333333333333	18.6666666666667	36.5	26	33.8333333333333	25	24	27	40
1844	0	0	0	0	0	1	2	1	1	2	5	2	3	5	4	11	8	14	16	9	11	13	18	6	8	10	17	8	21	9	15	15	12	13	14.6666666666667	19	20	22	18	40	23.1666666666667	26	15	18.6666666666667	30.8333333333333	36	22	41	44
1845	0	0	0	0	0	1	3	0	4	5	2	6	6	5	3	6	4	15	11	6	12	13	10	15	9	14	23	13	17	23	9	16	25	17	18.1666666666667	23.3333333333333	17	26	18	25	27.3333333333333	28.3333333333333	28	23	34	31	26	32	34
1846	0	0	0	0	1	0	0	1	9	2	4	4	6	12	6	4	9	10	13	19	13	10	23	5	19	15	7	19	13	8	13	13	14	13	6	13.3333333333333	14	16.6666666666667	24.8333333333333	27	27	17	18.5	28.6666666666667	23.6666666666667	42	40	23	37
1847	0	0	0	0	1	0	4	1	1	1	2	4	7	4	4	8	9	16	16	14	10	11	12	13	11	13	16	9	12	12	18	13	11	18	14.1666666666667	18	30	22.6666666666667	16.8333333333333	22	24	21.6666666666667	40.5	30	20	28	42	34	38
1848	0	0	0	0	2	0	0	4	1	3	4	3	2	7	5	1	8	8	12	12	2	10	10	12	12	13	7	18	17	13	12	7	14	25	16	18.6666666666667	24.5	19	21	20	23.3333333333333	11	24	28.6666666666667	26.6666666666667	24	25	40	26
1849	0	0	0	0	0	4	1	3	6	1	3	2	2	5	6	8	4	8	15	14	11	15	10	12	13	14	17	12	12	19	16	10	19	23	10	11	15.5	18.3333333333333	11.8333333333333	23	34.1666666666667	22	19	30	30.6666666666667	29	36	33	24
1850	0	0	0	0	0	0	1	2	3	3	4	4	4	6	0	6	7	13	12	14	12	16	16	8	11	14	17	20	12	17	15	15	15	16	8.16666666666667	13	23.5	21.6666666666667	16.6666666666667	21	21.3333333333333	14	21.5	24.6666666666667	16	35	27	26	38
1851	0	0	0	0	0	1	6	3	1	4	6	2	2	8	9	3	5	11	18	9	10	7	13	8	17	9	6	23	12	17	18	8	19	14	10.1666666666667	17.3333333333333	16.5	20	23	29	26.3333333333333	19	31	22	30.8333333333333	17	25	32	31
1852	0	0	0	0	0	0	1	0	0	2	5	4	3	2	4	6	8	7	9	7	12	9	13	10	12	12	10	6	21	17	11	17	8	12	12.1666666666667	20.3333333333333	22	32	18.8333333333333	15	20	20	15.5	27.3333333333333	26.8333333333333	33	39	35	34
1853	0	0	0	0	0	2	5	7	6	6	4	6	4	7	7	5	7	10	9	12	8	11	12	9	12	11	19	18	16	12	17	15	13	12	17.1666666666667	13.6666666666667	19.5	16.6666666666667	19.5	25	30.3333333333333	15.3333333333333	26	27.6666666666667	17	23	45	38	35
1854	0	0	0	0	0	0	2	3	6	6	3	1	7	5	6	2	7	13	7	10	13	11	5	13	7	12	10	7	11	18	11	11	13	11	14.5	17.3333333333333	17.5	19.6666666666667	26	16	27	15.3333333333333	22	27	24.5	42	37	24	27
1855	0	0	0	0	0	2	0	2	3	4	2	0	5	10	3	9	1	9	10	14	5	11	9	8	12	13	11	13	10	14	13	19	20	15	8	23.6666666666667	9	17	24.8333333333333	16	20	22	17.5	20.3333333333333	31.8333333333333	31	39	32	33
1856	0	0	0	0	0	0	0	3	4	4	1	2	6	6	8	5	8	6	8	15	10	10	17	7	12	11	13	22	12	6	12	9	12	15	17.3333333333333	18.3333333333333	18.5	20.6666666666667	31.6666666666667	31	23.1666666666667	18.3333333333333	24.5	38.6666666666667	27	29	32	49	41
1857	0	0	0	0	0	1	6	3	2	1	0	3	9	8	4	8	8	14	11	15	10	13	16	15	14	15	19	13	10	13	20	22	12	17	7	21.3333333333333	13	15.6666666666667	22	21	15	26.6666666666667	14.5	24.3333333333333	23	24	30	42	43
1858	0	0	0	0	1	1	3	3	4	3	6	3	6	2	11	2	14	10	12	10	6	24	13	14	6	11	10	20	16	17	11	17	19	14	15.5	14.3333333333333	22.5	8	24	16	22.3333333333333	26.3333333333333	12.5	25.6666666666667	27	37	29	25	36
1859	0	0	0	0	2	0	1	2	3	5	0	4	4	4	7	3	7	11	16	6	9	9	8	8	12	8	9	14	18	9	15	9	12	18	17	19	24	18.3333333333333	21.8333333333333	23	16.3333333333333	21	17.5	25.3333333333333	30	31	28	28	30
1860	0	0	0	0	0	0	4	3	3	2	3	1	4	4	6	6	9	9	10	9	10	9	7	19	8	8	13	15	12	12	14	15	8	19	17.3333333333333	12.6666666666667	16.5	26	18	22	18.1666666666667	29	30	29.6666666666667	27.6666666666667	29	44	41	27
1861	0	0	0	0	0	1	3	2	1	2	2	3	4	3	5	10	6	7	13	11	4	9	18	13	3	8	26	18	11	17	10	19	22	12	18	19.6666666666667	13	20.6666666666667	26.8333333333333	27	15	32.3333333333333	21.5	24	24	22	24	30	32
1862	0	0	0	0	0	1	2	4	3	2	2	6	6	2	7	5	7	10	13	10	8	10	18	7	6	17	12	9	12	13	14	18	15	21	12.1666666666667	18.3333333333333	26	35.6666666666667	24.3333333333333	14	13	22	25	24.6666666666667	23.5	29	20	30	32
1863	0	0	0	0	3	1	2	2	5	2	3	2	2	4	3	5	5	9	8	14	9	13	9	5	10	12	12	9	14	15	10	12	13	13	20.1666666666667	28	27	17.6666666666667	15.8333333333333	16	24.5	20	26	25.3333333333333	36	27	28	28	40
1864	0	0	0	0	1	0	1	5	2	2	4	5	6	9	5	5	8	11	14	12	6	8	11	6	9	14	11	9	16	18	24	18	15	7	10.8333333333333	17.3333333333333	28	23.3333333333333	10.8333333333333	24	27.1666666666667	18	24	33	40.6666666666667	21	24	27	35
1865	0	0	0	0	0	1	2	4	1	4	2	6	7	8	8	5	9	14	16	8	12	10	8	11	11	10	12	10	7	12	12	17	20	6	9	20	24	22.3333333333333	17.8333333333333	22	21.1666666666667	30	18	27	19.8333333333333	30	39	32	42
1866	0	0	0	0	0	1	2	3	4	3	4	4	7	9	6	7	8	13	11	6	6	10	10	5	9	8	14	16	11	16	11	23	15	9	11.5	19.3333333333333	25.5	28	17.8333333333333	14	20	21	26	28	27	34	32	27	40
1867	0	0	0	0	3	1	3	3	5	4	1	4	6	4	6	8	7	8	14	14	17	15	16	10	12	11	7	7	10	6	11	13	22	19	16.5	15	21	17.6666666666667	18.8333333333333	30	18	20	29.5	17	22.5	28	42	26	35
1868	0	0	0	0	2	1	2	8	1	2	2	4	3	4	4	3	7	6	11	13	10	11	13	9	15	7	16	20	21	14	11	9	19	16	18	21.3333333333333	6	22	23.8333333333333	19	29	20.6666666666667	26	41.3333333333333	20.8333333333333	26	24	29	26
1869	0	0	0	0	1	0	2	4	2	3	3	4	2	10	0	4	3	14	10	10	9	10	13	11	4	12	15	5	20	14	12	23	20	14	20.1666666666667	21.3333333333333	18	20.6666666666667	35.5	12	39.3333333333333	44.3333333333333	21.5	20.6666666666667	35.6666666666667	24	34	18	34
1870	0	0	0	0	0	0	4	4	2	6	2	5	2	6	9	4	3	7	14	14	8	18	13	12	10	11	22	9	11	14	11	9	22	19	13	12	24	17.3333333333333	16	18	11	17	17	36.6666666666667	34.6666666666667	46	29	39	20
1871	0	0	0	0	1	2	3	5	5	2	5	5	3	8	5	6	10	7	15	8	11	4	8	6	9	9	16	10	15	9	12	12	9	14	19	18.3333333333333	24.5	27.6666666666667	19.8333333333333	24	28.1666666666667	21.3333333333333	18.5	18	31.6666666666667	27	30	26	24
1872	0	0	0	0	0	1	3	6	1	2	4	4	3	8	2	7	8	12	8	3	16	11	12	11	8	16	19	16	9	9	8	19	21	9	22.1666666666667	23.6666666666667	18	22	18	21	25.1666666666667	22	18	21	21.8333333333333	37	29	34	47
1873	0	0	0	0	0	0	4	4	3	3	1	10	7	2	3	9	7	14	19	12	16	10	12	9	13	10	15	21	19	14	19	10	15	13	8	26.3333333333333	13	24	28.8333333333333	26	27.1666666666667	42.6666666666667	17.5	31.6666666666667	33.8333333333333	22	39	24	26
1874	0	0	0	0	2	2	1	2	2	1	4	1	1	3	4	6	6	8	3	16	10	12	7	12	9	7	11	14	14	9	14	12	10	10	9.16666666666667	23	25	19	17	21	21	33.6666666666667	26.5	37.3333333333333	28.8333333333333	28	49	40	32
1875	0	0	0	0	1	2	3	2	1	4	2	4	6	5	13	4	8	16	13	10	13	7	9	8	17	13	14	16	9	17	12	15	14	18	14	27.3333333333333	10.5	23.6666666666667	19.8333333333333	24	20.1666666666667	33.6666666666667	30.5	32.6666666666667	28.6666666666667	26	29	37	43
1876	0	0	0	0	1	1	4	3	2	2	4	8	3	5	7	8	7	8	14	12	15	16	8	11	11	18	8	21	11	16	12	11	20	13	10.3333333333333	14.6666666666667	16.5	23.6666666666667	11.8333333333333	22	25.3333333333333	26.3333333333333	20.5	32.6666666666667	15.8333333333333	33	32	37	34
1877	0	0	0	0	0	2	2	2	0	5	1	4	2	3	2	4	6	12	7	13	15	7	9	14	14	9	12	9	9	14	21	11	16	16	23.1666666666667	12.3333333333333	15.5	15	16	25	34.3333333333333	17.3333333333333	20	36	27	48	37	37	28
1878	0	0	0	0	3	1	3	4	3	1	2	4	3	3	4	7	5	18	16	17	12	12	11	12	10	17	12	10	11	15	15	19	17	17	17.1666666666667	17	18	24	28.8333333333333	31	27.1666666666667	23.6666666666667	33.5	35.3333333333333	25.5	25	43	27	27
1879	0	0	0	0	2	1	0	4	1	2	3	1	2	3	4	6	7	10	14	10	7	10	18	15	9	17	7	14	18	12	11	18	9	7	12.3333333333333	21.3333333333333	21.5	22	19.8333333333333	17	22	23.3333333333333	20	22	38.8333333333333	34	39	32	26
1880	0	0	0	0	0	1	1	2	0	3	4	2	5	8	7	9	6	7	13	10	7	10	9	15	12	10	11	10	9	11	9	22	3	12	9.16666666666667	26.3333333333333	17	16.6666666666667	20.8333333333333	19	34	35.3333333333333	25.5	27	19.8333333333333	30	24	22	43
1881	0	0	0	0	0	0	2	2	5	6	3	2	3	6	6	9	8	7	9	15	5	7	13	11	13	13	17	15	10	13	17	19	15	12	17.1666666666667	12	21.5	21.6666666666667	26	19	30.3333333333333	21	28.5	17	20.8333333333333	32	19	25	24
1882	0	0	0	0	1	0	1	2	2	6	2	2	5	10	4	8	5	15	11	9	13	9	8	10	13	8	11	13	20	17	16	8	12	6	9.5	16	20.5	20.6666666666667	19.8333333333333	14	29.1666666666667	28	20	24	29.6666666666667	18	30	16	36
1883	0	0	0	0	0	2	2	2	4	2	1	3	5	7	6	5	8	12	13	14	15	7	5	13	10	13	5	15	15	11	13	11	10	21	12.1666666666667	8	18	21.6666666666667	25	19	22	21.3333333333333	27	18	33.8333333333333	34	33	28	35
1884	0	0	0	0	1	0	1	2	5	4	5	3	3	8	7	12	3	15	8	4	12	9	14	8	10	11	6	12	15	13	13	11	15	14	13.1666666666667	22.3333333333333	19	17.3333333333333	22	27	22.3333333333333	36	23	22.6666666666667	27.5	38	40	21	26
1885	0	0	0	0	3	1	1	0	3	3	4	5	4	4	3	6	3	12	8	13	12	11	12	9	7	11	13	13	8	8	11	17	10	15	20.1666666666667	18.3333333333333	20.5	31.3333333333333	30.8333333333333	18	24.1666666666667	25.6666666666667	31	34.3333333333333	29	27	14	30	35
1886	0	0	0	0	2	1	3	5	2	6	3	5	10	6	6	3	6	12	8	9	7	9	5	14	7	16	16	18	8	14	8	14	10	17	15.6666666666667	20	22	19	17.8333333333333	20	29.3333333333333	23.3333333333333	21.5	27.6666666666667	25.8333333333333	34	40	29	20
1887	0	0	0	0	1	1	1	5	5	1	2	6	2	8	6	7	8	19	12	8	15	14	14	15	14	7	13	9	11	7	18	11	13	17	7.16666666666667	16.3333333333333	26	23	20	28	27.1666666666667	29	32.5	28.6666666666667	26	20	26	25	27
1888	0	0	0	0	0	1	2	6	3	6	8	4	5	6	7	6	9	10	10	7	13	12	9	15	10	9	9	19	14	6	11	7	8	12	14.1666666666667	13.3333333333333	25.5	25	20.6666666666667	22	22.3333333333333	29	29.5	23.6666666666667	16.6666666666667	41	25	40	29
1889	0	0	0	0	2	4	3	1	3	6	3	11	6	5	3	3	9	11	12	9	14	13	14	12	19	15	13	13	9	19	17	14	16	11	24.1666666666667	13.3333333333333	11	17	18.6666666666667	16	19.1666666666667	26	18	26.6666666666667	29.6666666666667	24	17	30	37
1890	0	0	0	0	0	1	2	5	4	3	3	4	6	6	8	9	7	15	14	15	6	16	13	11	11	11	8	9	14	15	13	11	9	6	4	13	22.5	26	13	34	17	28	21.5	27	38.8333333333333	24	30	31	43
1891	0	0	0	0	0	4	1	1	6	2	1	4	5	7	2	4	10	11	8	9	15	5	11	11	6	8	9	16	11	13	17	14	20	15	14.3333333333333	20	19.5	18	27.8333333333333	12	14.5	27.3333333333333	28.5	26.3333333333333	20.8333333333333	24	21	29	33
1892	0	0	0	0	0	1	1	4	3	2	4	2	2	5	9	6	4	11	6	13	10	12	10	9	7	12	11	18	16	18	17	10	15	15	16	11.6666666666667	34	26.6666666666667	26.8333333333333	30	23.3333333333333	21.3333333333333	35.5	41.3333333333333	25.6666666666667	14	26	38	32
1893	0	0	0	0	2	1	2	2	3	3	1	1	1	5	6	6	11	11	5	13	11	17	12	8	10	7	5	18	21	10	18	13	16	17	19	20	13.5	14.6666666666667	12	15	22.5	20	27	23.6666666666667	23.8333333333333	43	27	57	49
1894	0	0	0	0	2	2	3	7	5	1	1	3	5	7	7	4	5	8	11	6	15	10	14	9	13	12	5	15	18	19	7	12	15	5	14.3333333333333	25.3333333333333	17	10.3333333333333	29.6666666666667	22	20.1666666666667	21.6666666666667	33	17	23	37	27	26	26
1895	0	0	0	0	1	1	3	2	1	5	1	2	4	5	3	8	7	8	16	11	8	14	7	11	5	7	19	11	15	8	21	22	7	15	14.1666666666667	16.6666666666667	14.5	26	28.6666666666667	22	23.1666666666667	22	34	15.6666666666667	29	29	35	32	32
1896	0	0	0	0	1	1	2	2	3	4	6	7	6	4	5	7	9	11	17	11	10	10	12	14	9	10	8	10	12	20	8	14	22	17	7	20.3333333333333	25	12	19.6666666666667	32	23	25	31	24	24	22	42	27	28
1897	0	0	0	0	1	3	3	4	7	5	2	4	7	8	2	3	8	10	6	15	13	11	5	13	12	10	15	10	13	21	12	10	15	15	15	13.6666666666667	20	17.6666666666667	20.8333333333333	24	27.1666666666667	35.3333333333333	25	32	31	25	31	35	33
1898	0	0	0	0	0	3	2	2	3	3	2	3	5	6	11	2	6	11	16	14	8	14	13	10	13	15	19	11	15	12	17	17	24	14	13	16.3333333333333	27.5	26	20.8333333333333	15	39	14	22	41.3333333333333	36.8333333333333	35	25	31	36
1899	0	0	0	0	0	0	1	4	5	4	5	2	3	9	5	4	8	9	16	14	16	9	12	17	6	11	6	10	25	21	11	10	18	14	11	20.3333333333333	15.5	16	11	28	22.3333333333333	31	23	25.6666666666667	36.5	43	36	35	35
1900	0	0	0	0	1	1	4	9	4	5	6	3	2	9	5	5	5	15	11	11	15	7	8	8	19	14	10	12	15	12	15	7	9	24	17	15.3333333333333	16	20.3333333333333	24	26	17.1666666666667	24.6666666666667	18	31	26.8333333333333	34	27	32	28
1901	0	0	0	0	3	1	2	2	2	2	4	7	4	7	11	12	10	14	15	15	16	11	21	13	8	17	15	14	13	18	15	15	11	16	10	12	20.5	15	15.8333333333333	29	25.1666666666667	14	37.5	19.3333333333333	29.6666666666667	24	30	37	43
1902	0	0	0	0	0	1	3	2	2	1	1	2	5	8	6	6	8	14	13	10	10	12	9	9	11	13	14	13	10	14	11	12	20	8	15.1666666666667	21	23	19.6666666666667	17.8333333333333	17	21	20.3333333333333	21.5	28	22.8333333333333	18	27	33	44
1903	0	0	0	0	0	0	0	1	0	6	3	4	7	7	3	6	9	15	11	7	13	9	12	13	14	17	6	16	11	20	19	13	16	15	9	13.3333333333333	23.5	18	14	32	30	24.3333333333333	19	38.6666666666667	19.8333333333333	37	39	31	30
1904	0	0	0	0	0	3	1	4	2	3	2	2	8	3	8	4	6	10	12	11	12	19	16	10	14	15	14	7	11	13	15	18	14	13	24	18	18.5	26	23.5	22	17.1666666666667	30	26.5	31	39.5	18	28	41	19
1905	0	0	0	0	1	1	1	4	2	3	5	5	9	5	5	8	7	13	13	12	12	10	10	10	11	13	12	15	15	19	14	14	20	14	24	19	26.5	15	26.8333333333333	34	21.3333333333333	25	19	19	24	41	32	28	41
1906	0	0	0	0	2	1	5	6	4	3	3	6	4	9	8	1	9	12	6	16	7	7	6	11	8	18	11	7	18	19	13	23	12	12	11	21.3333333333333	18	14	12.6666666666667	27	18	29.3333333333333	37	37	21.8333333333333	30	32	34	22
1907	0	0	0	0	0	0	0	2	0	3	2	2	8	2	6	8	7	8	9	11	11	8	7	10	5	8	12	19	16	9	21	18	21	15	14	17	17	18.3333333333333	20.8333333333333	17	26	25.3333333333333	35	19	28	31	29	30	23
1908	0	0	0	0	1	0	0	2	4	4	3	4	4	9	3	4	6	10	13	8	14	13	11	15	13	9	14	19	12	11	15	16	18	19	9.16666666666667	16.6666666666667	17.5	31.3333333333333	24.8333333333333	16	21	26	36.5	18	24.8333333333333	31	32	41	34
1909	0	0	0	0	2	1	2	3	1	2	5	4	7	6	5	7	5	11	7	12	10	8	9	16	3	18	21	10	12	10	13	16	16	13	11.1666666666667	16.3333333333333	19	12	13.6666666666667	15	23.1666666666667	28	27.5	27.3333333333333	23	27	45	27	34
1910	0	0	0	0	0	0	1	4	8	4	4	2	4	5	4	5	10	10	14	10	14	14	10	9	8	7	10	13	15	11	7	14	16	12	21.3333333333333	17.3333333333333	17	22	18.8333333333333	25	22.1666666666667	20.6666666666667	17.5	19.6666666666667	27.8333333333333	31	39	39	26
1911	0	0	0	0	3	4	2	4	1	2	6	0	4	3	8	9	9	8	20	8	7	8	9	8	13	9	12	8	19	14	17	18	17	10	15.1666666666667	13	26.5	14.6666666666667	28	26	27	25.6666666666667	24	29.3333333333333	24	23	25	35	27
1912	0	0	0	0	1	0	3	1	2	2	1	0	7	8	11	6	10	8	22	5	9	9	5	8	13	9	10	12	10	18	10	6	13	15	13.1666666666667	11.6666666666667	24	18.3333333333333	24.8333333333333	28	23.1666666666667	27.3333333333333	20	27.3333333333333	37.8333333333333	30	28	34	25
1913	0	0	0	0	1	0	3	2	2	1	1	2	8	5	2	5	8	15	10	13	6	7	7	10	7	14	9	5	10	11	14	22	13	20	9.16666666666667	21.6666666666667	13	21	24	22	21	10.6666666666667	38	19.6666666666667	29.6666666666667	36	44	31	43
1914	0	0	0	0	0	0	1	0	3	3	1	3	5	7	5	2	8	16	9	5	9	21	12	14	8	8	10	11	12	17	21	10	8	12	13.3333333333333	23	20.5	24.6666666666667	24	18	26.1666666666667	15.3333333333333	25	27.6666666666667	28.8333333333333	23	28	26	36
1915	0	0	0	0	1	1	3	3	3	4	2	5	4	6	2	9	5	16	12	11	7	12	9	15	9	9	8	17	16	21	11	15	12	12	17	15.3333333333333	19	18.6666666666667	23.6666666666667	24	22.1666666666667	18.6666666666667	32	23.3333333333333	28.6666666666667	27	25	33	43
1916	0	0	0	0	2	0	0	0	3	4	3	1	5	8	9	3	8	21	15	12	9	6	16	13	17	13	14	6	11	14	14	13	10	11	11.1666666666667	8.66666666666667	20	11.6666666666667	25	24	29.1666666666667	24	27.5	24.6666666666667	18.8333333333333	30	38	30	20
1917	0	0	0	0	2	1	3	4	4	0	4	3	5	8	7	3	4	13	10	12	9	10	14	15	2	16	16	10	19	21	12	17	12	10	16.1666666666667	11.3333333333333	22	13.3333333333333	15.6666666666667	34	19.1666666666667	25	23	24.6666666666667	34.6666666666667	46	34	36	32
1918	0	0	0	0	2	0	0	0	4	4	3	5	5	9	5	5	4	15	9	9	7	11	12	16	12	12	9	11	11	14	15	12	14	17	14.3333333333333	22	15.5	19.6666666666667	35	23	24	15.3333333333333	18.5	28.6666666666667	28	29	36	37	32
1919	0	0	0	0	2	1	3	3	1	3	3	6	6	5	4	11	8	9	12	11	13	15	17	9	12	17	11	6	21	12	8	20	18	12	22.1666666666667	23.3333333333333	16	22.6666666666667	33	26	22.1666666666667	21.6666666666667	22	25.6666666666667	32	44	25	26	40
1920	0	0	0	0	1	0	1	2	7	0	1	2	4	8	5	4	6	6	5	12	12	9	12	10	10	6	18	16	15	13	13	12	14	12	17.5	13.3333333333333	14	22.6666666666667	20	21	38.5	20.6666666666667	18.5	30	29	34	40	28	37
1921	0	0	0	0	1	1	0	2	1	4	3	5	4	4	7	9	7	17	8	12	12	13	12	12	14	13	11	13	15	16	8	16	20	26	8	10	27	18	20	23	25.1666666666667	34.3333333333333	26.5	18.6666666666667	37.1666666666667	34	31	41	34
1922	0	0	0	0	0	2	2	5	0	3	2	5	5	3	1	4	8	11	6	11	10	7	12	13	10	10	11	17	10	16	17	14	17	19	13.1666666666667	25.6666666666667	17	21	26.8333333333333	24	22	20.3333333333333	11	28.6666666666667	23.6666666666667	26	27	28	41
1923	0	0	0	0	0	0	1	2	2	4	4	3	7	7	4	8	12	9	6	9	10	9	10	13	9	11	10	22	11	11	17	16	13	17	13.3333333333333	9	16	20	29.8333333333333	24	26.1666666666667	27.3333333333333	22.5	14	29	26	29	31	25
1924	0	0	0	0	0	1	2	3	2	5	4	1	5	7	4	4	4	5	11	10	11	5	12	9	9	12	12	15	11	8	19	14	18	16	8.16666666666667	12.6666666666667	20.5	16	19	13	27	21.3333333333333	24	21.3333333333333	21	27	25	37	39
1925	0	0	0	0	0	2	1	1	2	6	3	6	5	1	2	8	2	7	16	7	16	11	13	15	17	12	9	9	14	19	19	18	7	7	22	14.6666666666667	21.5	19.6666666666667	20.8333333333333	32	24.3333333333333	21.3333333333333	21.5	32.6666666666667	21	36	43	19	31
1926	0	0	0	0	3	1	2	7	2	6	3	3	10	4	2	9	8	13	10	8	8	20	10	4	11	13	17	12	19	15	14	14	9	18	8.33333333333333	23	15.5	24.6666666666667	18	28	15	16	29	39.3333333333333	25.6666666666667	37	40	36	36
1927	0	0	0	0	1	0	2	1	1	4	3	4	3	3	6	7	6	16	8	3	16	10	12	9	12	9	16	16	13	16	16	9	16	16	12.1666666666667	13.3333333333333	15	25.3333333333333	24.6666666666667	25	22.6666666666667	14	13.5	38	24	23	26	34	22
1928	0	0	0	0	3	1	0	4	0	4	1	3	5	9	8	6	4	10	7	19	11	15	19	9	11	21	14	7	15	17	17	13	14	16	12.1666666666667	20.3333333333333	23.5	29	19.8333333333333	19	31.5	19	19.5	28	22.8333333333333	36	33	46	38
1929	0	0	0	0	0	0	1	1	12	7	5	1	5	7	7	3	5	10	13	11	14	12	12	6	11	17	7	13	15	24	11	12	16	15	13.5	14.6666666666667	16.5	23.6666666666667	20.8333333333333	26	22	23.3333333333333	25	38.6666666666667	23.5	22	25	34	39
1930	0	0	0	0	1	2	4	2	2	6	5	4	3	5	5	8	9	7	8	8	16	12	10	11	10	9	18	11	11	16	21	4	15	12	9	12.6666666666667	29	13.6666666666667	25	19	28.3333333333333	21.3333333333333	25	31.6666666666667	28	27	22	41	47
1931	0	0	0	0	1	2	0	5	2	3	2	4	5	10	9	7	6	13	18	8	9	12	11	10	11	11	9	14	13	13	17	16	10	9	12.1666666666667	17	15.5	15.6666666666667	18.6666666666667	22	20	19	16	24	36	28	30	31	23
1932	0	0	0	0	0	2	4	0	2	3	2	3	4	5	7	4	10	8	13	11	17	9	8	14	9	13	10	12	15	16	7	14	10	13	16.3333333333333	21.3333333333333	16.5	29.6666666666667	27.6666666666667	22	42	24	21	12	23	31	32	36	40
1933	0	0	0	0	1	0	1	4	4	1	1	3	5	8	6	8	9	11	8	12	11	10	10	10	7	12	14	12	17	17	22	10	17	15	16	18.3333333333333	21	18.6666666666667	23	24	27.3333333333333	25	24.5	39.6666666666667	18.8333333333333	17	26	53	35
1934	0	0	0	0	0	1	2	1	4	1	1	2	3	4	6	5	3	10	9	11	12	8	11	11	15	14	13	8	9	18	14	26	13	13	18.3333333333333	14.6666666666667	26	21.6666666666667	24	17	21	25	25	20	35.8333333333333	37	35	24	20
1935	0	0	0	0	2	1	5	1	1	4	3	6	8	6	3	5	7	12	10	12	15	13	6	15	13	14	10	13	4	11	14	22	13	22	10	14	21	25	24	19	28.3333333333333	20.3333333333333	23	19	37	35	25	29	37
1936	0	0	0	0	2	0	2	0	1	1	1	2	3	5	3	5	6	7	11	9	15	17	14	8	6	15	10	6	6	13	13	16	21	9	13	21	31	21	13.8333333333333	22	13	25.3333333333333	25.5	25	23.8333333333333	29	31	29	43
1937	0	0	0	0	2	1	4	2	2	3	5	5	5	4	3	9	7	18	7	13	10	12	15	14	13	15	7	11	14	18	15	22	17	13	18.1666666666667	14	30.5	14.6666666666667	29.8333333333333	21	21	25	28.5	27	32	25	32	33	19
1938	0	0	0	0	0	0	0	2	2	2	2	5	2	5	8	3	6	9	14	12	9	15	18	9	18	8	13	12	15	20	17	12	12	16	14.1666666666667	10	20.5	9.33333333333333	30.5	13	20	22.3333333333333	32	24	21.8333333333333	34	22	40	32
1939	0	0	0	0	2	0	3	1	4	0	2	5	6	7	7	11	12	16	15	7	6	13	8	6	11	12	14	9	12	16	19	17	17	13	7	18.3333333333333	23	23.6666666666667	24	24	19.1666666666667	26.3333333333333	30	27.3333333333333	39.6666666666667	34	32	40	35
1940	0	0	0	0	1	1	2	2	1	8	5	5	5	8	3	4	11	9	5	11	11	12	8	14	10	12	18	16	15	19	20	15	11	11	22	19	33	18	21.5	20	22	27.3333333333333	26	22.3333333333333	36.8333333333333	36	23	18	33
1941	0	0	0	0	0	0	2	2	2	5	5	2	1	7	3	7	5	11	9	9	19	13	9	13	15	19	10	15	6	7	16	17	16	11	12	16.3333333333333	26.5	28.6666666666667	28.3333333333333	14	33.1666666666667	19.3333333333333	23	32.6666666666667	27	28	30	31	43
1942	0	0	0	0	2	0	1	2	3	5	7	5	3	10	7	4	9	13	7	7	10	10	9	9	16	13	13	5	18	9	19	13	15	16	16.5	23.3333333333333	19	25.6666666666667	27.6666666666667	25	18.1666666666667	24	22.5	10	30.6666666666667	38	47	41	34
1943	0	0	0	0	2	0	2	2	4	4	4	3	5	4	2	5	9	12	14	8	10	16	9	12	8	18	13	16	17	22	20	19	9	13	9.16666666666667	16.6666666666667	30	26	27.6666666666667	33	19.3333333333333	17.3333333333333	24.5	22.6666666666667	26.8333333333333	30	30	43	35
1944	0	0	0	0	1	0	2	2	1	4	6	0	1	2	6	5	6	13	8	12	15	8	13	9	7	11	17	11	12	11	12	11	16	11	5.16666666666667	19.3333333333333	25	14.6666666666667	15.8333333333333	17	17.1666666666667	28.6666666666667	19	24.6666666666667	36	31	48	35	28
1945	0	0	0	0	1	0	3	1	4	0	5	1	2	8	6	4	5	13	10	17	9	8	14	13	8	10	21	9	7	15	18	21	12	13	16	18.3333333333333	15	22.6666666666667	23.8333333333333	23	28.8333333333333	21.3333333333333	30	28.6666666666667	35.6666666666667	40	22	37	24
1946	0	0	0	0	2	2	5	4	1	4	5	5	7	6	7	5	8	8	12	17	8	6	7	17	16	12	17	16	20	12	17	15	17	22	10.3333333333333	23	9	7	24.8333333333333	26	38	25	17	34.3333333333333	36	25	32	31	43
1947	0	0	0	0	0	1	3	2	2	4	4	5	4	8	3	11	5	11	10	12	11	10	9	13	13	9	10	7	6	15	11	16	9	6	12.3333333333333	15.3333333333333	16	28	15.8333333333333	26	16	23	27	41.3333333333333	27.8333333333333	38	41	30	37
1948	0	0	0	0	1	1	1	4	0	5	4	4	2	8	7	8	8	13	10	11	12	5	11	15	14	7	21	14	14	13	15	9	19	13	14.1666666666667	19.6666666666667	10.5	20	14.6666666666667	24	20.1666666666667	31.6666666666667	24.5	32.6666666666667	23.6666666666667	33	22	36	21
1949	0	0	0	0	3	1	1	3	3	1	3	1	8	7	4	8	9	13	9	11	17	5	8	11	11	12	16	12	20	15	11	6	10	9	11.1666666666667	20.6666666666667	10.5	13.6666666666667	24.3333333333333	26	23.1666666666667	15	18	34.3333333333333	25	29	31	30	26
1950	0	0	0	0	0	0	2	2	4	5	5	2	5	3	6	4	6	7	14	8	12	13	9	4	6	8	13	14	20	10	16	11	15	21	13.1666666666667	14.6666666666667	24.5	11.6666666666667	19	30	30.1666666666667	24.3333333333333	35	14.6666666666667	25.6666666666667	26	35	39	43
1951	0	0	0	0	0	0	4	5	6	5	0	5	4	6	8	7	11	11	7	4	11	17	15	16	10	10	14	3	12	14	5	14	14	11	11	16	21	11.6666666666667	23.6666666666667	28	22.3333333333333	21.3333333333333	20	27.3333333333333	35.6666666666667	28	46	33	43
1952	0	0	0	0	3	1	2	5	4	4	3	3	4	7	8	7	6	10	14	7	11	11	8	17	10	13	12	9	11	8	11	13	12	14	11	23.3333333333333	20.5	14.6666666666667	24.8333333333333	16	27	20.3333333333333	34.5	28	31.8333333333333	24	32	42	22
1953	0	0	0	0	0	0	1	4	2	4	1	3	4	9	4	7	6	11	11	13	9	5	13	8	8	18	11	9	10	12	13	6	12	6	21.5	17.6666666666667	21.5	26	24.6666666666667	19	25.3333333333333	22	30	24.6666666666667	22.8333333333333	34	32	39	35
1954	0	0	0	0	0	0	2	2	5	2	3	12	2	7	7	6	11	6	11	16	11	16	8	10	9	13	17	13	14	12	22	11	14	17	14	13.6666666666667	19.5	20.6666666666667	13.8333333333333	17	19.1666666666667	31	20.5	37	32.8333333333333	28	26	34	27
1955	0	0	0	0	1	0	2	1	1	4	3	5	6	7	8	5	7	7	8	15	11	13	8	10	8	11	18	12	14	12	14	11	7	7	17.3333333333333	10.3333333333333	18	19.3333333333333	16.8333333333333	23	29.5	24.3333333333333	16	30.3333333333333	24.6666666666667	24	33	34	46
1956	0	0	0	0	0	0	3	4	3	2	3	1	5	5	6	1	10	6	6	5	7	6	12	10	11	10	9	7	5	12	18	10	14	11	15.1666666666667	32.6666666666667	29.5	10	19	18	30.3333333333333	18.3333333333333	34.5	24	14	25	33	41	30
1957	0	0	0	0	2	0	1	3	6	5	2	2	4	7	5	4	9	12	5	8	13	8	11	12	12	13	6	14	9	14	19	25	17	12	13.1666666666667	11	19	22.3333333333333	28.6666666666667	24	29	22	23.5	20.6666666666667	26.6666666666667	25	32	37	34
1958	0	0	0	0	1	3	1	3	1	0	4	3	7	6	11	6	4	4	12	8	10	11	6	5	9	12	10	7	7	17	13	21	12	13	13.5	22.6666666666667	20	16	20.6666666666667	28	34.1666666666667	23.3333333333333	22.5	28.6666666666667	38.6666666666667	29	38	37	42
1959	0	0	0	0	0	0	0	2	6	2	3	1	5	5	5	7	10	16	9	10	15	13	16	18	9	12	14	18	12	13	10	10	13	10	10.1666666666667	11	20.5	25	17.8333333333333	14	30.3333333333333	25.3333333333333	17	25	32.8333333333333	25	35	38	43
1960	0	0	0	0	1	0	0	3	1	1	2	9	4	6	3	7	3	13	14	13	9	6	2	14	16	11	11	14	13	14	23	14	14	14	12.1666666666667	19	23	10.3333333333333	23	25	21	23.3333333333333	16	15.6666666666667	24	29	35	29	36
1961	0	0	0	0	0	1	1	5	1	3	6	5	5	4	3	5	8	12	11	10	14	16	13	10	13	16	9	15	17	15	10	17	21	12	20.1666666666667	14	23.5	27	20	26	21	33	19	24	36.6666666666667	21	26	36	42
1962	0	0	0	0	1	1	2	4	4	1	2	2	5	5	5	5	6	14	8	14	13	12	10	15	12	5	17	9	12	14	9	21	12	12	9.16666666666667	20	13.5	25.6666666666667	20.8333333333333	16	31.1666666666667	21	26	24	29.5	32	30	33	40
1963	0	0	0	0	0	0	2	5	1	4	3	7	2	6	9	4	11	13	8	4	3	11	10	11	10	12	5	10	11	16	17	24	8	21	12	17.3333333333333	15.5	11.6666666666667	19.6666666666667	23	27	26.3333333333333	12	26.6666666666667	29.8333333333333	22	29	40	28
1964	0	0	0	0	1	2	1	1	4	2	2	5	11	8	6	8	7	5	16	6	18	16	10	9	13	16	10	14	25	24	11	12	12	11	6.16666666666667	15	12	24.3333333333333	18.8333333333333	22	18.1666666666667	27.3333333333333	25.5	28.3333333333333	27.6666666666667	29	24	40	32
1965	0	0	0	0	1	2	3	1	3	3	3	6	1	14	4	8	7	8	11	18	10	8	15	6	7	11	16	13	21	13	14	10	16	21	16.6666666666667	25.3333333333333	19	24.6666666666667	24.3333333333333	27	23	28	19	19	26	29	39	30	32
1966	0	0	0	0	1	0	6	1	1	3	4	5	5	9	9	3	10	19	9	9	13	8	19	14	11	14	9	4	17	23	8	6	17	13	15.1666666666667	16	14	27	25.5	17	21	18.3333333333333	31	35.6666666666667	25	35	42	29	39
1967	0	0	0	0	1	3	1	5	1	1	1	3	10	9	3	6	8	9	11	8	10	11	12	13	16	18	10	10	12	15	27	18	17	11	9.16666666666667	22	13	15.6666666666667	18.8333333333333	18	20.1666666666667	30	11.5	29	23	23	34	24	34
1968	0	0	0	0	3	1	2	4	5	3	1	5	5	7	6	6	5	13	8	9	6	9	13	14	4	10	25	19	22	16	9	14	17	10	10.1666666666667	24.3333333333333	18.5	27.3333333333333	25.5	21	24.3333333333333	34	17.5	31	28	28	33	33	42
1969	0	0	0	0	2	0	4	3	4	4	4	3	4	4	4	2	6	6	20	12	9	10	12	10	6	13	11	10	12	14	15	18	17	21	25.1666666666667	23.3333333333333	14.5	12.3333333333333	25	24	29	33.3333333333333	28	18.6666666666667	35.8333333333333	23	31	29	26
1970	0	0	0	0	1	1	3	1	4	6	5	0	10	6	4	4	8	8	5	12	12	10	8	7	11	7	10	10	19	16	13	23	12	12	15.1666666666667	16.6666666666667	11.5	25	33	20	31.3333333333333	28	33	27.6666666666667	26	33	38	24	23
1971	0	0	0	0	0	0	5	4	6	2	1	2	4	4	5	3	6	12	8	6	12	12	7	15	5	12	13	21	10	19	24	18	12	13	16.1666666666667	20	26.5	28.6666666666667	29.1666666666667	16	36.3333333333333	24	25	34	33	28	33	27	30
1972	0	0	0	0	0	0	2	4	2	5	4	2	6	3	5	5	13	11	8	9	12	5	6	8	14	11	14	21	15	8	12	20	18	13	20.1666666666667	19	19	15	22.8333333333333	21	18.3333333333333	29.3333333333333	30.5	33.6666666666667	35	27	44	25	35
1973	0	0	0	0	0	1	3	1	6	2	2	3	4	8	3	6	7	7	20	17	10	11	9	14	13	13	12	20	11	14	14	17	9	13	18.1666666666667	21.3333333333333	19.5	13.6666666666667	17.6666666666667	13	28	19	18	32.6666666666667	21	29	51	29	24
1974	0	0	0	0	2	1	2	8	6	3	1	6	4	5	8	6	7	17	8	12	7	15	14	12	11	16	12	18	15	24	5	14	12	14	22.3333333333333	16.6666666666667	20.5	13.6666666666667	28.5	22	21.3333333333333	15.6666666666667	27	27.6666666666667	29.8333333333333	29	24	22	34
1975	0	0	0	0	0	1	4	4	6	1	3	2	10	6	7	3	10	4	10	17	14	17	7	14	12	15	9	10	17	13	17	11	13	8	14.1666666666667	23	15	23	26.8333333333333	18	17	10	26.5	14.6666666666667	21.8333333333333	31	23	39	22
1976	0	0	0	0	0	4	1	1	3	5	1	4	8	5	6	6	3	7	11	7	10	15	9	11	11	9	13	19	11	12	11	14	8	11	9.16666666666667	21	17.5	27	17.8333333333333	30	19.1666666666667	19.3333333333333	25	35	37.8333333333333	19	25	28	29
1977	0	0	0	0	0	1	2	1	6	2	5	3	7	9	7	4	8	11	10	13	9	10	8	10	11	9	14	12	18	8	19	11	4	12	11.3333333333333	13	16.5	26.6666666666667	23.3333333333333	21	25	26.3333333333333	23	18.6666666666667	24	21	40	50	29
1978	0	0	0	0	0	1	1	3	3	5	7	3	2	9	6	7	11	8	9	14	10	13	6	14	10	20	18	12	16	18	16	17	15	18	11.1666666666667	15	12.5	23.3333333333333	19.8333333333333	21	36	39.6666666666667	23	34.6666666666667	31.8333333333333	39	33	37	34
1979	0	0	0	0	0	1	0	1	3	3	4	3	7	5	4	4	13	11	12	9	13	13	16	10	9	8	10	10	17	19	6	13	13	11	11.1666666666667	13.3333333333333	24	30.6666666666667	16	33	14	21	19	27	21	37	36	26	29
1980	0	0	0	0	2	3	2	2	3	0	2	5	5	3	5	11	5	11	12	11	7	10	10	7	13	9	15	11	18	27	16	15	12	15	12.1666666666667	10	20	26.6666666666667	11.8333333333333	22	22.3333333333333	23.3333333333333	32	33	39.5	37	29	30	32
1981	0	0	0	0	2	1	1	0	2	5	2	1	7	9	5	3	4	8	17	12	18	13	11	11	16	10	14	11	22	15	13	16	19	16	15.1666666666667	16.3333333333333	21.5	25	27.8333333333333	20	29	19	24	23.3333333333333	27.8333333333333	41	49	43	36
1982	0	0	0	0	3	1	4	6	4	2	3	4	6	5	10	2	8	13	13	9	9	10	5	11	6	11	13	13	13	16	9	16	19	16	18.1666666666667	19	25.5	23.3333333333333	12.8333333333333	15	22	18.3333333333333	25	22.6666666666667	26	30	25	31	34
1983	0	0	0	0	2	1	1	1	4	5	6	3	8	9	3	8	7	21	9	15	15	9	13	11	11	12	11	15	5	20	13	18	19	14	8	19.6666666666667	18.5	29.6666666666667	14.6666666666667	17	25	20.6666666666667	29	21.6666666666667	32.5	32	26	34	34
1984	0	0	0	0	2	1	2	0	5	6	2	3	6	10	11	5	4	13	6	9	10	12	11	6	16	9	15	17	18	17	15	6	18	6	14	25	27.5	21.6666666666667	16	22	30	23	21	25.3333333333333	32.5	45	38	27	41
1985	0	0	0	0	2	1	2	2	2	5	4	3	5	6	6	10	11	10	7	13	15	12	8	20	7	10	15	9	6	10	15	16	14	13	12	14	22	23.6666666666667	24	27	24.5	20.3333333333333	24.5	22.6666666666667	31.8333333333333	20	33	41	41
1986	0	0	0	0	1	1	1	1	5	1	5	2	4	8	0	4	2	12	12	3	16	12	11	17	9	6	9	13	21	14	12	11	19	16	15	17	19	14.6666666666667	25	20	17.1666666666667	25.3333333333333	24.5	23	19.8333333333333	25	28	21	40
1987	0	0	0	0	1	2	4	1	2	1	3	3	8	6	5	9	10	4	13	13	12	13	8	13	16	8	15	8	14	14	10	10	19	11	12	14.3333333333333	22.5	18	29.5	23	27.1666666666667	22.6666666666667	18.5	23	27.6666666666667	30	30	29	44
1988	0	0	0	0	0	1	1	5	3	2	5	1	3	3	2	5	5	14	11	7	12	10	14	10	9	11	12	11	8	14	18	16	7	12	13	17	24	35.3333333333333	19.6666666666667	28	16.1666666666667	21.3333333333333	23.5	24.3333333333333	33.8333333333333	29	27	36	34
1989	0	0	0	0	1	1	2	2	4	2	4	4	2	9	4	12	5	16	15	8	10	19	10	7	12	22	12	14	15	21	18	20	17	9	11	14.3333333333333	22	21.6666666666667	22.8333333333333	27	12	26.6666666666667	35	30.6666666666667	23	28	30	35	24
1990	0	0	0	0	3	2	2	6	3	4	3	6	9	6	4	4	10	14	8	6	9	6	5	10	12	17	16	15	11	12	16	16	13	8	16.5	19	17.5	14	28.6666666666667	28	28	7.33333333333333	25.5	19	42	23	36	22	34
1991	0	0	0	0	1	0	3	1	6	6	6	3	8	10	5	8	13	11	16	7	10	15	13	9	18	5	14	14	5	9	12	14	16	11	13.1666666666667	18.3333333333333	23.5	11.6666666666667	27.3333333333333	18	20.5	30.3333333333333	36	33	28	24	25	33	29
1992	0	0	0	0	0	1	2	3	1	1	2	5	4	5	3	10	11	13	8	17	10	13	18	12	15	7	13	13	9	15	10	13	18	19	19.5	17.3333333333333	19	21.6666666666667	21.6666666666667	24	11	23.3333333333333	23.5	32	23.6666666666667	37	28	40	33
1993	0	0	0	0	1	0	0	3	0	6	0	3	5	6	5	5	9	14	4	12	14	11	12	12	13	10	13	15	15	9	23	15	18	9	18.1666666666667	13	14	24.6666666666667	17	19	23.1666666666667	15	22	21	23	31	55	46	42
1994	0	0	0	0	0	0	3	1	3	4	2	3	4	4	5	6	7	16	9	11	5	3	7	18	12	14	11	10	20	9	14	13	10	14	11.1666666666667	21.3333333333333	23	43	13.6666666666667	26	22.1666666666667	19.3333333333333	19	39.6666666666667	31.6666666666667	23	26	23	33
1995	0	0	0	0	3	0	4	0	2	6	2	5	2	6	10	6	4	11	12	7	15	9	8	7	9	10	12	12	14	16	7	17	12	16	16.1666666666667	17.6666666666667	22	20	21.8333333333333	22	30.5	19	15	27	32.8333333333333	38	20	39	26
1996	0	0	0	0	0	0	1	3	4	2	5	3	6	7	4	5	8	12	7	8	9	11	10	18	15	13	11	5	12	15	8	17	11	15	10	16	13	20.6666666666667	20.6666666666667	25	24.1666666666667	26	24.5	20.6666666666667	21	22	32	35	26
1997	0	0	0	0	3	2	2	2	0	2	0	3	10	4	6	9	6	11	9	12	14	11	10	8	15	5	11	14	8	10	13	15	11	9	15.6666666666667	20.6666666666667	13	26	18	16	28.3333333333333	24.3333333333333	22.5	27.6666666666667	27.6666666666667	20	36	35	24
1998	0	0	0	0	0	2	1	6	2	3	3	4	8	8	8	7	8	12	11	10	7	11	11	13	13	6	14	12	19	15	13	13	9	14	12	17	24.5	21.6666666666667	27.5	26	17	17.6666666666667	25	35.6666666666667	22	34	38	25	32
1999	0	0	0	0	0	2	1	4	1	3	3	5	3	9	2	5	7	9	14	11	8	15	10	11	13	13	15	13	14	16	9	18	17	9	13.5	19.6666666666667	21	16	25.8333333333333	25	22.1666666666667	36	19	15.6666666666667	19.8333333333333	31	45	37	42
[truncated: 8,001 more rows]
[truncated: 51 more columns]
