# Supplementary material for: The violent death toll from the Iraq War: 2003–2023
Source: PLoS One. 2024 Feb 27;19(2):e0297895. doi: 10.1371/journal.pone.0297895 (PMC10898744; doi:10.1371/journal.pone.0297895)
Supplement: S1 Data — (ZIP) [file pone.0297895.s001.zip › IBC_Maximum_2003_to_2023_by_month_no_garbage.csv]

Month starting	dataset 1	dataset 2
01-Jan-03	3
01-Feb-03	2
01-Mar-03	3986
01-Apr-03	3448
01-May-03	545
01-Jun-03	597
01-Jul-03	646
01-Aug-03	833
01-Sep-03	566
01-Oct-03	515
01-Nov-03	487
01-Dec-03	524
01-Jan-04	610
01-Feb-04	663
01-Mar-04	1004
01-Apr-04	1303
01-May-04	655
01-Jun-04	910
01-Jul-04	834
01-Aug-04	878
01-Sep-04	1042
01-Oct-04	1033
01-Nov-04	1676
01-Dec-04	1129
01-Jan-05	1222
01-Feb-05	1297
01-Mar-05	905
01-Apr-05	1145
01-May-05	1396
01-Jun-05	1347
01-Jul-05	1536
01-Aug-05	2352
01-Sep-05	1444
01-Oct-05	1311
01-Nov-05	1487
01-Dec-05	1141
01-Jan-06	1546
01-Feb-06	1579
01-Mar-06	1957
01-Apr-06	1805
01-May-06	2279
01-Jun-06	2594
01-Jul-06	3298
01-Aug-06	2865
01-Sep-06	2567
01-Oct-06	3041
01-Nov-06	3095
01-Dec-06	2900
01-Jan-07	3035
01-Feb-07	2680
01-Mar-07	2728
01-Apr-07	2573
01-May-07	2854
01-Jun-07	2219
01-Jul-07	2702
01-Aug-07	2483
01-Sep-07	1391
01-Oct-07	1326
01-Nov-07	1124
01-Dec-07	997
01-Jan-08	861
01-Feb-08	1093
01-Mar-08	1669
01-Apr-08	1317
01-May-08	915
01-Jun-08	755
01-Jul-08	640
01-Aug-08	704
01-Sep-08	612
01-Oct-08	594
01-Nov-08	540
01-Dec-08	586
01-Jan-09	372
01-Feb-09	409
01-Mar-09	438
01-Apr-09	590
01-May-09	428
01-Jun-09	564
01-Jul-09	431
01-Aug-09	653
01-Sep-09	352
01-Oct-09	441
01-Nov-09	226
01-Dec-09	478
01-Jan-10	267
01-Feb-10	305
01-Mar-10	336
01-Apr-10	385
01-May-10	387
01-Jun-10	385
01-Jul-10	488
01-Aug-10	520
01-Sep-10	254
01-Oct-10	315
01-Nov-10	307
01-Dec-10	218
01-Jan-11	389
01-Feb-11	254
01-Mar-11	311
01-Apr-11	289
01-May-11	381
01-Jun-11	386
01-Jul-11	308
01-Aug-11	401
01-Sep-11	397
01-Oct-11	366
01-Nov-11	288
01-Dec-11	392
01-Jan-12	531
01-Feb-12	356
01-Mar-12	377
01-Apr-12	392
01-May-12	304
01-Jun-12	529
01-Jul-12	469
01-Aug-12	422
01-Sep-12	400
01-Oct-12	290
01-Nov-12	253
01-Dec-12	299
01-Jan-13	357
01-Feb-13	360
01-Mar-13	403
01-Apr-13	545
01-May-13	888
01-Jun-13	659
01-Jul-13	1145
01-Aug-13	1013
01-Sep-13	1306
01-Oct-13	1180
01-Nov-13	870
01-Dec-13	1126
01-Jan-14	1097
01-Feb-14	972
01-Mar-14	1029
01-Apr-14	1037
01-May-14	1100
01-Jun-14	4088
01-Jul-14	1580
01-Aug-14	3340
01-Sep-14	1474
01-Oct-14	1738
01-Nov-14	1436
01-Dec-14	1327
01-Jan-15	1490
01-Feb-15	1625
01-Mar-15	1105
01-Apr-15	2013
01-May-15	1295
01-Jun-15	1355
01-Jul-15	1845
01-Aug-15	1991
01-Sep-15	1445
01-Oct-15	1297
01-Nov-15	1021
01-Dec-15	1096
01-Jan-16	1374
01-Feb-16	1258
01-Mar-16	1459
01-Apr-16	1192
01-May-16	1276
01-Jun-16	1405
01-Jul-16	1280
01-Aug-16	1375
01-Sep-16	935
01-Oct-16	1970
01-Nov-16	1738
01-Dec-16	1131
01-Jan-17	1119
01-Feb-17	929	982
01-Mar-17		1918
01-Apr-17		1816
01-May-17		1871
01-Jun-17		1858
01-Jul-17		1498
01-Aug-17		597
01-Sep-17		490
01-Oct-17		397
01-Nov-17		346
01-Dec-17		291
01-Jan-18		474
01-Feb-18		410
01-Mar-18		402
01-Apr-18		303
01-May-18		229
01-Jun-18		209
01-Jul-18		230
01-Aug-18		201
01-Sep-18		241
01-Oct-18		305
01-Nov-18		160
01-Dec-18		155
01-Jan-19		323
01-Feb-19		271
01-Mar-19		123
01-Apr-19		140
01-May-19		167
01-Jun-19		130
01-Jul-19		145
01-Aug-19		93
01-Sep-19		151
01-Oct-19		361
01-Nov-19		274
01-Dec-19		215
01-Jan-20		114
01-Feb-20		148
01-Mar-20		73
01-Apr-20		52
01-May-20		74
01-Jun-20		64
01-Jul-20		49
01-Aug-20		82
01-Sep-20		54
01-Oct-20		70
01-Nov-20		74
01-Dec-20		54
01-Jan-21		64
01-Feb-21		56
01-Mar-21		49
01-Apr-21		66
01-May-21		49
01-Jun-21		46
01-Jul-21		87
01-Aug-21		60
01-Sep-21		41
01-Oct-21		65
01-Nov-21		23
01-Dec-21		63
01-Jan-22		62
01-Feb-22		46
01-Mar-22		42
01-Apr-22		31
01-May-22		82
01-Jun-22		44
01-Jul-22		67
01-Aug-22		80
01-Sep-22		68
01-Oct-22		63
01-Nov-22		65
01-Dec-22		90
01-Jan-23		56
01-Feb-23		52
