# Supplementary material for: The violent death toll from the Iraq War: 2003–2023
Source: PLoS One. 2024 Feb 27;19(2):e0297895. doi: 10.1371/journal.pone.0297895 (PMC10898744; doi:10.1371/journal.pone.0297895)
Supplement: S1 Data — (ZIP) [file pone.0297895.s001.zip › IHME_IRAQ_MORTALITY_STUDY_2001_2011_POPULATION.CSV]

year	sex	age	population
1997	male	0	1892815.14
1998	male	0	1949134.224
1999	male	0	2007504.422
2000	male	0	2067923.072
2001	male	0	2130390.689
2002	male	0	2194909.334
2003	male	0	2261481.84
2004	male	0	2330111.986
2005	male	0	2400804.835
2006	male	0	2473565.969
2007	male	0	2548402
2008	male	0	2625305.199
2009	male	0	2704173.742
2010	male	0	2785011.405
2011	male	0	2867830.209
2012	male	0	2952794.912
1997	male	5	1609395.188
1998	male	5	1657281.356
1999	male	5	1706911.514
2000	male	5	1758283.401
2001	male	5	1811397.453
2002	male	5	1866255.423
2003	male	5	1922859.721
2004	male	5	1981213.557
2005	male	5	2041321.24
2006	male	5	2103187.514
2007	male	5	2166818
2008	male	5	2232206.128
2009	male	5	2299265.32
2010	male	5	2367998.786
2011	male	5	2438416.748
2012	male	5	2510659.294
1997	male	10	1362057.089
1998	male	10	1402583.925
1999	male	10	1444586.728
2000	male	10	1488063.583
2001	male	10	1533014.862
2002	male	10	1579442.047
2003	male	10	1627347.176
2004	male	10	1676732.969
2005	male	10	1727603.069
2006	male	10	1779961.494
2007	male	10	1833813
2008	male	10	1889152.027
2009	male	10	1945905.301
2010	male	10	2004075.542
2011	male	10	2063671.398
2012	male	10	2124811.429
1997	male	15	1211620.592
1998	male	15	1247671.319
1999	male	15	1285034.996
2000	male	15	1323709.919
2001	male	15	1363696.418
2002	male	15	1404995.813
2003	male	15	1447609.916
2004	male	15	1491541.146
2005	male	15	1536792.745
2006	male	15	1583368.286
2007	male	15	1631272
2008	male	15	1680498.941
2009	male	15	1730983.93
2010	male	15	1782729.383
2011	male	15	1835742.995
2012	male	15	1890130.231
1997	male	20	1036086.71
1998	male	20	1066914.578
1999	male	20	1098865.181
2000	male	20	1131937.064
2001	male	20	1166130.508
2002	male	20	1201446.64
2003	male	20	1237887.013
2004	male	20	1275453.693
2005	male	20	1314149.454
2006	male	20	1353977.35
2007	male	20	1394941
2008	male	20	1437036.174
2009	male	20	1480207.135
2010	male	20	1524455.951
2011	male	20	1569789.201
2012	male	20	1616297.07
1997	male	25	879504.7329
1998	male	25	905673.6387
1999	male	25	932795.6033
2000	male	25	960869.39
2001	male	25	989895.2383
2002	male	25	1019874.106
2003	male	25	1050807.308
2004	male	25	1082696.602
2005	male	25	1115544.34
2006	male	25	1149353.115
2007	male	25	1184126
2008	male	25	1219859.404
2009	male	25	1256506.013
2010	male	25	1294067.582
2011	male	25	1332549.697
2012	male	25	1372028.914
1997	male	30	733581.9022
1998	male	30	755408.9998
1999	male	30	778031.0297
2000	male	30	801446.9604
2001	male	30	825656.9916
2002	male	30	850661.9218
2003	male	30	876462.8491
2004	male	30	903061.2375
2005	male	30	930459.0504
2006	male	30	958658.4505
2007	male	30	987662
2008	male	30	1017466.704
2009	male	30	1048033.099
2010	male	30	1079362.649
2011	male	30	1111460.013
2012	male	30	1144389.044
1997	male	35	598719.3007
1998	male	35	616533.6778
1999	male	35	634996.8458
2000	male	35	654107.9629
2001	male	35	673867.1921
2002	male	35	694275.1851
2003	male	35	715332.8381
2004	male	35	737041.346
2005	male	35	759402.3112
2006	male	35	782417.4988
2007	male	35	806089
2008	male	35	830414.3706
2009	male	35	855361.4019
2010	male	35	880931.2889
2011	male	35	907127.8335
2012	male	35	934003.1509
1997	male	40	463731.9179
1998	male	40	477529.8617
1999	male	40	491830.3198
2000	male	40	506632.6404
2001	male	40	521936.9495
2002	male	40	537743.7519
2003	male	40	554053.742
2004	male	40	570867.845
2005	male	40	588187.3021
2006	male	40	606013.4806
2007	male	40	624348
2008	male	40	643188.9673
2009	male	40	662511.4355
2010	male	40	682316.3303
2011	male	40	702606.5963
2012	male	40	723422.5988
1997	male	45	367467.5926
1998	male	45	378401.2743
1999	male	45	389733.1554
2000	male	45	401462.7191
2001	male	45	413590.0656
2002	male	45	426115.5947
2003	male	45	439039.8566
2004	male	45	452363.5847
2005	male	45	466087.7623
2006	male	45	480213.4729
2007	male	45	494742
2008	male	45	509671.8434
2009	male	45	524983.2347
2010	male	45	540676.9075
2011	male	45	556755.1953
2012	male	45	573250.0839
1997	male	50	281466.5302
1998	male	50	289841.3244
1999	male	50	298521.1245
2000	male	50	307505.5347
2001	male	50	316794.6318
2002	male	50	326388.722
2003	male	50	336288.2266
2004	male	50	346493.7076
2005	male	50	357005.918
2006	male	50	367825.6878
2007	male	50	378954
2008	male	50	390389.7056
2009	male	50	402117.6628
2010	male	50	414138.4334
2011	male	50	426453.8047
2012	male	50	439088.2769
1997	male	55	217060.0621
1998	male	55	223518.4973
1999	male	55	230212.1456
2000	male	55	237140.7017
2001	male	55	244304.2247
2002	male	55	251702.951
2003	male	55	259337.2055
2004	male	55	267207.4212
2005	male	55	275314.1792
2006	male	55	283658.1195
2007	male	55	292240
2008	male	55	301058.9348
2009	male	55	310103.2468
2010	male	55	319373.3693
2011	male	55	328870.6806
2012	male	55	338614.0746
1997	male	60	162045.616
1998	male	60	166867.1437
1999	male	60	171864.2691
2000	male	60	177036.7644
2001	male	60	182384.6736
2002	male	60	187908.1732
2003	male	60	193607.5056
2004	male	60	199482.9944
2005	male	60	205535.0732
2006	male	60	211764.2197
2007	male	60	218171
2008	male	60	224754.7525
2009	male	60	231506.7597
2010	male	60	238427.3451
2011	male	60	245517.5378
2012	male	60	252791.4429
1997	male	65	114516.563
1998	male	65	117923.9047
1999	male	65	121455.3402
2000	male	65	125110.7083
2001	male	65	128890.0403
2002	male	65	132793.4608
2003	male	65	136821.1413
2004	male	65	140973.3103
2005	male	65	145250.2743
2006	male	65	149652.3708
2007	male	65	154180
2008	male	65	158832.6942
2009	male	65	163604.293
2010	male	65	168495.0249
2011	male	65	173505.6171
2012	male	65	178646.0376
1997	male	70	72992.61069
1998	male	70	75164.44295
1999	male	70	77415.37228
2000	male	70	79745.29605
2001	male	70	82154.23413
2002	male	70	84642.26598
2003	male	70	87209.50085
2004	male	70	89856.08443
2005	male	70	92582.21205
2006	male	70	95388.09893
2007	male	70	98274
2008	male	70	101239.6173
2009	male	70	104281.0241
2010	male	70	107398.366
2011	male	70	110592.1067
2012	male	70	113868.5997
1997	male	75	43689.05665
1998	male	75	44988.9869
1999	male	75	46336.25998
2000	male	75	47730.81445
2001	male	75	49172.66221
2002	male	75	50661.85082
2003	male	75	52198.44567
2004	male	75	53782.53396
2005	male	75	55414.2326
2006	male	75	57093.67042
2007	male	75	58821
2008	male	75	60596.04298
2009	male	75	62416.44908
2010	male	75	64282.30548
2011	male	75	66193.88962
2012	male	75	68155.00439
1997	male	80	52484.65361
1998	male	80	54046.28927
1999	male	80	55664.79894
2000	male	80	57340.10883
2001	male	80	59072.23321
2002	male	80	60861.22922
2003	male	80	62707.17543
2004	male	80	64610.17659
2005	male	80	66570.37314
2006	male	80	68587.91984
2007	male	80	70663
2008	male	80	72795.39935
2009	male	80	74982.29444
2010	male	80	77223.79001
2011	male	80	79520.21935
2012	male	80	81876.15096
1997	female	0	1799247.725
1998	female	0	1852782.791
1999	female	0	1908267.579
2000	female	0	1965699.557
2001	female	0	2025079.217
2002	female	0	2086408.515
2003	female	0	2149690.147
2004	female	0	2214927.702
2005	female	0	2282125.997
2006	female	0	2351290.334
2007	female	0	2422427
2008	female	0	2495528.648
2009	female	0	2570498.487
2010	female	0	2647340.107
2011	female	0	2726064.934
2012	female	0	2806829.582
1997	female	5	1526498.803
1998	female	5	1571918.46
1999	female	5	1618992.279
2000	female	5	1667718.114
2001	female	5	1718096.379
2002	female	5	1770128.737
2003	female	5	1823817.472
2004	female	5	1879165.632
2005	female	5	1936177.3
2006	female	5	1994856.979
2007	female	5	2055210
2008	female	5	2117230.13
2009	female	5	2180835.251
2010	female	5	2246028.409
2011	female	5	2312819.297
2012	female	5	2381340.79
1997	female	10	1316251.949
1998	female	10	1355415.892
1999	female	10	1396006.167
2000	female	10	1438020.923
2001	female	10	1481460.518
2002	female	10	1526326.385
2003	female	10	1572620.494
2004	female	10	1620345.473
2005	female	10	1669504.844
2006	female	10	1720102.487
2007	female	10	1772143
2008	female	10	1825621.01
2009	female	10	1880465.707
2010	female	10	1936679.718
2011	female	10	1994271.402
2012	female	10	2053355.331
1997	female	15	1170029.049
1998	female	15	1204842.256
1999	female	15	1240923.343
2000	female	15	1278270.664
2001	female	15	1316884.539
2002	female	15	1356766.241
2003	female	15	1397917.521
2004	female	15	1440340.715
2005	female	15	1484038.953
2006	female	15	1529015.686
2007	female	15	1575275
2008	female	15	1622812.118
2009	female	15	1671564.098
2010	female	15	1721533.275
2011	female	15	1772727.078
2012	female	15	1825247.353
1997	female	20	1003431.144
1998	female	20	1033287.373
1999	female	20	1064230.952
2000	female	20	1096260.469
2001	female	20	1129376.198
2002	female	20	1163579.23
2003	female	20	1198871.069
2004	female	20	1235253.716
2005	female	20	1272729.857
2006	female	20	1311302.45
2007	female	20	1350975
2008	female	20	1391743.411
2009	female	20	1433553.702
2010	female	20	1476407.876
2011	female	20	1520312.304
2012	female	20	1565354.33
1997	female	25	860489.6951
1998	female	25	886092.8248
1999	female	25	912628.408
2000	female	25	940095.2349
2001	female	25	968493.5395
2002	female	25	997824.2586
2003	female	25	1028088.68
2004	female	25	1059288.522
2005	female	25	1091426.086
2006	female	25	1124503.911
2007	female	25	1158525
2008	female	25	1193485.842
2009	female	25	1229340.145
2010	female	25	1266089.627
2011	female	25	1303739.752
2012	female	25	1342365.422
1997	female	30	728989.5043
1998	female	30	750679.9591
1999	female	30	773160.3697
2000	female	30	796429.7111
2001	female	30	820488.1816
2002	female	30	845336.575
2003	female	30	870975.9823
2004	female	30	897407.8585
2005	female	30	924634.1545
2006	female	30	952657.0196
2007	female	30	981479
2008	female	30	1011097.12
2009	female	30	1041472.162
2010	female	30	1072605.581
2011	female	30	1104502.008
2012	female	30	1137224.895
1997	female	35	606986.8053
1998	female	35	625047.1749
1999	female	35	643765.2943
2000	female	35	663140.3102
2001	female	35	683172.3876
2002	female	35	703862.1874
2003	female	35	725210.6181
2004	female	35	747218.8912
2005	female	35	769888.6311
2006	female	35	793221.6274
2007	female	35	817220
2008	female	35	841881.2711
2009	female	35	867172.7872
2010	female	35	893095.7598
2011	female	35	919654.0433
2012	female	35	946900.4725
1997	female	40	487701.8136
1998	female	40	502212.961
1999	female	40	517252.5973
2000	female	40	532820.0368
2001	female	40	548915.4122
2002	female	40	565539.2544
2003	female	40	582692.2935
2004	female	40	600375.5027
2005	female	40	618590.1874
2006	female	40	637337.7854
2007	female	40	656620
2008	female	40	676434.8404
2009	female	40	696756.07
2010	female	40	717584.6624
2011	female	40	738923.7144
2012	female	40	760815.6778
1997	female	45	393551.3432
1998	female	45	405261.1244
1999	female	45	417397.3702
2000	female	45	429959.5271
2001	female	45	442947.7023
2002	female	45	456362.3242
2003	female	45	470203.9819
2004	female	45	484473.4609
2005	female	45	499171.8143
2006	female	45	514300.2025
2007	female	45	529860
2008	female	45	545849.6002
2009	female	45	562247.8317
2010	female	45	579055.4799
2011	female	45	596275.0439
2012	female	45	613940.7801
1997	female	50	305524.07
1998	female	50	314614.6755
1999	female	50	324036.3565
2000	female	50	333788.6833
2001	female	50	343871.7391
2002	female	50	354285.8564
2003	female	50	365031.4927
2004	female	50	376109.2577
2005	female	50	387519.969
2006	female	50	399264.5274
2007	female	50	411344
2008	female	50	423757.1396
2009	female	50	436487.5101
2010	female	50	449535.7213
2011	female	50	462903.7135
2012	female	50	476618.0807
1997	female	55	237083.7489
1998	female	55	244137.9716
1999	female	55	251449.1057
2000	female	55	259016.8178
2001	female	55	266841.1724
2002	female	55	274922.4277
2003	female	55	283260.9384
2004	female	55	291857.1778
2005	female	55	300711.7804
2006	female	55	309825.4451
2007	female	55	319199
2008	female	55	328831.4773
2009	female	55	338710.1227
2010	female	55	348835.4096
2011	female	55	359208.8433
2012	female	55	369851.0608
1997	female	60	174987.9633
1998	female	60	180194.5794
1999	female	60	185590.818
2000	female	60	191176.4329
2001	female	60	196951.4719
2002	female	60	202916.1253
2003	female	60	209070.6551
2004	female	60	215415.4107
2005	female	60	221950.8601
2006	female	60	228677.5195
2007	female	60	235596
2008	female	60	242705.5872
2009	female	60	249996.8674
2010	female	60	257470.1899
2011	female	60	265126.666
2012	female	60	272981.5273
1997	female	65	127596.3184
1998	female	65	131392.8369
1999	female	65	135327.6228
2000	female	65	139400.4967
2001	female	65	143611.4932
2002	female	65	147960.7513
2003	female	65	152448.462
2004	female	65	157074.8799
2005	female	65	161840.3465
2006	female	65	166745.238
2007	female	65	171790
2008	female	65	176974.1117
2009	female	65	182290.7089
2010	female	65	187740.0462
2011	female	65	193322.934
2012	female	65	199050.4787
1997	female	70	86292.21879
1998	female	70	88859.76943
1999	female	70	91520.82902
2000	female	70	94275.27622
2001	female	70	97123.13452
2002	female	70	100064.4978
2003	female	70	103099.4954
2004	female	70	106228.2993
2005	female	70	109451.1406
2006	female	70	112768.2737
2007	female	70	116180
2008	female	70	119685.9672
2009	female	70	123281.533
2010	female	70	126966.8698
2011	female	70	130742.5256
2012	female	70	134616.0115
1997	female	75	55352.39554
1998	female	75	56999.35839
1999	female	75	58706.30282
2000	female	75	60473.15102
2001	female	75	62299.91803
2002	female	75	64186.66412
2003	female	75	66133.47214
2004	female	75	68140.45257
2005	female	75	70207.75353
2006	female	75	72335.53824
2007	female	75	74524
2008	female	75	76772.91286
2009	female	75	79079.29908
2010	female	75	81443.26913
2011	female	75	83865.17452
2012	female	75	86349.83335
1997	female	80	66994.19479
1998	female	80	68987.54935
1999	female	80	71053.50091
2000	female	80	73191.95528
2001	female	80	75402.93069
2002	female	80	77686.50006
2003	female	80	80042.76368
2004	female	80	82471.85525
2005	female	80	84973.95407
2006	female	80	87549.25766
2007	female	80	90198
2008	female	80	92919.9076
2009	female	80	95711.37645
2010	female	80	98572.54024
2011	female	80	101503.8244
2012	female	80	104511.0604
