# Supplementary material for: The violent death toll from the Iraq War: 2003–2023
Source: PLoS One. 2024 Feb 27;19(2):e0297895. doi: 10.1371/journal.pone.0297895 (PMC10898744; doi:10.1371/journal.pone.0297895)
Supplement: S1 Data — (ZIP) [file pone.0297895.s001.zip › IHME_IRAQ_MORTALITY_STUDY_2001_2011_SIBLINGS.CSV]

id	sibid	sex	yob	alive	mod	yod	gov	cod	war_death	war_cod	respo	cluster	ageresp	othersib	othersibtot
1-1-A1	0	male	1958	1								1	53	N
1-1-A1	1	female	1953	0	4	1986	18	liver disease	N			1	53	N
1-1-A1	2	male	1950	0	3	1982	9	injury (war)	Y	gunshot	Iraq police (security forces)	1	53	N
1-1-A1	3	female	1955	1								1	53	N
1-1-A1	4	male	1963	1								1	53	N
1-1-A1	5	female	1960	1								1	53	N
1-1-A1	6	male	1964	1								1	53	N
1-1-A1	7	female	1962	1								1	53	N
1-1-A1	8	female	1966	1								1	53	N
1-1-A2	0	female	1961	1								1	50	N
1-1-A2	1	female	1953	1								1	50	N
1-1-A2	2	male	1968	1								1	50	N
1-1-A2	3	female	1955	1								1	50	N
1-1-A2	4	male	1970	1								1	50	N
1-1-A2	5	female	1957	1								1	50	N
1-1-A2	6	male	1941	0		1941	9	infection	N			1	50	N
1-1-A2	7	female	1959	1								1	50	N
1-1-A2	8	female	1963	1								1	50	N
1-1-A2	9	female	1965	1								1	50	N
1-1-A2	10	female	1945	0		1953	9	infection	N			1	50	N
1-1-A3	0	female	1987	1								1	24	Y	3
1-1-A3	1	female	1989	1								1	24	Y	3
1-1-A3	2	male	1992	1								1	24	Y	3
1-1-A3	3	female	2002	1								1	24	Y	3
1-1-A3	4	male	1995	1								1	24	Y	3
1-1-A3	5	female	2003	1								1	24	Y	3
1-1-A3	6	female	1999	1								1	24	Y	3
1-10-A1	0	female	1966	1								1	45	N
1-10-A1	1	female	1960	1								1	45	N
1-10-A1	2	male	1965	1								1	45	N
1-10-A1	3	female	1972	1								1	45	N
1-10-A1	4	male	1968	1								1	45	N
1-10-A1	5	female	1970	1								1	45	N
1-10-A1	6	male	1969	1								1	45	N
1-10-A1	7	female	1962	1								1	45	N
1-10-A2	0	female	1987	1								1	24	Y	3
1-10-A2	1	male	1989	1								1	24	Y	3
1-10-A2	2	male	1992	1								1	24	Y	3
1-10-A2	3	male	1999	1								1	24	Y	3
1-11-A1	0	male	1950	1								1	61	N
1-11-A1	1	female	1948	1								1	61	N
1-11-A1	2	male	1954	1								1	61	N
1-11-A1	3	female	1949	1								1	61	N
1-11-A1	4	male	1956	1								1	61	N
1-11-A1	5	female	1960	1								1	61	N
1-11-A1	6	male	1960	1								1	61	N
1-11-A1	7	female	1975	1								1	61	N
1-11-A1	8	male	1965	1								1	61	N
1-11-A1	9	male	1980	1								1	61	N
1-11-A2	0	female	1958	1								1	53	N
1-11-A2	1	female	1950	1								1	53	N
1-11-A2	2	male	1970	1								1	53	N
1-11-A2	3	male	1975	1								1	53	N
1-11-A2	4	male	1980	1								1	53	N
1-11-A3	0	female	1988	1								1	23	Y	2
1-11-A3	1	female	1984	1								1	23	Y	2
1-11-A3	2	male	1978	1								1	23	Y	2
1-11-A3	3	male	1979	1								1	23	Y	2
1-11-A3	4	male	1989	1								1	23	Y	2
1-11-A3	5	male	1996	1								1	23	Y	2
1-12-A2	0	female	1987	1								1	24	N
1-12-A2	1	female	1982	1								1	24	N
1-12-A2	2	male	1986	1								1	24	N
1-12-A2	3	female	1990	1								1	24	N
1-12-A2	4	female	1989	1								1	24	N
1-13-A2	0	female	1979	1								1	32	N
1-13-A2	1	female	1975	1								1	32	N
1-13-A2	2	male	1970	1								1	32	N
1-13-A2	3	female	1978	1								1	32	N
1-13-A2	4	male	1976	1								1	32	N
1-13-A2	5	male	1979	1								1	32	N
1-14-A1	0	male	1936	1								1	75	N
1-14-A1	1	female	1940	0	4	2004	18	cardiovascular	N			1	75	N
1-14-A1	2	male	1978	1								1	75	N
1-14-A1	3	female	1950	1								1	75	N
1-14-A1	4	female	1960	1								1	75	N
1-14-A2	0	female	1965	1								1	46	N
1-14-A2	1	female	1953	1								1	46	N
1-14-A2	2	male	1960	1								1	46	N
1-14-A2	3	female	1971	1								1	46	N
1-14-A2	4	male	1970	1								1	46	N
1-14-A2	5	female	1975	1								1	46	N
1-14-A2	6	female	1979	1								1	46	N
1-14-A2	7	female	1995	1								1	46	N
1-15-A1	0	female	1956	1								1	55	N
1-15-A1	1	female	1949	0	8	2009	9	cancer/tumor	N			1	55	N
1-15-A1	2	male	1963	1								1	55	N
1-15-A1	3	female	1951	1								1	55	N
1-15-A1	4	male	1971	1								1	55	N
1-15-A1	5	female	1955	1								1	55	N
1-15-A1	6	male	1972	1								1	55	N
1-15-A1	7	female	1958	0	4	2009	8	injury (not war)	N			1	55	N
1-15-A1	8	female	1960	1								1	55	N
1-15-A1	9	female	1962	1								1	55	N
1-15-A1	10	female	1964	1								1	55	N
1-15-A2	0	female	1984	1								1	27	N
1-15-A2	1	female	1945	0	8	2008	18	cancer/tumor	N			1	27	N
1-15-A2	2	male	1943	1								1	27	N
1-15-A2	3	female	1950	1								1	27	N
1-15-A3	0	male	1984	1								1	27	Y	5
1-15-A3	1	female	1980	1								1	27	Y	5
1-15-A3	2	male	1986	1								1	27	Y	5
1-15-A3	3	female	1982	1								1	27	Y	5
1-15-A3	4	male	1990	1								1	27	Y	5
1-15-A3	5	female	1983	0	10	2003	18	injury (war)	Y	gunshot	coalition forces	1	27	Y	5
1-15-A3	6	male	1996	1								1	27	Y	5
1-15-A3	7	female	1992	1								1	27	Y	5
1-16-A1	0	male	1954	1								1	57	N
1-16-A1	1	female	1935	0	6	2009	18	injury (not war)	N			1	57	N
1-16-A1	2	male	1942	1								1	57	N
1-16-A1	3	female	1937	1								1	57	N
1-16-A1	4	male	1940	1								1	57	N
1-16-A1	5	female	1946	0	5	1990	18	cancer/tumor	N			1	57	N
1-16-A1	6	male	1944	0	6	1977	18	injury (not war)	N			1	57	N
1-16-A1	7	female	1947	0	7	2010	18	injury (not war)	N			1	57	N
1-16-A1	8	female	1948	0	3	1973	18	injury (not war)	N			1	57	N
1-16-A1	9	female	1945	0	2	1990	9	injury (not war)	N			1	57	N
1-16-A1	10	female	1953	1								1	57	N
1-16-A2	0	female	1964	1								1	47	N
1-16-A2	1	female	1957	1								1	47	N
1-16-A2	2	male	1940	1								1	47	N
1-16-A2	3	female	1965	1								1	47	N
1-16-A2	4	male	1956	1								1	47	N
1-16-A2	5	female	1967	1								1	47	N
1-16-A2	6	male	1960	1								1	47	N
1-16-A2	7	female	1972	1								1	47	N
1-16-A2	8	male	1959	1								1	47	N
1-16-A2	9	female	1975	1								1	47	N
1-16-A3	0	male	1987	1								1	24	Y	2
1-16-A3	1	female	1940	1								1	24	Y	2
1-16-A3	2	male	1992	1								1	24	Y	2
1-16-A3	3	female	1998	1								1	24	Y	2
1-16-A3	4	male	1994	1								1	24	Y	2
1-16-A3	5	female	2000	1								1	24	Y	2
1-16-A3	6	female	2002	1								1	24	Y	2
1-16-A3	7	female	2004	1								1	24	Y	2
1-16-A3	8	female	1986	1								1	24	Y	2
1-16-A5	0	female	1993	1								1	18	N
1-16-A5	1	female	1997	1								1	18	N
1-16-A5	2	male	1997	1								1	18	N
1-16-A5	3	female	1995	1								1	18	N
1-16-A5	4	male	1999	1								1	18	N
1-17-A1	0	male	1954	1								1	57	N
1-17-A1	1	male	1940	1								1	57	N
1-17-A1	2	male	1942	1								1	57	N
1-17-A1	3	male	1944	1								1	57	N
1-17-A1	4	male	1946	0	4	2009	18	cardiovascular	N			1	57	N
1-17-A1	5	male	1948	0	6	2003	18	injury (not war)	N			1	57	N
1-17-A1	6	male	1950	1								1	57	N
1-17-A1	7	male	1952	1								1	57	N
1-17-A1	8	male	1953	1								1	57	N
1-17-A3	0	male	1983	1								1	28	Y	3
1-17-A3	1	female	1991	1								1	28	Y	3
1-17-A3	2	male	1984	1								1	28	Y	3
1-17-A3	3	female	1992	1								1	28	Y	3
1-17-A3	4	male	1993	1								1	28	Y	3
1-17-A3	5	female	2004	1								1	28	Y	3
1-17-A3	6	male	1997	1								1	28	Y	3
1-18-A1	0	male	1956	1								1	55	Y	2
1-18-A1	1	female	1969	1								1	55	Y	2
1-18-A1	2	male	1955	1								1	55	Y	2
1-18-A1	3	male	1973	1								1	55	Y	2
1-18-A2	0	female	1971	1								1	40	N
1-18-A2	1	female	1954	1								1	40	N
1-18-A2	2	male	1956	1								1	40	N
1-18-A2	3	female	1956	1								1	40	N
1-18-A2	4	male	1969	1								1	40	N
1-18-A2	5	female	1977	1								1	40	N
1-18-A2	6	male	1943	1								1	40	N
1-19-A2	0	female	1979	1								1	32	N
1-19-A2	1	female	1982	1								1	32	N
1-19-A2	2	male	1980	1								1	32	N
1-19-A2	3	female	1988	1								1	32	N
1-19-A2	4	male	1984	1								1	32	N
1-19-A2	5	male	1990	1								1	32	N
1-19-A2	6	male	1994	1								1	32	N
1-19-A2	7	male	1996	1								1	32	N
1-2-A1	0	male	1974	1								1	37	N
1-2-A1	1	female	1982	1								1	37	N
1-2-A1	2	male	1970	1								1	37	N
1-2-A1	3	female	1987	1								1	37	N
1-2-A1	4	male	1972	1								1	37	N
1-2-A1	5	male	1976	1								1	37	N
1-2-A1	6	male	1994	1								1	37	N
1-2-A2	0	female	1978	1								1	33	N
1-2-A2	1	female	1980	1								1	33	N
1-2-A2	2	male	1977	1								1	33	N
1-2-A2	3	male	1981	1								1	33	N
1-2-A2	4	male	1987	0		1987	18	neonatal causes	N			1	33	N
1-2-A2	5	male	1987	0		1987	18	neonatal causes	N			1	33	N
1-2-A2	6	male	1989	1								1	33	N
1-2-A2	7	male	1990	1								1	33	N
1-20-A1	0	male	1981	1								1	30	N
1-20-A1	1	female	1982	1								1	30	N
1-20-A1	2	male	1983	1								1	30	N
1-20-A1	3	female	1986	1								1	30	N
1-20-A2	0	female	1989	1								1	22	N
1-20-A2	1	female	1990	1								1	22	N
1-20-A2	2	male	1986	1								1	22	N
1-20-A2	3	female	1991	1								1	22	N
1-20-A2	4	male	1988	1								1	22	N
1-3-A1	0	male	1952	1								1	59	N
1-3-A1	1	female	1951	1								1	59	N
1-3-A1	2	male	1945	0	11	1991	10	cancer/tumor	N			1	59	N
1-3-A1	3	female	1954	1								1	59	N
1-3-A1	4	male	1948	0	2	2010	10	cancer/tumor	N			1	59	N
1-3-A1	5	male	1950	1								1	59	N
1-3-A1	6	male	1956	1								1	59	N
1-3-A2	0	female	1957	1								1	54	N
1-3-A3	0	male	1990	1								1	21	Y	2
1-3-A3	1	male	1991	1								1	21	Y	2
1-4-A2	0	male	1981	1								1	30	N
1-4-A2	1	female	1986	1								1	30	N
1-4-A2	2	male	1978	1								1	30	N
1-4-A2	3	female	1994	1								1	30	N
1-4-A2	4	male	1984	1								1	30	N
1-4-A2	5	female	1997	1								1	30	N
1-4-A2	6	male	1989	1								1	30	N
1-4-A2	7	female	1999	1								1	30	N
1-4-A2	8	male	1990	1								1	30	N
1-5-A2	0	female	1977	1								1	34	N
1-5-A2	1	female	1978	1								1	34	N
1-5-A2	2	male	1982	1								1	34	N
1-5-A2	3	female	1979	1								1	34	N
1-5-A2	4	male	1983	1								1	34	N
1-5-A2	5	female	1994	1								1	34	N
1-5-A2	6	male	1984	1								1	34	N
1-6-A1	0	male	1962	1								1	49	N
1-6-A1	1	female	1992	0	3	2008	18	cardiovascular	N			1	49	N
1-6-A2	0	female	1965	1								1	46	N
1-6-A2	1	female	1958	1								1	46	N
1-6-A2	2	male	1967	1								1	46	N
1-6-A2	3	female	1962	1								1	46	N
1-6-A2	4	male	1969	1								1	46	N
1-6-A2	5	female	1971	1								1	46	N
1-6-A2	6	male	1973	1								1	46	N
1-6-A2	7	male	1975	1								1	46	N
1-6-A2	8	male	1980	1								1	46	N
1-6-A3	0	male	1990	1								1	21	Y	2
1-6-A3	1	female	1984	1								1	21	Y	2
1-6-A3	2	female	1989	1								1	21	Y	2
1-6-A3	3	female	1992	1								1	21	Y	2
1-6-A3	4	female	1995	1								1	21	Y	2
1-6-A3	5	female	1999	1								1	21	Y	2
1-6-A3	6	female	2001	1								1	21	Y	2
1-6-A3	7	female	2002	1								1	21	Y	2
1-7-A1	0	male	1970	1								1	41	N
1-7-A1	1	female	1978	1								1	41	N
1-7-A1	2	male	1963	1								1	41	N
1-7-A1	3	female	1969	0	1	1972	9	injury (not war)	N			1	41	N
1-7-A1	4	male	1967	1								1	41	N
1-7-A1	5	female	1971	0	1	1972	9	diarrhea	N			1	41	N
1-7-A2	0	female	1978	1								1	33	N
1-7-A2	1	female	1980	1								1	33	N
1-7-A2	2	male	1982	1								1	33	N
1-7-A2	3	female	1986	1								1	33	N
1-7-A2	4	male	1984	1								1	33	N
1-7-A2	5	female	1987	1								1	33	N
1-7-A2	6	male	1994	1								1	33	N
1-7-A2	7	female	1991	1								1	33	N
1-7-A2	8	male	1999	1								1	33	N
1-7-A2	9	female	1998	1								1	33	N
1-7-A2	10	female	2002	1								1	33	N
1-8-A1	0	male	1943	1								1	68	N
1-8-A1	1	female	1946	1								1	68	N
1-8-A1	2	male	1942	1								1	68	N
1-8-A1	3	female	1954	1								1	68	N
1-8-A1	4	male	1947	1								1	68	N
1-8-A1	5	female	1959	1								1	68	N
1-8-A1	6	male	1961	1								1	68	N
1-8-A1	7	female	1964	1								1	68	N
1-8-A1	8	male	1968	1								1	68	N
1-8-A1	9	male	1956	0		1982	9	injury (not war)	N			1	68	N
1-8-A2	0	female	1956	1								1	55	N
1-8-A2	1	female	1949	1								1	55	N
1-8-A2	2	male	1961	1								1	55	N
1-8-A2	3	female	1950	1								1	55	N
1-8-A2	4	male	1962	1								1	55	N
1-8-A2	5	female	1951	1								1	55	N
1-8-A2	6	male	1963	1								1	55	N
1-8-A2	7	female	1954	1								1	55	N
1-8-A2	8	male	1968	1								1	55	N
1-8-A2	9	female	1955	0		1956	5	infection	N			1	55	N
1-8-A2	10	female	1956	0		1957	5	infection	N			1	55	N
1-8-A2	11	female	1958	1								1	55	N
1-8-A6	0	male	1990	1								1	21	Y	5
1-8-A6	1	female	1980	1								1	21	Y	5
1-8-A6	2	male	1974	1								1	21	Y	5
1-8-A6	3	female	1987	1								1	21	Y	5
1-8-A6	4	male	1979	1								1	21	Y	5
1-8-A6	5	female	1993	1								1	21	Y	5
1-8-A6	6	male	1981	1								1	21	Y	5
1-8-A6	7	male	1985	1								1	21	Y	5
1-9-A1	0	female	1940	1								1	71	Y	3
1-9-A1	1	female	1950	1								1	71	Y	3
1-9-A1	2	male	1934	0	1	1995	18	liver disease	N			1	71	Y	3
1-9-A1	3	female	1960	1								1	71	Y	3
1-9-A1	4	male	1952	0		1952	18	neonatal causes	N			1	71	Y	3
1-9-A1	5	female	1958	1								1	71	Y	3
1-9-A1	6	male	1953	0		1954	18	respiratory	N			1	71	Y	3
1-9-A1	7	male	1954	0		1955	18	diarrhea	N			1	71	Y	3
1-9-A1	8	male	1971	0		1986	2	injury (war)	Y	road accident that was war related	other	1	71	Y	3
1-9-A1	9	male	1955	0		1956	18	diarrhea	N			1	71	Y	3
1-9-A1	10	male	1972	1								1	71	Y	3
10-1-A1	0	male	1966	1								10	45	N
10-1-A1	1	female	1949	1								10	45	N
10-1-A1	2	male	1950	0	11	1988	2	injury (war)	Y	other explosion	criminals	10	45	N
10-1-A1	3	female	1954	1								10	45	N
10-1-A1	4	male	1951	1								10	45	N
10-1-A1	5	female	1956	1								10	45	N
10-1-A1	6	male	1959	1								10	45	N
10-1-A1	7	female	1952	1								10	45	N
10-1-A1	8	male	1962	1								10	45	N
10-1-A1	9	female	1964	1								10	45	N
10-1-A1	10	male	1967	1								10	45	N
10-1-A1	11	female	1970	1								10	45	N
10-1-A1	12	male	1975	1								10	45	N
10-1-A1	13	female	1960	1								10	45	N
10-1-A2	0	female	1974	1								10	37	N
10-1-A2	1	female	1975	1								10	37	N
10-1-A2	2	male	1969	1								10	37	N
10-1-A2	3	female	1980	1								10	37	N
10-1-A2	4	male	1970	1								10	37	N
10-1-A2	5	female	1987	1								10	37	N
10-1-A2	6	male	1972	1								10	37	N
10-1-A2	7	male	1983	1								10	37	N
10-11-A1	0	female	1972	1								10	39	N
10-11-A1	1	female	1970	1								10	39	N
10-11-A1	2	male	1965	1								10	39	N
10-11-A1	3	female	1977	1								10	39	N
10-11-A1	4	male	1973	1								10	39	N
10-11-A1	5	female	1991	1								10	39	N
10-11-A1	6	male	1975	1								10	39	N
10-11-A1	7	male	1981	1								10	39	N
10-11-A1	8	male	1983	1								10	39	N
10-12-A2	0	female	1985	1								10	26	N
10-12-A2	1	female	1968	1								10	26	N
10-12-A2	2	male	1972	1								10	26	N
10-12-A2	3	female	1970	1								10	26	N
10-12-A2	4	male	1973	1								10	26	N
10-12-A2	5	female	1975	1								10	26	N
10-12-A2	6	female	1980	1								10	26	N
10-13-A1	0	male	1965	1								10	46	N
10-13-A1	1	female	1960	1								10	46	N
10-13-A1	2	male	1963	1								10	46	N
10-13-A1	3	female	1968	1								10	46	N
10-13-A1	4	male	1969	1								10	46	N
10-13-A1	5	female	1977	1								10	46	N
10-13-A1	6	male	1969	1								10	46	N
10-13-A1	7	female	1974	1								10	46	N
10-13-A1	8	male	1975	1								10	46	N
10-13-A1	9	male	1973	1								10	46	N
10-13-A1	10	male	1971	1								10	46	N
10-13-A2	0	female	1974	1								10	37	N
10-13-A2	1	female	1964	1								10	37	N
10-13-A2	2	male	1960	0	6	1986	2	injury (war)	Y	other war injury	other	10	37	N
10-13-A2	3	female	1973	1								10	37	N
10-13-A2	4	male	1962	1								10	37	N
10-13-A2	5	female	1980	1								10	37	N
10-13-A2	6	male	1970	1								10	37	N
10-13-A2	7	female	1992	1								10	37	N
10-13-A2	8	male	1985	1								10	37	N
10-14-A1	0	male	1949	1								10	62	N
10-14-A1	1	female	1938	0	6	2000	16	cancer/tumor	N			10	62	N
10-14-A1	2	male	1940	0	7	2005	16	cancer/tumor	N			10	62	N
10-14-A1	3	female	1956	0	5	2004	16	cardiovascular	N			10	62	N
10-14-A1	4	male	1942	0	6	2006	16	cardiovascular	N			10	62	N
10-14-A1	5	female	1959	0	8	2010	16	cardiovascular	N			10	62	N
10-14-A1	6	male	1954	1								10	62	N
10-14-A2	0	female	1956	1								10	55	N
10-14-A2	1	female	1940	1								10	55	N
10-14-A2	2	male	1942	1								10	55	N
10-14-A2	3	female	1947	1								10	55	N
10-14-A2	4	male	1949	1								10	55	N
10-14-A2	5	female	1962	1								10	55	N
10-14-A2	6	male	1951	1								10	55	N
10-14-A2	7	male	1959	1								10	55	N
10-14-A2	8	male	1954	1								10	55	N
10-15-A1	0	male	1980	1								10	31	N
10-15-A1	1	female	1979	1								10	31	N
10-15-A1	2	male	1994	1								10	31	N
10-15-A1	3	female	1985	1								10	31	N
10-15-A1	4	male	1987	1								10	31	N
10-15-A2	0	female	1985	1								10	26	N
10-15-A2	1	female	1984	1								10	26	N
10-16-A2	0	female	1982	1								10	29	N
10-16-A2	1	female	1982	1								10	29	N
10-16-A2	2	male	1962	1								10	29	N
10-16-A2	3	female	1986	1								10	29	N
10-16-A2	4	male	1969	1								10	29	N
10-16-A2	5	female	1988	1								10	29	N
10-16-A2	6	male	1972	1								10	29	N
10-16-A2	7	female	1990	1								10	29	N
10-16-A2	8	male	1974	1								10	29	N
10-16-A2	9	male	1973	1								10	29	N
10-16-A2	10	male	1971	1								10	29	N
10-16-A2	11	male	1975	1								10	29	N
10-17-A1	0	male	1962	1								10	49	N
10-17-A1	1	female	1955	1								10	49	N
10-17-A1	2	female	1957	1								10	49	N
10-17-A1	3	female	1960	1								10	49	N
10-17-A1	4	female	1965	1								10	49	N
10-17-A2	0	female	1965	1								10	46	N
10-17-A2	1	female	1969	1								10	46	N
10-17-A2	2	male	1950	1								10	46	N
10-17-A2	3	female	1976	1								10	46	N
10-17-A2	4	male	1952	1								10	46	N
10-17-A2	5	male	1976	1								10	46	N
10-17-A2	6	male	1972	1								10	46	N
10-17-A2	7	male	1974	1								10	46	N
10-17-A2	8	male	1975	0	2	1993	16	cancer/tumor	N			10	46	N
10-17-A2	9	male	1968	0	6	1986	15	cardiovascular	N			10	46	N
10-18-A1	0	male	1973	1								10	38	N
10-18-A1	1	female	2004	1								10	38	N
10-18-A1	2	male	1974	1								10	38	N
10-18-A1	3	male	1975	1								10	38	N
10-18-A1	4	male	1976	1								10	38	N
10-18-A1	5	male	1980	0	6	2006	16	injury (war)	Y	don't know	militias	10	38	N
10-18-A2	0	female	1985	1								10	26	N
10-18-A2	1	female	1985	1								10	26	N
10-18-A2	2	male	1980	1								10	26	N
10-18-A2	3	male	1978	1								10	26	N
10-19-A1	0	male	1966	1								10	45	N
10-19-A1	1	female	1964	1								10	45	N
10-19-A1	2	male	1963	1								10	45	N
10-19-A1	3	female	1968	1								10	45	N
10-19-A1	4	female	1970	1								10	45	N
10-19-A2	0	female	1970	1								10	41	N
10-19-A2	1	female	1962	1								10	41	N
10-19-A2	2	female	1964	1								10	41	N
10-19-A2	3	female	1971	1								10	41	N
10-19-A2	4	female	1969	1								10	41	N
10-2-A1	0	female	1943	1								10	68	Y	2
10-2-A1	1	female	1946	1								10	68	Y	2
10-2-A1	2	male	1959	1								10	68	Y	2
10-2-A1	3	female	1948	0	10	2010	16	cardiovascular	N			10	68	Y	2
10-2-A1	4	male	1960	1								10	68	Y	2
10-2-A1	5	female	1960	1								10	68	Y	2
10-2-A1	6	male	1963	1								10	68	Y	2
10-2-A1	7	female	1962	1								10	68	Y	2
10-2-A1	8	male	1965	1								10	68	Y	2
10-2-A1	9	female	1964	1								10	68	Y	2
10-20-A1	0	male	1989	1								10	22	N
10-20-A1	1	female	1988	1								10	22	N
10-20-A1	2	male	1999	1								10	22	N
10-20-A1	3	female	1990	1								10	22	N
10-20-A1	4	female	1994	1								10	22	N
10-20-A1	5	female	2004	1								10	22	N
10-20-A2	0	female	1993	1								10	18	N
10-20-A2	1	female	2000	1								10	18	N
10-20-A2	2	male	2008	1								10	18	N
10-20-A2	3	male	2007	1								10	18	N
10-20-A2	4	male	2010	1								10	18	N
10-3-A1	0	male	1972	1								10	39	N
10-3-A1	1	female	1964	1								10	39	N
10-3-A1	2	male	1960	1								10	39	N
10-3-A1	3	female	1968	1								10	39	N
10-3-A1	4	male	1962	1								10	39	N
10-3-A2	0	female	1978	1								10	33	N
10-3-A2	1	female	1974	0	11	2005	9	cancer/tumor	N			10	33	N
10-3-A2	2	male	1977	1								10	33	N
10-3-A2	3	female	1976	1								10	33	N
10-3-A2	4	male	1982	0	7	2006	9	cardiovascular	N			10	33	N
10-3-A2	5	female	1984	1								10	33	N
10-4-A1	0	female	1953	1								10	58	N
10-4-A1	1	female	1948	1								10	58	N
10-4-A1	2	male	1950	1								10	58	N
10-4-A1	3	male	1953	0	7	1997	16	cancer/tumor	N			10	58	N
10-4-A2	0	male	1985	1								10	26	Y	2
10-4-A2	1	female	1983	1								10	26	Y	2
10-4-A2	2	male	1987	1								10	26	Y	2
10-5-A1	0	male	1978	1								10	33	N
10-5-A1	1	female	1968	1								10	33	N
10-5-A1	2	male	1969	1								10	33	N
10-5-A1	3	female	1974	1								10	33	N
10-5-A1	4	male	1971	1								10	33	N
10-5-A1	5	female	1981	1								10	33	N
10-5-A1	6	male	1984	1								10	33	N
10-5-A1	7	female	1987	1								10	33	N
10-5-A1	8	female	1990	1								10	33	N
10-5-A2	0	female	1987	1								10	24	N
10-5-A2	1	female	1964	1								10	24	N
10-5-A2	2	male	1962	1								10	24	N
10-5-A2	3	female	1965	1								10	24	N
10-5-A2	4	male	1968	1								10	24	N
10-5-A2	5	female	1970	1								10	24	N
10-5-A2	6	male	1976	1								10	24	N
10-6-A1	0	male	1962	1								10	49	N
10-6-A1	1	female	1960	1								10	49	N
10-6-A1	2	male	1969	1								10	49	N
10-6-A1	3	female	1966	1								10	49	N
10-6-A1	4	male	1972	1								10	49	N
10-6-A1	5	female	1970	1								10	49	N
10-6-A1	6	male	1954	1								10	49	N
10-6-A1	7	female	1975	1								10	49	N
10-6-A1	8	male	1978	1								10	49	N
10-6-A1	9	male	1973	1								10	49	N
10-6-A1	10	male	1965	1								10	49	N
10-6-A2	0	female	1962	1								10	49	N
10-6-A2	1	female	1958	1								10	49	N
10-6-A2	2	male	1943	1								10	49	N
10-6-A2	3	male	1945	1								10	49	N
10-6-A2	4	male	1962	0	12	1985	7	injury (war)	Y	other war injury	other	10	49	N
10-6-A2	5	male	1950	1								10	49	N
10-6-A2	6	male	1954	0	7	1995	16	kidney condition	N			10	49	N
10-6-A2	7	male	1949	1								10	49	N
10-6-A3	0	female	1990	1								10	21	Y	3
10-6-A3	1	female	1992	1								10	21	Y	3
10-6-A3	2	male	1992	1								10	21	Y	3
10-6-A3	3	male	1994	1								10	21	Y	3
10-6-A3	4	male	2003	1								10	21	Y	3
10-7-A1	0	female	1966	1								10	45	N
10-7-A1	1	female	1971	1								10	45	N
10-7-A1	2	male	1968	1								10	45	N
10-7-A1	3	female	1967	1								10	45	N
10-7-A1	4	male	1970	1								10	45	N
10-7-A1	5	male	1972	1								10	45	N
10-7-A1	6	male	1975	1								10	45	N
10-7-A1	7	male	1978	1								10	45	N
10-7-A1	8	male	1980	1								10	45	N
10-7-A2	0	male	1986	1								10	25	Y	3
10-7-A2	1	female	1982	1								10	25	Y	3
10-7-A2	2	male	1990	1								10	25	Y	3
10-7-A2	3	female	1980	1								10	25	Y	3
10-7-A2	4	male	1989	1								10	25	Y	3
10-7-A2	5	male	1995	1								10	25	Y	3
10-8-A1	0	male	1963	1								10	48	N
10-8-A1	1	female	1958	1								10	48	N
10-8-A1	2	male	1959	1								10	48	N
10-8-A1	3	female	1961	1								10	48	N
10-8-A1	4	male	1968	1								10	48	N
10-8-A2	0	female	1971	1								10	40	N
10-8-A2	1	female	1966	1								10	40	N
10-8-A2	2	male	1956	1								10	40	N
10-8-A2	3	female	1964	1								10	40	N
10-8-A2	4	male	1958	1								10	40	N
10-8-A2	5	female	1960	1								10	40	N
10-8-A2	6	male	1955	0	8	1982	11	injury (war)	Y	other war injury	other	10	40	N
10-8-A2	7	male	1957	0	9	1983	15	injury (war)	Y	other war injury	other	10	40	N
10-8-A2	8	male	1963	0	11	2004	16	lung disease	N			10	40	N
10-9-A1	0	male	1989	1								10	22	Y
10-9-A1	1	male	1990	1								10	22	Y
10-9-A1	2	male	1994	1								10	22	Y
10-9-A1	3	male	2002	1								10	22	Y
10-9-A2	0	female	1989	1								10	22	Y
10-9-A2	1	female	1990	1								10	22	Y
10-9-A2	2	male	2002	1								10	22	Y
10-9-A2	3	female	1986	1								10	22	Y
10-9-A2	4	female	1984	1								10	22	Y
10-9-A2	5	female	1985	1								10	22	Y
10-9-A2	6	female	1996	1								10	22	Y
109-1-A1	0	male	1953	1								109	58	N
109-1-A1	1	female	1952	1								109	58	N
109-1-A1	2	female	1954	1								109	58	N
109-1-A1	3	female	1948	0		2006	13	cardiovascular	N			109	58	N
109-1-A1	4	female	1955	1								109	58	N
109-1-A1	5	female	1959	1								109	58	N
109-1-A2	0	female	1965	1								109	46	N
109-1-A2	1	female	1964	1								109	46	N
109-1-A2	2	male	1961	0		1988	13	don't know	D			109	46	N
109-1-A2	3	female	1958	1								109	46	N
109-1-A2	4	male	1959	1								109	46	N
109-1-A2	5	female	1955	1								109	46	N
109-1-A2	6	female	1953	1								109	46	N
109-1-A3	0	male	1985	1								109	26	Y	3
109-1-A3	1	female	1987	1								109	26	Y	3
109-1-A3	2	male	2000	1								109	26	Y	3
109-1-A3	3	female	1988	1								109	26	Y	3
109-1-A3	4	male	1996	1								109	26	Y	3
109-1-A3	5	female	1995	1								109	26	Y	3
109-10-A1	0	male	1985	1								109	26	Y	1
109-10-A1	1	male	1980	1								109	26	Y	1
109-10-A1	2	male	1983	1								109	26	Y	1
109-10-A1	3	male	1989	1								109	26	Y	1
109-10-A2	0	female	1989	1								109	22	N
109-10-A2	1	female	1968	1								109	22	N
109-10-A2	2	male	1972	1								109	22	N
109-10-A2	3	female	1969	1								109	22	N
109-10-A2	4	male	1981	1								109	22	N
109-10-A2	5	female	1970	1								109	22	N
109-10-A2	6	male	1985	1								109	22	N
109-10-A2	7	female	1983	1								109	22	N
109-10-A2	8	female	1988	1								109	22	N
109-11-A1	0	male	1942	1								109	69	N
109-11-A1	1	female	1940	1								109	69	N
109-11-A1	2	male	1946	1								109	69	N
109-11-A1	3	female	1947	1								109	69	N
109-11-A1	4	male	1949	0		2008	13	injury (not war)	N			109	69	N
109-11-A2	0	female	1952	1								109	59	N
109-11-A2	1	female	1950	0		2001	9	cancer/tumor	N			109	59	N
109-11-A2	2	male	1956	1								109	59	N
109-11-A2	3	female	1954	1								109	59	N
109-11-A2	4	male	1960	1								109	59	N
109-11-A2	5	female	1951	1								109	59	N
109-11-A2	6	male	1961	2		1991	13	injury (war)	Y	other war injury	coalition forces	109	59	N
109-11-A2	7	female	1959	1								109	59	N
109-11-A3	0	male	1986	1								109	25	Y	2
109-11-A3	1	female	1991	1								109	25	Y	2
109-12-A1	0	male	1947	1								109	64	N
109-12-A1	1	female	1956	1								109	64	N
109-12-A1	2	male	1949	1								109	64	N
109-12-A1	3	female	1948	1								109	64	N
109-12-A1	4	male	1950	1								109	64	N
109-12-A1	5	male	1957	1								109	64	N
109-12-A2	0	female	1951	1								109	60	N
109-12-A2	1	female	1942	1								109	60	N
109-12-A2	2	male	1956	1								109	60	N
109-12-A2	3	female	1945	1								109	60	N
109-12-A2	4	male	1960	1								109	60	N
109-12-A2	5	female	1946	0		1972	13	cancer/tumor	N			109	60	N
109-12-A6	0	male	1989	1								109	22	Y	4
109-12-A6	1	female	1974	1								109	22	Y	4
109-12-A6	2	male	1986	1								109	22	Y	4
109-12-A6	3	female	1988	1								109	22	Y	4
109-13-A1	0	male	1978	1								109	33	N
109-13-A1	1	female	1969	1								109	33	N
109-13-A1	2	male	1970	1								109	33	N
109-13-A1	3	female	1987	1								109	33	N
109-13-A1	4	male	1972	1								109	33	N
109-13-A1	5	male	1976	1								109	33	N
109-13-A1	6	male	1982	1								109	33	N
109-13-A1	7	male	1991	1								109	33	N
109-13-A2	0	female	1981	1								109	30	N
109-13-A2	1	female	1970	1								109	30	N
109-13-A2	2	male	1979	1								109	30	N
109-13-A2	3	female	1972	1								109	30	N
109-13-A2	4	male	1986	1								109	30	N
109-13-A2	5	female	1974	1								109	30	N
109-13-A2	6	female	1971	1								109	30	N
109-13-A2	7	female	1978	0		1978	13	infection	N			109	30	N
109-14-A1	0	male	1945	1								109	66	N
109-14-A1	1	female	1940	0		2001	13	cardiovascular	N			109	66	N
109-14-A1	2	male	1930	0		2009	13	cardiovascular	N			109	66	N
109-14-A1	3	male	1932	0		2010	13	kidney condition	N			109	66	N
109-14-A1	4	male	1946	0		1996	13	cardiovascular	N			109	66	N
109-14-A2	0	female	1956	1								109	55	N
109-14-A2	1	female	1953	1								109	55	N
109-14-A2	2	male	1947	1								109	55	N
109-14-A2	3	female	1954	1								109	55	N
109-14-A2	4	male	1950	1								109	55	N
109-14-A2	5	female	1960	1								109	55	N
109-14-A2	6	male	1952	1								109	55	N
109-14-A2	7	male	1965	1								109	55	N
109-14-A3	0	male	1986	1								109	25	Y	6
109-14-A3	1	female	1971	1								109	25	Y	6
109-14-A3	2	male	1992	1								109	25	Y	6
109-14-A3	3	female	1974	1								109	25	Y	6
109-14-A3	4	female	1978	1								109	25	Y	6
109-14-A3	5	female	1989	1								109	25	Y	6
109-14-A3	6	female	1976	1								109	25	Y	6
109-14-A3	7	female	1980	1								109	25	Y	6
109-14-A3	8	female	1969	0		1994	13	kidney condition	N			109	25	Y	6
109-15-A1	0	male	1961	1								109	50	N
109-15-A1	1	female	1949	1								109	50	N
109-15-A1	2	male	1947	1								109	50	N
109-15-A1	3	female	1951	1								109	50	N
109-15-A1	4	male	1959	1								109	50	N
109-15-A1	5	female	1953	1								109	50	N
109-15-A1	6	female	1955	1								109	50	N
109-15-A2	0	female	1974	1								109	37	N
109-15-A2	1	female	1979	1								109	37	N
109-15-A2	2	male	1976	0		2006	13	injury (war)	Y	gunshot	militias	109	37	N
109-15-A2	3	female	1981	1								109	37	N
109-15-A2	4	male	1989	1								109	37	N
109-15-A2	5	female	1983	1								109	37	N
109-15-A2	6	female	1985	1								109	37	N
109-15-A2	7	female	1991	1								109	37	N
109-16-A1	0	male	1952	1								109	59	N
109-16-A1	1	female	1954	1								109	59	N
109-16-A1	2	male	1943	1								109	59	N
109-16-A1	3	female	1953	1								109	59	N
109-16-A1	4	male	1950	1								109	59	N
109-16-A1	5	female	1955	1								109	59	N
109-16-A1	6	male	1968	1								109	59	N
109-16-A1	7	female	1956	1								109	59	N
109-16-A1	8	male	1969	1								109	59	N
109-16-A1	9	female	1958	1								109	59	N
109-16-A1	10	male	1970	1								109	59	N
109-16-A1	11	female	1960	1								109	59	N
109-16-A1	12	male	1971	1								109	59	N
109-16-A1	13	male	1972	1								109	59	N
109-16-A2	0	female	1957	1								109	54	N
109-16-A2	1	female	1954	1								109	54	N
109-16-A2	2	male	1956	1								109	54	N
109-16-A2	3	female	1955	1								109	54	N
109-16-A2	4	male	1958	1								109	54	N
109-16-A2	5	female	1957	1								109	54	N
109-16-A2	6	male	1968	1								109	54	N
109-16-A2	7	female	1959	1								109	54	N
109-16-A3	0	male	1982	1								109	29	y
109-16-A3	1	female	1996	1								109	29	y
109-16-A3	2	male	1996	1								109	29	y
109-16-A3	3	female	2001	1								109	29	y
109-16-A4	0	female	1990	1								109	21	N
109-16-A4	1	female	1988	1								109	21	N
109-16-A4	2	male	1987	1								109	21	N
109-16-A4	3	female	2001	1								109	21	N
109-16-A5	0	female	1990	1								109	21	N
109-16-A5	1	female	1996	1								109	21	N
109-16-A5	2	male	1995	1								109	21	N
109-17-A1	0	male	1978	1								109	33	N
109-17-A1	1	female	1972	1								109	33	N
109-17-A1	2	male	1980	1								109	33	N
109-17-A1	3	female	1974	1								109	33	N
109-17-A1	4	male	1982	1								109	33	N
109-17-A1	5	male	1986	1								109	33	N
109-17-A2	0	female	1985	1								109	26	N
109-17-A2	1	male	1978	1								109	26	N
109-17-A2	2	male	1986	1								109	26	N
109-17-A2	3	male	1990	1								109	26	N
109-18-A1	0	male	1944	1								109	67	N
109-18-A1	1	female	1930	0		1932	4	infection	N			109	67	N
109-18-A1	2	male	1939	0		1990	4	injury (not war)	N			109	67	N
109-18-A1	3	female	1931	1								109	67	N
109-18-A1	4	male	1942	0		1942	4	don't know	N			109	67	N
109-18-A1	5	female	1932	0		1933	4	infection	N			109	67	N
109-18-A1	6	female	1934	0		1976	4	cancer/tumor	N			109	67	N
109-18-A1	7	female	1952	1								109	67	N
109-18-A2	0	female	1954	1								109	57	N
109-18-A2	1	female	1953	1								109	57	N
109-18-A2	2	male	1956	1								109	57	N
109-18-A2	3	female	1955	1								109	57	N
109-18-A2	4	male	1965	1								109	57	N
109-18-A2	5	female	1957	1								109	57	N
109-18-A2	6	female	1958	1								109	57	N
109-18-A2	7	female	1980	1								109	57	N
109-18-A2	8	female	1967	1								109	57	N
109-18-A3	0	male	1980	1								109	31	Y	3
109-18-A3	1	female	1972	1								109	31	Y	3
109-18-A3	2	male	1978	1								109	31	Y	3
109-18-A3	3	female	1974	1								109	31	Y	3
109-18-A3	4	male	1982	1								109	31	Y	3
109-18-A3	5	male	1986	1								109	31	Y	3
109-19-A1	0	male	1955	1								109	56	N
109-19-A1	1	female	1949	1								109	56	N
109-19-A1	2	male	1953	1								109	56	N
109-19-A1	3	male	1958	1								109	56	N
109-19-A2	0	female	1960	1								109	51	N
109-19-A2	1	female	1962	1								109	51	N
109-19-A2	2	male	1960	1								109	51	N
109-19-A2	3	female	1964	1								109	51	N
109-19-A2	4	male	1991	1								109	51	N
109-19-A2	5	female	1968	1								109	51	N
109-19-A2	6	male	1990	1								109	51	N
109-19-A2	7	female	1970	1								109	51	N
109-19-A3	0	male	1991	1								109	20	Y	4
109-19-A3	1	female	2002	1								109	20	Y	4
109-19-A3	2	male	1990	1								109	20	Y	4
109-19-A3	3	male	1985	1								109	20	Y	4
109-19-A3	4	male	1983	1								109	20	Y	4
109-19-A3	5	male	2005	1								109	20	Y	4
109-19-A7	0	female	1991	1								109	20	N
109-19-A7	1	male	1990	1								109	20	N
109-19-A7	2	male	1993	1								109	20	N
109-2-A1	0	male	1956	1								109	55	N
109-2-A1	1	female	1958	1								109	55	N
109-2-A1	2	male	1952	1								109	55	N
109-2-A1	3	male	1955	1								109	55	N
109-2-A1	4	male	1937	0		1991	10	injury (war)	Y	don't know	Iraq army	109	55	N
109-2-A2	0	female	1962	1								109	49	N
109-2-A2	1	female	1972	1								109	49	N
109-2-A2	2	male	1963	1								109	49	N
109-2-A2	3	female	1983	1								109	49	N
109-2-A2	4	male	1970	1								109	49	N
109-2-A2	5	female	1968	1								109	49	N
109-2-A2	6	male	1981	1								109	49	N
109-20-A1	0	male	1970	1								109	41	Y	8
109-20-A1	1	female	1979	1								109	41	Y	8
109-20-A1	2	male	1969	1								109	41	Y	8
109-20-A1	3	female	1974	1								109	41	Y	8
109-20-A1	4	male	1971	1								109	41	Y	8
109-20-A1	5	female	1981	1								109	41	Y	8
109-20-A1	6	male	1979	1								109	41	Y	8
109-20-A1	7	female	1991	1								109	41	Y	8
109-20-A1	8	male	1984	1								109	41	Y	8
109-20-A1	9	male	1989	1								109	41	Y	8
109-20-A6	0	female	1945	1								109	66	N
109-20-A6	1	female	1940	1								109	66	N
109-20-A6	2	male	1952	1								109	66	N
109-20-A6	3	female	1941	1								109	66	N
109-20-A6	4	male	1944	1								109	66	N
109-20-A6	5	female	1942	1								109	66	N
109-20-A6	6	male	1951	1								109	66	N
109-20-A6	7	female	1943	1								109	66	N
109-20-A6	8	female	1946	1								109	66	N
109-20-A6	9	female	1948	1								109	66	N
109-20-A6	10	female	1950	1								109	66	N
109-20-A7	0	female	1985	1								109	26	N
109-20-A7	1	female	1987	1								109	26	N
109-20-A7	2	male	1980	1								109	26	N
109-20-A7	3	female	1983	1								109	26	N
109-20-A7	4	male	1981	1								109	26	N
109-20-A7	5	male	1982	1								109	26	N
109-20-A7	6	male	1984	1								109	26	N
109-20-A7	7	male	1983	1								109	26	N
109-20-A8	0	female	1979	1								109	32	N
109-20-A8	1	female	1984	1								109	32	N
109-20-A8	2	male	1981	1								109	32	N
109-3-A1	0	male	1976	1								109	35	N
109-3-A1	1	female	1971	1								109	35	N
109-3-A1	2	male	1973	1								109	35	N
109-3-A1	3	female	1975	1								109	35	N
109-3-A1	4	male	1982	1								109	35	N
109-3-A1	5	female	1980	1								109	35	N
109-3-A1	6	female	1987	1								109	35	N
109-3-A1	7	female	1991	1								109	35	N
109-3-A1	8	female	1993	1								109	35	N
109-3-A2	0	female	1983	1								109	28	N
109-3-A2	1	female	1967	1								109	28	N
109-3-A2	2	male	1965	1								109	28	N
109-3-A2	3	female	1969	1								109	28	N
109-3-A2	4	male	1972	1								109	28	N
109-3-A2	5	female	1970	1								109	28	N
109-3-A2	6	male	1982	1								109	28	N
109-3-A2	7	female	1977	1								109	28	N
109-3-A2	8	female	1979	1								109	28	N
109-4-A1	0	male	1968	1								109	43	N
109-4-A1	1	female	1964	1								109	43	N
109-4-A1	2	male	1965	1								109	43	N
109-4-A1	3	female	1967	1								109	43	N
109-4-A1	4	male	1973	1								109	43	N
109-4-A1	5	female	1970	1								109	43	N
109-4-A1	6	male	1975	1								109	43	N
109-4-A2	0	female	1964	1								109	47	N
109-4-A2	1	female	1985	1								109	47	N
109-4-A2	2	male	1970	1								109	47	N
109-4-A2	3	female	1991	1								109	47	N
109-4-A2	4	male	1972	1								109	47	N
109-4-A2	5	male	1973	1								109	47	N
109-4-A2	6	male	1969	0		1971	13	don't know	N			109	47	N
109-5-A1	0	male	1942	1								109	69	N
109-5-A1	1	female	1954	1								109	69	N
109-5-A1	2	male	1940	1								109	69	N
109-5-A1	3	female	1956	1								109	69	N
109-5-A1	4	male	1946	1								109	69	N
109-5-A1	5	male	1951	1								109	69	N
109-5-A1	6	male	1953	1								109	69	N
109-5-A1	7	male	1967	1								109	69	N
109-5-A2	0	female	1951	1								109	60	N
109-5-A2	1	female	1968	1								109	60	N
109-5-A2	2	male	1958	1								109	60	N
109-5-A2	3	female	1967	1								109	60	N
109-5-A2	4	male	1970	1								109	60	N
109-5-A2	5	male	1953	0		1954	13	infection	N			109	60	N
109-5-A4	0	male	1993	1								109	18	Y	2
109-5-A4	1	female	1970	1								109	18	Y	2
109-5-A4	2	male	1975	1								109	18	Y	2
109-5-A4	3	female	1971	1								109	18	Y	2
109-5-A4	4	male	1980	1								109	18	Y	2
109-5-A4	5	female	1973	1								109	18	Y	2
109-5-A4	6	male	1986	1								109	18	Y	2
109-5-A4	7	female	1988	1								109	18	Y	2
109-5-A4	8	female	1994	1								109	18	Y	2
109-6-A1	0	male	1947	1								109	64	N
109-6-A1	1	female	1955	1								109	64	N
109-6-A1	2	male	1943	1								109	64	N
109-6-A1	3	female	1956	1								109	64	N
109-6-A1	4	male	1959	1								109	64	N
109-6-A1	5	female	1957	1								109	64	N
109-6-A1	6	male	1963	1								109	64	N
109-6-A1	7	female	1961	1								109	64	N
109-6-A1	8	male	1966	1								109	64	N
109-6-A1	9	female	1969	1								109	64	N
109-6-A1	10	male	1971	1								109	64	N
109-6-A1	11	female	1973	1								109	64	N
109-6-A1	12	female	1974	1								109	64	N
109-6-A2	0	female	1954	1								109	57	N
109-6-A2	1	female	1958	1								109	57	N
109-6-A2	2	male	1956	0		1991	13	injury (war)	Y	don't know	Iraq army	109	57	N
109-6-A2	3	female	1968	1								109	57	N
109-6-A2	4	male	1960	1								109	57	N
109-6-A2	5	male	1977	1								109	57	N
109-6-A2	6	male	1971	1								109	57	N
109-6-A4	0	male	1987	1								109	24	Y	2
109-6-A4	1	female	1976	1								109	24	Y	2
109-6-A4	2	male	1974	1								109	24	Y	2
109-6-A4	3	female	1978	1								109	24	Y	2
109-6-A4	4	male	1986	1								109	24	Y	2
109-6-A5	0	female	1987	1								109	24	N
109-6-A5	1	female	1985	1								109	24	N
109-6-A5	2	male	1980	1								109	24	N
109-6-A5	3	female	1982	1								109	24	N
109-6-A5	4	male	1990	1								109	24	N
109-6-A5	5	male	1992	1								109	24	N
109-7-A1	0	male	1974	1								109	37	Y	1
109-7-A1	1	female	1978	1								109	37	Y	1
109-7-A1	2	male	1972	1								109	37	Y	1
109-7-A1	3	female	1981	1								109	37	Y	1
109-7-A2	0	female	1972	1								109	39	N
109-7-A2	1	female	1975	1								109	39	N
109-7-A2	2	male	1973	1								109	39	N
109-7-A2	3	male	1978	1								109	39	N
109-7-A2	4	male	1981	1								109	39	N
109-7-A2	5	male	1983	1								109	39	N
109-7-A2	6	male	1986	1								109	39	N
109-8-A1	0	male	1967	1								109	44	N
109-8-A1	1	female	1959	1								109	44	N
109-8-A1	2	male	1973	0		2007	13	injury (not war)	N			109	44	N
109-8-A1	3	female	1964	1								109	44	N
109-8-A1	4	male	1961	1								109	44	N
109-8-A1	5	female	1968	1								109	44	N
109-8-A1	6	male	1970	1								109	44	N
109-8-A1	7	male	1965	1								109	44	N
109-8-A1	8	male	1978	1								109	44	N
109-8-A2	0	female	1972	1								109	39	N
109-8-A2	1	female	1968	1								109	39	N
109-8-A2	2	male	1964	1								109	39	N
109-8-A2	3	male	1966	0		2004	18	self-inflicted injury	N			109	39	N
109-8-A2	4	male	1970	1								109	39	N
109-8-A2	5	male	1972	1								109	39	N
109-8-A2	6	male	1978	1								109	39	N
109-9-A1	0	female	1952	1								109	59	N
109-9-A1	1	female	1953	1								109	59	N
109-9-A1	2	male	1955	1								109	59	N
109-9-A1	3	female	1960	1								109	59	N
109-9-A1	4	male	1956	1								109	59	N
109-9-A1	5	female	1962	1								109	59	N
109-9-A1	6	male	1959	1								109	59	N
109-9-A1	7	female	1970	1								109	59	N
109-9-A1	8	male	1967	1								109	59	N
109-9-A1	9	female	1972	1								109	59	N
109-9-A1	10	male	1973	1								109	59	N
109-9-A2	0	male	1982	1								109	29	Y	2
109-9-A2	1	male	1992	1								109	29	Y	2
109-9-A3	0	female	1990	1								109	21	N
109-9-A3	1	female	1980	1								109	21	N
109-9-A3	2	male	1985	1								109	21	N
109-9-A3	3	female	1984	0		1991	13	lung disease	N			109	21	N
109-9-A3	4	male	1967	1								109	21	N
109-9-A3	5	female	1988	0		1997	13	cardiovascular	N			109	21	N
109-9-A3	6	male	1960	1								109	21	N
109-9-A3	7	male	1961	1								109	21	N
109-9-A3	8	male	1974	1								109	21	N
109-9-A3	9	male	1979	1								109	21	N
11-1-A1	0	female	1967	1								11	44	N
11-1-A1	1	female	1960	1								11	44	N
11-1-A1	2	female	1955	0		1956	18	pre-term	N			11	44	N
11-10-A1	0	male	1983	1								11	28	N
11-10-A1	1	female	1974	1								11	28	N
11-10-A1	2	male	1972	1								11	28	N
11-10-A1	3	female	1976	1								11	28	N
11-10-A1	4	male	1977	1								11	28	N
11-10-A1	5	female	1991	1								11	28	N
11-10-A1	6	male	1978	1								11	28	N
11-10-A1	7	male	1980	1								11	28	N
11-10-A1	8	male	1986	1								11	28	N
11-10-A2	0	female	1982	1								11	29	N
11-10-A2	1	female	1978	1								11	29	N
11-10-A2	2	male	1984	1								11	29	N
11-10-A2	3	female	1980	1								11	29	N
11-10-A2	4	male	1991	1								11	29	N
11-10-A2	5	female	1987	1								11	29	N
11-10-A2	6	male	1993	1								11	29	N
11-10-A2	7	female	1989	1								11	29	N
11-10-A2	8	female	1995	1								11	29	N
11-10-A2	9	female	1999	1								11	29	N
11-10-A2	10	female	2002	1								11	29	N
11-11-A1	0	male	1976	1								11	35	N
11-11-A1	1	female	1970	1								11	35	N
11-11-A1	2	male	1991	1								11	35	N
11-11-A1	3	female	1975	1								11	35	N
11-11-A1	4	male	1985	1								11	35	N
11-11-A1	5	female	1979	1								11	35	N
11-11-A1	6	male	1987	1								11	35	N
11-11-A2	0	female	1989	1								11	22	N
11-11-A2	1	female	1979	1								11	22	N
11-11-A2	2	male	1988	1								11	22	N
11-11-A2	3	female	1985	1								11	22	N
11-11-A2	4	female	1980	1								11	22	N
11-11-A2	5	female	1987	1								11	22	N
11-12-A1	0	male	1945	1								11	66	N
11-12-A1	1	male	1940	1								11	66	N
11-12-A1	2	male	1946	1								11	66	N
11-12-A1	3	male	1950	1								11	66	N
11-12-A2	0	female	1950	1								11	61	N
11-12-A2	1	female	1955	0	4	2005	10	cardiovascular	N			11	61	N
11-12-A2	2	male	1952	0	3	1985	18	injury (war)	Y	gunshot	Iraq police (security forces)	11	61	N
11-12-A2	3	female	1956	0	3	2006	13		N			11	61	N
11-14-A2	0	female	1986	1								11	25	N
11-14-A2	1	female	1968	1								11	25	N
11-14-A2	2	male	1966	1								11	25	N
11-14-A2	3	female	1970	1								11	25	N
11-14-A2	4	male	1967	1								11	25	N
11-14-A2	5	female	1972	1								11	25	N
11-14-A2	6	male	1979	1								11	25	N
11-14-A2	7	female	1974	1								11	25	N
11-14-A2	8	male	1982	1								11	25	N
11-14-A2	9	female	1976	1								11	25	N
11-14-A2	10	female	1980	1								11	25	N
11-15-A1	0	male	1991	1								11	20	N
11-15-A1	1	female	1980	1								11	20	N
11-15-A1	2	male	1990	1								11	20	N
11-15-A1	3	female	1982	1								11	20	N
11-15-A1	4	male	1993	1								11	20	N
11-15-A1	5	female	1988	1								11	20	N
11-15-A1	6	male	1995	1								11	20	N
11-15-A1	7	female	2000	1								11	20	N
11-15-A1	8	male	2001	1								11	20	N
11-15-A1	9	female	2005	1								11	20	N
11-15-A1	10	female	2009	1								11	20	N
11-15-A2	0	female	1991	1								11	20	N
11-15-A2	1	female	1985	1								11	20	N
11-15-A2	2	male	1980	1								11	20	N
11-15-A2	3	female	1987	1								11	20	N
11-15-A2	4	male	1981	1								11	20	N
11-15-A2	5	female	1989	1								11	20	N
11-15-A2	6	male	1992	1								11	20	N
11-15-A2	7	female	1992	1								11	20	N
11-15-A2	8	male	1995	1								11	20	N
11-15-A2	9	male	1994	1								11	20	N
11-16-A1	0	male	1951	1								11	60	N
11-16-A1	1	female	1946	0	7	1985	18	cardiovascular	N			11	60	N
11-16-A1	2	male	1937	1								11	60	N
11-16-A1	3	female	1952	1								11	60	N
11-16-A2	0	female	1957	1								11	54	N
11-16-A2	1	female	1953	1								11	54	N
11-16-A2	2	male	1952	0	4	1983	2	injury (war)	Y	other war injury	other	11	54	N
11-16-A2	3	female	1960	1								11	54	N
11-16-A2	4	male	1956	1								11	54	N
11-16-A2	5	male	1959	1								11	54	N
11-16-A2	6	male	1961	1								11	54	N
11-16-A2	7	male	1968	1								11	54	N
11-16-A2	8	male	1968	1								11	54	N
11-16-A2	9	male	1971	1								11	54	N
11-16-A3	0	male	1979	1								11	32	Y	5
11-16-A3	1	female	1981	1								11	32	Y	5
11-16-A3	2	male	1981	1								11	32	Y	5
11-16-A3	3	female	1992	1								11	32	Y	5
11-16-A3	4	male	1986	1								11	32	Y	5
11-16-A3	5	male	1990	1								11	32	Y	5
11-16-A3	6	male	1990	1								11	32	Y	5
11-17-A2	0	female	1978	1								11	33	N
11-17-A2	1	male	1979	1								11	33	N
11-17-A2	2	male	1982	1								11	33	N
11-17-A2	3	male	1985	1								11	33	N
11-17-A2	4	male	1986	1								11	33	N
11-18-A1	0	male	1965	1								11	46	N
11-18-A1	1	female	1961	1								11	46	N
11-18-A1	2	male	1963	1								11	46	N
11-18-A1	3	female	1976	1								11	46	N
11-18-A1	4	male	1966	1								11	46	N
11-18-A1	5	female	1990	1								11	46	N
11-18-A1	6	male	1969	1								11	46	N
11-18-A1	7	male	1972	1								11	46	N
11-18-A1	8	male	1975	1								11	46	N
11-18-A1	9	male	1978	1								11	46	N
11-18-A2	0	female	1966	1								11	45	N
11-18-A2	1	female	1968	1								11	45	N
11-18-A2	2	male	1964	1								11	45	N
11-18-A2	3	female	1970	1								11	45	N
11-18-A2	4	male	1967	1								11	45	N
11-18-A2	5	female	1972	1								11	45	N
11-18-A2	6	female	1974	1								11	45	N
11-18-A2	7	female	1976	1								11	45	N
11-18-A3	0	male	1989	1								11	22	Y	1
11-18-A3	1	female	1997	1								11	22	Y	1
11-18-A3	2	male	1996	1								11	22	Y	1
11-18-A3	3	male	1999	1								11	22	Y	1
11-19-A1	0	male	1975	1								11	36	N
11-19-A1	1	female	1981	1								11	36	N
11-19-A1	2	male	1974	1								11	36	N
11-19-A1	3	female	1982	1								11	36	N
11-19-A1	4	male	1977	1								11	36	N
11-19-A1	5	female	1984	1								11	36	N
11-19-A1	6	male	1979	1								11	36	N
11-19-A1	7	male	1990	1								11	36	N
11-19-A2	0	female	1975	1								11	36	N
11-19-A2	1	female	1972	1								11	36	N
11-19-A2	2	male	1971	1								11	36	N
11-19-A2	3	female	1973	1								11	36	N
11-19-A2	4	male	1979	1								11	36	N
11-19-A2	5	female	1977	1								11	36	N
11-19-A2	6	female	1978	1								11	36	N
11-2-A1	0	male	1986	1								11	25	Y	1
11-2-A1	1	female	1988	1								11	25	Y	1
11-2-A1	2	male	1989	1								11	25	Y	1
11-2-A1	3	female	1992	1								11	25	Y	1
11-2-A1	4	male	1987	0	2	1987	9	diarrhea	N			11	25	Y	1
11-2-A1	5	female	1994	1								11	25	Y	1
11-2-A1	6	female	1997	1								11	25	Y	1
11-2-A1	7	female	1998	1								11	25	Y	1
11-2-A2	0	female	1984	1								11	27	N
11-2-A2	1	female	1968	1								11	27	N
11-2-A2	2	male	1964	1								11	27	N
11-2-A2	3	female	1971	1								11	27	N
11-2-A2	4	male	1965	1								11	27	N
11-2-A2	5	female	1973	1								11	27	N
11-2-A2	6	male	1967	1								11	27	N
11-2-A2	7	female	1975	1								11	27	N
11-2-A2	8	male	1976	1								11	27	N
11-2-A2	9	female	1978	1								11	27	N
11-2-A2	10	female	1982	0	7	1982	18	neonatal causes	N			11	27	N
11-20-A2	0	female	1972	1								11	39	N
11-20-A2	1	female	1976	1								11	39	N
11-20-A2	2	male	1974	1								11	39	N
11-20-A2	3	female	1980	1								11	39	N
11-20-A2	4	male	1979	1								11	39	N
11-20-A2	5	female	1983	1								11	39	N
11-3-A1	0	male	1979	1								11	32	Y	2
11-3-A1	1	female	1986	1								11	32	Y	2
11-3-A1	2	male	1982	1								11	32	Y	2
11-3-A1	3	male	1971	1								11	32	Y	2
11-3-A1	4	male	1968	1								11	32	Y	2
11-3-A2	0	female	1951	1								11	60	N
11-3-A2	1	female	1991	1								11	60	N
11-3-A2	2	male	1993	1								11	60	N
11-3-A2	3	female	1997	1								11	60	N
11-3-A2	4	male	1995	1								11	60	N
11-3-A2	5	female	2000	1								11	60	N
11-3-A2	6	male	2008	1								11	60	N
11-3-A4	0	female	1990	1								11	21	N
11-3-A4	1	female	2008	1								11	21	N
11-3-A4	2	male	1982	1								11	21	N
11-4-A1	0	male	1963	1								11	48	N
11-4-A1	1	female	1950	1								11	48	N
11-4-A1	2	male	1959	1								11	48	N
11-4-A1	3	female	1966	1								11	48	N
11-4-A1	4	male	1961	1								11	48	N
11-4-A1	5	female	1970	1								11	48	N
11-4-A1	6	male	1968	0	4	1986	2	injury (war)	Y	gunshot	other	11	48	N
11-4-A1	7	female	1972	1								11	48	N
11-4-A1	8	male	1979	1								11	48	N
11-4-A1	9	female	1978	1								11	48	N
11-4-A1	10	male	1980	1								11	48	N
11-4-A1	11	male	1982	1								11	48	N
11-4-A2	0	female	1972	1								11	39	N
11-4-A2	1	female	1975	1								11	39	N
11-4-A2	2	male	1970	1								11	39	N
11-4-A2	3	female	1978	1								11	39	N
11-4-A2	4	male	1982	0	3	2003	18	injury (war)	Y	airstrike	coalition forces	11	39	N
11-4-A2	5	female	1985	1								11	39	N
11-4-A2	6	female	1988	1								11	39	N
11-4-A2	7	female	1989	1								11	39	N
11-4-A2	8	female	1993	1								11	39	N
11-4-A3	0	male	1992	1								11	19	Y	1
11-4-A3	1	female	1994	1								11	19	Y	1
11-4-A3	2	male	2001	1								11	19	Y	1
11-4-A3	3	female	1997	1								11	19	Y	1
11-4-A3	4	male	2007	1								11	19	Y	1
11-5-A1	0	male	1986	1								11	25	Y	1
11-5-A1	1	female	1984	1								11	25	Y	1
11-5-A1	2	male	1985	1								11	25	Y	1
11-5-A2	0	female	1986	1								11	25	N
11-5-A2	1	female	1988	1								11	25	N
11-5-A2	2	male	1987	1								11	25	N
11-5-A2	3	female	1990	1								11	25	N
11-5-A2	4	male	1998	1								11	25	N
11-5-A2	5	female	2001	1								11	25	N
11-5-A2	6	male	1994	1								11	25	N
11-5-A2	7	male	1992	1								11	25	N
11-6-A1	0	female	1968	1								11	43	N
11-6-A1	1	female	1964	1								11	43	N
11-6-A1	2	male	1970	1								11	43	N
11-6-A1	3	male	1978	1								11	43	N
11-6-A1	4	male	1976	1								11	43	N
11-6-A1	5	male	1977	1								11	43	N
11-6-A2	0	male	1986	1								11	25	Y	1
11-6-A3	0	female	1991	1								11	20	N
11-6-A3	1	female	1980	1								11	20	N
11-6-A3	2	male	1990	1								11	20	N
11-6-A3	3	female	1982	1								11	20	N
11-6-A3	4	male	1989	1								11	20	N
11-6-A3	5	female	1986	1								11	20	N
11-6-A3	6	male	1999	1								11	20	N
11-6-A3	7	female	1988	1								11	20	N
11-6-A3	8	male	2001	1								11	20	N
11-7-A1	0	male	1971	1								11	40	Y	1
11-7-A1	1	female	1978	1								11	40	Y	1
11-7-A1	2	male	1973	1								11	40	Y	1
11-7-A1	3	female	1977	1								11	40	Y	1
11-7-A1	4	male	1982	1								11	40	Y	1
11-7-A1	5	male	1976	1								11	40	Y	1
11-7-A2	0	female	1981	1								11	30	N
11-7-A2	1	female	1983	1								11	30	N
11-7-A2	2	male	1985	1								11	30	N
11-7-A2	3	female	1995	1								11	30	N
11-7-A2	4	male	2001	1								11	30	N
11-7-A2	5	female	1997	1								11	30	N
11-7-A2	6	female	1999	1								11	30	N
11-8-A2	0	female	1976	1								11	35	N
11-8-A2	1	female	1973	1								11	35	N
11-8-A2	2	male	1970	1								11	35	N
11-8-A2	3	female	1978	1								11	35	N
11-8-A2	4	male	1984	1								11	35	N
11-8-A2	5	female	1981	1								11	35	N
11-9-A1	0	male	1950	1								11	61	N
11-9-A1	1	male	1961	1								11	61	N
11-9-A2	0	female	1953	1								11	58	N
11-9-A2	1	female	1959	1								11	58	N
11-9-A2	2	male	1948	1								11	58	N
11-9-A2	3	male	1951	1								11	58	N
11-9-A2	4	male	1965	1								11	58	N
11-9-A2	5	male	1963	1								11	58	N
11-9-A2	6	male	1957	1								11	58	N
11-9-A3	0	male	1976	1								11	35	Y	4
11-9-A3	1	female	1986	1								11	35	Y	4
11-9-A3	2	male	1975	1								11	35	Y	4
11-9-A3	3	male	1988	1								11	35	Y	4
11-9-A3	4	male	1990	1								11	35	Y	4
110-1-A1	0	male	1967	1								110	44	N
110-1-A1	1	female	1965	1								110	44	N
110-1-A1	2	male	1969	1								110	44	N
110-1-A1	3	female	1962	0		1963	15	don't know	N			110	44	N
110-1-A1	4	male	1972	1								110	44	N
110-1-A1	5	male	1974	1								110	44	N
110-1-A1	6	male	1964	0		1966	15	other (kids)	N			110	44	N
110-1-A2	0	female	1974	1								110	37	N
110-1-A2	1	female	1973	1								110	37	N
110-1-A2	2	male	1975	1								110	37	N
110-1-A2	3	female	1977	1								110	37	N
110-1-A2	4	male	1976	1								110	37	N
110-1-A2	5	female	1980	1								110	37	N
110-1-A2	6	male	1986	1								110	37	N
110-1-A2	7	female	1981	1								110	37	N
110-1-A2	8	female	1982	1								110	37	N
110-1-A2	9	female	1987	1								110	37	N
110-1-A2	10	female	1985	1								110	37	N
110-1-A2	11	female	1988	1								110	37	N
110-1-A2	12	female	1990	1					.			110	37	N
110-1-A3	0	female	1937	1								110	74	N
110-1-A3	1	female	1934	0	3	2008	15	lung disease	N			110	74	N
110-1-A3	2	male	1928	0	7	2006	2	cardiovascular	N			110	74	N
110-1-A3	3	male	1932	1								110	74	N
110-1-A3	4	male	1945	0	4	1983	15	kidney condition	N			110	74	N
110-1-A3	5	male	1967	1								110	74	N
110-10-A1	0	male	1977	1								110	34	N
110-10-A1	1	female	1970	1								110	34	N
110-10-A1	2	male	1969	1								110	34	N
110-10-A1	3	female	1974	1								110	34	N
110-10-A1	4	male	1973	1								110	34	N
110-10-A1	5	female	1978	1								110	34	N
110-10-A1	6	male	1975	1								110	34	N
110-10-A1	7	female	1980	1								110	34	N
110-10-A1	8	male	1982	1								110	34	N
110-10-A1	9	female	1981	1								110	34	N
110-10-A1	10	male	1984	1								110	34	N
110-10-A2	0	female	1982	1								110	29	N
110-10-A2	1	female	1963	1								110	29	N
110-10-A2	2	male	1960	1								110	29	N
110-10-A2	3	male	1962	1								110	29	N
110-10-A2	4	male	1964	1								110	29	N
110-10-A2	5	male	1968	1								110	29	N
110-10-A2	6	male	1970	1								110	29	N
110-10-A2	7	male	1972	1								110	29	N
110-11-A1	0	male	1950	1								110	61	N
110-11-A1	1	female	1930	0	7	2007	15	lung disease	N			110	61	N
110-11-A1	2	male	1936	1								110	61	N
110-11-A1	3	female	1932	1								110	61	N
110-11-A1	4	male	1946	0	4	2004	9	cardiovascular	N			110	61	N
110-11-A1	5	female	1935	0	4	1960	2	liver disease	N			110	61	N
110-11-A1	6	male	1948	1								110	61	N
110-11-A1	7	female	1939	0	6	1990	4	cardiovascular	N			110	61	N
110-11-A2	0	female	1960	1								110	51	N
110-11-A2	1	female	1949	0	6	2006	15	cancer/tumor	N			110	51	N
110-11-A2	2	male	1955	1								110	51	N
110-11-A2	3	female	1970	1								110	51	N
110-11-A2	4	male	1960	1								110	51	N
110-11-A2	5	female	1971	1								110	51	N
110-11-A2	6	male	1965	1								110	51	N
110-11-A2	7	female	1975	1								110	51	N
110-11-A2	8	male	1968	1								110	51	N
110-11-A2	9	female	1981	1								110	51	N
110-11-A2	10	male	1970	1								110	51	N
110-11-A2	11	female	1980	0	1	1982	2	lung disease	N			110	51	N
110-11-A2	12	male	1972	1								110	51	N
110-11-A4	0	male	1979	1								110	32	Y	2
110-11-A4	1	female	1977	1								110	32	Y	2
110-11-A4	2	male	1998	1								110	32	Y	2
110-11-A4	3	male	2001	1								110	32	Y	2
110-11-A5	0	female	1982	1								110	29	N
110-11-A5	1	female	1984	0	6	1993	9	other (kids)	N			110	29	N
110-11-A5	2	male	1970	1								110	29	N
110-11-A5	3	female	1979	1								110	29	N
110-11-A5	4	male	1975	1								110	29	N
110-11-A5	5	female	1980	1								110	29	N
110-11-A5	6	male	1990	1								110	29	N
110-11-A5	7	female	1986	1								110	29	N
110-12-A1	0	male	1963	1								110	48	N
110-12-A1	1	female	1955	1								110	48	N
110-12-A1	2	male	1961	0	1	1985	2	injury (war)	Y	airstrike	other	110	48	N
110-12-A1	3	female	1962	1								110	48	N
110-12-A1	4	male	1965	0	1	1985	2	injury (war)	Y	airstrike	other	110	48	N
110-12-A1	5	female	1948	1								110	48	N
110-12-A1	6	male	1953	0	4	2009	15	cardiovascular	N			110	48	N
110-12-A1	7	female	1950	1								110	48	N
110-12-A1	8	male	1970	1								110	48	N
110-12-A1	9	male	1947	1								110	48	N
110-12-A2	0	female	1965	1								110	46	N
110-12-A2	1	female	1947	1								110	46	N
110-12-A2	2	male	1961	1								110	46	N
110-12-A2	3	female	1948	1								110	46	N
110-12-A2	4	male	1971	1								110	46	N
110-12-A2	5	female	1968	1								110	46	N
110-12-A2	6	male	1972	1								110	46	N
110-12-A2	7	female	1969	1								110	46	N
110-12-A2	8	male	1975	1								110	46	N
110-12-A2	9	female	1970	1								110	46	N
110-12-A2	10	male	1970	1								110	46	N
110-12-A3	0	female	1989	1								110	22	Y	3
110-12-A3	1	female	1992	1								110	22	Y	3
110-12-A3	2	male	2001	1								110	22	Y	3
110-12-A3	3	male	1990	1								110	22	Y	3
110-13-A1	0	female	1963	1								110	48	N
110-13-A1	1	female	1938	1								110	48	N
110-13-A1	2	male	1940	0	6	1980	15	don't know	N			110	48	N
110-13-A1	3	female	1960	1								110	48	N
110-13-A1	4	male	1941	1								110	48	N
110-13-A1	5	female	1959	1								110	48	N
110-13-A1	6	male	1956	1								110	48	N
110-13-A1	7	male	1954	1								110	48	N
110-13-A3	0	female	1991	1								110	20	N
110-13-A3	1	female	1979	1								110	20	N
110-13-A3	2	male	1981	1								110	20	N
110-13-A3	3	female	1991	1								110	20	N
110-13-A3	4	male	1987	1								110	20	N
110-13-A3	5	male	1988	1								110	20	N
110-13-A3	6	male	1990	1								110	20	N
110-14-A1	0	male	1973	1								110	38	N
110-14-A1	1	female	1970	1								110	38	N
110-14-A1	2	male	1974	1								110	38	N
110-14-A1	3	female	1971	1								110	38	N
110-14-A1	4	male	1980	1								110	38	N
110-14-A1	5	female	1978	1								110	38	N
110-14-A1	6	male	1976	1								110	38	N
110-14-A1	7	female	1983	1								110	38	N
110-14-A1	8	male	1985	1								110	38	N
110-14-A1	9	male	1988	1								110	38	N
110-14-A2	0	female	1979	1								110	32	N
110-14-A2	1	female	1970	1								110	32	N
110-14-A2	2	male	1968	1								110	32	N
110-14-A2	3	female	1968	1								110	32	N
110-14-A2	4	male	1973	0	7	2006	9	injury (war)	Y	other war injury	criminals	110	32	N
110-14-A2	5	female	1972	1								110	32	N
110-14-A2	6	male	1988	1								110	32	N
110-15-A1	0	male	1942	1								110	69	N
110-15-A1	1	female	1940	0	6	1998	15	cardiovascular	N			110	69	N
110-15-A1	2	male	1942	1								110	69	N
110-15-A1	3	male	1944	1								110	69	N
110-15-A2	0	female	1951	1								110	60	N
110-15-A2	1	female	1954	1								110	60	N
110-15-A2	2	male	1956	1								110	60	N
110-15-A2	3	male	1960	1								110	60	N
110-15-A3	0	male	1974	1								110	37	Y	5
110-15-A3	1	male	1976	1								110	37	Y	5
110-15-A3	2	male	1980	1								110	37	Y	5
110-15-A3	3	male	1985	1								110	37	Y	5
110-15-A3	4	male	1988	1								110	37	Y	5
110-16-A1	0	male	1960	1								110	51	N
110-16-A1	1	female	1961	1								110	51	N
110-16-A1	2	male	1967	1								110	51	N
110-16-A1	3	female	1962	1								110	51	N
110-16-A1	4	male	1979	1								110	51	N
110-16-A1	5	female	1963	1								110	51	N
110-16-A1	6	male	1986	1								110	51	N
110-16-A1	7	female	1969	1								110	51	N
110-16-A1	8	female	1972	1								110	51	N
110-16-A1	9	female	1974	1								110	51	N
110-16-A2	0	female	1967	1								110	44	N
110-16-A2	1	female	1968	1								110	44	N
110-16-A2	2	male	1972	1								110	44	N
110-16-A2	3	female	1969	1								110	44	N
110-16-A2	4	female	1970	1								110	44	N
110-16-A3	0	male	1986	1								110	25	Y	3
110-16-A3	1	female	1999	1								110	25	Y	3
110-16-A3	2	male	1984	1								110	25	Y	3
110-16-A3	3	male	1989	1								110	25	Y	3
110-16-A3	4	male	1990	1								110	25	Y	3
110-16-A3	5	male	2004	1								110	25	Y	3
110-17-A2	0	female	1987	1								110	24	N
110-17-A2	1	female	1988	1								110	24	N
110-17-A2	2	female	1989	1								110	24	N
110-17-A2	3	female	1995	1								110	24	N
110-17-A2	4	female	2003	1								110	24	N
110-18-A1	0	male	1961	1								110	50	N
110-18-A1	1	female	1945	1								110	50	N
110-18-A1	2	male	1937	1								110	50	N
110-18-A1	3	female	1956	1								110	50	N
110-18-A1	4	male	1932	1								110	50	N
110-18-A1	5	female	1954	1								110	50	N
110-18-A1	6	male	1951	1								110	50	N
110-18-A1	7	male	1953	1								110	50	N
110-18-A1	8	male	1960	1								110	50	N
110-18-A1	9	male	1963	1								110	50	N
110-18-A2	0	female	1967	1								110	44	N
110-18-A2	1	female	1966	1								110	44	N
110-18-A2	2	male	1964	1								110	44	N
110-18-A2	3	female	1970	1								110	44	N
110-18-A2	4	male	1975	1								110	44	N
110-18-A2	5	female	1972	1								110	44	N
110-18-A3	0	male	1990	1								110	21	Y	2
110-18-A3	1	female	1991	1								110	21	Y	2
110-18-A3	2	male	2003	1								110	21	Y	2
110-18-A3	3	female	1996	1								110	21	Y	2
110-18-A3	4	female	1996	1								110	21	Y	2
110-19-A1	0	male	1945	1								110	66	N
110-19-A1	1	female	1958	1								110	66	N
110-19-A1	2	male	1964	1								110	66	N
110-19-A1	3	female	1980	1								110	66	N
110-19-A1	4	male	1967	1								110	66	N
110-19-A1	5	female	1978	1								110	66	N
110-19-A1	6	male	1969	1								110	66	N
110-19-A1	7	male	1976	1								110	66	N
110-19-A2	0	female	1949	1								110	62	N
110-19-A2	1	female	1961	1								110	62	N
110-19-A2	2	female	1964	1								110	62	N
110-19-A3	0	male	1976	1								110	35	Y	2
110-19-A3	1	male	1980	1								110	35	Y	2
110-19-A5	0	female	1988	1								110	23	N
110-19-A5	1	female	1990	1								110	23	N
110-19-A5	2	female	1994	1								110	23	N
110-19-A6	0	female	1985	1								110	26	N
110-19-A6	1	female	1986	1								110	26	N
110-19-A6	2	male	1984	1								110	26	N
110-19-A6	3	female	1988	1								110	26	N
110-2-A1	0	male	1932	1								110	79	Y	2
110-2-A1	1	female	1931	0	11	1996	15	cardiovascular	N			110	79	Y	2
110-2-A1	2	male	1930	0	1	2001	9	cancer/tumor	N			110	79	Y	2
110-2-A1	3	female	1940	1								110	79	Y	2
110-2-A1	4	male	1934	0		1985	12	injury (not war)	N			110	79	Y	2
110-2-A1	5	male	1947	0	2	2006	9	injury (war)	Y	car bomb	militias	110	79	Y	2
110-2-A1	6	male	1936	1								110	79	Y	2
110-2-A1	7	male	1938	1								110	79	Y	2
110-2-A2	0	female	1933	1								110	78	N
110-2-A2	1	female	1930	1								110	78	N
110-2-A2	2	male	1932	0	5	2002	2	cardiovascular	N			110	78	N
110-2-A2	3	male	1940	0	5	1968	2	cardiovascular	N			110	78	N
110-20-A2	0	female	1983	1								110	28	N
110-20-A2	1	female	1990	1								110	28	N
110-20-A2	2	male	1984	1								110	28	N
110-20-A2	3	female	1985	1								110	28	N
110-20-A2	4	male	1986	1								110	28	N
110-20-A2	5	male	1988	1								110	28	N
110-3-A1	0	male	1968	1								110	43	N
110-3-A1	1	female	1960	1								110	43	N
110-3-A1	2	male	1956	1								110	43	N
110-3-A1	3	female	1965	1								110	43	N
110-3-A1	4	male	1966	1								110	43	N
110-3-A1	5	female	1975	1								110	43	N
110-3-A1	6	male	1971	1								110	43	N
110-3-A2	0	female	1969	1								110	42	N
110-3-A2	1	female	1967	1								110	42	N
110-3-A2	2	male	1965	1								110	42	N
110-3-A2	3	male	1965	0	1	1991	2	injury (war)	Y	airstrike	coalition forces	110	42	N
110-4-A1	0	male	1972	1								110	39	N
110-4-A1	1	female	1987	1								110	39	N
110-4-A1	2	male	1973	1								110	39	N
110-4-A1	3	male	1977	1								110	39	N
110-4-A1	4	male	1978	1								110	39	N
110-4-A1	5	male	1983	1								110	39	N
110-4-A1	6	male	1986	1								110	39	N
110-4-A2	0	female	1983	1								110	28	N
110-4-A2	1	female	1981	1								110	28	N
110-4-A2	2	male	1985	1								110	28	N
110-4-A2	3	female	1991	1								110	28	N
110-4-A2	4	male	1987	1								110	28	N
110-4-A2	5	male	1994	1								110	28	N
110-4-A2	6	male	1996	1								110	28	N
110-5-A2	0	female	1970	1								110	41	N
110-5-A2	1	female	1969	1								110	41	N
110-5-A2	2	male	1966	0	2	1983	2	injury (war)	Y	gunshot	other	110	41	N
110-5-A2	3	female	1971	1								110	41	N
110-5-A2	4	male	1968	1								110	41	N
110-5-A2	5	male	1972	0	8	1993	15	injury (not war)	N			110	41	N
110-6-A1	0	male	1947	1								110	64	N
110-6-A1	1	female	1945	1								110	64	N
110-6-A1	2	male	1955	1								110	64	N
110-6-A1	3	female	1949	1								110	64	N
110-6-A1	4	female	1950	1								110	64	N
110-6-A1	5	female	1952	1								110	64	N
110-6-A2	0	female	1945	1								110	66	N
110-6-A2	1	female	1937	0	1	2009	9	cardiovascular	N			110	66	N
110-6-A2	2	male	1935	0	8	2009	15	cancer/tumor	N			110	66	N
110-6-A2	3	female	1942	1								110	66	N
110-6-A2	4	male	1943	1								110	66	N
110-6-A2	5	female	1945	1								110	66	N
110-6-A2	6	female	1947	1								110	66	N
110-6-A2	7	female	1948	1								110	66	N
110-6-A3	0	male	1975	1								110	36	Y	5
110-6-A3	1	female	1970	1								110	36	Y	5
110-6-A3	2	male	1969	0	2	1991	15	injury (war)	Y	airstrike	coalition forces	110	36	Y	5
110-6-A3	3	female	1973	1								110	36	Y	5
110-6-A3	4	male	1971	1								110	36	Y	5
110-6-A3	5	male	1977	1								110	36	Y	5
110-6-A3	6	male	1978	1								110	36	Y	5
110-6-A3	7	male	1981	1								110	36	Y	5
110-6-A3	8	male	1986	1								110	36	Y	5
110-6-A3	9	male	1991	1								110	36	Y	5
110-7-A2	0	female	1978	1								110	33	N
110-7-A2	1	female	1966	1								110	33	N
110-7-A2	2	male	1965	1								110	33	N
110-7-A2	3	female	1971	1								110	33	N
110-7-A2	4	male	1967	1								110	33	N
110-7-A2	5	female	1973	1								110	33	N
110-7-A2	6	male	1969	0		1991	2	don't know	Y	don't know	other	110	33	N
110-7-A2	7	female	1975	1								110	33	N
110-7-A2	8	male	1978	1								110	33	N
110-8-A2	0	female	1982	1								110	29	N
110-8-A2	1	female	1981	1								110	29	N
110-8-A2	2	male	1977	0	6	2007	15	injury (war)	Y	gunshot	militias	110	29	N
110-8-A2	3	male	1978	1								110	29	N
110-8-A2	4	male	1991	1								110	29	N
110-8-A2	5	male	2000	1								110	29	N
110-9-A1	0	male	1968	1								110	43	N
110-9-A1	1	female	1982	1								110	43	N
110-9-A1	2	male	1967	1								110	43	N
110-9-A1	3	male	1974	1								110	43	N
110-9-A1	4	male	1975	1								110	43	N
110-9-A1	5	male	1976	1								110	43	N
110-9-A1	6	male	1983	1								110	43	N
110-9-A2	0	female	1968	1								110	43	N
110-9-A2	1	female	1967	1								110	43	N
110-9-A2	2	male	1972	1								110	43	N
110-9-A2	3	female	1974	1								110	43	N
110-9-A2	4	male	1976	1								110	43	N
110-9-A2	5	female	1970	1								110	43	N
110-9-A2	6	male	1987	1								110	43	N
110-9-A2	7	female	1985	1								110	43	N
12-1-A1	0	male	1962	1								12	49	N
12-1-A1	1	female	1965	1								12	49	N
12-1-A1	2	male	1957	1								12	49	N
12-1-A1	3	female	1964	1								12	49	N
12-1-A1	4	male	1968	1								12	49	N
12-1-A1	5	male	1973	1								12	49	N
12-1-A2	0	female	1962	1								12	49	N
12-1-A2	1	female	1955	1								12	49	N
12-1-A2	2	male	1969	1								12	49	N
12-1-A2	3	female	1958	0	9	2000	7	cardiovascular	N			12	49	N
12-1-A2	4	female	1963	1								12	49	N
12-1-A2	5	female	1965	1								12	49	N
12-1-A2	6	female	1968	1								12	49	N
12-10-A2	0	female	1973	1								12	38	N
12-10-A2	1	female	1972	1								12	38	N
12-10-A2	2	male	1978	1								12	38	N
12-10-A2	3	female	1975	1								12	38	N
12-10-A2	4	male	1981	1								12	38	N
12-11-A1	0	male	1930	1								12	81	N
12-11-A1	1	female	1937	1								12	81	N
12-11-A1	2	male	1945	1								12	81	N
12-11-A1	3	female	1940	1								12	81	N
12-11-A1	4	male	1936	1								12	81	N
12-11-A1	5	male	1929	1								12	81	N
12-11-A2	0	female	1940	1								12	71	N
12-12-A1	0	male	1954	1								12	57	N
12-12-A1	1	female	1953	1								12	57	N
12-12-A1	2	male	1968	1								12	57	N
12-12-A1	3	female	1959	1								12	57	N
12-12-A1	4	male	1972	1								12	57	N
12-12-A1	5	female	1966	1								12	57	N
12-12-A1	6	male	1976	1								12	57	N
12-12-A1	7	female	1974	1								12	57	N
12-12-A1	8	female	1979	1								12	57	N
12-12-A2	0	female	1962	1								12	49	N
12-12-A2	1	female	1944	0	3	1962	7	injury (not war)	N			12	49	N
12-12-A2	2	male	1946	1								12	49	N
12-12-A2	3	female	1945	1								12	49	N
12-12-A2	4	male	1957	1								12	49	N
12-12-A2	5	female	1963	1								12	49	N
12-12-A2	6	male	1959	1								12	49	N
12-12-A2	7	male	1953	1								12	49	N
12-12-A3	0	male	1977	1								12	34	Y	4
12-12-A3	1	female	1990	1								12	34	Y	4
12-12-A3	2	male	1986	1								12	34	Y	4
12-12-A3	3	female	1985	1								12	34	Y	4
12-13-A1	0	female	1937	1								12	74	N
12-13-A1	1	male	1930	0	3	1993	7	liver disease	N			12	74	N
12-13-A2	0	male	1961	1								12	50	N
12-13-A2	1	female	1952	1								12	50	N
12-13-A2	2	male	1956	1								12	50	N
12-13-A2	3	female	1957	1								12	50	N
12-13-A2	4	male	1959	1								12	50	N
12-13-A2	5	female	1966	1								12	50	N
12-13-A2	6	male	1970	1								12	50	N
12-14-A1	0	male	1953	1								12	58	N
12-14-A1	1	female	1951	1								12	58	N
12-14-A1	2	male	1950	1								12	58	N
12-14-A1	3	female	1960	1								12	58	N
12-14-A1	4	male	1959	1								12	58	N
12-14-A1	5	female	1967	1								12	58	N
12-14-A1	6	male	1963	1								12	58	N
12-14-A1	7	female	1976	1								12	58	N
12-14-A1	8	male	1966	1								12	58	N
12-14-A1	9	male	1969	1								12	58	N
12-14-A1	10	male	1952	0	1	1953	7	infection	N			12	58	N
12-14-A2	0	female	1962	1								12	49	N
12-14-A2	1	female	1965	1								12	49	N
12-14-A2	2	male	1963	1								12	49	N
12-14-A2	3	female	1967	1								12	49	N
12-14-A2	4	male	1969	1								12	49	N
12-14-A2	5	male	1971	0	6	1971	7	neonatal causes	N			12	49	N
12-14-A2	6	male	1973	1								12	49	N
12-14-A3	0	male	1988	1								12	23	Y	2
12-14-A3	1	female	1993	1								12	23	Y	2
12-14-A3	2	female	2001									12	23	Y	2
12-15-A1	0	male	1956	1								12	55	N
12-15-A1	1	female	1930	1								12	55	N
12-15-A1	2	male	1932	0	12	2011	21	lung disease	N			12	55	N
12-15-A1	3	female	1937	0	5	1995	6	liver disease	N			12	55	N
12-15-A1	4	male	1939	0	6	1963	14	injury (not war)	N			12	55	N
12-15-A1	5	female	1948	1								12	55	N
12-15-A1	6	male	1950	1								12	55	N
12-15-A2	0	female	1950	1								12	61	N
12-16-A1	0	female	1933	1								12	78	N
12-16-A1	1	male	1919	0	6	1961	14	cancer/tumor	N			12	78	N
12-16-A1	2	male	1921	0	7	1964	7	cardiovascular	N			12	78	N
12-16-A1	3	male	1925	0	8	1992	17	injury (not war)	N			12	78	N
12-16-A1	4	male	1931	0	8	1995	7	cardiovascular	N			12	78	N
12-16-A1	5	male	1935	1								12	78	N
12-17-A1	0	male	1934	1								12	77	N
12-17-A1	1	female	1927	0	12	2008	7	cardiovascular	N			12	77	N
12-17-A1	2	male	1934	0	12	1985	21	cardiovascular	N			12	77	N
12-17-A2	0	female	1952	1								12	59	N
12-17-A2	1	female	1951	1								12	59	N
12-17-A3	0	male	1969	1								12	42	Y	5
12-17-A3	1	female	1971	1								12	42	Y	5
12-17-A3	2	male	1975	1								12	42	Y	5
12-17-A3	3	female	1977	1								12	42	Y	5
12-17-A3	4	male	1980	1								12	42	Y	5
12-18-A1	0	male	1928	1								12	83	N
12-18-A1	1	female	1935	1								12	83	N
12-18-A1	2	male	1929	1								12	83	N
12-18-A1	3	female	1941	1								12	83	N
12-18-A1	4	male	1940	1								12	83	N
12-18-A1	5	male	1942	1								12	83	N
12-18-A2	0	female	1936	1								12	75	N
12-18-A2	1	female	1921	0	1	1946	7	liver disease	N			12	75	N
12-18-A2	2	male	1921	1								12	75	N
12-18-A2	3	female	1923	0	7	2009	7	cardiovascular	N			12	75	N
12-18-A2	4	male	1925	0	3	1960	7	self-inflicted injury	N			12	75	N
12-18-A2	5	male	1927	0	7	1996	7	cardiovascular	N			12	75	N
12-18-A2	6	male	1929	1								12	75	N
12-19-A1	0	male	1963	1								12	48	N
12-19-A1	1	male	1964	1								12	48	N
12-19-A1	2	male	1969	1								12	48	N
12-19-A2	0	female	1968	1								12	43	N
12-19-A2	1	female	1961	0	3	1988	7	injury (war)	Y	other war injury	Iraq army	12	43	N
12-19-A2	2	male	1962	1								12	43	N
12-19-A2	3	female	1963	0	3	1988	7	injury (war)	Y	other war injury	Iraq army	12	43	N
12-19-A2	4	male	1966	0	3	1988	7	injury (war)	Y	other war injury	Iraq army	12	43	N
12-19-A2	5	female	1964	1								12	43	N
12-19-A2	6	male	1972	0	7	1996	6	injury (not war)	N			12	43	N
12-19-A2	7	female	1969	0	3	1988	7	injury (war)	Y	other war injury	Iraq army	12	43	N
12-19-A2	8	male	1978	0	3	1988	7	injury (war)	Y	other war injury	Iraq army	12	43	N
12-19-A2	9	male	1980									12	43	N
12-19-A3	0	male	1988	1								12	23	Y	2
12-19-A3	1	female	1992	1								12	23	Y	2
12-2-A1	0	male	1969	1								12	42	N
12-2-A1	1	female	1971	1								12	42	N
12-2-A1	2	male	1962	1								12	42	N
12-2-A1	3	female	1977	1								12	42	N
12-2-A1	4	male	1967	1								12	42	N
12-2-A1	5	female	1979	1								12	42	N
12-2-A1	6	male	1974	1								12	42	N
12-2-A1	7	female	1968	0	1	1970	14	pre-term	N			12	42	N
12-2-A1	8	male	1980	0	7	1994	14	injury (not war)	N			12	42	N
12-2-A1	9	female	1969	0	6	1969	14	neonatal causes	N			12	42	N
12-2-A1	10	male	1960	0	1	1961	14	pre-term	N			12	42	N
12-2-A1	11	female	1970	0	7	1970	14	respiratory	N			12	42	N
12-2-A2	0	female	1979	1								12	32	N
12-2-A2	1	female	1974	1								12	32	N
12-2-A2	2	male	1981	1								12	32	N
12-2-A2	3	female	1977	1								12	32	N
12-2-A2	4	male	1982	1								12	32	N
12-2-A2	5	female	1985	1								12	32	N
12-2-A2	6	male	1986	1								12	32	N
12-2-A2	7	female	1989	1								12	32	N
12-2-A2	8	male	1980	0	3	1980	7	neonatal causes	N			12	32	N
12-2-A2	9	female	1991	1								12	32	N
12-2-A2	10	male	1978	0	6	1978	7	neonatal causes	N			12	32	N
12-2-A3	0	female	1944	1								12	67	N
12-20-A1	0	male	1967	1								12	44	N
12-20-A1	1	female	1964	1								12	44	N
12-20-A1	2	male	1960	1								12	44	N
12-20-A1	3	female	1976	1								12	44	N
12-20-A1	4	male	1969	1								12	44	N
12-20-A1	5	female	1983	1								12	44	N
12-20-A1	6	male	1972	1								12	44	N
12-20-A1	7	male	1974	1								12	44	N
12-20-A1	8	male	1978	1								12	44	N
12-20-A2	0	female	1971	1								12	40	N
12-20-A2	1	female	1970	0	6	1970	7	neonatal causes	N			12	40	N
12-20-A2	2	male	1974	1								12	40	N
12-20-A2	3	female	1973	1								12	40	N
12-20-A2	4	male	1982	1								12	40	N
12-20-A2	5	female	1983	1								12	40	N
12-20-A2	6	male	1991	1								12	40	N
12-20-A2	7	female	1979	1								12	40	N
12-20-A2	8	male	1993	1								12	40	N
12-20-A2	9	female	1993	1								12	40	N
12-20-A2	10	male	1996	1								12	40	N
12-3-A1	0	male	1970	1								12	41	N
12-3-A1	1	female	1951	1								12	41	N
12-3-A1	2	male	1950	1								12	41	N
12-3-A1	3	female	1966	1								12	41	N
12-3-A1	4	male	1962	1								12	41	N
12-3-A1	5	female	1965	1								12	41	N
12-3-A1	6	male	1964	1								12	41	N
12-3-A1	7	female	1972	1								12	41	N
12-3-A1	8	male	1963	1								12	41	N
12-3-A1	9	male	1975	1								12	41	N
12-3-A2	0	female	1972	1								12	39	N
12-3-A2	1	female	1968	1								12	39	N
12-3-A2	2	male	1971	1								12	39	N
12-3-A2	3	female	1975	1								12	39	N
12-3-A2	4	male	1988	1								12	39	N
12-3-A2	5	female	1978	1								12	39	N
12-3-A2	6	female	1980	1								12	39	N
12-3-A2	7	female	1981	1								12	39	N
12-3-A3	0	female	1993	1								12	18	Y	1
12-3-A3	1	male	1995	1								12	18	Y	1
12-3-A3	2	male	2001	1								12	18	Y	1
12-3-A3	3	male	2004	1								12	18	Y	1
12-4-A1	0	male	1970	1								12	41	N
12-4-A1	1	female	1966	1								12	41	N
12-4-A1	2	male	1968	1								12	41	N
12-4-A1	3	female	1969	1								12	41	N
12-4-A1	4	male	1976	1								12	41	N
12-4-A1	5	female	1977	1								12	41	N
12-4-A1	6	male	1980	1								12	41	N
12-4-A1	7	female	1979	1								12	41	N
12-4-A1	8	female	1984	1								12	41	N
12-4-A2	0	female	1971	1								12	40	N
12-5-A1	0	male	1947	1								12	64	N
12-5-A1	1	female	1946	1								12	64	N
12-5-A1	2	male	1955	1								12	64	N
12-5-A1	3	female	1950	1								12	64	N
12-5-A1	4	female	1959	1								12	64	N
12-5-A2	0	female	1964	1								12	47	N
12-5-A2	1	female	1952	1								12	47	N
12-5-A2	2	male	1947	1								12	47	N
12-5-A2	3	female	1958	1								12	47	N
12-5-A2	4	male	1955	1								12	47	N
12-6-A1	0	male	1960	1								12	51	N
12-6-A1	1	female	1943	1								12	51	N
12-6-A1	2	male	1942	1								12	51	N
12-6-A1	3	female	1952	1								12	51	N
12-6-A1	4	male	1944	0	7	1997	7	cardiovascular	N			12	51	N
12-6-A1	5	female	1957	1								12	51	N
12-6-A1	6	male	1950	1								12	51	N
12-6-A1	7	female	1968	1								12	51	N
12-6-A1	8	male	1956	1								12	51	N
12-6-A1	9	male	1961	1								12	51	N
12-6-A1	10	male	1963	0	7	1995	7	injury (not war)	N			12	51	N
12-6-A2	0	female	1969	1								12	42	N
12-6-A2	1	female	1963	1								12	42	N
12-6-A2	2	male	1961	1								12	42	N
12-6-A2	3	female	1971	1								12	42	N
12-6-A2	4	male	1965	1								12	42	N
12-6-A2	5	female	1973	1								12	42	N
12-6-A2	6	male	1966	1								12	42	N
12-6-A2	7	female	1975	1								12	42	N
12-6-A2	8	male	1967	0	7	1987	7	injury (war)	Y	gunshot	Iraq police (security forces)	12	42	N
12-6-A3	0	female	1991	1								12	20	Y	1
12-6-A3	1	female	1994	1								12	20	Y	1
12-6-A3	2	female	1999	1								12	20	Y	1
12-6-A3	3	female	2004	1								12	20	Y	1
12-8-A1	0	male	1943	1								12	68	N
12-8-A1	1	female	1940	1								12	68	N
12-8-A1	2	male	1938	1								12	68	N
12-8-A1	3	female	1945	1								12	68	N
12-8-A2	0	female	1943	1								12	68	N
12-8-A2	1	female	1941	1								12	68	N
12-8-A2	2	male	1944	1								12	68	N
12-9-A1	0	male	1956	1								12	55	N
12-9-A1	1	female	1953	1								12	55	N
12-9-A1	2	female	1954	1								12	55	N
12-9-A1	3	female	1955	1								12	55	N
12-9-A2	0	female	1956	1								12	55	N
12-9-A2	1	female	1952	1								12	55	N
12-9-A2	2	female	1953	1								12	55	N
12-9-A2	3	female	1954	1								12	55	N
12-9-A3	0	female	1988	1								12	23	Y	3
12-9-A3	1	female	1983	1								12	23	Y	3
12-9-A3	2	male	1995	1								12	23	Y	3
12-9-A3	3	female	1985	1								12	23	Y	3
12-9-A3	4	male	1997	1								12	23	Y	3
12-9-A3	5	female	1986	1								12	23	Y	3
12-9-A3	6	female	1991	1								12	23	Y	3
12-9-A3	7	female	1993	1								12	23	Y	3
12-9-A3	8	female	1995	1								12	23	Y	3
13-1-A1	0	male	1948	1								13	63	N
13-1-A1	1	female	1951	1								13	63	N
13-1-A1	2	male	1945	0		2006	8	don't know	N			13	63	N
13-1-A1	3	female	1953	1								13	63	N
13-1-A1	4	male	1943	1								13	63	N
13-1-A1	5	female	1942	1								13	63	N
13-1-A1	6	male	1956	1								13	63	N
13-1-A1	7	female	1948	1								13	63	N
13-1-A1	8	male	1939	1								13	63	N
13-1-A1	9	male	1970	1								13	63	N
13-1-A2	0	female	1950	1								13	61	N
13-1-A2	1	female	1948	1								13	61	N
13-1-A2	2	male	1935	1								13	61	N
13-1-A2	3	female	1945	1								13	61	N
13-1-A2	4	male	1958	1								13	61	N
13-1-A2	5	female	1946	1								13	61	N
13-1-A2	6	male	1953	1								13	61	N
13-1-A3	0	male	1987	1								13	24	Y	3
13-1-A3	1	female	1977	1								13	24	Y	3
13-1-A3	2	male	1982	0		2003	8	self-inflicted injury	N			13	24	Y	3
13-1-A3	3	female	1979	1								13	24	Y	3
13-1-A3	4	male	1992	1								13	24	Y	3
13-1-A3	5	female	1981	1								13	24	Y	3
13-1-A3	6	female	1983	1								13	24	Y	3
13-1-A3	7	female	1990	1								13	24	Y	3
13-10-A1	0	female	1953	1								13	58	N
13-10-A1	1	female	1960	1								13	58	N
13-10-A1	2	male	1970	0		1991	4	injury (war)	Y	gunshot	Iraq army	13	58	N
13-10-A1	3	female	1955	1								13	58	N
13-10-A1	4	male	1973	1								13	58	N
13-10-A2	0	male	1989	1								13	22	N
13-10-A2	1	female	1994	1								13	22	N
13-10-A2	2	male	1998	1								13	22	N
13-10-A3	0	female	1991	1								13	20	N
13-10-A3	1	female	1970	0		2000	8	respiratory	N			13	20	N
13-10-A3	2	male	1977	1								13	20	N
13-10-A3	3	female	1984	1								13	20	N
13-10-A3	4	male	1988	1								13	20	N
13-10-A3	5	female	1995	1								13	20	N
13-11-A1	0	male	1968	1								13	43	N
13-11-A1	1	female	1970	1								13	43	N
13-11-A1	2	male	1964	1								13	43	N
13-11-A1	3	male	1965	1								13	43	N
13-11-A1	4	male	1973	1								13	43	N
13-11-A1	5	male	1977	1								13	43	N
13-11-A1	6	male	1982	1								13	43	N
13-11-A1	7	male	1972	0		2004	8	injury (war)	Y	gunshot	militias	13	43	N
13-11-A1	8	male	1971	1								13	43	N
13-11-A2	0	female	1970	1								13	41	N
13-11-A2	1	female	1960	1								13	41	N
13-11-A2	2	male	1965	1								13	41	N
13-11-A2	3	female	1963	1								13	41	N
13-11-A2	4	male	1967	1								13	41	N
13-11-A2	5	male	1969	1								13	41	N
13-12-A1	0	male	1964	1								13	47	N
13-12-A2	0	female	1967	1								13	44	N
13-12-A2	1	female	1960	1								13	44	N
13-12-A2	2	male	1955	1								13	44	N
13-12-A2	3	female	1963	1								13	44	N
13-12-A2	4	male	1958	1								13	44	N
13-12-A2	5	female	1965	1								13	44	N
13-12-A2	6	male	1961	1								13	44	N
13-13-A1	0	male	1962	1								13	49	N
13-13-A1	1	female	1960	1								13	49	N
13-13-A1	2	male	1964	1								13	49	N
13-13-A1	3	female	1964	1								13	49	N
13-13-A1	4	male	1967	1								13	49	N
13-13-A1	5	female	1968	1								13	49	N
13-13-A1	6	male	1974	1								13	49	N
13-13-A1	7	female	1973	1								13	49	N
13-13-A1	8	male	1984	1								13	49	N
13-13-A2	0	female	1967	1								13	44	N
13-13-A2	1	female	1952	1								13	44	N
13-13-A2	2	male	1951	1								13	44	N
13-13-A2	3	female	1954	1								13	44	N
13-13-A2	4	male	1960	1								13	44	N
13-13-A2	5	female	1962	1								13	44	N
13-13-A2	6	male	1961	1								13	44	N
13-13-A2	7	female	1964	1								13	44	N
13-13-A2	8	male	1973	1								13	44	N
13-13-A2	9	female	1965	1								13	44	N
13-13-A2	10	male	1957	0		1984	15	injury (war)	Y	other explosion	other	13	44	N
13-13-A2	11	female	1968	1								13	44	N
13-13-A2	12	male	1952	0		1979	9	cancer/tumor	N			13	44	N
13-13-A2	13	female	1973	1								13	44	N
13-13-A3	0	female	1991	1								13	20	Y	2
13-13-A3	1	female	1994	1								13	20	Y	2
13-13-A3	2	male	1993	1								13	20	Y	2
13-13-A3	3	male	2005	1								13	20	Y	2
13-14-A1	0	female	1963	1								13	48	N
13-14-A1	1	female	1952	1								13	48	N
13-14-A1	2	male	1957	0		1982	15	injury (war)	Y	gunshot	other	13	48	N
13-14-A1	3	female	1955	1								13	48	N
13-14-A1	4	male	1954	0		1978	8	cancer/tumor	N			13	48	N
13-14-A1	5	female	1959	1								13	48	N
13-14-A1	6	male	1950	1								13	48	N
13-14-A1	7	female	1964	1								13	48	N
13-14-A1	8	male	1961	1								13	48	N
13-14-A1	9	female	1966	1								13	48	N
13-14-A1	10	male	1960	1								13	48	N
13-14-A1	11	female	1968	1								13	48	N
13-14-A1	12	male	1970	1								13	48	N
13-14-A1	13	female	1972	1								13	48	N
13-15-A1	0	male	1964	1								13	47	N
13-15-A1	1	female	1970	1								13	47	N
13-15-A1	2	male	1963	1								13	47	N
13-15-A1	3	female	1976	1								13	47	N
13-15-A1	4	male	1965	1								13	47	N
13-15-A1	5	female	1982	1								13	47	N
13-15-A1	6	male	1969	1								13	47	N
13-15-A1	7	male	1973	1								13	47	N
13-15-A2	0	female	1968	1								13	43	N
13-15-A2	1	female	1964	1								13	43	N
13-15-A2	2	male	1976	1								13	43	N
13-15-A2	3	female	1965	1								13	43	N
13-15-A2	4	male	1970	1								13	43	N
13-15-A2	5	female	1967	1								13	43	N
13-15-A2	6	male	1980	1								13	43	N
13-15-A2	7	female	1992	1								13	43	N
13-15-A2	8	male	1982	1								13	43	N
13-15-A3	0	male	1991	1								13	20	Y	1
13-15-A3	1	female	1993	1								13	20	Y	1
13-15-A3	2	male	1997	1								13	20	Y	1
13-15-A3	3	female	2003	1								13	20	Y	1
13-16-A1	0	male	1941	1								13	70	N
13-16-A1	1	female	1950	1								13	70	N
13-16-A1	2	male	1970	1								13	70	N
13-16-A1	3	female	1960	1								13	70	N
13-16-A1	4	male	1955	1								13	70	N
13-16-A2	0	female	1951	1								13	60	N
13-16-A2	1	female	1966	1								13	60	N
13-16-A2	2	male	1951	1								13	60	N
13-16-A2	3	female	1961	1								13	60	N
13-16-A2	4	male	1954	1								13	60	N
13-16-A2	5	male	1930	0		2004	8	cardiovascular	N			13	60	N
13-17-A1	0	male	1981	1								13	30	N
13-17-A1	1	female	1970	1								13	30	N
13-17-A1	2	male	1966	1								13	30	N
13-17-A1	3	female	1972	1								13	30	N
13-17-A1	4	male	1980	1								13	30	N
13-17-A1	5	female	1974	1								13	30	N
13-17-A1	6	male	1983	0	3	2009	8	other (adults)	N			13	30	N
13-17-A1	7	female	1976	1								13	30	N
13-17-A1	8	female	1978	1								13	30	N
13-17-A1	9	female	1987	1								13	30	N
13-17-A2	0	female	1984	1								13	27	N
13-17-A2	1	female	1981	1								13	27	N
13-17-A2	2	male	1983	1								13	27	N
13-17-A2	3	male	1985	1								13	27	N
13-17-A2	4	male	1986	1								13	27	N
13-18-A1	0	female	1950	1								13	61	N
13-18-A1	1	female	1945	1								13	61	N
13-18-A1	2	male	1954	1								13	61	N
13-18-A1	3	female	1946	1								13	61	N
13-18-A1	4	male	1949	1								13	61	N
13-18-A1	5	female	1952	1								13	61	N
13-18-A1	6	male	1942	1								13	61	N
13-18-A1	7	male	1939	0		2005	8	cardiovascular	N			13	61	N
13-18-A2	0	female	1969	1								13	42	Y	2
13-18-A2	1	female	1986	1								13	42	Y	2
13-18-A2	2	male	1990	1								13	42	Y	2
13-18-A2	3	female	1988	1								13	42	Y	2
13-18-A2	4	female	1989	1								13	42	Y	2
13-18-A2	5	female	1991	1								13	42	Y	2
13-19-A1	0	male	1976	1								13	35	Y	5
13-19-A1	1	female	1980	1								13	35	Y	5
13-19-A1	2	male	1985	1								13	35	Y	5
13-19-A1	3	female	1981	1								13	35	Y	5
13-19-A1	4	female	1983	1								13	35	Y	5
13-19-A2	0	female	1959	1								13	52	N
13-19-A2	1	female	1948	1								13	52	N
13-19-A2	2	male	1957	1								13	52	N
13-19-A2	3	female	1950	1								13	52	N
13-2-A2	0	female	1993	1								13	18	N
13-2-A2	1	female	1992	1								13	18	N
13-2-A2	2	male	1990	1								13	18	N
13-2-A2	3	female	2000	1								13	18	N
13-2-A2	4	male	1987	1								13	18	N
13-2-A2	5	male	1997	1								13	18	N
13-20-A1	0	male	1972	1								13	39	Y	5
13-20-A1	1	female	1965	1								13	39	Y	5
13-20-A1	2	male	1976	1								13	39	Y	5
13-20-A1	3	female	1967	1								13	39	Y	5
13-20-A1	4	male	1981	1								13	39	Y	5
13-20-A1	5	female	1969	1								13	39	Y	5
13-20-A1	6	male	1983	1								13	39	Y	5
13-20-A1	7	female	1971	1								13	39	Y	5
13-20-A1	8	female	1973	1								13	39	Y	5
13-20-A1	9	female	1975	1								13	39	Y	5
13-20-A1	10	female	1977	1								13	39	Y	5
13-20-A1	11	female	1984	1								13	39	Y	5
13-20-A1	12	female	1986						.			13	39	Y	5
13-20-A2	0	female	1951	1								13	60	N
13-20-A2	1	female	1948	0		1996	8	don't know	N			13	60	N
13-20-A2	2	male	1947	0		2005	8	don't know	N			13	60	N
13-20-A2	3	female	1949	0		2008	13	don't know	N			13	60	N
13-20-A2	4	male	1951	0		1994	8	injury (war)	Y	gunshot	Iraq police (security forces)	13	60	N
13-20-A2	5	female	1950	1								13	60	N
13-20-A2	6	male	1952	1								13	60	N
13-20-A7	0	female	1982	1								13	29	N
13-20-A7	1	female	1993	1								13	29	N
13-20-A7	2	male	1980	1								13	29	N
13-20-A7	3	female	2006	1								13	29	N
13-20-A7	4	male	1990	1								13	29	N
13-20-A7	5	male	1991	1								13	29	N
13-20-A7	6	male	1992	1								13	29	N
13-20-A7	7	male	2000	1								13	29	N
13-3-A1	0	female	1943	1								13	68	N
13-3-A1	1	male	1939	0	6	2003	8	cancer/tumor	N			13	68	N
13-3-A1	2	male	1945	0	2	2010	8	cardiovascular	N			13	68	N
13-3-A2	0	female	1971	1								13	40	Y	2
13-3-A2	1	female	1973	1								13	40	Y	2
13-3-A2	2	male	1967	1								13	40	Y	2
13-3-A2	3	female	1973	1								13	40	Y	2
13-3-A2	4	male	1966	0	5	1966	8	pre-term	N			13	40	Y	2
13-4-A1	0	male	1939	1								13	72	N
13-4-A1	1	female	1937	0	10	2008	8	cardiovascular	N			13	72	N
13-4-A1	2	male	1932	0		1977	8	injury (not war)	N			13	72	N
13-4-A1	3	female	1935	1								13	72	N
13-4-A1	4	male	1934	0		1993	9	don't know	N			13	72	N
[truncated: 27,516 more rows]
