# Supplementary material for: The violent death toll from the Iraq War: 2003–2023
Source: PLoS One. 2024 Feb 27;19(2):e0297895. doi: 10.1371/journal.pone.0297895 (PMC10898744; doi:10.1371/journal.pone.0297895)
Supplement: S1 Data — (ZIP) [file pone.0297895.s001.zip › IRQ_adm0-fgdc.xml]

<?xml version="1.0" encoding="UTF-8"?>
<metadata>
  <idinfo>
    <citation>
      <citeinfo>
        <origin/>
        <origin/>
        <pubdate>20151101</pubdate>
        <title>Boundary, Iraq, 2015</title>
        <edition>2.8</edition>
        <geoform>vector digital data</geoform>
        <pubinfo>
          <pubplace/>
          <publish>University of California, Berkeley. Museum of Vertebrate Zoology</publish>
        </pubinfo>
        <othercit>These data were retrieved from &lt;&lt;http://www.gadm.org&gt;&gt; on December 1, 2017.</othercit>
        <onlink>http://purl.stanford.edu/pc284dt8747</onlink>
        <lworkcit>
          <citeinfo>
            <title>Global administrative areas</title>
          </citeinfo>
        </lworkcit>
      </citeinfo>
    </citation>
    <descript>
      <abstract>This polygon shapefile contains the boundary of Iraq (adm0). This layer is part of the Global Administrative Areas 2015 (v2.8) dataset.</abstract>
    </descript>
    <status>
      <progress>Complete</progress>
      <update>Unknown</update>
    </status>
    <spdom>
      <bounding>
        <westbc>38.796837</westbc>
        <eastbc>48.568558</eastbc>
        <northbc>37.378040</northbc>
        <southbc>28.986952</southbc>
      </bounding>
    </spdom>
    <keywords>
      <theme>
        <themekt>lcsh</themekt>
        <themekey>Administrative and political divisions</themekey>
      </theme>
      <theme>
        <themekt>ISO 19115 Topic Categories</themekt>
        <themekey>boundaries</themekey>
      </theme>
      <place>
        <placekt>geonames</placekt>
        <placekey>Iraq</placekey>
      </place>
    </keywords>
    <accconst>Attribution 3.0 Unported. You must give appropriate credit, provide a link to the license, and indicate if changes were made. You may do so in any reasonable manner, but not in any way that suggests the licensor endorses you or your use.</accconst>
    <useconst>None</useconst>
    <ptcontac>
      <cntinfo>
        <cntorgp>
          <cntorg>University of Minnesota. Institute on the Environment</cntorg>
        </cntorgp>
        <cntaddr>
          <addrtype>unknown</addrtype>
          <city>St. Paul</city>
          <state>MN</state>
          <country>US</country>
        </cntaddr>
        <cntemail>earthstat.data@gmail.com</cntemail>
      </cntinfo>
    </ptcontac>
    <datacred>Hijmans, R. and University of California, Berkeley, Museum of Vertebrate Zoology. (2015). Boundary, Iraq, 2015. UC Berkeley, Museum of Vertebrate Zoology. Available at: http://purl.stanford.edu/pc284dt8747</datacred>
    <native> Version 6.2 (Build 9200) ; Esri ArcGIS 10.4.1.5686</native>
  </idinfo>
  <spdoinfo>
    <direct>Vector</direct>
    <ptvctinf>
      <sdtsterm>
        <sdtstype>GT-polygon composed of chains</sdtstype>
        <ptvctcnt>1</ptvctcnt>
      </sdtsterm>
    </ptvctinf>
  </spdoinfo>
  <eainfo>
    <detailed>
      <enttyp>
        <enttypl>IRQ_adm0</enttypl>
      </enttyp>
      <attr>
        <attrlabl>FID</attrlabl>
        <attrdef>Internal feature number.</attrdef>
        <attrdefs>Esri</attrdefs>
        <attrdomv>
          <udom>Sequential unique whole numbers that are automatically generated.</udom>
        </attrdomv>
      </attr>
      <attr>
        <attrlabl>Shape</attrlabl>
        <attrdef>Feature geometry.</attrdef>
        <attrdefs>Esri</attrdefs>
        <attrdomv>
          <udom>Coordinates defining the features.</udom>
        </attrdomv>
      </attr>
      <attr>
        <attrlabl>ID_0</attrlabl>
      </attr>
      <attr>
        <attrlabl>ISO</attrlabl>
      </attr>
      <attr>
        <attrlabl>NAME_ENGLI</attrlabl>
      </attr>
      <attr>
        <attrlabl>NAME_ISO</attrlabl>
      </attr>
      <attr>
        <attrlabl>NAME_FAO</attrlabl>
      </attr>
      <attr>
        <attrlabl>NAME_LOCAL</attrlabl>
      </attr>
      <attr>
        <attrlabl>NAME_OBSOL</attrlabl>
      </attr>
      <attr>
        <attrlabl>NAME_VARIA</attrlabl>
      </attr>
      <attr>
        <attrlabl>NAME_NONLA</attrlabl>
      </attr>
      <attr>
        <attrlabl>NAME_FRENC</attrlabl>
      </attr>
      <attr>
        <attrlabl>NAME_SPANI</attrlabl>
      </attr>
      <attr>
        <attrlabl>NAME_RUSSI</attrlabl>
      </attr>
      <attr>
        <attrlabl>NAME_ARABI</attrlabl>
      </attr>
      <attr>
        <attrlabl>NAME_CHINE</attrlabl>
      </attr>
      <attr>
        <attrlabl>WASPARTOF</attrlabl>
      </attr>
      <attr>
        <attrlabl>CONTAINS</attrlabl>
      </attr>
      <attr>
        <attrlabl>SOVEREIGN</attrlabl>
      </attr>
      <attr>
        <attrlabl>ISO2</attrlabl>
      </attr>
      <attr>
        <attrlabl>WWW</attrlabl>
      </attr>
      <attr>
        <attrlabl>FIPS</attrlabl>
      </attr>
      <attr>
        <attrlabl>ISON</attrlabl>
      </attr>
      <attr>
        <attrlabl>VALIDFR</attrlabl>
      </attr>
      <attr>
        <attrlabl>VALIDTO</attrlabl>
      </attr>
      <attr>
        <attrlabl>POP2000</attrlabl>
      </attr>
      <attr>
        <attrlabl>SQKM</attrlabl>
      </attr>
      <attr>
        <attrlabl>POPSQKM</attrlabl>
      </attr>
      <attr>
        <attrlabl>UNREGION1</attrlabl>
      </attr>
      <attr>
        <attrlabl>UNREGION2</attrlabl>
      </attr>
      <attr>
        <attrlabl>DEVELOPING</attrlabl>
      </attr>
      <attr>
        <attrlabl>CIS</attrlabl>
      </attr>
      <attr>
        <attrlabl>Transition</attrlabl>
      </attr>
      <attr>
        <attrlabl>OECD</attrlabl>
      </attr>
      <attr>
        <attrlabl>WBREGION</attrlabl>
      </attr>
      <attr>
        <attrlabl>WBINCOME</attrlabl>
      </attr>
      <attr>
        <attrlabl>WBDEBT</attrlabl>
      </attr>
      <attr>
        <attrlabl>WBOTHER</attrlabl>
      </attr>
      <attr>
        <attrlabl>CEEAC</attrlabl>
      </attr>
      <attr>
        <attrlabl>CEMAC</attrlabl>
      </attr>
      <attr>
        <attrlabl>CEPLG</attrlabl>
      </attr>
      <attr>
        <attrlabl>COMESA</attrlabl>
      </attr>
      <attr>
        <attrlabl>EAC</attrlabl>
      </attr>
      <attr>
        <attrlabl>ECOWAS</attrlabl>
      </attr>
      <attr>
        <attrlabl>IGAD</attrlabl>
      </attr>
      <attr>
        <attrlabl>IOC</attrlabl>
      </attr>
      <attr>
        <attrlabl>MRU</attrlabl>
      </attr>
      <attr>
        <attrlabl>SACU</attrlabl>
      </attr>
      <attr>
        <attrlabl>UEMOA</attrlabl>
      </attr>
      <attr>
        <attrlabl>UMA</attrlabl>
      </attr>
      <attr>
        <attrlabl>PALOP</attrlabl>
      </attr>
      <attr>
        <attrlabl>PARTA</attrlabl>
      </attr>
      <attr>
        <attrlabl>CACM</attrlabl>
      </attr>
      <attr>
        <attrlabl>EurAsEC</attrlabl>
      </attr>
      <attr>
        <attrlabl>Agadir</attrlabl>
      </attr>
      <attr>
        <attrlabl>SAARC</attrlabl>
      </attr>
      <attr>
        <attrlabl>ASEAN</attrlabl>
      </attr>
      <attr>
        <attrlabl>NAFTA</attrlabl>
      </attr>
      <attr>
        <attrlabl>GCC</attrlabl>
      </attr>
      <attr>
        <attrlabl>CSN</attrlabl>
      </attr>
      <attr>
        <attrlabl>CARICOM</attrlabl>
      </attr>
      <attr>
        <attrlabl>EU</attrlabl>
      </attr>
      <attr>
        <attrlabl>CAN</attrlabl>
      </attr>
      <attr>
        <attrlabl>ACP</attrlabl>
      </attr>
      <attr>
        <attrlabl>Landlocked</attrlabl>
      </attr>
      <attr>
        <attrlabl>AOSIS</attrlabl>
      </attr>
      <attr>
        <attrlabl>SIDS</attrlabl>
      </attr>
      <attr>
        <attrlabl>Islands</attrlabl>
      </attr>
      <attr>
        <attrlabl>LDC</attrlabl>
      </attr>
    </detailed>
  </eainfo>
  <distinfo>
    <distrib>
      <cntinfo>
        <cntorgp>
          <cntorg>Stanford Geospatial Center</cntorg>
        </cntorgp>
        <cntaddr>
          <addrtype>mailing and physical</addrtype>
          <address>Mitchell Bldg. 2nd floor</address>
          <address>397 Panama Mall</address>
          <city>Stanford</city>
          <state>California</state>
          <postal>94305</postal>
          <country>US</country>
        </cntaddr>
        <cntvoice>650-723-2746</cntvoice>
        <cntemail>brannerlibrary@stanford.edu</cntemail>
      </cntinfo>
    </distrib>
    <distliab>See access and use constraints information.</distliab>
  </distinfo>
  <metainfo>
    <metd>20180127</metd>
    <metc>
      <cntinfo>
        <cntorgp>
          <cntorg>Stanford Geospatial Center</cntorg>
        </cntorgp>
        <cntaddr>
          <addrtype>mailing and physical</addrtype>
          <address>Mitchell Bldg. 2nd floor</address>
          <address>397 Panama Mall</address>
          <city>Stanford</city>
          <state>California</state>
          <postal>94305</postal>
          <country>US</country>
        </cntaddr>
        <cntvoice>650-723-2746</cntvoice>
        <cntemail>brannerlibrary@stanford.edu</cntemail>
      </cntinfo>
    </metc>
    <metstdn>FGDC Content Standard for Digital Geospatial Metadata</metstdn>
    <metstdv>FGDC-STD-001-1998</metstdv>
    <mettc>local time</mettc>
  </metainfo>
</metadata>
