# Supplementary material for: The violent death toll from the Iraq War: 2003–2023
Source: PLoS One. 2024 Feb 27;19(2):e0297895. doi: 10.1371/journal.pone.0297895 (PMC10898744; doi:10.1371/journal.pone.0297895)
Supplement: S1 Data — (ZIP) [file pone.0297895.s001.zip › IRQ_adm0-iso19110.xml]

<?xml version="1.0" encoding="utf-8"?>
<gfc:FC_FeatureCatalogue xmlns:xsi="http://www.w3.org/2001/XMLSchema-instance" xmlns:gco="http://www.isotc211.org/2005/gco" xmlns:gfc="http://www.isotc211.org/2005/gfc" xmlns:gmd="http://www.isotc211.org/2005/gmd" xmlns:gmx="http://www.isotc211.org/2005/gmx" xmlns:gml="http://www.opengis.net/gml/3.2" xmlns:xlink="http://www.w3.org/1999/xlink" xmlns="http://www.isotc211.org/2005/gfc" xsi:schemaLocation="http://www.isotc211.org/2005/gfc http://www.isotc211.org/2005/gfc/gfc.xsd" uuid="&#10;               8639a8b3-4355-4765-8256-bb9bb0c13f4a&#10;            ">
  <gmx:name>
    <gco:CharacterString>Entity and Attribute Information</gco:CharacterString>
  </gmx:name>
  <gmx:scope>
    <gco:CharacterString>Administrative and political divisions</gco:CharacterString>
  </gmx:scope>
  <gmx:versionNumber gco:nilReason="unknown"/>
  <gmx:versionDate>
    <gco:Date>2015</gco:Date>
  </gmx:versionDate>
  <gmx:language>
    <gco:CharacterString>eng; US</gco:CharacterString>
  </gmx:language>
  <gmx:characterSet>
    <gmd:MD_CharacterSetCode codeList="http://www.isotc211.org/2005/resources/Codelist/gmxCodelists.xml#MD_CharacterSetCode" codeListValue="utf8" codeSpace="ISOTC211/19115"/>
  </gmx:characterSet>
  <gfc:featureType>
    <gfc:FC_FeatureType>
      <gfc:typeName>
        <gco:LocalName>IRQ_adm0</gco:LocalName>
      </gfc:typeName>
      <gfc:definition/>
      <gfc:isAbstract>
        <gco:Boolean>false</gco:Boolean>
      </gfc:isAbstract>
      <gfc:featureCatalogue uuidref="&#10;               8639a8b3-4355-4765-8256-bb9bb0c13f4a&#10;            "/>
      <gfc:carrierOfCharacteristics>
        <gfc:FC_FeatureAttribute>
          <gfc:memberName>
            <gco:LocalName>FID</gco:LocalName>
          </gfc:memberName>
          <gfc:definition>
            <gco:CharacterString>Internal feature number.</gco:CharacterString>
          </gfc:definition>
          <gfc:cardinality gco:nilReason="unknown"/>
          <gfc:definitionReference>
            <gfc:FC_DefinitionReference>
              <gfc:definitionSource>
                <gfc:FC_DefinitionSource>
                  <gfc:source>
                    <gmd:CI_Citation>
                      <gmd:title>
                        <gco:CharacterString>Esri</gco:CharacterString>
                      </gmd:title>
                      <gmd:date gco:nilReason="unknown"/>
                      <gmd:citedResponsibleParty>
                        <gmd:CI_ResponsibleParty>
                          <gmd:organisationName>
                            <gco:CharacterString>Esri</gco:CharacterString>
                          </gmd:organisationName>
                          <gmd:role>
                            <gmd:CI_RoleCode codeList="http://www.isotc211.org/2005/resources/Codelist/gmxCodelists.xml#CI_RoleCode" codeListValue="resourceProvider" codeSpace="001"/>
                          </gmd:role>
                        </gmd:CI_ResponsibleParty>
                      </gmd:citedResponsibleParty>
                    </gmd:CI_Citation>
                  </gfc:source>
                </gfc:FC_DefinitionSource>
              </gfc:definitionSource>
            </gfc:FC_DefinitionReference>
          </gfc:definitionReference>
          <gfc:valueType>
            <gco:TypeName>
              <gco:aName>
                <gco:CharacterString>OID</gco:CharacterString>
              </gco:aName>
            </gco:TypeName>
          </gfc:valueType>
        </gfc:FC_FeatureAttribute>
      </gfc:carrierOfCharacteristics>
      <gfc:carrierOfCharacteristics>
        <gfc:FC_FeatureAttribute>
          <gfc:memberName>
            <gco:LocalName>Shape</gco:LocalName>
          </gfc:memberName>
          <gfc:definition>
            <gco:CharacterString>Feature geometry.</gco:CharacterString>
          </gfc:definition>
          <gfc:cardinality gco:nilReason="unknown"/>
          <gfc:definitionReference>
            <gfc:FC_DefinitionReference>
              <gfc:definitionSource>
                <gfc:FC_DefinitionSource>
                  <gfc:source>
                    <gmd:CI_Citation>
                      <gmd:title>
                        <gco:CharacterString>Esri</gco:CharacterString>
                      </gmd:title>
                      <gmd:date gco:nilReason="unknown"/>
                      <gmd:citedResponsibleParty>
                        <gmd:CI_ResponsibleParty>
                          <gmd:organisationName>
                            <gco:CharacterString>Esri</gco:CharacterString>
                          </gmd:organisationName>
                          <gmd:role>
                            <gmd:CI_RoleCode codeList="http://www.isotc211.org/2005/resources/Codelist/gmxCodelists.xml#CI_RoleCode" codeListValue="resourceProvider" codeSpace="001"/>
                          </gmd:role>
                        </gmd:CI_ResponsibleParty>
                      </gmd:citedResponsibleParty>
                    </gmd:CI_Citation>
                  </gfc:source>
                </gfc:FC_DefinitionSource>
              </gfc:definitionSource>
            </gfc:FC_DefinitionReference>
          </gfc:definitionReference>
          <gfc:valueType>
            <gco:TypeName>
              <gco:aName>
                <gco:CharacterString>Geometry</gco:CharacterString>
              </gco:aName>
            </gco:TypeName>
          </gfc:valueType>
        </gfc:FC_FeatureAttribute>
      </gfc:carrierOfCharacteristics>
      <gfc:carrierOfCharacteristics>
        <gfc:FC_FeatureAttribute>
          <gfc:memberName>
            <gco:LocalName>ID_0</gco:LocalName>
          </gfc:memberName>
          <gfc:cardinality gco:nilReason="unknown"/>
          <gfc:valueType>
            <gco:TypeName>
              <gco:aName>
                <gco:CharacterString>Integer</gco:CharacterString>
              </gco:aName>
            </gco:TypeName>
          </gfc:valueType>
        </gfc:FC_FeatureAttribute>
      </gfc:carrierOfCharacteristics>
      <gfc:carrierOfCharacteristics>
        <gfc:FC_FeatureAttribute>
          <gfc:memberName>
            <gco:LocalName>ISO</gco:LocalName>
          </gfc:memberName>
          <gfc:cardinality gco:nilReason="unknown"/>
          <gfc:valueType>
            <gco:TypeName>
              <gco:aName>
                <gco:CharacterString>String</gco:CharacterString>
              </gco:aName>
            </gco:TypeName>
          </gfc:valueType>
        </gfc:FC_FeatureAttribute>
      </gfc:carrierOfCharacteristics>
      <gfc:carrierOfCharacteristics>
        <gfc:FC_FeatureAttribute>
          <gfc:memberName>
            <gco:LocalName>NAME_ENGLI</gco:LocalName>
          </gfc:memberName>
          <gfc:cardinality gco:nilReason="unknown"/>
          <gfc:valueType>
            <gco:TypeName>
              <gco:aName>
                <gco:CharacterString>String</gco:CharacterString>
              </gco:aName>
            </gco:TypeName>
          </gfc:valueType>
        </gfc:FC_FeatureAttribute>
      </gfc:carrierOfCharacteristics>
      <gfc:carrierOfCharacteristics>
        <gfc:FC_FeatureAttribute>
          <gfc:memberName>
            <gco:LocalName>NAME_ISO</gco:LocalName>
          </gfc:memberName>
          <gfc:cardinality gco:nilReason="unknown"/>
          <gfc:valueType>
            <gco:TypeName>
              <gco:aName>
                <gco:CharacterString>String</gco:CharacterString>
              </gco:aName>
            </gco:TypeName>
          </gfc:valueType>
        </gfc:FC_FeatureAttribute>
      </gfc:carrierOfCharacteristics>
      <gfc:carrierOfCharacteristics>
        <gfc:FC_FeatureAttribute>
          <gfc:memberName>
            <gco:LocalName>NAME_FAO</gco:LocalName>
          </gfc:memberName>
          <gfc:cardinality gco:nilReason="unknown"/>
          <gfc:valueType>
            <gco:TypeName>
              <gco:aName>
                <gco:CharacterString>String</gco:CharacterString>
              </gco:aName>
            </gco:TypeName>
          </gfc:valueType>
        </gfc:FC_FeatureAttribute>
      </gfc:carrierOfCharacteristics>
      <gfc:carrierOfCharacteristics>
        <gfc:FC_FeatureAttribute>
          <gfc:memberName>
            <gco:LocalName>NAME_LOCAL</gco:LocalName>
          </gfc:memberName>
          <gfc:cardinality gco:nilReason="unknown"/>
          <gfc:valueType>
            <gco:TypeName>
              <gco:aName>
                <gco:CharacterString>String</gco:CharacterString>
              </gco:aName>
            </gco:TypeName>
          </gfc:valueType>
        </gfc:FC_FeatureAttribute>
      </gfc:carrierOfCharacteristics>
      <gfc:carrierOfCharacteristics>
        <gfc:FC_FeatureAttribute>
          <gfc:memberName>
            <gco:LocalName>NAME_OBSOL</gco:LocalName>
          </gfc:memberName>
          <gfc:cardinality gco:nilReason="unknown"/>
          <gfc:valueType>
            <gco:TypeName>
              <gco:aName>
                <gco:CharacterString>String</gco:CharacterString>
              </gco:aName>
            </gco:TypeName>
          </gfc:valueType>
        </gfc:FC_FeatureAttribute>
      </gfc:carrierOfCharacteristics>
      <gfc:carrierOfCharacteristics>
        <gfc:FC_FeatureAttribute>
          <gfc:memberName>
            <gco:LocalName>NAME_VARIA</gco:LocalName>
          </gfc:memberName>
          <gfc:cardinality gco:nilReason="unknown"/>
          <gfc:valueType>
            <gco:TypeName>
              <gco:aName>
                <gco:CharacterString>String</gco:CharacterString>
              </gco:aName>
            </gco:TypeName>
          </gfc:valueType>
        </gfc:FC_FeatureAttribute>
      </gfc:carrierOfCharacteristics>
      <gfc:carrierOfCharacteristics>
        <gfc:FC_FeatureAttribute>
          <gfc:memberName>
            <gco:LocalName>NAME_NONLA</gco:LocalName>
          </gfc:memberName>
          <gfc:cardinality gco:nilReason="unknown"/>
          <gfc:valueType>
            <gco:TypeName>
              <gco:aName>
                <gco:CharacterString>String</gco:CharacterString>
              </gco:aName>
            </gco:TypeName>
          </gfc:valueType>
        </gfc:FC_FeatureAttribute>
      </gfc:carrierOfCharacteristics>
      <gfc:carrierOfCharacteristics>
        <gfc:FC_FeatureAttribute>
          <gfc:memberName>
            <gco:LocalName>NAME_FRENC</gco:LocalName>
          </gfc:memberName>
          <gfc:cardinality gco:nilReason="unknown"/>
          <gfc:valueType>
            <gco:TypeName>
              <gco:aName>
                <gco:CharacterString>String</gco:CharacterString>
              </gco:aName>
            </gco:TypeName>
          </gfc:valueType>
        </gfc:FC_FeatureAttribute>
      </gfc:carrierOfCharacteristics>
      <gfc:carrierOfCharacteristics>
        <gfc:FC_FeatureAttribute>
          <gfc:memberName>
            <gco:LocalName>NAME_SPANI</gco:LocalName>
          </gfc:memberName>
          <gfc:cardinality gco:nilReason="unknown"/>
          <gfc:valueType>
            <gco:TypeName>
              <gco:aName>
                <gco:CharacterString>String</gco:CharacterString>
              </gco:aName>
            </gco:TypeName>
          </gfc:valueType>
        </gfc:FC_FeatureAttribute>
      </gfc:carrierOfCharacteristics>
      <gfc:carrierOfCharacteristics>
        <gfc:FC_FeatureAttribute>
          <gfc:memberName>
            <gco:LocalName>NAME_RUSSI</gco:LocalName>
          </gfc:memberName>
          <gfc:cardinality gco:nilReason="unknown"/>
          <gfc:valueType>
            <gco:TypeName>
              <gco:aName>
                <gco:CharacterString>String</gco:CharacterString>
              </gco:aName>
            </gco:TypeName>
          </gfc:valueType>
        </gfc:FC_FeatureAttribute>
      </gfc:carrierOfCharacteristics>
      <gfc:carrierOfCharacteristics>
        <gfc:FC_FeatureAttribute>
          <gfc:memberName>
            <gco:LocalName>NAME_ARABI</gco:LocalName>
          </gfc:memberName>
          <gfc:cardinality gco:nilReason="unknown"/>
          <gfc:valueType>
            <gco:TypeName>
              <gco:aName>
                <gco:CharacterString>String</gco:CharacterString>
              </gco:aName>
            </gco:TypeName>
          </gfc:valueType>
        </gfc:FC_FeatureAttribute>
      </gfc:carrierOfCharacteristics>
      <gfc:carrierOfCharacteristics>
        <gfc:FC_FeatureAttribute>
          <gfc:memberName>
            <gco:LocalName>NAME_CHINE</gco:LocalName>
          </gfc:memberName>
          <gfc:cardinality gco:nilReason="unknown"/>
          <gfc:valueType>
            <gco:TypeName>
              <gco:aName>
                <gco:CharacterString>String</gco:CharacterString>
              </gco:aName>
            </gco:TypeName>
          </gfc:valueType>
        </gfc:FC_FeatureAttribute>
      </gfc:carrierOfCharacteristics>
      <gfc:carrierOfCharacteristics>
        <gfc:FC_FeatureAttribute>
          <gfc:memberName>
            <gco:LocalName>WASPARTOF</gco:LocalName>
          </gfc:memberName>
          <gfc:cardinality gco:nilReason="unknown"/>
          <gfc:valueType>
            <gco:TypeName>
              <gco:aName>
                <gco:CharacterString>String</gco:CharacterString>
              </gco:aName>
            </gco:TypeName>
          </gfc:valueType>
        </gfc:FC_FeatureAttribute>
      </gfc:carrierOfCharacteristics>
      <gfc:carrierOfCharacteristics>
        <gfc:FC_FeatureAttribute>
          <gfc:memberName>
            <gco:LocalName>CONTAINS</gco:LocalName>
          </gfc:memberName>
          <gfc:cardinality gco:nilReason="unknown"/>
          <gfc:valueType>
            <gco:TypeName>
              <gco:aName>
                <gco:CharacterString>String</gco:CharacterString>
              </gco:aName>
            </gco:TypeName>
          </gfc:valueType>
        </gfc:FC_FeatureAttribute>
      </gfc:carrierOfCharacteristics>
      <gfc:carrierOfCharacteristics>
        <gfc:FC_FeatureAttribute>
          <gfc:memberName>
            <gco:LocalName>SOVEREIGN</gco:LocalName>
          </gfc:memberName>
          <gfc:cardinality gco:nilReason="unknown"/>
          <gfc:valueType>
            <gco:TypeName>
              <gco:aName>
                <gco:CharacterString>String</gco:CharacterString>
              </gco:aName>
            </gco:TypeName>
          </gfc:valueType>
        </gfc:FC_FeatureAttribute>
      </gfc:carrierOfCharacteristics>
      <gfc:carrierOfCharacteristics>
        <gfc:FC_FeatureAttribute>
          <gfc:memberName>
            <gco:LocalName>ISO2</gco:LocalName>
          </gfc:memberName>
          <gfc:cardinality gco:nilReason="unknown"/>
          <gfc:valueType>
            <gco:TypeName>
              <gco:aName>
                <gco:CharacterString>String</gco:CharacterString>
              </gco:aName>
            </gco:TypeName>
          </gfc:valueType>
        </gfc:FC_FeatureAttribute>
      </gfc:carrierOfCharacteristics>
      <gfc:carrierOfCharacteristics>
        <gfc:FC_FeatureAttribute>
          <gfc:memberName>
            <gco:LocalName>WWW</gco:LocalName>
          </gfc:memberName>
          <gfc:cardinality gco:nilReason="unknown"/>
          <gfc:valueType>
            <gco:TypeName>
              <gco:aName>
                <gco:CharacterString>String</gco:CharacterString>
              </gco:aName>
            </gco:TypeName>
          </gfc:valueType>
        </gfc:FC_FeatureAttribute>
      </gfc:carrierOfCharacteristics>
      <gfc:carrierOfCharacteristics>
        <gfc:FC_FeatureAttribute>
          <gfc:memberName>
            <gco:LocalName>FIPS</gco:LocalName>
          </gfc:memberName>
          <gfc:cardinality gco:nilReason="unknown"/>
          <gfc:valueType>
            <gco:TypeName>
              <gco:aName>
                <gco:CharacterString>String</gco:CharacterString>
              </gco:aName>
            </gco:TypeName>
          </gfc:valueType>
        </gfc:FC_FeatureAttribute>
      </gfc:carrierOfCharacteristics>
      <gfc:carrierOfCharacteristics>
        <gfc:FC_FeatureAttribute>
          <gfc:memberName>
            <gco:LocalName>ISON</gco:LocalName>
          </gfc:memberName>
          <gfc:cardinality gco:nilReason="unknown"/>
          <gfc:valueType>
            <gco:TypeName>
              <gco:aName>
                <gco:CharacterString>Double</gco:CharacterString>
              </gco:aName>
            </gco:TypeName>
          </gfc:valueType>
        </gfc:FC_FeatureAttribute>
      </gfc:carrierOfCharacteristics>
      <gfc:carrierOfCharacteristics>
        <gfc:FC_FeatureAttribute>
          <gfc:memberName>
            <gco:LocalName>VALIDFR</gco:LocalName>
          </gfc:memberName>
          <gfc:cardinality gco:nilReason="unknown"/>
          <gfc:valueType>
            <gco:TypeName>
              <gco:aName>
                <gco:CharacterString>String</gco:CharacterString>
              </gco:aName>
            </gco:TypeName>
          </gfc:valueType>
        </gfc:FC_FeatureAttribute>
      </gfc:carrierOfCharacteristics>
      <gfc:carrierOfCharacteristics>
        <gfc:FC_FeatureAttribute>
          <gfc:memberName>
            <gco:LocalName>VALIDTO</gco:LocalName>
          </gfc:memberName>
          <gfc:cardinality gco:nilReason="unknown"/>
          <gfc:valueType>
            <gco:TypeName>
              <gco:aName>
                <gco:CharacterString>String</gco:CharacterString>
              </gco:aName>
            </gco:TypeName>
          </gfc:valueType>
        </gfc:FC_FeatureAttribute>
      </gfc:carrierOfCharacteristics>
      <gfc:carrierOfCharacteristics>
        <gfc:FC_FeatureAttribute>
          <gfc:memberName>
            <gco:LocalName>POP2000</gco:LocalName>
          </gfc:memberName>
          <gfc:cardinality gco:nilReason="unknown"/>
          <gfc:valueType>
            <gco:TypeName>
              <gco:aName>
                <gco:CharacterString>Double</gco:CharacterString>
              </gco:aName>
            </gco:TypeName>
          </gfc:valueType>
        </gfc:FC_FeatureAttribute>
      </gfc:carrierOfCharacteristics>
      <gfc:carrierOfCharacteristics>
        <gfc:FC_FeatureAttribute>
          <gfc:memberName>
            <gco:LocalName>SQKM</gco:LocalName>
          </gfc:memberName>
          <gfc:cardinality gco:nilReason="unknown"/>
          <gfc:valueType>
            <gco:TypeName>
              <gco:aName>
                <gco:CharacterString>Double</gco:CharacterString>
              </gco:aName>
            </gco:TypeName>
          </gfc:valueType>
        </gfc:FC_FeatureAttribute>
      </gfc:carrierOfCharacteristics>
      <gfc:carrierOfCharacteristics>
        <gfc:FC_FeatureAttribute>
          <gfc:memberName>
            <gco:LocalName>POPSQKM</gco:LocalName>
          </gfc:memberName>
          <gfc:cardinality gco:nilReason="unknown"/>
          <gfc:valueType>
            <gco:TypeName>
              <gco:aName>
                <gco:CharacterString>Double</gco:CharacterString>
              </gco:aName>
            </gco:TypeName>
          </gfc:valueType>
        </gfc:FC_FeatureAttribute>
      </gfc:carrierOfCharacteristics>
      <gfc:carrierOfCharacteristics>
        <gfc:FC_FeatureAttribute>
          <gfc:memberName>
            <gco:LocalName>UNREGION1</gco:LocalName>
          </gfc:memberName>
          <gfc:cardinality gco:nilReason="unknown"/>
          <gfc:valueType>
            <gco:TypeName>
              <gco:aName>
                <gco:CharacterString>String</gco:CharacterString>
              </gco:aName>
            </gco:TypeName>
          </gfc:valueType>
        </gfc:FC_FeatureAttribute>
      </gfc:carrierOfCharacteristics>
      <gfc:carrierOfCharacteristics>
        <gfc:FC_FeatureAttribute>
          <gfc:memberName>
            <gco:LocalName>UNREGION2</gco:LocalName>
          </gfc:memberName>
          <gfc:cardinality gco:nilReason="unknown"/>
          <gfc:valueType>
            <gco:TypeName>
              <gco:aName>
                <gco:CharacterString>String</gco:CharacterString>
              </gco:aName>
            </gco:TypeName>
          </gfc:valueType>
        </gfc:FC_FeatureAttribute>
      </gfc:carrierOfCharacteristics>
      <gfc:carrierOfCharacteristics>
        <gfc:FC_FeatureAttribute>
          <gfc:memberName>
            <gco:LocalName>DEVELOPING</gco:LocalName>
          </gfc:memberName>
          <gfc:cardinality gco:nilReason="unknown"/>
          <gfc:valueType>
            <gco:TypeName>
              <gco:aName>
                <gco:CharacterString>Double</gco:CharacterString>
              </gco:aName>
            </gco:TypeName>
          </gfc:valueType>
        </gfc:FC_FeatureAttribute>
      </gfc:carrierOfCharacteristics>
      <gfc:carrierOfCharacteristics>
        <gfc:FC_FeatureAttribute>
          <gfc:memberName>
            <gco:LocalName>CIS</gco:LocalName>
          </gfc:memberName>
          <gfc:cardinality gco:nilReason="unknown"/>
          <gfc:valueType>
            <gco:TypeName>
              <gco:aName>
                <gco:CharacterString>Double</gco:CharacterString>
              </gco:aName>
            </gco:TypeName>
          </gfc:valueType>
        </gfc:FC_FeatureAttribute>
      </gfc:carrierOfCharacteristics>
      <gfc:carrierOfCharacteristics>
        <gfc:FC_FeatureAttribute>
          <gfc:memberName>
            <gco:LocalName>Transition</gco:LocalName>
          </gfc:memberName>
          <gfc:cardinality gco:nilReason="unknown"/>
          <gfc:valueType>
            <gco:TypeName>
              <gco:aName>
                <gco:CharacterString>Double</gco:CharacterString>
              </gco:aName>
            </gco:TypeName>
          </gfc:valueType>
        </gfc:FC_FeatureAttribute>
      </gfc:carrierOfCharacteristics>
      <gfc:carrierOfCharacteristics>
        <gfc:FC_FeatureAttribute>
          <gfc:memberName>
            <gco:LocalName>OECD</gco:LocalName>
          </gfc:memberName>
          <gfc:cardinality gco:nilReason="unknown"/>
          <gfc:valueType>
            <gco:TypeName>
              <gco:aName>
                <gco:CharacterString>Double</gco:CharacterString>
              </gco:aName>
            </gco:TypeName>
          </gfc:valueType>
        </gfc:FC_FeatureAttribute>
      </gfc:carrierOfCharacteristics>
      <gfc:carrierOfCharacteristics>
        <gfc:FC_FeatureAttribute>
          <gfc:memberName>
            <gco:LocalName>WBREGION</gco:LocalName>
          </gfc:memberName>
          <gfc:cardinality gco:nilReason="unknown"/>
          <gfc:valueType>
            <gco:TypeName>
              <gco:aName>
                <gco:CharacterString>String</gco:CharacterString>
              </gco:aName>
            </gco:TypeName>
          </gfc:valueType>
        </gfc:FC_FeatureAttribute>
      </gfc:carrierOfCharacteristics>
      <gfc:carrierOfCharacteristics>
        <gfc:FC_FeatureAttribute>
          <gfc:memberName>
            <gco:LocalName>WBINCOME</gco:LocalName>
          </gfc:memberName>
          <gfc:cardinality gco:nilReason="unknown"/>
          <gfc:valueType>
            <gco:TypeName>
              <gco:aName>
                <gco:CharacterString>String</gco:CharacterString>
              </gco:aName>
            </gco:TypeName>
          </gfc:valueType>
        </gfc:FC_FeatureAttribute>
      </gfc:carrierOfCharacteristics>
      <gfc:carrierOfCharacteristics>
        <gfc:FC_FeatureAttribute>
          <gfc:memberName>
            <gco:LocalName>WBDEBT</gco:LocalName>
          </gfc:memberName>
          <gfc:cardinality gco:nilReason="unknown"/>
          <gfc:valueType>
            <gco:TypeName>
              <gco:aName>
                <gco:CharacterString>String</gco:CharacterString>
              </gco:aName>
            </gco:TypeName>
          </gfc:valueType>
        </gfc:FC_FeatureAttribute>
      </gfc:carrierOfCharacteristics>
      <gfc:carrierOfCharacteristics>
        <gfc:FC_FeatureAttribute>
          <gfc:memberName>
            <gco:LocalName>WBOTHER</gco:LocalName>
          </gfc:memberName>
          <gfc:cardinality gco:nilReason="unknown"/>
          <gfc:valueType>
            <gco:TypeName>
              <gco:aName>
                <gco:CharacterString>String</gco:CharacterString>
              </gco:aName>
            </gco:TypeName>
          </gfc:valueType>
        </gfc:FC_FeatureAttribute>
      </gfc:carrierOfCharacteristics>
      <gfc:carrierOfCharacteristics>
        <gfc:FC_FeatureAttribute>
          <gfc:memberName>
            <gco:LocalName>CEEAC</gco:LocalName>
          </gfc:memberName>
          <gfc:cardinality gco:nilReason="unknown"/>
          <gfc:valueType>
            <gco:TypeName>
              <gco:aName>
                <gco:CharacterString>Double</gco:CharacterString>
              </gco:aName>
            </gco:TypeName>
          </gfc:valueType>
        </gfc:FC_FeatureAttribute>
      </gfc:carrierOfCharacteristics>
      <gfc:carrierOfCharacteristics>
        <gfc:FC_FeatureAttribute>
          <gfc:memberName>
            <gco:LocalName>CEMAC</gco:LocalName>
          </gfc:memberName>
          <gfc:cardinality gco:nilReason="unknown"/>
          <gfc:valueType>
            <gco:TypeName>
              <gco:aName>
                <gco:CharacterString>Double</gco:CharacterString>
              </gco:aName>
            </gco:TypeName>
          </gfc:valueType>
        </gfc:FC_FeatureAttribute>
      </gfc:carrierOfCharacteristics>
      <gfc:carrierOfCharacteristics>
        <gfc:FC_FeatureAttribute>
          <gfc:memberName>
            <gco:LocalName>CEPLG</gco:LocalName>
          </gfc:memberName>
          <gfc:cardinality gco:nilReason="unknown"/>
          <gfc:valueType>
            <gco:TypeName>
              <gco:aName>
                <gco:CharacterString>Double</gco:CharacterString>
              </gco:aName>
            </gco:TypeName>
          </gfc:valueType>
        </gfc:FC_FeatureAttribute>
      </gfc:carrierOfCharacteristics>
      <gfc:carrierOfCharacteristics>
        <gfc:FC_FeatureAttribute>
          <gfc:memberName>
            <gco:LocalName>COMESA</gco:LocalName>
          </gfc:memberName>
          <gfc:cardinality gco:nilReason="unknown"/>
          <gfc:valueType>
            <gco:TypeName>
              <gco:aName>
                <gco:CharacterString>Double</gco:CharacterString>
              </gco:aName>
            </gco:TypeName>
          </gfc:valueType>
        </gfc:FC_FeatureAttribute>
      </gfc:carrierOfCharacteristics>
      <gfc:carrierOfCharacteristics>
        <gfc:FC_FeatureAttribute>
          <gfc:memberName>
            <gco:LocalName>EAC</gco:LocalName>
          </gfc:memberName>
          <gfc:cardinality gco:nilReason="unknown"/>
          <gfc:valueType>
            <gco:TypeName>
              <gco:aName>
                <gco:CharacterString>Double</gco:CharacterString>
              </gco:aName>
            </gco:TypeName>
          </gfc:valueType>
        </gfc:FC_FeatureAttribute>
      </gfc:carrierOfCharacteristics>
      <gfc:carrierOfCharacteristics>
        <gfc:FC_FeatureAttribute>
          <gfc:memberName>
            <gco:LocalName>ECOWAS</gco:LocalName>
          </gfc:memberName>
          <gfc:cardinality gco:nilReason="unknown"/>
          <gfc:valueType>
            <gco:TypeName>
              <gco:aName>
                <gco:CharacterString>Double</gco:CharacterString>
              </gco:aName>
            </gco:TypeName>
          </gfc:valueType>
        </gfc:FC_FeatureAttribute>
      </gfc:carrierOfCharacteristics>
      <gfc:carrierOfCharacteristics>
        <gfc:FC_FeatureAttribute>
          <gfc:memberName>
            <gco:LocalName>IGAD</gco:LocalName>
          </gfc:memberName>
          <gfc:cardinality gco:nilReason="unknown"/>
          <gfc:valueType>
            <gco:TypeName>
              <gco:aName>
                <gco:CharacterString>Double</gco:CharacterString>
              </gco:aName>
            </gco:TypeName>
          </gfc:valueType>
        </gfc:FC_FeatureAttribute>
      </gfc:carrierOfCharacteristics>
      <gfc:carrierOfCharacteristics>
        <gfc:FC_FeatureAttribute>
          <gfc:memberName>
            <gco:LocalName>IOC</gco:LocalName>
          </gfc:memberName>
          <gfc:cardinality gco:nilReason="unknown"/>
          <gfc:valueType>
            <gco:TypeName>
              <gco:aName>
                <gco:CharacterString>Double</gco:CharacterString>
              </gco:aName>
            </gco:TypeName>
          </gfc:valueType>
        </gfc:FC_FeatureAttribute>
      </gfc:carrierOfCharacteristics>
      <gfc:carrierOfCharacteristics>
        <gfc:FC_FeatureAttribute>
          <gfc:memberName>
            <gco:LocalName>MRU</gco:LocalName>
          </gfc:memberName>
          <gfc:cardinality gco:nilReason="unknown"/>
          <gfc:valueType>
            <gco:TypeName>
              <gco:aName>
                <gco:CharacterString>Double</gco:CharacterString>
              </gco:aName>
            </gco:TypeName>
          </gfc:valueType>
        </gfc:FC_FeatureAttribute>
      </gfc:carrierOfCharacteristics>
      <gfc:carrierOfCharacteristics>
        <gfc:FC_FeatureAttribute>
          <gfc:memberName>
            <gco:LocalName>SACU</gco:LocalName>
          </gfc:memberName>
          <gfc:cardinality gco:nilReason="unknown"/>
          <gfc:valueType>
            <gco:TypeName>
              <gco:aName>
                <gco:CharacterString>Double</gco:CharacterString>
              </gco:aName>
            </gco:TypeName>
          </gfc:valueType>
        </gfc:FC_FeatureAttribute>
      </gfc:carrierOfCharacteristics>
      <gfc:carrierOfCharacteristics>
        <gfc:FC_FeatureAttribute>
          <gfc:memberName>
            <gco:LocalName>UEMOA</gco:LocalName>
          </gfc:memberName>
          <gfc:cardinality gco:nilReason="unknown"/>
          <gfc:valueType>
            <gco:TypeName>
              <gco:aName>
                <gco:CharacterString>Double</gco:CharacterString>
              </gco:aName>
            </gco:TypeName>
          </gfc:valueType>
        </gfc:FC_FeatureAttribute>
      </gfc:carrierOfCharacteristics>
      <gfc:carrierOfCharacteristics>
        <gfc:FC_FeatureAttribute>
          <gfc:memberName>
            <gco:LocalName>UMA</gco:LocalName>
          </gfc:memberName>
          <gfc:cardinality gco:nilReason="unknown"/>
          <gfc:valueType>
            <gco:TypeName>
              <gco:aName>
                <gco:CharacterString>Double</gco:CharacterString>
              </gco:aName>
            </gco:TypeName>
          </gfc:valueType>
        </gfc:FC_FeatureAttribute>
      </gfc:carrierOfCharacteristics>
      <gfc:carrierOfCharacteristics>
        <gfc:FC_FeatureAttribute>
          <gfc:memberName>
            <gco:LocalName>PALOP</gco:LocalName>
          </gfc:memberName>
          <gfc:cardinality gco:nilReason="unknown"/>
          <gfc:valueType>
            <gco:TypeName>
              <gco:aName>
                <gco:CharacterString>Double</gco:CharacterString>
              </gco:aName>
            </gco:TypeName>
          </gfc:valueType>
        </gfc:FC_FeatureAttribute>
      </gfc:carrierOfCharacteristics>
      <gfc:carrierOfCharacteristics>
        <gfc:FC_FeatureAttribute>
          <gfc:memberName>
            <gco:LocalName>PARTA</gco:LocalName>
          </gfc:memberName>
          <gfc:cardinality gco:nilReason="unknown"/>
          <gfc:valueType>
            <gco:TypeName>
              <gco:aName>
                <gco:CharacterString>Double</gco:CharacterString>
              </gco:aName>
            </gco:TypeName>
          </gfc:valueType>
        </gfc:FC_FeatureAttribute>
      </gfc:carrierOfCharacteristics>
      <gfc:carrierOfCharacteristics>
        <gfc:FC_FeatureAttribute>
          <gfc:memberName>
            <gco:LocalName>CACM</gco:LocalName>
          </gfc:memberName>
          <gfc:cardinality gco:nilReason="unknown"/>
          <gfc:valueType>
            <gco:TypeName>
              <gco:aName>
                <gco:CharacterString>Double</gco:CharacterString>
              </gco:aName>
            </gco:TypeName>
          </gfc:valueType>
        </gfc:FC_FeatureAttribute>
      </gfc:carrierOfCharacteristics>
      <gfc:carrierOfCharacteristics>
        <gfc:FC_FeatureAttribute>
          <gfc:memberName>
            <gco:LocalName>EurAsEC</gco:LocalName>
          </gfc:memberName>
          <gfc:cardinality gco:nilReason="unknown"/>
          <gfc:valueType>
            <gco:TypeName>
              <gco:aName>
                <gco:CharacterString>Double</gco:CharacterString>
              </gco:aName>
            </gco:TypeName>
          </gfc:valueType>
        </gfc:FC_FeatureAttribute>
      </gfc:carrierOfCharacteristics>
      <gfc:carrierOfCharacteristics>
        <gfc:FC_FeatureAttribute>
          <gfc:memberName>
            <gco:LocalName>Agadir</gco:LocalName>
          </gfc:memberName>
          <gfc:cardinality gco:nilReason="unknown"/>
          <gfc:valueType>
            <gco:TypeName>
              <gco:aName>
                <gco:CharacterString>Double</gco:CharacterString>
              </gco:aName>
            </gco:TypeName>
          </gfc:valueType>
        </gfc:FC_FeatureAttribute>
      </gfc:carrierOfCharacteristics>
      <gfc:carrierOfCharacteristics>
        <gfc:FC_FeatureAttribute>
          <gfc:memberName>
            <gco:LocalName>SAARC</gco:LocalName>
          </gfc:memberName>
          <gfc:cardinality gco:nilReason="unknown"/>
          <gfc:valueType>
            <gco:TypeName>
              <gco:aName>
                <gco:CharacterString>Double</gco:CharacterString>
              </gco:aName>
            </gco:TypeName>
          </gfc:valueType>
        </gfc:FC_FeatureAttribute>
      </gfc:carrierOfCharacteristics>
      <gfc:carrierOfCharacteristics>
        <gfc:FC_FeatureAttribute>
          <gfc:memberName>
            <gco:LocalName>ASEAN</gco:LocalName>
          </gfc:memberName>
          <gfc:cardinality gco:nilReason="unknown"/>
          <gfc:valueType>
            <gco:TypeName>
              <gco:aName>
                <gco:CharacterString>Double</gco:CharacterString>
              </gco:aName>
            </gco:TypeName>
          </gfc:valueType>
        </gfc:FC_FeatureAttribute>
      </gfc:carrierOfCharacteristics>
      <gfc:carrierOfCharacteristics>
        <gfc:FC_FeatureAttribute>
          <gfc:memberName>
            <gco:LocalName>NAFTA</gco:LocalName>
          </gfc:memberName>
          <gfc:cardinality gco:nilReason="unknown"/>
          <gfc:valueType>
            <gco:TypeName>
              <gco:aName>
                <gco:CharacterString>Double</gco:CharacterString>
              </gco:aName>
            </gco:TypeName>
          </gfc:valueType>
        </gfc:FC_FeatureAttribute>
      </gfc:carrierOfCharacteristics>
      <gfc:carrierOfCharacteristics>
        <gfc:FC_FeatureAttribute>
          <gfc:memberName>
            <gco:LocalName>GCC</gco:LocalName>
          </gfc:memberName>
          <gfc:cardinality gco:nilReason="unknown"/>
          <gfc:valueType>
            <gco:TypeName>
              <gco:aName>
                <gco:CharacterString>Double</gco:CharacterString>
              </gco:aName>
            </gco:TypeName>
          </gfc:valueType>
        </gfc:FC_FeatureAttribute>
      </gfc:carrierOfCharacteristics>
      <gfc:carrierOfCharacteristics>
        <gfc:FC_FeatureAttribute>
          <gfc:memberName>
            <gco:LocalName>CSN</gco:LocalName>
          </gfc:memberName>
          <gfc:cardinality gco:nilReason="unknown"/>
          <gfc:valueType>
            <gco:TypeName>
              <gco:aName>
                <gco:CharacterString>Double</gco:CharacterString>
              </gco:aName>
            </gco:TypeName>
          </gfc:valueType>
        </gfc:FC_FeatureAttribute>
      </gfc:carrierOfCharacteristics>
      <gfc:carrierOfCharacteristics>
        <gfc:FC_FeatureAttribute>
          <gfc:memberName>
            <gco:LocalName>CARICOM</gco:LocalName>
          </gfc:memberName>
          <gfc:cardinality gco:nilReason="unknown"/>
          <gfc:valueType>
            <gco:TypeName>
              <gco:aName>
                <gco:CharacterString>Double</gco:CharacterString>
              </gco:aName>
            </gco:TypeName>
          </gfc:valueType>
        </gfc:FC_FeatureAttribute>
      </gfc:carrierOfCharacteristics>
      <gfc:carrierOfCharacteristics>
        <gfc:FC_FeatureAttribute>
          <gfc:memberName>
            <gco:LocalName>EU</gco:LocalName>
          </gfc:memberName>
          <gfc:cardinality gco:nilReason="unknown"/>
          <gfc:valueType>
            <gco:TypeName>
              <gco:aName>
                <gco:CharacterString>Double</gco:CharacterString>
              </gco:aName>
            </gco:TypeName>
          </gfc:valueType>
        </gfc:FC_FeatureAttribute>
      </gfc:carrierOfCharacteristics>
      <gfc:carrierOfCharacteristics>
        <gfc:FC_FeatureAttribute>
          <gfc:memberName>
            <gco:LocalName>CAN</gco:LocalName>
          </gfc:memberName>
          <gfc:cardinality gco:nilReason="unknown"/>
          <gfc:valueType>
            <gco:TypeName>
              <gco:aName>
                <gco:CharacterString>Double</gco:CharacterString>
              </gco:aName>
            </gco:TypeName>
          </gfc:valueType>
        </gfc:FC_FeatureAttribute>
      </gfc:carrierOfCharacteristics>
      <gfc:carrierOfCharacteristics>
        <gfc:FC_FeatureAttribute>
          <gfc:memberName>
            <gco:LocalName>ACP</gco:LocalName>
          </gfc:memberName>
          <gfc:cardinality gco:nilReason="unknown"/>
          <gfc:valueType>
            <gco:TypeName>
              <gco:aName>
                <gco:CharacterString>Double</gco:CharacterString>
              </gco:aName>
            </gco:TypeName>
          </gfc:valueType>
        </gfc:FC_FeatureAttribute>
      </gfc:carrierOfCharacteristics>
      <gfc:carrierOfCharacteristics>
        <gfc:FC_FeatureAttribute>
          <gfc:memberName>
            <gco:LocalName>Landlocked</gco:LocalName>
          </gfc:memberName>
          <gfc:cardinality gco:nilReason="unknown"/>
          <gfc:valueType>
            <gco:TypeName>
              <gco:aName>
                <gco:CharacterString>Double</gco:CharacterString>
              </gco:aName>
            </gco:TypeName>
          </gfc:valueType>
        </gfc:FC_FeatureAttribute>
      </gfc:carrierOfCharacteristics>
      <gfc:carrierOfCharacteristics>
        <gfc:FC_FeatureAttribute>
          <gfc:memberName>
            <gco:LocalName>AOSIS</gco:LocalName>
          </gfc:memberName>
          <gfc:cardinality gco:nilReason="unknown"/>
          <gfc:valueType>
            <gco:TypeName>
              <gco:aName>
                <gco:CharacterString>Double</gco:CharacterString>
              </gco:aName>
            </gco:TypeName>
          </gfc:valueType>
        </gfc:FC_FeatureAttribute>
      </gfc:carrierOfCharacteristics>
      <gfc:carrierOfCharacteristics>
        <gfc:FC_FeatureAttribute>
          <gfc:memberName>
            <gco:LocalName>SIDS</gco:LocalName>
          </gfc:memberName>
          <gfc:cardinality gco:nilReason="unknown"/>
          <gfc:valueType>
            <gco:TypeName>
              <gco:aName>
                <gco:CharacterString>Double</gco:CharacterString>
              </gco:aName>
            </gco:TypeName>
          </gfc:valueType>
        </gfc:FC_FeatureAttribute>
      </gfc:carrierOfCharacteristics>
      <gfc:carrierOfCharacteristics>
        <gfc:FC_FeatureAttribute>
          <gfc:memberName>
            <gco:LocalName>Islands</gco:LocalName>
          </gfc:memberName>
          <gfc:cardinality gco:nilReason="unknown"/>
          <gfc:valueType>
            <gco:TypeName>
              <gco:aName>
                <gco:CharacterString>Double</gco:CharacterString>
              </gco:aName>
            </gco:TypeName>
          </gfc:valueType>
        </gfc:FC_FeatureAttribute>
      </gfc:carrierOfCharacteristics>
      <gfc:carrierOfCharacteristics>
        <gfc:FC_FeatureAttribute>
          <gfc:memberName>
            <gco:LocalName>LDC</gco:LocalName>
          </gfc:memberName>
          <gfc:cardinality gco:nilReason="unknown"/>
          <gfc:valueType>
            <gco:TypeName>
              <gco:aName>
                <gco:CharacterString>Double</gco:CharacterString>
              </gco:aName>
            </gco:TypeName>
          </gfc:valueType>
        </gfc:FC_FeatureAttribute>
      </gfc:carrierOfCharacteristics>
    </gfc:FC_FeatureType>
  </gfc:featureType>
</gfc:FC_FeatureCatalogue>
