# Supplementary material for: The violent death toll from the Iraq War: 2003–2023
Source: PLoS One. 2024 Feb 27;19(2):e0297895. doi: 10.1371/journal.pone.0297895 (PMC10898744; doi:10.1371/journal.pone.0297895)
Supplement: S1 Data — (ZIP) [file pone.0297895.s001.zip › IRQ_adm0.csv]

OBJECTID	ID_0	ISO	NAME_ENGLISH	NAME_ISO	NAME_FAO	NAME_LOCAL	NAME_OBSOLETE	NAME_VARIANTS	NAME_NONLATIN	NAME_FRENCH	NAME_SPANISH	NAME_RUSSIAN	NAME_ARABIC	NAME_CHINESE	WASPARTOF	CONTAINS	SOVEREIGN	ISO2	WWW	FIPS	ISON	VALIDFR	VALIDTO	POP2000	SQKM	POPSQKM	UNREGION1	UNREGION2	DEVELOPING	CIS	Transition	OECD	WBREGION	WBINCOME	WBDEBT	WBOTHER	CEEAC	CEMAC	CEPLG	COMESA	EAC	ECOWAS	IGAD	IOC	MRU	SACU	UEMOA	UMA	PALOP
1	108	IRQ	Iraq	IRAQ	Iraq	Iraq		Mesopotamia		Iraq	Iraq	<U+0418><U+0440><U+0430><U+043A>	<U+0627><U+0644><U+0639><U+0631><U+0627><U+0642>	<U+4F0A><U+62C9><U+514B>			Iraq	IQ		IZ	368	1920	Present	22946245	436421.906	52.57812379381341	Western Asia	Asia	1				Middle East & North Africa	Lower middle income	Debt not classified
[truncated: 18 more columns]
