# Supplementary material for: The violent death toll from the Iraq War: 2003–2023
Source: PLoS One. 2024 Feb 27;19(2):e0297895. doi: 10.1371/journal.pone.0297895 (PMC10898744; doi:10.1371/journal.pone.0297895)
Supplement: S1 Data — (ZIP) [file pone.0297895.s001.zip › IRQ_adm0.shp.xml]

<metadata xml:lang="en">
   <Esri>
      <CreaDate>20171214</CreaDate>
      <CreaTime>03225900</CreaTime>
      <ArcGISFormat>1.0</ArcGISFormat>
      <ArcGISstyle>ISO 19139 Metadata Implementation Specification</ArcGISstyle>
      <SyncOnce>FALSE</SyncOnce>
      <scaleRange>
         <minScale>150000000</minScale>
         <maxScale>5000</maxScale>
      </scaleRange>
      <DataProperties>
         <itemProps>
            <imsContentType export="False" />
            <itemName Sync="TRUE">IRQ_adm0</itemName>
            <nativeExtBox>
               <westBL Sync="TRUE">38.796837</westBL>
               <eastBL Sync="TRUE">48.568558</eastBL>
               <southBL Sync="TRUE">28.986952</southBL>
               <northBL Sync="TRUE">37.378040</northBL>
               <exTypeCode Sync="TRUE">1</exTypeCode>
            </nativeExtBox>
            <itemSize Sync="TRUE">0.063</itemSize>
            <itemLocation>
               <linkage Sync="TRUE">file://\\sul-gislab\gis_shared\GIS_Lab\DATA\World_AdministrativeAreas_2012_GADM\v2_8_201511\IRQ_adm_shp\IRQ_adm0.shp</linkage>
               <protocol Sync="TRUE">Local Area Network</protocol>
            </itemLocation>
         </itemProps>
         <coordRef>
            <type Sync="TRUE">Geographic</type>
            <geogcsn Sync="TRUE">GCS_WGS_1984</geogcsn>
            <csUnits Sync="TRUE">Angular Unit: Degree (0.017453)</csUnits>
            <peXml Sync="TRUE">&lt;GeographicCoordinateSystem xsi:type='typens:GeographicCoordinateSystem' xmlns:xsi='http://www.w3.org/2001/XMLSchema-instance' xmlns:xs='http://www.w3.org/2001/XMLSchema' xmlns:typens='http://www.esri.com/schemas/ArcGIS/10.4'&gt;&lt;WKT&gt;GEOGCS[&amp;quot;GCS_WGS_1984&amp;quot;,DATUM[&amp;quot;D_WGS_1984&amp;quot;,SPHEROID[&amp;quot;WGS_1984&amp;quot;,6378137.0,298.257223563]],PRIMEM[&amp;quot;Greenwich&amp;quot;,0.0],UNIT[&amp;quot;Degree&amp;quot;,0.0174532925199433],AUTHORITY[&amp;quot;EPSG&amp;quot;,4326]]&lt;/WKT&gt;&lt;XOrigin&gt;-400&lt;/XOrigin&gt;&lt;YOrigin&gt;-400&lt;/YOrigin&gt;&lt;XYScale&gt;11258999068426.238&lt;/XYScale&gt;&lt;ZOrigin&gt;-100000&lt;/ZOrigin&gt;&lt;ZScale&gt;10000&lt;/ZScale&gt;&lt;MOrigin&gt;-100000&lt;/MOrigin&gt;&lt;MScale&gt;10000&lt;/MScale&gt;&lt;XYTolerance&gt;8.983152841195215e-009&lt;/XYTolerance&gt;&lt;ZTolerance&gt;0.001&lt;/ZTolerance&gt;&lt;MTolerance&gt;0.001&lt;/MTolerance&gt;&lt;HighPrecision&gt;true&lt;/HighPrecision&gt;&lt;LeftLongitude&gt;-180&lt;/LeftLongitude&gt;&lt;WKID&gt;4326&lt;/WKID&gt;&lt;LatestWKID&gt;4326&lt;/LatestWKID&gt;&lt;/GeographicCoordinateSystem&gt;</peXml>
         </coordRef>
      </DataProperties>
      <ArcGISProfile>ISO19139</ArcGISProfile>
      <ModDate>20180127</ModDate>
      <ModTime>08004900</ModTime>
      <SyncDate>20180127</SyncDate>
      <SyncTime>08004900</SyncTime>
   </Esri>
   <mdHrLv>
      <ScopeCd value="005" />
   </mdHrLv>
   <dataIdInfo>
      <idCitation>
         <citRespParty>
            <role>
               <RoleCd value="006" />
            </role>
            <rpIndName>Hijmans, Robert J.</rpIndName>
         </citRespParty>
         <citRespParty>
            <rpOrgName>University of California, Berkeley. Museum of Vertebrate Zoology</rpOrgName>
            <role>
               <RoleCd value="010" />
            </role>
            <rpCntInfo>
               <cntAddress addressType="">
                  <city>Berkeley</city>
                  <adminArea>CA</adminArea>
                  <country>US</country>
               </cntAddress>
            </rpCntInfo>
         </citRespParty>
         <resTitle>Boundary, Iraq, 2015</resTitle>
         <collTitle>Global administrative areas</collTitle>
         <date>
            <pubDate>2015-11-01T00:00:00</pubDate>
         </date>
         <otherCitDet>These data were retrieved from &lt;&lt;http://www.gadm.org&gt;&gt; on December 1, 2017.</otherCitDet>
         <resEd>2.8</resEd>
         <citRespParty>
            <rpOrgName>University of California, Berkeley. Museum of Vertebrate Zoology</rpOrgName>
            <role>
               <RoleCd value="006" />
            </role>
         </citRespParty>
         <citId>
            <identCode>http://purl.stanford.edu/pc284dt8747</identCode>
         </citId>
         <presForm>
            <PresFormCd Sync="TRUE" value="005" />
         </presForm>
      </idCitation>
      <themeKeys>
         <thesaName>
            <resTitle>lcsh</resTitle>
            <citId>
               <identCode>http://id.loc.gov/authorities/subjects.html</identCode>
            </citId>
         </thesaName>
         <keyword>Administrative and political divisions</keyword>
      </themeKeys>
      <placeKeys>
         <thesaName>
            <resTitle>geonames</resTitle>
            <citId>
               <identCode>http://www.geonames.org/ontology#</identCode>
            </citId>
         </thesaName>
         <keyword>Iraq</keyword>
      </placeKeys>
      <dataExt>
         <exDesc>publication date</exDesc>
         <geoEle />
      </dataExt>
      <aggrInfo>
         <assocType>
            <AscTypeCd value="002" />
         </assocType>
         <initType>
            <InitTypCd value="002" />
         </initType>
         <aggrDSName>
            <resTitle>Global administrative areas</resTitle>
            <citId>
               <identCode>http://purl.stanford.edu/jv457hb9421</identCode>
            </citId>
         </aggrDSName>
      </aggrInfo>
      <dataChar>
         <CharSetCd value="004" />
      </dataChar>
      <idCredit>Hijmans, R. and University of California, Berkeley, Museum of Vertebrate Zoology. (2015). Boundary, Iraq, 2015. UC Berkeley, Museum of Vertebrate Zoology. Available at: http://purl.stanford.edu/pc284dt8747</idCredit>
      <idPoC>
         <rpOrgName>University of Minnesota. Institute on the Environment</rpOrgName>
         <role>
            <RoleCd value="007" />
         </role>
         <rpCntInfo>
            <cntAddress addressType="">
               <city>St. Paul</city>
               <adminArea>MN</adminArea>
               <eMailAdd>earthstat.data@gmail.com</eMailAdd>
               <country>US</country>
            </cntAddress>
         </rpCntInfo>
      </idPoC>
      <resMaint>
         <maintFreq>
            <MaintFreqCd value="012" />
         </maintFreq>
      </resMaint>
      <idStatus>
         <ProgCd value="001" />
      </idStatus>
      <resConst>
         <LegConsts>
            <useConsts>
               <RestrictCd value="008" />
            </useConsts>
            <othConsts>Attribution 3.0 Unported. You must give appropriate credit, provide a link to the license, and indicate if changes were made. You may do so in any reasonable manner, but not in any way that suggests the licensor endorses you or your use.</othConsts>
         </LegConsts>
      </resConst>
      <idAbs>This polygon shapefile contains the boundary of Iraq (adm0). This layer is part of the Global Administrative Areas 2015 (v2.8) dataset.</idAbs>
      <tpCat>
         <TopicCatCd value="003" />
      </tpCat>
      <envirDesc Sync="TRUE"> Version 6.2 (Build 9200) ; Esri ArcGIS 10.4.1.5686</envirDesc>
      <dataLang>
         <languageCode Sync="TRUE" value="eng" />
         <countryCode Sync="TRUE" value="USA" />
      </dataLang>
      <spatRpType>
         <SpatRepTypCd Sync="TRUE" value="001" />
      </spatRpType>
      <dataExt>
         <geoEle>
            <GeoBndBox esriExtentType="search">
               <exTypeCode Sync="TRUE">1</exTypeCode>
               <westBL Sync="TRUE">38.796837</westBL>
               <eastBL Sync="TRUE">48.568558</eastBL>
               <northBL Sync="TRUE">37.378040</northBL>
               <southBL Sync="TRUE">28.986952</southBL>
            </GeoBndBox>
         </geoEle>
      </dataExt>
   </dataIdInfo>
   <mdParentID>http://purl.stanford.edu/jv457hb9421.mods</mdParentID>
   <mdChar>
      <CharSetCd value="004" />
   </mdChar>
   <distInfo>
      <distributor>
         <distorCont>
            <editorSource>external</editorSource>
            <editorDigest>8112593d10cd6aa7c8f3c3da6c3533d0</editorDigest>
            <rpOrgName>Stanford Geospatial Center</rpOrgName>
            <rpCntInfo>
               <cntAddress addressType="both">
                  <delPoint>Mitchell Bldg. 2nd floor</delPoint>
                  <city>Stanford</city>
                  <adminArea>California</adminArea>
                  <postCode>94305</postCode>
                  <eMailAdd>brannerlibrary@stanford.edu</eMailAdd>
                  <country>US</country>
                  <delPoint>397 Panama Mall</delPoint>
               </cntAddress>
               <cntPhone>
                  <voiceNum tddtty="">650-723-2746</voiceNum>
               </cntPhone>
            </rpCntInfo>
            <displayName>Stanford Geospatial Center</displayName>
            <displayName>Stanford Geospatial Center</displayName>
            <editorSave>True</editorSave>
            <displayName>Stanford Geospatial Center</displayName>
            <role>
               <RoleCd value="005" />
            </role>
         </distorCont>
      </distributor>
      <distTranOps>
         <onLineSrc>
            <linkage>http://purl.stanford.edu/pc284dt8747</linkage>
            <protocol>http</protocol>
            <orName>IRQ_adm0.shp</orName>
         </onLineSrc>
         <transSize Sync="TRUE">0.063</transSize>
      </distTranOps>
      <distFormat>
         <formatName Sync="TRUE">Shapefile</formatName>
      </distFormat>
   </distInfo>
   <mdFileID>edu.stanford.purl:pc284dt8747</mdFileID>
   <dataSetURI>http://purl.stanford.edu/pc284dt8747</dataSetURI>
   <mdContact>
      <editorSource>external</editorSource>
      <editorDigest>8112593d10cd6aa7c8f3c3da6c3533d0</editorDigest>
      <rpOrgName>Stanford Geospatial Center</rpOrgName>
      <rpCntInfo>
         <cntAddress addressType="both">
            <delPoint>Mitchell Bldg. 2nd floor</delPoint>
            <city>Stanford</city>
            <adminArea>California</adminArea>
            <postCode>94305</postCode>
            <eMailAdd>brannerlibrary@stanford.edu</eMailAdd>
            <country>US</country>
            <delPoint>397 Panama Mall</delPoint>
         </cntAddress>
         <cntPhone>
            <voiceNum tddtty="">650-723-2746</voiceNum>
         </cntPhone>
      </rpCntInfo>
      <displayName>Stanford Geospatial Center</displayName>
      <displayName>Stanford Geospatial Center</displayName>
      <editorSave>True</editorSave>
      <displayName>Stanford Geospatial Center</displayName>
      <role>
         <RoleCd value="007" />
      </role>
   </mdContact>
   <Binary>
      <Thumbnail>
         <Data EsriPropertyType="PictureX">/9j/4AAQSkZJRgABAQEAAQABAAD/2wBDAAgGBgcGBQgHBwcJCQgKDBQNDAsLDBkSEw8UHRofHh0a
HBwgJC4nICIsIxwcKDcpLDAxNDQ0Hyc5PTgyPC4zNDL/2wBDAQkJCQwLDBgNDRgyIRwhMjIyMjIy
MjIyMjIyMjIyMjIyMjIyMjIyMjIyMjIyMjIyMjIyMjIyMjIyMjIyMjIyMjL/wAARCACFAMgDASIA
AhEBAxEB/8QAHwAAAQUBAQEBAQEAAAAAAAAAAAECAwQFBgcICQoL/8QAtRAAAgEDAwIEAwUFBAQA
AAF9AQIDAAQRBRIhMUEGE1FhByJxFDKBkaEII0KxwRVS0fAkM2JyggkKFhcYGRolJicoKSo0NTY3
ODk6Q0RFRkdISUpTVFVWV1hZWmNkZWZnaGlqc3R1dnd4eXqDhIWGh4iJipKTlJWWl5iZmqKjpKWm
p6ipqrKztLW2t7i5usLDxMXGx8jJytLT1NXW19jZ2uHi4+Tl5ufo6erx8vP09fb3+Pn6/8QAHwEA
AwEBAQEBAQEBAQAAAAAAAAECAwQFBgcICQoL/8QAtREAAgECBAQDBAcFBAQAAQJ3AAECAxEEBSEx
BhJBUQdhcRMiMoEIFEKRobHBCSMzUvAVYnLRChYkNOEl8RcYGRomJygpKjU2Nzg5OkNERUZHSElK
U1RVVldYWVpjZGVmZ2hpanN0dXZ3eHl6goOEhYaHiImKkpOUlZaXmJmaoqOkpaanqKmqsrO0tba3
uLm6wsPExcbHyMnK0tPU1dbX2Nna4uPk5ebn6Onq8vP09fb3+Pn6/9oADAMBAAIRAxEAPwD3+iii
gAooooAKKKKACiiigAooqrd3fkERRKJLlx8qZ6D+83oP8ik2oq7AkubqK0i8yViASFAAJLE9AAOS
arnV7QYJ88KR9428gA9jxxUcFp5bLLLK804By7McDPXC5wo+n61Zrz54/X3VoWoD47u2miMsVxE8
Y5LK4IFJBe21yxWGdHYDOAecev096ryWltLIJJLeJ3HRmQEj8aimtZnvY54bgxARmNsKCQCQflzw
OQM5B6DGKccfFvVWDkNSisSRF027t7hJZRG7FJy5Z124J3Mexzjn3rb612UqsaseZEtWCiiitBBR
RRQAUUUUAFFFFABRRRQAUUUUAFFFFABRRRQAUUUUAZgM168rm4ljiEjRrHHgfdJUknGckg9D0xUs
NvFb7vLU5Y5ZmYszfUnk0yAeVcXMA+6sm9f+BfMf1JqxXiYmc3NxkzWKVgooormGFFFFAEc8Xn28
kW5k3qV3L1GRjI96bYXMxmltLhUDxqrK0akKynjv7j9RU1V57NZp1mEsscioUBjIHBIPp7CunDV/
ZS12FJXNGisiS/vrOGNJY7eWRm2Iwd8yHBP3VQ4OASce9XrGee5t/MuLY27k8IX3HHr0GK9iFSM1
eJm1Ys0UUVYgooooAKKKKACiiigAooooAKKKKACiiigAooqK5nW2gaVgWxwFHVieAB7k8UAUdPG6
0WbHzTkzH/gXIH4DA/CrVQ2kTQWUELkFo41UkdMgYqavnpvmk2bIKKKKgAooooAKKKjnnjt4jJIS
FyBwpJJJwAAOScmmlfRAUdYuI7eFJFuIo7uEmaBJGHzkAjGOpBDEcc81sxv5kSOVK7lB2t1Hsaz9
IjMkcl7L5nnSuykOCu1VYgAA9BxnnnmtKvbw1J04WbMpO7CiiiugQUUUUAFFFFABRRRQAUUUUAFF
FRzzxW0RkmkWNB3Y4/D60ASUyWWOCMySyJGg6s7AAfjVJry5uDi1i8tP+es6kfknB/PH40iWaCRZ
ZneeZekkpB2/QDhfwArlq4unDRaspRbFN9Pcf8ecGEP/AC2myF/Bep/HHsaRLUmVZp5pJpVyV3HC
qfZRx+eT71YorzquKqVNL2RaikFFFFcwwooooAKKKKACqGrFfsqIG23DyBbc7sYkIOD/ADP0zV+m
SxJNE0bjKsMEVcJcsk2DLlFZVveXVrcRW16EeJ/kjuFzktxgOMcE8+2R2zitWvfhOM1zRMbWCiii
qAKKKKACiiigAooooAKKKKACquoRs9m7ICZI8SKB3K84/Hp+NWqKTSaswKqOrorqQVYZBHcUtUdO
nj8lLfJSRQcRspBVQeBz1wMCr1fPzi4yaZsgoooqACiiigAooooAKKKKACiiigClq8c82lzx28KT
SsuFjccNz9Rj65qa31GCJYYJvPibAVXuFxvOO7dM/wA6nprokqMkiq6MMFWGQRXTQxLpaW0E43Ld
FZUSXVgwS3xPbc4jkfDR+mG5yvsenb0q1ZXv2rzUePyp4W2yR7s47gg8ZBHsK9alXhU+FmbTRboo
orUQUUUUAFFFFABRRRQAUUUUART20NygSaMOAcjPUH1B7Gqx05kz9nvJ4/RZD5i5993zfqKvUVMo
Rl8SuFzMa5ktW23qLGvaZDmM/X+6frx7mrVWSAQQRkGs9rB7bLWBVV727n5D/un+H+Xt3rgrYHrT
+4tS7k9FQQ3SSuYmVoplGWikGGHv6Ee4yKnrzpRcXZlhRRRUgFFFFABRRRQAUUUUAFVLmNoJhfw5
MiKBImf9YgycfUZJHvwat1WvR5kSQn7s0ixt/uk8j8RkfjWtFyVRcu4nsaEbrLGsiHKsAwOMcGnU
UV75kFFFFABRRRQAUUUUAFFFFABRRRQAUUUUAQ3FrDdIEmTdg5Ug4Kn1BHIP0qm32qy/1ga5gH/L
RV/eKPdR976j8u9aVFZVaMKitJDTsU4pY5oxJE6uh6MpyKfTJ9PV5WngcwTnqyjKv/vL0P14PvUH
2poGEd6ghY8CQHMbfj2PsfwzXl1sJOnqtUWpXLVFFFchQUUUUAFFFFABUc0KzoFZmXawYFTggins
yopZmCqOpJwBVb+0rLbu+0x7P7+fl/PpVxUr3iBNpxfddxvK8gjmCqXOSBsQ4/MmrtY7yeVK91Zz
o5KlpIAd3m4wMjnhsLjNakEy3FvHOmdkiB1z6EZr2cPVU4LutzJqzJKKKK6BBRRRQAUUUUAFFFFA
BRRRQAUUUUAFFFFABSMqupVgGUjBBGQRS0UAZzWU1rzZMDH/AM+8h4H+6f4fpyPpSw3UczGPDRzK
MtE4wy/4j3GRWhUNxaQ3SgSpkryrA4ZT6gjkVyVsJCpqtGUpWGUVB5F/D8qNDcp2aRjGw+uFIP1w
PpSebdrw1hKx9Y5EI/UivPlhKsehfMixRVb7ao+/BdKfT7O7fqoIppunuP3VmrGRh/rHQhI/c56n
2HP0HNQqFRu3Kwuh4jS8vgjKHit+WBHBc9B74GT+IrRqK3gS2hWJMkDJJPVieST7k81LXs0aapwU
UZt3ZWfT7N0Km1iAJ3ZVQDn1yOQfenWlpDYwCC3VljBJAZy2M/Ump6K1EFFFFABRRRQAUUUUAFFF
FABRRRQAUUUUAFFFFABRRRQAUUUUAFFFFABRRRQAUUUUAFFFFABRRRQAUUUUAf/Z</Data>
      </Thumbnail>
   </Binary>
   <mdDateSt Sync="TRUE">20180127</mdDateSt>
   <mdLang>
      <languageCode Sync="TRUE" value="eng" />
      <countryCode Sync="TRUE" value="USA" />
   </mdLang>
   <mdHrLvName Sync="TRUE">dataset</mdHrLvName>
   <refSysInfo>
      <RefSystem>
         <refSysID>
            <identCode Sync="TRUE" code="4326" />
            <idCodeSpace Sync="TRUE">EPSG</idCodeSpace>
            <idVersion Sync="TRUE">6.14(3.0.1)</idVersion>
         </refSysID>
      </RefSystem>
   </refSysInfo>
   <spatRepInfo>
      <VectSpatRep>
         <geometObjs Name="IRQ_adm0">
            <geoObjTyp>
               <GeoObjTypCd Sync="TRUE" value="002" />
            </geoObjTyp>
            <geoObjCnt Sync="TRUE">1</geoObjCnt>
         </geometObjs>
         <topLvl>
            <TopoLevCd Sync="TRUE" value="001" />
         </topLvl>
      </VectSpatRep>
   </spatRepInfo>
   <spdoinfo>
      <ptvctinf>
         <esriterm Name="IRQ_adm0">
            <efeatyp Sync="TRUE">Simple</efeatyp>
            <efeageom Sync="TRUE" code="4" />
            <esritopo Sync="TRUE">FALSE</esritopo>
            <efeacnt Sync="TRUE">1</efeacnt>
            <spindex Sync="TRUE">FALSE</spindex>
            <linrefer Sync="TRUE">FALSE</linrefer>
         </esriterm>
      </ptvctinf>
   </spdoinfo>
   <eainfo>
      <detailed Name="IRQ_adm0">
         <enttyp>
            <enttypl Sync="TRUE">IRQ_adm0</enttypl>
            <enttypt Sync="TRUE">Feature Class</enttypt>
            <enttypc Sync="TRUE">1</enttypc>
         </enttyp>
         <attr>
            <attrlabl Sync="TRUE">FID</attrlabl>
            <attalias Sync="TRUE">FID</attalias>
            <attrtype Sync="TRUE">OID</attrtype>
            <attwidth Sync="TRUE">4</attwidth>
            <atprecis Sync="TRUE">0</atprecis>
            <attscale Sync="TRUE">0</attscale>
            <attrdef Sync="TRUE">Internal feature number.</attrdef>
            <attrdefs Sync="TRUE">Esri</attrdefs>
            <attrdomv>
               <udom Sync="TRUE">Sequential unique whole numbers that are automatically generated.</udom>
            </attrdomv>
         </attr>
         <attr>
            <attrlabl Sync="TRUE">Shape</attrlabl>
            <attalias Sync="TRUE">Shape</attalias>
            <attrtype Sync="TRUE">Geometry</attrtype>
            <attwidth Sync="TRUE">0</attwidth>
            <atprecis Sync="TRUE">0</atprecis>
            <attscale Sync="TRUE">0</attscale>
            <attrdef Sync="TRUE">Feature geometry.</attrdef>
            <attrdefs Sync="TRUE">Esri</attrdefs>
            <attrdomv>
               <udom Sync="TRUE">Coordinates defining the features.</udom>
            </attrdomv>
         </attr>
         <attr>
            <attrlabl Sync="TRUE">ID_0</attrlabl>
            <attalias Sync="TRUE">ID_0</attalias>
            <attrtype Sync="TRUE">Integer</attrtype>
            <attwidth Sync="TRUE">10</attwidth>
            <atprecis Sync="TRUE">10</atprecis>
            <attscale Sync="TRUE">0</attscale>
         </attr>
         <attr>
            <attrlabl Sync="TRUE">ISO</attrlabl>
            <attalias Sync="TRUE">ISO</attalias>
            <attrtype Sync="TRUE">String</attrtype>
            <attwidth Sync="TRUE">3</attwidth>
            <atprecis Sync="TRUE">0</atprecis>
            <attscale Sync="TRUE">0</attscale>
         </attr>
         <attr>
            <attrlabl Sync="TRUE">NAME_ENGLI</attrlabl>
            <attalias Sync="TRUE">NAME_ENGLI</attalias>
            <attrtype Sync="TRUE">String</attrtype>
            <attwidth Sync="TRUE">50</attwidth>
            <atprecis Sync="TRUE">0</atprecis>
            <attscale Sync="TRUE">0</attscale>
         </attr>
         <attr>
            <attrlabl Sync="TRUE">NAME_ISO</attrlabl>
            <attalias Sync="TRUE">NAME_ISO</attalias>
            <attrtype Sync="TRUE">String</attrtype>
            <attwidth Sync="TRUE">54</attwidth>
            <atprecis Sync="TRUE">0</atprecis>
            <attscale Sync="TRUE">0</attscale>
         </attr>
         <attr>
            <attrlabl Sync="TRUE">NAME_FAO</attrlabl>
            <attalias Sync="TRUE">NAME_FAO</attalias>
            <attrtype Sync="TRUE">String</attrtype>
            <attwidth Sync="TRUE">50</attwidth>
            <atprecis Sync="TRUE">0</atprecis>
            <attscale Sync="TRUE">0</attscale>
         </attr>
         <attr>
            <attrlabl Sync="TRUE">NAME_LOCAL</attrlabl>
            <attalias Sync="TRUE">NAME_LOCAL</attalias>
            <attrtype Sync="TRUE">String</attrtype>
            <attwidth Sync="TRUE">54</attwidth>
            <atprecis Sync="TRUE">0</atprecis>
            <attscale Sync="TRUE">0</attscale>
         </attr>
         <attr>
            <attrlabl Sync="TRUE">NAME_OBSOL</attrlabl>
            <attalias Sync="TRUE">NAME_OBSOL</attalias>
            <attrtype Sync="TRUE">String</attrtype>
            <attwidth Sync="TRUE">150</attwidth>
            <atprecis Sync="TRUE">0</atprecis>
            <attscale Sync="TRUE">0</attscale>
         </attr>
         <attr>
            <attrlabl Sync="TRUE">NAME_VARIA</attrlabl>
            <attalias Sync="TRUE">NAME_VARIA</attalias>
            <attrtype Sync="TRUE">String</attrtype>
            <attwidth Sync="TRUE">160</attwidth>
            <atprecis Sync="TRUE">0</atprecis>
            <attscale Sync="TRUE">0</attscale>
         </attr>
         <attr>
            <attrlabl Sync="TRUE">NAME_NONLA</attrlabl>
            <attalias Sync="TRUE">NAME_NONLA</attalias>
            <attrtype Sync="TRUE">String</attrtype>
            <attwidth Sync="TRUE">50</attwidth>
            <atprecis Sync="TRUE">0</atprecis>
            <attscale Sync="TRUE">0</attscale>
         </attr>
         <attr>
            <attrlabl Sync="TRUE">NAME_FRENC</attrlabl>
            <attalias Sync="TRUE">NAME_FRENC</attalias>
            <attrtype Sync="TRUE">String</attrtype>
            <attwidth Sync="TRUE">50</attwidth>
            <atprecis Sync="TRUE">0</atprecis>
            <attscale Sync="TRUE">0</attscale>
         </attr>
         <attr>
            <attrlabl Sync="TRUE">NAME_SPANI</attrlabl>
            <attalias Sync="TRUE">NAME_SPANI</attalias>
            <attrtype Sync="TRUE">String</attrtype>
            <attwidth Sync="TRUE">50</attwidth>
            <atprecis Sync="TRUE">0</atprecis>
            <attscale Sync="TRUE">0</attscale>
         </attr>
         <attr>
            <attrlabl Sync="TRUE">NAME_RUSSI</attrlabl>
            <attalias Sync="TRUE">NAME_RUSSI</attalias>
            <attrtype Sync="TRUE">String</attrtype>
            <attwidth Sync="TRUE">50</attwidth>
            <atprecis Sync="TRUE">0</atprecis>
            <attscale Sync="TRUE">0</attscale>
         </attr>
         <attr>
            <attrlabl Sync="TRUE">NAME_ARABI</attrlabl>
            <attalias Sync="TRUE">NAME_ARABI</attalias>
            <attrtype Sync="TRUE">String</attrtype>
            <attwidth Sync="TRUE">50</attwidth>
            <atprecis Sync="TRUE">0</atprecis>
            <attscale Sync="TRUE">0</attscale>
         </attr>
         <attr>
            <attrlabl Sync="TRUE">NAME_CHINE</attrlabl>
            <attalias Sync="TRUE">NAME_CHINE</attalias>
            <attrtype Sync="TRUE">String</attrtype>
            <attwidth Sync="TRUE">50</attwidth>
            <atprecis Sync="TRUE">0</atprecis>
            <attscale Sync="TRUE">0</attscale>
         </attr>
         <attr>
            <attrlabl Sync="TRUE">WASPARTOF</attrlabl>
            <attalias Sync="TRUE">WASPARTOF</attalias>
            <attrtype Sync="TRUE">String</attrtype>
            <attwidth Sync="TRUE">100</attwidth>
            <atprecis Sync="TRUE">0</atprecis>
            <attscale Sync="TRUE">0</attscale>
         </attr>
         <attr>
            <attrlabl Sync="TRUE">CONTAINS</attrlabl>
            <attalias Sync="TRUE">CONTAINS</attalias>
            <attrtype Sync="TRUE">String</attrtype>
            <attwidth Sync="TRUE">50</attwidth>
            <atprecis Sync="TRUE">0</atprecis>
            <attscale Sync="TRUE">0</attscale>
         </attr>
         <attr>
            <attrlabl Sync="TRUE">SOVEREIGN</attrlabl>
            <attalias Sync="TRUE">SOVEREIGN</attalias>
            <attrtype Sync="TRUE">String</attrtype>
            <attwidth Sync="TRUE">40</attwidth>
            <atprecis Sync="TRUE">0</atprecis>
            <attscale Sync="TRUE">0</attscale>
         </attr>
         <attr>
            <attrlabl Sync="TRUE">ISO2</attrlabl>
            <attalias Sync="TRUE">ISO2</attalias>
            <attrtype Sync="TRUE">String</attrtype>
            <attwidth Sync="TRUE">4</attwidth>
            <atprecis Sync="TRUE">0</atprecis>
            <attscale Sync="TRUE">0</attscale>
         </attr>
         <attr>
            <attrlabl Sync="TRUE">WWW</attrlabl>
            <attalias Sync="TRUE">WWW</attalias>
            <attrtype Sync="TRUE">String</attrtype>
            <attwidth Sync="TRUE">2</attwidth>
            <atprecis Sync="TRUE">0</atprecis>
            <attscale Sync="TRUE">0</attscale>
         </attr>
         <attr>
            <attrlabl Sync="TRUE">FIPS</attrlabl>
            <attalias Sync="TRUE">FIPS</attalias>
            <attrtype Sync="TRUE">String</attrtype>
            <attwidth Sync="TRUE">6</attwidth>
            <atprecis Sync="TRUE">0</atprecis>
            <attscale Sync="TRUE">0</attscale>
         </attr>
         <attr>
            <attrlabl Sync="TRUE">ISON</attrlabl>
            <attalias Sync="TRUE">ISON</attalias>
            <attrtype Sync="TRUE">Double</attrtype>
            <attwidth Sync="TRUE">19</attwidth>
            <atprecis Sync="TRUE">0</atprecis>
            <attscale Sync="TRUE">0</attscale>
         </attr>
         <attr>
            <attrlabl Sync="TRUE">VALIDFR</attrlabl>
            <attalias Sync="TRUE">VALIDFR</attalias>
            <attrtype Sync="TRUE">String</attrtype>
            <attwidth Sync="TRUE">12</attwidth>
            <atprecis Sync="TRUE">0</atprecis>
            <attscale Sync="TRUE">0</attscale>
         </attr>
         <attr>
            <attrlabl Sync="TRUE">VALIDTO</attrlabl>
            <attalias Sync="TRUE">VALIDTO</attalias>
            <attrtype Sync="TRUE">String</attrtype>
            <attwidth Sync="TRUE">10</attwidth>
            <atprecis Sync="TRUE">0</atprecis>
            <attscale Sync="TRUE">0</attscale>
         </attr>
         <attr>
            <attrlabl Sync="TRUE">POP2000</attrlabl>
            <attalias Sync="TRUE">POP2000</attalias>
            <attrtype Sync="TRUE">Double</attrtype>
            <attwidth Sync="TRUE">19</attwidth>
            <atprecis Sync="TRUE">0</atprecis>
            <attscale Sync="TRUE">0</attscale>
         </attr>
         <attr>
            <attrlabl Sync="TRUE">SQKM</attrlabl>
            <attalias Sync="TRUE">SQKM</attalias>
            <attrtype Sync="TRUE">Double</attrtype>
            <attwidth Sync="TRUE">19</attwidth>
            <atprecis Sync="TRUE">0</atprecis>
            <attscale Sync="TRUE">0</attscale>
         </attr>
         <attr>
            <attrlabl Sync="TRUE">POPSQKM</attrlabl>
            <attalias Sync="TRUE">POPSQKM</attalias>
            <attrtype Sync="TRUE">Double</attrtype>
            <attwidth Sync="TRUE">19</attwidth>
            <atprecis Sync="TRUE">0</atprecis>
            <attscale Sync="TRUE">0</attscale>
         </attr>
         <attr>
            <attrlabl Sync="TRUE">UNREGION1</attrlabl>
            <attalias Sync="TRUE">UNREGION1</attalias>
            <attrtype Sync="TRUE">String</attrtype>
            <attwidth Sync="TRUE">254</attwidth>
            <atprecis Sync="TRUE">0</atprecis>
            <attscale Sync="TRUE">0</attscale>
         </attr>
         <attr>
            <attrlabl Sync="TRUE">UNREGION2</attrlabl>
            <attalias Sync="TRUE">UNREGION2</attalias>
            <attrtype Sync="TRUE">String</attrtype>
            <attwidth Sync="TRUE">254</attwidth>
            <atprecis Sync="TRUE">0</atprecis>
            <attscale Sync="TRUE">0</attscale>
         </attr>
         <attr>
            <attrlabl Sync="TRUE">DEVELOPING</attrlabl>
            <attalias Sync="TRUE">DEVELOPING</attalias>
            <attrtype Sync="TRUE">Double</attrtype>
            <attwidth Sync="TRUE">19</attwidth>
            <atprecis Sync="TRUE">0</atprecis>
            <attscale Sync="TRUE">0</attscale>
         </attr>
         <attr>
            <attrlabl Sync="TRUE">CIS</attrlabl>
            <attalias Sync="TRUE">CIS</attalias>
            <attrtype Sync="TRUE">Double</attrtype>
            <attwidth Sync="TRUE">19</attwidth>
            <atprecis Sync="TRUE">0</atprecis>
            <attscale Sync="TRUE">0</attscale>
         </attr>
         <attr>
            <attrlabl Sync="TRUE">Transition</attrlabl>
            <attalias Sync="TRUE">Transition</attalias>
            <attrtype Sync="TRUE">Double</attrtype>
            <attwidth Sync="TRUE">19</attwidth>
            <atprecis Sync="TRUE">0</atprecis>
            <attscale Sync="TRUE">0</attscale>
         </attr>
         <attr>
            <attrlabl Sync="TRUE">OECD</attrlabl>
            <attalias Sync="TRUE">OECD</attalias>
            <attrtype Sync="TRUE">Double</attrtype>
            <attwidth Sync="TRUE">19</attwidth>
            <atprecis Sync="TRUE">0</atprecis>
            <attscale Sync="TRUE">0</attscale>
         </attr>
         <attr>
            <attrlabl Sync="TRUE">WBREGION</attrlabl>
            <attalias Sync="TRUE">WBREGION</attalias>
            <attrtype Sync="TRUE">String</attrtype>
            <attwidth Sync="TRUE">254</attwidth>
            <atprecis Sync="TRUE">0</atprecis>
            <attscale Sync="TRUE">0</attscale>
         </attr>
         <attr>
            <attrlabl Sync="TRUE">WBINCOME</attrlabl>
            <attalias Sync="TRUE">WBINCOME</attalias>
            <attrtype Sync="TRUE">String</attrtype>
            <attwidth Sync="TRUE">254</attwidth>
            <atprecis Sync="TRUE">0</atprecis>
            <attscale Sync="TRUE">0</attscale>
         </attr>
         <attr>
            <attrlabl Sync="TRUE">WBDEBT</attrlabl>
            <attalias Sync="TRUE">WBDEBT</attalias>
            <attrtype Sync="TRUE">String</attrtype>
            <attwidth Sync="TRUE">254</attwidth>
            <atprecis Sync="TRUE">0</atprecis>
            <attscale Sync="TRUE">0</attscale>
         </attr>
         <attr>
            <attrlabl Sync="TRUE">WBOTHER</attrlabl>
            <attalias Sync="TRUE">WBOTHER</attalias>
            <attrtype Sync="TRUE">String</attrtype>
            <attwidth Sync="TRUE">254</attwidth>
            <atprecis Sync="TRUE">0</atprecis>
            <attscale Sync="TRUE">0</attscale>
         </attr>
         <attr>
            <attrlabl Sync="TRUE">CEEAC</attrlabl>
            <attalias Sync="TRUE">CEEAC</attalias>
            <attrtype Sync="TRUE">Double</attrtype>
            <attwidth Sync="TRUE">19</attwidth>
            <atprecis Sync="TRUE">0</atprecis>
            <attscale Sync="TRUE">0</attscale>
         </attr>
         <attr>
            <attrlabl Sync="TRUE">CEMAC</attrlabl>
            <attalias Sync="TRUE">CEMAC</attalias>
            <attrtype Sync="TRUE">Double</attrtype>
            <attwidth Sync="TRUE">19</attwidth>
            <atprecis Sync="TRUE">0</atprecis>
            <attscale Sync="TRUE">0</attscale>
         </attr>
         <attr>
            <attrlabl Sync="TRUE">CEPLG</attrlabl>
            <attalias Sync="TRUE">CEPLG</attalias>
            <attrtype Sync="TRUE">Double</attrtype>
            <attwidth Sync="TRUE">19</attwidth>
            <atprecis Sync="TRUE">0</atprecis>
            <attscale Sync="TRUE">0</attscale>
         </attr>
         <attr>
            <attrlabl Sync="TRUE">COMESA</attrlabl>
            <attalias Sync="TRUE">COMESA</attalias>
            <attrtype Sync="TRUE">Double</attrtype>
            <attwidth Sync="TRUE">19</attwidth>
            <atprecis Sync="TRUE">0</atprecis>
            <attscale Sync="TRUE">0</attscale>
         </attr>
         <attr>
            <attrlabl Sync="TRUE">EAC</attrlabl>
            <attalias Sync="TRUE">EAC</attalias>
            <attrtype Sync="TRUE">Double</attrtype>
            <attwidth Sync="TRUE">19</attwidth>
            <atprecis Sync="TRUE">0</atprecis>
            <attscale Sync="TRUE">0</attscale>
         </attr>
         <attr>
            <attrlabl Sync="TRUE">ECOWAS</attrlabl>
            <attalias Sync="TRUE">ECOWAS</attalias>
            <attrtype Sync="TRUE">Double</attrtype>
            <attwidth Sync="TRUE">19</attwidth>
            <atprecis Sync="TRUE">0</atprecis>
            <attscale Sync="TRUE">0</attscale>
         </attr>
         <attr>
            <attrlabl Sync="TRUE">IGAD</attrlabl>
            <attalias Sync="TRUE">IGAD</attalias>
            <attrtype Sync="TRUE">Double</attrtype>
            <attwidth Sync="TRUE">19</attwidth>
            <atprecis Sync="TRUE">0</atprecis>
            <attscale Sync="TRUE">0</attscale>
         </attr>
         <attr>
            <attrlabl Sync="TRUE">IOC</attrlabl>
            <attalias Sync="TRUE">IOC</attalias>
            <attrtype Sync="TRUE">Double</attrtype>
            <attwidth Sync="TRUE">19</attwidth>
            <atprecis Sync="TRUE">0</atprecis>
            <attscale Sync="TRUE">0</attscale>
         </attr>
         <attr>
            <attrlabl Sync="TRUE">MRU</attrlabl>
            <attalias Sync="TRUE">MRU</attalias>
            <attrtype Sync="TRUE">Double</attrtype>
            <attwidth Sync="TRUE">19</attwidth>
            <atprecis Sync="TRUE">0</atprecis>
            <attscale Sync="TRUE">0</attscale>
         </attr>
         <attr>
            <attrlabl Sync="TRUE">SACU</attrlabl>
            <attalias Sync="TRUE">SACU</attalias>
            <attrtype Sync="TRUE">Double</attrtype>
            <attwidth Sync="TRUE">19</attwidth>
            <atprecis Sync="TRUE">0</atprecis>
            <attscale Sync="TRUE">0</attscale>
         </attr>
         <attr>
            <attrlabl Sync="TRUE">UEMOA</attrlabl>
            <attalias Sync="TRUE">UEMOA</attalias>
            <attrtype Sync="TRUE">Double</attrtype>
            <attwidth Sync="TRUE">19</attwidth>
            <atprecis Sync="TRUE">0</atprecis>
            <attscale Sync="TRUE">0</attscale>
         </attr>
         <attr>
            <attrlabl Sync="TRUE">UMA</attrlabl>
            <attalias Sync="TRUE">UMA</attalias>
            <attrtype Sync="TRUE">Double</attrtype>
            <attwidth Sync="TRUE">19</attwidth>
            <atprecis Sync="TRUE">0</atprecis>
            <attscale Sync="TRUE">0</attscale>
         </attr>
         <attr>
            <attrlabl Sync="TRUE">PALOP</attrlabl>
            <attalias Sync="TRUE">PALOP</attalias>
            <attrtype Sync="TRUE">Double</attrtype>
            <attwidth Sync="TRUE">19</attwidth>
            <atprecis Sync="TRUE">0</atprecis>
            <attscale Sync="TRUE">0</attscale>
         </attr>
         <attr>
            <attrlabl Sync="TRUE">PARTA</attrlabl>
            <attalias Sync="TRUE">PARTA</attalias>
            <attrtype Sync="TRUE">Double</attrtype>
            <attwidth Sync="TRUE">19</attwidth>
            <atprecis Sync="TRUE">0</atprecis>
            <attscale Sync="TRUE">0</attscale>
         </attr>
         <attr>
            <attrlabl Sync="TRUE">CACM</attrlabl>
            <attalias Sync="TRUE">CACM</attalias>
            <attrtype Sync="TRUE">Double</attrtype>
            <attwidth Sync="TRUE">19</attwidth>
            <atprecis Sync="TRUE">0</atprecis>
            <attscale Sync="TRUE">0</attscale>
         </attr>
         <attr>
            <attrlabl Sync="TRUE">EurAsEC</attrlabl>
            <attalias Sync="TRUE">EurAsEC</attalias>
            <attrtype Sync="TRUE">Double</attrtype>
            <attwidth Sync="TRUE">19</attwidth>
            <atprecis Sync="TRUE">0</atprecis>
            <attscale Sync="TRUE">0</attscale>
         </attr>
         <attr>
            <attrlabl Sync="TRUE">Agadir</attrlabl>
            <attalias Sync="TRUE">Agadir</attalias>
            <attrtype Sync="TRUE">Double</attrtype>
            <attwidth Sync="TRUE">19</attwidth>
            <atprecis Sync="TRUE">0</atprecis>
            <attscale Sync="TRUE">0</attscale>
         </attr>
         <attr>
            <attrlabl Sync="TRUE">SAARC</attrlabl>
            <attalias Sync="TRUE">SAARC</attalias>
            <attrtype Sync="TRUE">Double</attrtype>
            <attwidth Sync="TRUE">19</attwidth>
            <atprecis Sync="TRUE">0</atprecis>
            <attscale Sync="TRUE">0</attscale>
         </attr>
         <attr>
            <attrlabl Sync="TRUE">ASEAN</attrlabl>
            <attalias Sync="TRUE">ASEAN</attalias>
            <attrtype Sync="TRUE">Double</attrtype>
            <attwidth Sync="TRUE">19</attwidth>
            <atprecis Sync="TRUE">0</atprecis>
            <attscale Sync="TRUE">0</attscale>
         </attr>
         <attr>
            <attrlabl Sync="TRUE">NAFTA</attrlabl>
            <attalias Sync="TRUE">NAFTA</attalias>
            <attrtype Sync="TRUE">Double</attrtype>
            <attwidth Sync="TRUE">19</attwidth>
            <atprecis Sync="TRUE">0</atprecis>
            <attscale Sync="TRUE">0</attscale>
         </attr>
         <attr>
            <attrlabl Sync="TRUE">GCC</attrlabl>
            <attalias Sync="TRUE">GCC</attalias>
            <attrtype Sync="TRUE">Double</attrtype>
            <attwidth Sync="TRUE">19</attwidth>
            <atprecis Sync="TRUE">0</atprecis>
            <attscale Sync="TRUE">0</attscale>
         </attr>
         <attr>
            <attrlabl Sync="TRUE">CSN</attrlabl>
            <attalias Sync="TRUE">CSN</attalias>
            <attrtype Sync="TRUE">Double</attrtype>
            <attwidth Sync="TRUE">19</attwidth>
            <atprecis Sync="TRUE">0</atprecis>
            <attscale Sync="TRUE">0</attscale>
         </attr>
         <attr>
            <attrlabl Sync="TRUE">CARICOM</attrlabl>
            <attalias Sync="TRUE">CARICOM</attalias>
            <attrtype Sync="TRUE">Double</attrtype>
            <attwidth Sync="TRUE">19</attwidth>
            <atprecis Sync="TRUE">0</atprecis>
            <attscale Sync="TRUE">0</attscale>
         </attr>
         <attr>
            <attrlabl Sync="TRUE">EU</attrlabl>
            <attalias Sync="TRUE">EU</attalias>
            <attrtype Sync="TRUE">Double</attrtype>
            <attwidth Sync="TRUE">19</attwidth>
            <atprecis Sync="TRUE">0</atprecis>
            <attscale Sync="TRUE">0</attscale>
         </attr>
         <attr>
            <attrlabl Sync="TRUE">CAN</attrlabl>
            <attalias Sync="TRUE">CAN</attalias>
            <attrtype Sync="TRUE">Double</attrtype>
            <attwidth Sync="TRUE">19</attwidth>
            <atprecis Sync="TRUE">0</atprecis>
            <attscale Sync="TRUE">0</attscale>
         </attr>
         <attr>
            <attrlabl Sync="TRUE">ACP</attrlabl>
            <attalias Sync="TRUE">ACP</attalias>
            <attrtype Sync="TRUE">Double</attrtype>
            <attwidth Sync="TRUE">19</attwidth>
            <atprecis Sync="TRUE">0</atprecis>
            <attscale Sync="TRUE">0</attscale>
         </attr>
         <attr>
            <attrlabl Sync="TRUE">Landlocked</attrlabl>
            <attalias Sync="TRUE">Landlocked</attalias>
            <attrtype Sync="TRUE">Double</attrtype>
            <attwidth Sync="TRUE">19</attwidth>
            <atprecis Sync="TRUE">0</atprecis>
            <attscale Sync="TRUE">0</attscale>
         </attr>
         <attr>
            <attrlabl Sync="TRUE">AOSIS</attrlabl>
            <attalias Sync="TRUE">AOSIS</attalias>
            <attrtype Sync="TRUE">Double</attrtype>
            <attwidth Sync="TRUE">19</attwidth>
            <atprecis Sync="TRUE">0</atprecis>
            <attscale Sync="TRUE">0</attscale>
         </attr>
         <attr>
            <attrlabl Sync="TRUE">SIDS</attrlabl>
            <attalias Sync="TRUE">SIDS</attalias>
            <attrtype Sync="TRUE">Double</attrtype>
            <attwidth Sync="TRUE">19</attwidth>
            <atprecis Sync="TRUE">0</atprecis>
            <attscale Sync="TRUE">0</attscale>
         </attr>
         <attr>
            <attrlabl Sync="TRUE">Islands</attrlabl>
            <attalias Sync="TRUE">Islands</attalias>
            <attrtype Sync="TRUE">Double</attrtype>
            <attwidth Sync="TRUE">19</attwidth>
            <atprecis Sync="TRUE">0</atprecis>
            <attscale Sync="TRUE">0</attscale>
         </attr>
         <attr>
            <attrlabl Sync="TRUE">LDC</attrlabl>
            <attalias Sync="TRUE">LDC</attalias>
            <attrtype Sync="TRUE">Double</attrtype>
            <attwidth Sync="TRUE">19</attwidth>
            <atprecis Sync="TRUE">0</atprecis>
            <attscale Sync="TRUE">0</attscale>
         </attr>
      </detailed>
   </eainfo>
   <contInfo>
      <FetCatDesc>
         <compCode>False</compCode>
         <catLang>
            <languageCode value="eng" />
         </catLang>
         <incWithDS>True</incWithDS>
         <catCitation>
            <resTitle>Entity and Attribute Information</resTitle>
            <citId>
               <identCode>8639a8b3-4355-4765-8256-bb9bb0c13f4a</identCode>
            </citId>
         </catCitation>
      </FetCatDesc>
   </contInfo>
</metadata>
