# Supplementary material for: The violent death toll from the Iraq War: 2003–2023
Source: PLoS One. 2024 Feb 27;19(2):e0297895. doi: 10.1371/journal.pone.0297895 (PMC10898744; doi:10.1371/journal.pone.0297895)
Supplement: S1 Data — (ZIP) [file pone.0297895.s001.zip › IRQ_adm1-iso19110.xml]

<?xml version="1.0" encoding="utf-8"?>
<gfc:FC_FeatureCatalogue xmlns:xsi="http://www.w3.org/2001/XMLSchema-instance" xmlns:gco="http://www.isotc211.org/2005/gco" xmlns:gfc="http://www.isotc211.org/2005/gfc" xmlns:gmd="http://www.isotc211.org/2005/gmd" xmlns:gmx="http://www.isotc211.org/2005/gmx" xmlns:gml="http://www.opengis.net/gml/3.2" xmlns:xlink="http://www.w3.org/1999/xlink" xmlns="http://www.isotc211.org/2005/gfc" xsi:schemaLocation="http://www.isotc211.org/2005/gfc http://www.isotc211.org/2005/gfc/gfc.xsd" uuid="&#10;               27a837cf-7d6d-4bb4-a3e5-ffbd142dcfc0&#10;            ">
  <gmx:name>
    <gco:CharacterString>Entity and Attribute Information</gco:CharacterString>
  </gmx:name>
  <gmx:scope>
    <gco:CharacterString>Administrative and political divisions</gco:CharacterString>
  </gmx:scope>
  <gmx:versionNumber gco:nilReason="unknown"/>
  <gmx:versionDate>
    <gco:Date>2015</gco:Date>
  </gmx:versionDate>
  <gmx:language>
    <gco:CharacterString>eng; US</gco:CharacterString>
  </gmx:language>
  <gmx:characterSet>
    <gmd:MD_CharacterSetCode codeList="http://www.isotc211.org/2005/resources/Codelist/gmxCodelists.xml#MD_CharacterSetCode" codeListValue="utf8" codeSpace="ISOTC211/19115"/>
  </gmx:characterSet>
  <gfc:featureType>
    <gfc:FC_FeatureType>
      <gfc:typeName>
        <gco:LocalName>IRQ_adm1</gco:LocalName>
      </gfc:typeName>
      <gfc:definition/>
      <gfc:isAbstract>
        <gco:Boolean>false</gco:Boolean>
      </gfc:isAbstract>
      <gfc:featureCatalogue uuidref="&#10;               27a837cf-7d6d-4bb4-a3e5-ffbd142dcfc0&#10;            "/>
      <gfc:carrierOfCharacteristics>
        <gfc:FC_FeatureAttribute>
          <gfc:memberName>
            <gco:LocalName>FID</gco:LocalName>
          </gfc:memberName>
          <gfc:definition>
            <gco:CharacterString>Internal feature number.</gco:CharacterString>
          </gfc:definition>
          <gfc:cardinality gco:nilReason="unknown"/>
          <gfc:definitionReference>
            <gfc:FC_DefinitionReference>
              <gfc:definitionSource>
                <gfc:FC_DefinitionSource>
                  <gfc:source>
                    <gmd:CI_Citation>
                      <gmd:title>
                        <gco:CharacterString>Esri</gco:CharacterString>
                      </gmd:title>
                      <gmd:date gco:nilReason="unknown"/>
                      <gmd:citedResponsibleParty>
                        <gmd:CI_ResponsibleParty>
                          <gmd:organisationName>
                            <gco:CharacterString>Esri</gco:CharacterString>
                          </gmd:organisationName>
                          <gmd:role>
                            <gmd:CI_RoleCode codeList="http://www.isotc211.org/2005/resources/Codelist/gmxCodelists.xml#CI_RoleCode" codeListValue="resourceProvider" codeSpace="001"/>
                          </gmd:role>
                        </gmd:CI_ResponsibleParty>
                      </gmd:citedResponsibleParty>
                    </gmd:CI_Citation>
                  </gfc:source>
                </gfc:FC_DefinitionSource>
              </gfc:definitionSource>
            </gfc:FC_DefinitionReference>
          </gfc:definitionReference>
          <gfc:valueType>
            <gco:TypeName>
              <gco:aName>
                <gco:CharacterString>OID</gco:CharacterString>
              </gco:aName>
            </gco:TypeName>
          </gfc:valueType>
        </gfc:FC_FeatureAttribute>
      </gfc:carrierOfCharacteristics>
      <gfc:carrierOfCharacteristics>
        <gfc:FC_FeatureAttribute>
          <gfc:memberName>
            <gco:LocalName>Shape</gco:LocalName>
          </gfc:memberName>
          <gfc:definition>
            <gco:CharacterString>Feature geometry.</gco:CharacterString>
          </gfc:definition>
          <gfc:cardinality gco:nilReason="unknown"/>
          <gfc:definitionReference>
            <gfc:FC_DefinitionReference>
              <gfc:definitionSource>
                <gfc:FC_DefinitionSource>
                  <gfc:source>
                    <gmd:CI_Citation>
                      <gmd:title>
                        <gco:CharacterString>Esri</gco:CharacterString>
                      </gmd:title>
                      <gmd:date gco:nilReason="unknown"/>
                      <gmd:citedResponsibleParty>
                        <gmd:CI_ResponsibleParty>
                          <gmd:organisationName>
                            <gco:CharacterString>Esri</gco:CharacterString>
                          </gmd:organisationName>
                          <gmd:role>
                            <gmd:CI_RoleCode codeList="http://www.isotc211.org/2005/resources/Codelist/gmxCodelists.xml#CI_RoleCode" codeListValue="resourceProvider" codeSpace="001"/>
                          </gmd:role>
                        </gmd:CI_ResponsibleParty>
                      </gmd:citedResponsibleParty>
                    </gmd:CI_Citation>
                  </gfc:source>
                </gfc:FC_DefinitionSource>
              </gfc:definitionSource>
            </gfc:FC_DefinitionReference>
          </gfc:definitionReference>
          <gfc:valueType>
            <gco:TypeName>
              <gco:aName>
                <gco:CharacterString>Geometry</gco:CharacterString>
              </gco:aName>
            </gco:TypeName>
          </gfc:valueType>
        </gfc:FC_FeatureAttribute>
      </gfc:carrierOfCharacteristics>
      <gfc:carrierOfCharacteristics>
        <gfc:FC_FeatureAttribute>
          <gfc:memberName>
            <gco:LocalName>ID_0</gco:LocalName>
          </gfc:memberName>
          <gfc:cardinality gco:nilReason="unknown"/>
          <gfc:valueType>
            <gco:TypeName>
              <gco:aName>
                <gco:CharacterString>Integer</gco:CharacterString>
              </gco:aName>
            </gco:TypeName>
          </gfc:valueType>
        </gfc:FC_FeatureAttribute>
      </gfc:carrierOfCharacteristics>
      <gfc:carrierOfCharacteristics>
        <gfc:FC_FeatureAttribute>
          <gfc:memberName>
            <gco:LocalName>ISO</gco:LocalName>
          </gfc:memberName>
          <gfc:cardinality gco:nilReason="unknown"/>
          <gfc:valueType>
            <gco:TypeName>
              <gco:aName>
                <gco:CharacterString>String</gco:CharacterString>
              </gco:aName>
            </gco:TypeName>
          </gfc:valueType>
        </gfc:FC_FeatureAttribute>
      </gfc:carrierOfCharacteristics>
      <gfc:carrierOfCharacteristics>
        <gfc:FC_FeatureAttribute>
          <gfc:memberName>
            <gco:LocalName>NAME_0</gco:LocalName>
          </gfc:memberName>
          <gfc:cardinality gco:nilReason="unknown"/>
          <gfc:valueType>
            <gco:TypeName>
              <gco:aName>
                <gco:CharacterString>String</gco:CharacterString>
              </gco:aName>
            </gco:TypeName>
          </gfc:valueType>
        </gfc:FC_FeatureAttribute>
      </gfc:carrierOfCharacteristics>
      <gfc:carrierOfCharacteristics>
        <gfc:FC_FeatureAttribute>
          <gfc:memberName>
            <gco:LocalName>ID_1</gco:LocalName>
          </gfc:memberName>
          <gfc:cardinality gco:nilReason="unknown"/>
          <gfc:valueType>
            <gco:TypeName>
              <gco:aName>
                <gco:CharacterString>Integer</gco:CharacterString>
              </gco:aName>
            </gco:TypeName>
          </gfc:valueType>
        </gfc:FC_FeatureAttribute>
      </gfc:carrierOfCharacteristics>
      <gfc:carrierOfCharacteristics>
        <gfc:FC_FeatureAttribute>
          <gfc:memberName>
            <gco:LocalName>NAME_1</gco:LocalName>
          </gfc:memberName>
          <gfc:cardinality gco:nilReason="unknown"/>
          <gfc:valueType>
            <gco:TypeName>
              <gco:aName>
                <gco:CharacterString>String</gco:CharacterString>
              </gco:aName>
            </gco:TypeName>
          </gfc:valueType>
        </gfc:FC_FeatureAttribute>
      </gfc:carrierOfCharacteristics>
      <gfc:carrierOfCharacteristics>
        <gfc:FC_FeatureAttribute>
          <gfc:memberName>
            <gco:LocalName>HASC_1</gco:LocalName>
          </gfc:memberName>
          <gfc:cardinality gco:nilReason="unknown"/>
          <gfc:valueType>
            <gco:TypeName>
              <gco:aName>
                <gco:CharacterString>String</gco:CharacterString>
              </gco:aName>
            </gco:TypeName>
          </gfc:valueType>
        </gfc:FC_FeatureAttribute>
      </gfc:carrierOfCharacteristics>
      <gfc:carrierOfCharacteristics>
        <gfc:FC_FeatureAttribute>
          <gfc:memberName>
            <gco:LocalName>CCN_1</gco:LocalName>
          </gfc:memberName>
          <gfc:cardinality gco:nilReason="unknown"/>
          <gfc:valueType>
            <gco:TypeName>
              <gco:aName>
                <gco:CharacterString>Integer</gco:CharacterString>
              </gco:aName>
            </gco:TypeName>
          </gfc:valueType>
        </gfc:FC_FeatureAttribute>
      </gfc:carrierOfCharacteristics>
      <gfc:carrierOfCharacteristics>
        <gfc:FC_FeatureAttribute>
          <gfc:memberName>
            <gco:LocalName>CCA_1</gco:LocalName>
          </gfc:memberName>
          <gfc:cardinality gco:nilReason="unknown"/>
          <gfc:valueType>
            <gco:TypeName>
              <gco:aName>
                <gco:CharacterString>String</gco:CharacterString>
              </gco:aName>
            </gco:TypeName>
          </gfc:valueType>
        </gfc:FC_FeatureAttribute>
      </gfc:carrierOfCharacteristics>
      <gfc:carrierOfCharacteristics>
        <gfc:FC_FeatureAttribute>
          <gfc:memberName>
            <gco:LocalName>TYPE_1</gco:LocalName>
          </gfc:memberName>
          <gfc:cardinality gco:nilReason="unknown"/>
          <gfc:valueType>
            <gco:TypeName>
              <gco:aName>
                <gco:CharacterString>String</gco:CharacterString>
              </gco:aName>
            </gco:TypeName>
          </gfc:valueType>
        </gfc:FC_FeatureAttribute>
      </gfc:carrierOfCharacteristics>
      <gfc:carrierOfCharacteristics>
        <gfc:FC_FeatureAttribute>
          <gfc:memberName>
            <gco:LocalName>ENGTYPE_1</gco:LocalName>
          </gfc:memberName>
          <gfc:cardinality gco:nilReason="unknown"/>
          <gfc:valueType>
            <gco:TypeName>
              <gco:aName>
                <gco:CharacterString>String</gco:CharacterString>
              </gco:aName>
            </gco:TypeName>
          </gfc:valueType>
        </gfc:FC_FeatureAttribute>
      </gfc:carrierOfCharacteristics>
      <gfc:carrierOfCharacteristics>
        <gfc:FC_FeatureAttribute>
          <gfc:memberName>
            <gco:LocalName>NL_NAME_1</gco:LocalName>
          </gfc:memberName>
          <gfc:cardinality gco:nilReason="unknown"/>
          <gfc:valueType>
            <gco:TypeName>
              <gco:aName>
                <gco:CharacterString>String</gco:CharacterString>
              </gco:aName>
            </gco:TypeName>
          </gfc:valueType>
        </gfc:FC_FeatureAttribute>
      </gfc:carrierOfCharacteristics>
      <gfc:carrierOfCharacteristics>
        <gfc:FC_FeatureAttribute>
          <gfc:memberName>
            <gco:LocalName>VARNAME_1</gco:LocalName>
          </gfc:memberName>
          <gfc:cardinality gco:nilReason="unknown"/>
          <gfc:valueType>
            <gco:TypeName>
              <gco:aName>
                <gco:CharacterString>String</gco:CharacterString>
              </gco:aName>
            </gco:TypeName>
          </gfc:valueType>
        </gfc:FC_FeatureAttribute>
      </gfc:carrierOfCharacteristics>
    </gfc:FC_FeatureType>
  </gfc:featureType>
</gfc:FC_FeatureCatalogue>
