# Supplementary material for: The violent death toll from the Iraq War: 2003–2023
Source: PLoS One. 2024 Feb 27;19(2):e0297895. doi: 10.1371/journal.pone.0297895 (PMC10898744; doi:10.1371/journal.pone.0297895)
Supplement: S1 Data — (ZIP) [file pone.0297895.s001.zip › IRQ_adm1-iso19139.xml]

<?xml version="1.0" encoding="UTF-8"?>
<MD_Metadata xmlns="http://www.isotc211.org/2005/gmd" xmlns:gco="http://www.isotc211.org/2005/gco" xmlns:gts="http://www.isotc211.org/2005/gts" xmlns:srv="http://www.isotc211.org/2005/srv" xmlns:gml="http://www.opengis.net/gml" xmlns:xlink="http://www.w3.org/1999/xlink" xmlns:xsi="http://www.w3.org/2001/XMLSchema-instance">
  <fileIdentifier>
    <gco:CharacterString>edu.stanford.purl:fj637hd7353</gco:CharacterString>
  </fileIdentifier>
  <language>
    <LanguageCode codeList="http://www.loc.gov/standards/iso639-2/php/code_list.php" codeListValue="eng" codeSpace="ISO639-2">eng</LanguageCode>
  </language>
  <characterSet>
    <MD_CharacterSetCode codeList="http://www.isotc211.org/2005/resources/Codelist/gmxCodelists.xml#MD_CharacterSetCode" codeListValue="utf8" codeSpace="ISOTC211/19115">utf8</MD_CharacterSetCode>
  </characterSet>
  <parentIdentifier>
    <gco:CharacterString>http://purl.stanford.edu/jv457hb9421.mods</gco:CharacterString>
  </parentIdentifier>
  <hierarchyLevel>
    <MD_ScopeCode codeList="http://www.isotc211.org/2005/resources/Codelist/gmxCodelists.xml#MD_ScopeCode" codeListValue="dataset" codeSpace="ISOTC211/19115">dataset</MD_ScopeCode>
  </hierarchyLevel>
  <hierarchyLevelName>
    <gco:CharacterString>dataset</gco:CharacterString>
  </hierarchyLevelName>
  <contact>
    <CI_ResponsibleParty>
      <organisationName>
        <gco:CharacterString>Stanford Geospatial Center</gco:CharacterString>
      </organisationName>
      <contactInfo>
        <CI_Contact>
          <phone>
            <CI_Telephone>
              <voice>
                <gco:CharacterString>650-723-2746</gco:CharacterString>
              </voice>
            </CI_Telephone>
          </phone>
          <address>
            <CI_Address>
              <deliveryPoint>
                <gco:CharacterString>Mitchell Bldg. 2nd floor</gco:CharacterString>
              </deliveryPoint>
              <deliveryPoint>
                <gco:CharacterString>397 Panama Mall</gco:CharacterString>
              </deliveryPoint>
              <city>
                <gco:CharacterString>Stanford</gco:CharacterString>
              </city>
              <administrativeArea>
                <gco:CharacterString>California</gco:CharacterString>
              </administrativeArea>
              <postalCode>
                <gco:CharacterString>94305</gco:CharacterString>
              </postalCode>
              <country>
                <gco:CharacterString>US</gco:CharacterString>
              </country>
              <electronicMailAddress>
                <gco:CharacterString>brannerlibrary@stanford.edu</gco:CharacterString>
              </electronicMailAddress>
            </CI_Address>
          </address>
        </CI_Contact>
      </contactInfo>
      <role>
        <CI_RoleCode codeList="http://www.isotc211.org/2005/resources/Codelist/gmxCodelists.xml#CI_RoleCode" codeListValue="pointOfContact" codeSpace="ISOTC211/19115">pointOfContact</CI_RoleCode>
      </role>
    </CI_ResponsibleParty>
  </contact>
  <dateStamp>
    <gco:Date>2018-01-27</gco:Date>
  </dateStamp>
  <metadataStandardName>
    <gco:CharacterString>ISO 19139 Geographic Information - Metadata - Implementation Specification</gco:CharacterString>
  </metadataStandardName>
  <metadataStandardVersion>
    <gco:CharacterString>2007</gco:CharacterString>
  </metadataStandardVersion>
  <dataSetURI>
    <gco:CharacterString>http://purl.stanford.edu/fj637hd7353</gco:CharacterString>
  </dataSetURI>
  <spatialRepresentationInfo>
    <MD_VectorSpatialRepresentation>
      <topologyLevel>
        <MD_TopologyLevelCode codeList="http://www.isotc211.org/2005/resources/Codelist/gmxCodelists.xml#MD_TopologyLevelCode" codeListValue="geometryOnly" codeSpace="ISOTC211/19115">geometryOnly</MD_TopologyLevelCode>
      </topologyLevel>
      <geometricObjects>
        <MD_GeometricObjects>
          <geometricObjectType>
            <MD_GeometricObjectTypeCode codeList="http://www.isotc211.org/2005/resources/Codelist/gmxCodelists.xml#MD_GeometricObjectTypeCode" codeListValue="composite" codeSpace="ISOTC211/19115">composite</MD_GeometricObjectTypeCode>
          </geometricObjectType>
          <geometricObjectCount>
            <gco:Integer>18</gco:Integer>
          </geometricObjectCount>
        </MD_GeometricObjects>
      </geometricObjects>
    </MD_VectorSpatialRepresentation>
  </spatialRepresentationInfo>
  <referenceSystemInfo>
    <MD_ReferenceSystem>
      <referenceSystemIdentifier>
        <RS_Identifier>
          <code>
            <gco:CharacterString>4326</gco:CharacterString>
          </code>
          <codeSpace>
            <gco:CharacterString>EPSG</gco:CharacterString>
          </codeSpace>
          <version>
            <gco:CharacterString>6.14(3.0.1)</gco:CharacterString>
          </version>
        </RS_Identifier>
      </referenceSystemIdentifier>
    </MD_ReferenceSystem>
  </referenceSystemInfo>
  <identificationInfo>
    <MD_DataIdentification>
      <citation>
        <CI_Citation>
          <title>
            <gco:CharacterString>First-level Administrative Divisions, Iraq, 2015</gco:CharacterString>
          </title>
          <date>
            <CI_Date>
              <date>
                <gco:Date>2015-11-01</gco:Date>
              </date>
              <dateType>
                <CI_DateTypeCode codeList="http://www.isotc211.org/2005/resources/Codelist/gmxCodelists.xml#CI_DateTypeCode" codeListValue="publication" codeSpace="ISOTC211/19115">publication</CI_DateTypeCode>
              </dateType>
            </CI_Date>
          </date>
          <edition>
            <gco:CharacterString>2.8</gco:CharacterString>
          </edition>
          <identifier>
            <MD_Identifier>
              <code>
                <gco:CharacterString>http://purl.stanford.edu/fj637hd7353</gco:CharacterString>
              </code>
            </MD_Identifier>
          </identifier>
          <citedResponsibleParty>
            <CI_ResponsibleParty>
              <individualName>
                <gco:CharacterString>Hijmans, Robert J.</gco:CharacterString>
              </individualName>
              <role>
                <CI_RoleCode codeList="http://www.isotc211.org/2005/resources/Codelist/gmxCodelists.xml#CI_RoleCode" codeListValue="originator" codeSpace="ISOTC211/19115">originator</CI_RoleCode>
              </role>
            </CI_ResponsibleParty>
          </citedResponsibleParty>
          <citedResponsibleParty>
            <CI_ResponsibleParty>
              <organisationName>
                <gco:CharacterString>University of California, Berkeley. Museum of Vertebrate Zoology</gco:CharacterString>
              </organisationName>
              <contactInfo>
                <CI_Contact>
                  <address>
                    <CI_Address>
                      <city>
                        <gco:CharacterString>Berkeley</gco:CharacterString>
                      </city>
                      <administrativeArea>
                        <gco:CharacterString>CA</gco:CharacterString>
                      </administrativeArea>
                      <country>
                        <gco:CharacterString>US</gco:CharacterString>
                      </country>
                    </CI_Address>
                  </address>
                </CI_Contact>
              </contactInfo>
              <role>
                <CI_RoleCode codeList="http://www.isotc211.org/2005/resources/Codelist/gmxCodelists.xml#CI_RoleCode" codeListValue="publisher" codeSpace="ISOTC211/19115">publisher</CI_RoleCode>
              </role>
            </CI_ResponsibleParty>
          </citedResponsibleParty>
          <citedResponsibleParty>
            <CI_ResponsibleParty>
              <organisationName>
                <gco:CharacterString>University of California, Berkeley. Museum of Vertebrate Zoology</gco:CharacterString>
              </organisationName>
              <role>
                <CI_RoleCode codeList="http://www.isotc211.org/2005/resources/Codelist/gmxCodelists.xml#CI_RoleCode" codeListValue="originator" codeSpace="ISOTC211/19115">originator</CI_RoleCode>
              </role>
            </CI_ResponsibleParty>
          </citedResponsibleParty>
          <presentationForm>
            <CI_PresentationFormCode codeList="http://www.isotc211.org/2005/resources/Codelist/gmxCodelists.xml#CI_PresentationFormCode" codeListValue="mapDigital" codeSpace="ISOTC211/19115">mapDigital</CI_PresentationFormCode>
          </presentationForm>
          <otherCitationDetails>
            <gco:CharacterString>These data were retrieved from &lt;&lt;http://www.gadm.org&gt;&gt; on December 1, 2017.</gco:CharacterString>
          </otherCitationDetails>
          <collectiveTitle>
            <gco:CharacterString>Global administrative areas</gco:CharacterString>
          </collectiveTitle>
        </CI_Citation>
      </citation>
      <abstract>
        <gco:CharacterString>This polygon shapefile contains the first-level administrative divisions of Iraq (adm1). Level 1 divisions include provinces. This layer is part of the Global Administrative Areas 2015 (v2.8) dataset.</gco:CharacterString>
      </abstract>
      <credit>
        <gco:CharacterString>Hijmans, R. and University of California, Berkeley, Museum of Vertebrate Zoology. (2015). First-level Administrative Divisions, Iraq, 2015. UC Berkeley, Museum of Vertebrate Zoology. Available at: http://purl.stanford.edu/fj637hd7353</gco:CharacterString>
      </credit>
      <status>
        <MD_ProgressCode codeList="http://www.isotc211.org/2005/resources/Codelist/gmxCodelists.xml#MD_ProgressCode" codeListValue="completed" codeSpace="ISOTC211/19115">completed</MD_ProgressCode>
      </status>
      <pointOfContact>
        <CI_ResponsibleParty>
          <organisationName>
            <gco:CharacterString>University of Minnesota. Institute on the Environment</gco:CharacterString>
          </organisationName>
          <contactInfo>
            <CI_Contact>
              <address>
                <CI_Address>
                  <city>
                    <gco:CharacterString>St. Paul</gco:CharacterString>
                  </city>
                  <administrativeArea>
                    <gco:CharacterString>MN</gco:CharacterString>
                  </administrativeArea>
                  <country>
                    <gco:CharacterString>US</gco:CharacterString>
                  </country>
                  <electronicMailAddress>
                    <gco:CharacterString>earthstat.data@gmail.com</gco:CharacterString>
                  </electronicMailAddress>
                </CI_Address>
              </address>
            </CI_Contact>
          </contactInfo>
          <role>
            <CI_RoleCode codeList="http://www.isotc211.org/2005/resources/Codelist/gmxCodelists.xml#CI_RoleCode" codeListValue="pointOfContact" codeSpace="ISOTC211/19115">pointOfContact</CI_RoleCode>
          </role>
        </CI_ResponsibleParty>
      </pointOfContact>
      <resourceMaintenance>
        <MD_MaintenanceInformation>
          <maintenanceAndUpdateFrequency>
            <MD_MaintenanceFrequencyCode codeList="http://www.isotc211.org/2005/resources/Codelist/gmxCodelists.xml#MD_MaintenanceFrequencyCode" codeListValue="unknown" codeSpace="ISOTC211/19115">unknown</MD_MaintenanceFrequencyCode>
          </maintenanceAndUpdateFrequency>
        </MD_MaintenanceInformation>
      </resourceMaintenance>
      <descriptiveKeywords>
        <MD_Keywords>
          <keyword>
            <gco:CharacterString>Iraq</gco:CharacterString>
          </keyword>
          <type>
            <MD_KeywordTypeCode codeList="http://www.isotc211.org/2005/resources/Codelist/gmxCodelists.xml#MD_KeywordTypeCode" codeListValue="place" codeSpace="ISOTC211/19115">place</MD_KeywordTypeCode>
          </type>
          <thesaurusName>
            <CI_Citation>
              <title>
                <gco:CharacterString>geonames</gco:CharacterString>
              </title>
              <date gco:nilReason="missing"/>
              <identifier>
                <MD_Identifier>
                  <code>
                    <gco:CharacterString>http://www.geonames.org/ontology#</gco:CharacterString>
                  </code>
                </MD_Identifier>
              </identifier>
            </CI_Citation>
          </thesaurusName>
        </MD_Keywords>
      </descriptiveKeywords>
      <descriptiveKeywords>
        <MD_Keywords>
          <keyword>
            <gco:CharacterString>Administrative and political divisions</gco:CharacterString>
          </keyword>
          <type>
            <MD_KeywordTypeCode codeList="http://www.isotc211.org/2005/resources/Codelist/gmxCodelists.xml#MD_KeywordTypeCode" codeListValue="theme" codeSpace="ISOTC211/19115">theme</MD_KeywordTypeCode>
          </type>
          <thesaurusName>
            <CI_Citation>
              <title>
                <gco:CharacterString>lcsh</gco:CharacterString>
              </title>
              <date gco:nilReason="missing"/>
              <identifier>
                <MD_Identifier>
                  <code>
                    <gco:CharacterString>http://id.loc.gov/authorities/subjects.html</gco:CharacterString>
                  </code>
                </MD_Identifier>
              </identifier>
            </CI_Citation>
          </thesaurusName>
        </MD_Keywords>
      </descriptiveKeywords>
      <resourceConstraints>
        <MD_LegalConstraints>
          <useConstraints>
            <MD_RestrictionCode codeList="http://www.isotc211.org/2005/resources/Codelist/gmxCodelists.xml#MD_RestrictionCode" codeListValue="otherRestrictions" codeSpace="ISOTC211/19115">otherRestrictions</MD_RestrictionCode>
          </useConstraints>
          <otherConstraints>
            <gco:CharacterString>Attribution 3.0 Unported. You must give appropriate credit, provide a link to the license, and indicate if changes were made. You may do so in any reasonable manner, but not in any way that suggests the licensor endorses you or your use.</gco:CharacterString>
          </otherConstraints>
        </MD_LegalConstraints>
      </resourceConstraints>
      <aggregationInfo>
        <MD_AggregateInformation>
          <aggregateDataSetName>
            <CI_Citation>
              <title>
                <gco:CharacterString>Global administrative areas</gco:CharacterString>
              </title>
              <date gco:nilReason="missing"/>
              <identifier>
                <MD_Identifier>
                  <code>
                    <gco:CharacterString>http://purl.stanford.edu/jv457hb9421</gco:CharacterString>
                  </code>
                </MD_Identifier>
              </identifier>
            </CI_Citation>
          </aggregateDataSetName>
          <associationType>
            <DS_AssociationTypeCode codeList="http://www.isotc211.org/2005/resources/Codelist/gmxCodelists.xml#DS_AssociationTypeCode" codeListValue="largerWorkCitation" codeSpace="ISOTC211/19115">largerWorkCitation</DS_AssociationTypeCode>
          </associationType>
          <initiativeType>
            <DS_InitiativeTypeCode codeList="http://www.isotc211.org/2005/resources/Codelist/gmxCodelists.xml#DS_InitiativeTypeCode" codeListValue="collection" codeSpace="ISOTC211/19115">collection</DS_InitiativeTypeCode>
          </initiativeType>
        </MD_AggregateInformation>
      </aggregationInfo>
      <spatialRepresentationType>
        <MD_SpatialRepresentationTypeCode codeList="http://www.isotc211.org/2005/resources/Codelist/gmxCodelists.xml#MD_SpatialRepresentationTypeCode" codeListValue="vector" codeSpace="ISOTC211/19115">vector</MD_SpatialRepresentationTypeCode>
      </spatialRepresentationType>
      <language>
        <LanguageCode codeList="http://www.loc.gov/standards/iso639-2/php/code_list.php" codeListValue="eng" codeSpace="ISO639-2">eng</LanguageCode>
      </language>
      <characterSet>
        <MD_CharacterSetCode codeList="http://www.isotc211.org/2005/resources/Codelist/gmxCodelists.xml#MD_CharacterSetCode" codeListValue="utf8" codeSpace="ISOTC211/19115">utf8</MD_CharacterSetCode>
      </characterSet>
      <topicCategory>
        <MD_TopicCategoryCode>boundaries</MD_TopicCategoryCode>
      </topicCategory>
      <environmentDescription>
        <gco:CharacterString> Version 6.2 (Build 9200) ; Esri ArcGIS 10.4.1.5686</gco:CharacterString>
      </environmentDescription>
      <extent>
        <EX_Extent>
          <description>
            <gco:CharacterString>publication date</gco:CharacterString>
          </description>
        </EX_Extent>
      </extent>
      <extent>
        <EX_Extent>
          <geographicElement>
            <EX_GeographicBoundingBox>
              <extentTypeCode>
                <gco:Boolean>true</gco:Boolean>
              </extentTypeCode>
              <westBoundLongitude>
                <gco:Decimal>38.796837</gco:Decimal>
              </westBoundLongitude>
              <eastBoundLongitude>
                <gco:Decimal>48.568558</gco:Decimal>
              </eastBoundLongitude>
              <southBoundLatitude>
                <gco:Decimal>28.986952</gco:Decimal>
              </southBoundLatitude>
              <northBoundLatitude>
                <gco:Decimal>37.37804</gco:Decimal>
              </northBoundLatitude>
            </EX_GeographicBoundingBox>
          </geographicElement>
        </EX_Extent>
      </extent>
    </MD_DataIdentification>
  </identificationInfo>
  <contentInfo>
    <MD_FeatureCatalogueDescription>
      <complianceCode>
        <gco:Boolean>false</gco:Boolean>
      </complianceCode>
      <language>
        <LanguageCode codeList="http://www.loc.gov/standards/iso639-2/php/code_list.php" codeListValue="eng" codeSpace="ISO639-2">eng</LanguageCode>
      </language>
      <includedWithDataset>
        <gco:Boolean>true</gco:Boolean>
      </includedWithDataset>
      <featureCatalogueCitation>
        <CI_Citation>
          <title>
            <gco:CharacterString>Entity and Attribute Information</gco:CharacterString>
          </title>
          <date gco:nilReason="missing"/>
          <identifier>
            <MD_Identifier>
              <code>
                <gco:CharacterString>27a837cf-7d6d-4bb4-a3e5-ffbd142dcfc0</gco:CharacterString>
              </code>
            </MD_Identifier>
          </identifier>
        </CI_Citation>
      </featureCatalogueCitation>
    </MD_FeatureCatalogueDescription>
  </contentInfo>
  <distributionInfo>
    <MD_Distribution>
      <distributionFormat>
        <MD_Format>
          <name>
            <gco:CharacterString>Shapefile</gco:CharacterString>
          </name>
          <version gco:nilReason="missing"/>
        </MD_Format>
      </distributionFormat>
      <distributor>
        <MD_Distributor>
          <distributorContact>
            <CI_ResponsibleParty>
              <organisationName>
                <gco:CharacterString>Stanford Geospatial Center</gco:CharacterString>
              </organisationName>
              <contactInfo>
                <CI_Contact>
                  <phone>
                    <CI_Telephone>
                      <voice>
                        <gco:CharacterString>650-723-2746</gco:CharacterString>
                      </voice>
                    </CI_Telephone>
                  </phone>
                  <address>
                    <CI_Address>
                      <deliveryPoint>
                        <gco:CharacterString>Mitchell Bldg. 2nd floor</gco:CharacterString>
                      </deliveryPoint>
                      <deliveryPoint>
                        <gco:CharacterString>397 Panama Mall</gco:CharacterString>
                      </deliveryPoint>
                      <city>
                        <gco:CharacterString>Stanford</gco:CharacterString>
                      </city>
                      <administrativeArea>
                        <gco:CharacterString>California</gco:CharacterString>
                      </administrativeArea>
                      <postalCode>
                        <gco:CharacterString>94305</gco:CharacterString>
                      </postalCode>
                      <country>
                        <gco:CharacterString>US</gco:CharacterString>
                      </country>
                      <electronicMailAddress>
                        <gco:CharacterString>brannerlibrary@stanford.edu</gco:CharacterString>
                      </electronicMailAddress>
                    </CI_Address>
                  </address>
                </CI_Contact>
              </contactInfo>
              <role>
                <CI_RoleCode codeList="http://www.isotc211.org/2005/resources/Codelist/gmxCodelists.xml#CI_RoleCode" codeListValue="distributor" codeSpace="ISOTC211/19115">distributor</CI_RoleCode>
              </role>
            </CI_ResponsibleParty>
          </distributorContact>
        </MD_Distributor>
      </distributor>
      <transferOptions>
        <MD_DigitalTransferOptions>
          <transferSize>
            <gco:Real>0.122</gco:Real>
          </transferSize>
          <onLine>
            <CI_OnlineResource>
              <linkage>
                <URL>http://purl.stanford.edu/fj637hd7353</URL>
              </linkage>
              <protocol>
                <gco:CharacterString>http</gco:CharacterString>
              </protocol>
              <name>
                <gco:CharacterString>IRQ_adm1.shp</gco:CharacterString>
              </name>
            </CI_OnlineResource>
          </onLine>
        </MD_DigitalTransferOptions>
      </transferOptions>
    </MD_Distribution>
  </distributionInfo>
</MD_Metadata>
