# Supplementary material for: The violent death toll from the Iraq War: 2003–2023
Source: PLoS One. 2024 Feb 27;19(2):e0297895. doi: 10.1371/journal.pone.0297895 (PMC10898744; doi:10.1371/journal.pone.0297895)
Supplement: S1 Data — (ZIP) [file pone.0297895.s001.zip › IRQ_adm1.csv]

OBJECTID	ID_0	ISO	NAME_0	ID_1	NAME_1	HASC_1	CCN_1	CCA_1	TYPE_1	ENGTYPE_1	NL_NAME_1	VARNAME_1
1	108	IRQ	Iraq	1	Al-Anbar	IQ.AN	NA		Muhafazah	Province		Dulaim|Ramadi
2	108	IRQ	Iraq	2	Al-Basrah	IQ.BA	NA		Muhafazah	Province		Basra|Bassora
3	108	IRQ	Iraq	3	Al-Muthannia	IQ.MU	NA		Muhafazah	Province		Al-Muthanna
4	108	IRQ	Iraq	4	Al-Qadisiyah	IQ.QA	NA		Muhafazah	Province		Diwaniyah
5	108	IRQ	Iraq	5	An-Najaf	IQ.NA	NA		Muhafazah	Province
6	108	IRQ	Iraq	6	Arbil	IQ.AR	NA		Muhafazah	Province		Arbela|Erbil|Irbil
7	108	IRQ	Iraq	7	As-Sulaymaniyah	IQ.SU	NA		Muhafazah	Province
8	108	IRQ	Iraq	8	At-Ta'mim	IQ.TS	NA		Muhafazah	Province		Kirkuk|Tamin
9	108	IRQ	Iraq	9	Babil	IQ.BB	NA		Muhafazah	Province		Babylon|Hilla
10	108	IRQ	Iraq	10	Baghdad	IQ.BG	NA		Muhafazah	Province		Bagd |Bagdad
11	108	IRQ	Iraq	11	Dhi-Qar	IQ.DQ	NA		Muhafazah	Province		Dhi Qar|Muntafiq|Nasiriyah|Thi-Qar
12	108	IRQ	Iraq	12	Dihok	IQ.DA	NA		Muhafazah	Province		Dahuk|D'hok
13	108	IRQ	Iraq	13	Diyala	IQ.DI	NA		Muhafazah	Province
14	108	IRQ	Iraq	14	Karbala'	IQ.KA	NA		Muhafazah	Province		Kerbela
15	108	IRQ	Iraq	15	Maysan	IQ.MA	NA		Muhafazah	Province		`Amara
16	108	IRQ	Iraq	16	Ninawa	IQ.NI	NA		Muhafazah	Province		Al-Mawsil|Mosul|Ninive|N¡nive|Nineveh|Niniveh
17	108	IRQ	Iraq	17	Sala ad-Din	IQ.SD	NA		Muhafazah	Province		Salah ad-Din|Salaheddin
18	108	IRQ	Iraq	18	Wasit	IQ.WA	NA		Muhafazah	Province		Kut|Kut-al-Imara
