# Supplementary material for: The violent death toll from the Iraq War: 2003–2023
Source: PLoS One. 2024 Feb 27;19(2):e0297895. doi: 10.1371/journal.pone.0297895 (PMC10898744; doi:10.1371/journal.pone.0297895)
Supplement: S1 Data — (ZIP) [file pone.0297895.s001.zip › IRQ_adm1.shp.xml]

<metadata xml:lang="en">
   <Esri>
      <CreaDate>20171214</CreaDate>
      <CreaTime>03225900</CreaTime>
      <ArcGISFormat>1.0</ArcGISFormat>
      <ArcGISstyle>ISO 19139 Metadata Implementation Specification</ArcGISstyle>
      <SyncOnce>FALSE</SyncOnce>
      <scaleRange>
         <minScale>150000000</minScale>
         <maxScale>5000</maxScale>
      </scaleRange>
      <DataProperties>
         <itemProps>
            <imsContentType export="False" />
            <itemName Sync="TRUE">IRQ_adm1</itemName>
            <nativeExtBox>
               <westBL Sync="TRUE">38.796837</westBL>
               <eastBL Sync="TRUE">48.568558</eastBL>
               <southBL Sync="TRUE">28.986952</southBL>
               <northBL Sync="TRUE">37.378040</northBL>
               <exTypeCode Sync="TRUE">1</exTypeCode>
            </nativeExtBox>
            <itemSize Sync="TRUE">0.122</itemSize>
            <itemLocation>
               <linkage Sync="TRUE">file://\\sul-gislab\gis_shared\GIS_Lab\DATA\World_AdministrativeAreas_2012_GADM\v2_8_201511\IRQ_adm_shp\IRQ_adm1.shp</linkage>
               <protocol Sync="TRUE">Local Area Network</protocol>
            </itemLocation>
         </itemProps>
         <coordRef>
            <type Sync="TRUE">Geographic</type>
            <geogcsn Sync="TRUE">GCS_WGS_1984</geogcsn>
            <csUnits Sync="TRUE">Angular Unit: Degree (0.017453)</csUnits>
            <peXml Sync="TRUE">&lt;GeographicCoordinateSystem xsi:type='typens:GeographicCoordinateSystem' xmlns:xsi='http://www.w3.org/2001/XMLSchema-instance' xmlns:xs='http://www.w3.org/2001/XMLSchema' xmlns:typens='http://www.esri.com/schemas/ArcGIS/10.4'&gt;&lt;WKT&gt;GEOGCS[&amp;quot;GCS_WGS_1984&amp;quot;,DATUM[&amp;quot;D_WGS_1984&amp;quot;,SPHEROID[&amp;quot;WGS_1984&amp;quot;,6378137.0,298.257223563]],PRIMEM[&amp;quot;Greenwich&amp;quot;,0.0],UNIT[&amp;quot;Degree&amp;quot;,0.0174532925199433],AUTHORITY[&amp;quot;EPSG&amp;quot;,4326]]&lt;/WKT&gt;&lt;XOrigin&gt;-400&lt;/XOrigin&gt;&lt;YOrigin&gt;-400&lt;/YOrigin&gt;&lt;XYScale&gt;11258999068426.238&lt;/XYScale&gt;&lt;ZOrigin&gt;-100000&lt;/ZOrigin&gt;&lt;ZScale&gt;10000&lt;/ZScale&gt;&lt;MOrigin&gt;-100000&lt;/MOrigin&gt;&lt;MScale&gt;10000&lt;/MScale&gt;&lt;XYTolerance&gt;8.983152841195215e-009&lt;/XYTolerance&gt;&lt;ZTolerance&gt;0.001&lt;/ZTolerance&gt;&lt;MTolerance&gt;0.001&lt;/MTolerance&gt;&lt;HighPrecision&gt;true&lt;/HighPrecision&gt;&lt;LeftLongitude&gt;-180&lt;/LeftLongitude&gt;&lt;WKID&gt;4326&lt;/WKID&gt;&lt;LatestWKID&gt;4326&lt;/LatestWKID&gt;&lt;/GeographicCoordinateSystem&gt;</peXml>
         </coordRef>
      </DataProperties>
      <ArcGISProfile>ISO19139</ArcGISProfile>
      <ModDate>20180127</ModDate>
      <ModTime>09571000</ModTime>
      <SyncDate>20180127</SyncDate>
      <SyncTime>09571000</SyncTime>
   </Esri>
   <mdHrLv>
      <ScopeCd value="005" />
   </mdHrLv>
   <dataIdInfo>
      <idCitation>
         <citRespParty>
            <role>
               <RoleCd value="006" />
            </role>
            <rpIndName>Hijmans, Robert J.</rpIndName>
         </citRespParty>
         <citRespParty>
            <rpOrgName>University of California, Berkeley. Museum of Vertebrate Zoology</rpOrgName>
            <role>
               <RoleCd value="010" />
            </role>
            <rpCntInfo>
               <cntAddress addressType="">
                  <city>Berkeley</city>
                  <adminArea>CA</adminArea>
                  <country>US</country>
               </cntAddress>
            </rpCntInfo>
         </citRespParty>
         <resTitle>First-level Administrative Divisions, Iraq, 2015</resTitle>
         <collTitle>Global administrative areas</collTitle>
         <date>
            <pubDate>2015-11-01T00:00:00</pubDate>
         </date>
         <otherCitDet>These data were retrieved from &lt;&lt;http://www.gadm.org&gt;&gt; on December 1, 2017.</otherCitDet>
         <resEd>2.8</resEd>
         <citRespParty>
            <rpOrgName>University of California, Berkeley. Museum of Vertebrate Zoology</rpOrgName>
            <role>
               <RoleCd value="006" />
            </role>
         </citRespParty>
         <citId>
            <identCode>http://purl.stanford.edu/fj637hd7353</identCode>
         </citId>
         <presForm>
            <PresFormCd Sync="TRUE" value="005" />
         </presForm>
      </idCitation>
      <themeKeys>
         <thesaName>
            <resTitle>lcsh</resTitle>
            <citId>
               <identCode>http://id.loc.gov/authorities/subjects.html</identCode>
            </citId>
         </thesaName>
         <keyword>Administrative and political divisions</keyword>
      </themeKeys>
      <placeKeys>
         <thesaName>
            <resTitle>geonames</resTitle>
            <citId>
               <identCode>http://www.geonames.org/ontology#</identCode>
            </citId>
         </thesaName>
         <keyword>Iraq</keyword>
      </placeKeys>
      <dataExt>
         <exDesc>publication date</exDesc>
         <geoEle />
      </dataExt>
      <aggrInfo>
         <assocType>
            <AscTypeCd value="002" />
         </assocType>
         <initType>
            <InitTypCd value="002" />
         </initType>
         <aggrDSName>
            <resTitle>Global administrative areas</resTitle>
            <citId>
               <identCode>http://purl.stanford.edu/jv457hb9421</identCode>
            </citId>
         </aggrDSName>
      </aggrInfo>
      <dataChar>
         <CharSetCd value="004" />
      </dataChar>
      <idCredit>Hijmans, R. and University of California, Berkeley, Museum of Vertebrate Zoology. (2015). First-level Administrative Divisions, Iraq, 2015. UC Berkeley, Museum of Vertebrate Zoology. Available at: http://purl.stanford.edu/fj637hd7353</idCredit>
      <idPoC>
         <rpOrgName>University of Minnesota. Institute on the Environment</rpOrgName>
         <role>
            <RoleCd value="007" />
         </role>
         <rpCntInfo>
            <cntAddress addressType="">
               <city>St. Paul</city>
               <adminArea>MN</adminArea>
               <eMailAdd>earthstat.data@gmail.com</eMailAdd>
               <country>US</country>
            </cntAddress>
         </rpCntInfo>
      </idPoC>
      <resMaint>
         <maintFreq>
            <MaintFreqCd value="012" />
         </maintFreq>
      </resMaint>
      <idStatus>
         <ProgCd value="001" />
      </idStatus>
      <resConst>
         <LegConsts>
            <useConsts>
               <RestrictCd value="008" />
            </useConsts>
            <othConsts>Attribution 3.0 Unported. You must give appropriate credit, provide a link to the license, and indicate if changes were made. You may do so in any reasonable manner, but not in any way that suggests the licensor endorses you or your use.</othConsts>
         </LegConsts>
      </resConst>
      <idAbs>This polygon shapefile contains the first-level administrative divisions of Iraq (adm1). Level 1 divisions include provinces. This layer is part of the Global Administrative Areas 2015 (v2.8) dataset.</idAbs>
      <tpCat>
         <TopicCatCd value="003" />
      </tpCat>
      <envirDesc Sync="TRUE"> Version 6.2 (Build 9200) ; Esri ArcGIS 10.4.1.5686</envirDesc>
      <dataLang>
         <languageCode Sync="TRUE" value="eng" />
         <countryCode Sync="TRUE" value="USA" />
      </dataLang>
      <spatRpType>
         <SpatRepTypCd Sync="TRUE" value="001" />
      </spatRpType>
      <dataExt>
         <geoEle>
            <GeoBndBox esriExtentType="search">
               <exTypeCode Sync="TRUE">1</exTypeCode>
               <westBL Sync="TRUE">38.796837</westBL>
               <eastBL Sync="TRUE">48.568558</eastBL>
               <northBL Sync="TRUE">37.378040</northBL>
               <southBL Sync="TRUE">28.986952</southBL>
            </GeoBndBox>
         </geoEle>
      </dataExt>
   </dataIdInfo>
   <mdParentID>http://purl.stanford.edu/jv457hb9421.mods</mdParentID>
   <mdChar>
      <CharSetCd value="004" />
   </mdChar>
   <distInfo>
      <distributor>
         <distorCont>
            <editorSource>external</editorSource>
            <editorDigest>8112593d10cd6aa7c8f3c3da6c3533d0</editorDigest>
            <rpOrgName>Stanford Geospatial Center</rpOrgName>
            <rpCntInfo>
               <cntAddress addressType="both">
                  <delPoint>Mitchell Bldg. 2nd floor</delPoint>
                  <city>Stanford</city>
                  <adminArea>California</adminArea>
                  <postCode>94305</postCode>
                  <eMailAdd>brannerlibrary@stanford.edu</eMailAdd>
                  <country>US</country>
                  <delPoint>397 Panama Mall</delPoint>
               </cntAddress>
               <cntPhone>
                  <voiceNum tddtty="">650-723-2746</voiceNum>
               </cntPhone>
            </rpCntInfo>
            <displayName>Stanford Geospatial Center</displayName>
            <displayName>Stanford Geospatial Center</displayName>
            <editorSave>True</editorSave>
            <displayName>Stanford Geospatial Center</displayName>
            <role>
               <RoleCd value="005" />
            </role>
         </distorCont>
      </distributor>
      <distTranOps>
         <onLineSrc>
            <linkage>http://purl.stanford.edu/fj637hd7353</linkage>
            <protocol>http</protocol>
            <orName>IRQ_adm1.shp</orName>
         </onLineSrc>
         <transSize Sync="TRUE">0.122</transSize>
      </distTranOps>
      <distFormat>
         <formatName Sync="TRUE">Shapefile</formatName>
      </distFormat>
   </distInfo>
   <mdFileID>edu.stanford.purl:fj637hd7353</mdFileID>
   <dataSetURI>http://purl.stanford.edu/fj637hd7353</dataSetURI>
   <mdContact>
      <editorSource>external</editorSource>
      <editorDigest>8112593d10cd6aa7c8f3c3da6c3533d0</editorDigest>
      <rpOrgName>Stanford Geospatial Center</rpOrgName>
      <rpCntInfo>
         <cntAddress addressType="both">
            <delPoint>Mitchell Bldg. 2nd floor</delPoint>
            <city>Stanford</city>
            <adminArea>California</adminArea>
            <postCode>94305</postCode>
            <eMailAdd>brannerlibrary@stanford.edu</eMailAdd>
            <country>US</country>
            <delPoint>397 Panama Mall</delPoint>
         </cntAddress>
         <cntPhone>
            <voiceNum tddtty="">650-723-2746</voiceNum>
         </cntPhone>
      </rpCntInfo>
      <displayName>Stanford Geospatial Center</displayName>
      <displayName>Stanford Geospatial Center</displayName>
      <editorSave>True</editorSave>
      <displayName>Stanford Geospatial Center</displayName>
      <role>
         <RoleCd value="007" />
      </role>
   </mdContact>
   <Binary>
      <Thumbnail>
         <Data EsriPropertyType="PictureX">/9j/4AAQSkZJRgABAQEAAQABAAD/2wBDAAgGBgcGBQgHBwcJCQgKDBQNDAsLDBkSEw8UHRofHh0a
HBwgJC4nICIsIxwcKDcpLDAxNDQ0Hyc5PTgyPC4zNDL/2wBDAQkJCQwLDBgNDRgyIRwhMjIyMjIy
MjIyMjIyMjIyMjIyMjIyMjIyMjIyMjIyMjIyMjIyMjIyMjIyMjIyMjIyMjL/wAARCACFAMgDASIA
AhEBAxEB/8QAHwAAAQUBAQEBAQEAAAAAAAAAAAECAwQFBgcICQoL/8QAtRAAAgEDAwIEAwUFBAQA
AAF9AQIDAAQRBRIhMUEGE1FhByJxFDKBkaEII0KxwRVS0fAkM2JyggkKFhcYGRolJicoKSo0NTY3
ODk6Q0RFRkdISUpTVFVWV1hZWmNkZWZnaGlqc3R1dnd4eXqDhIWGh4iJipKTlJWWl5iZmqKjpKWm
p6ipqrKztLW2t7i5usLDxMXGx8jJytLT1NXW19jZ2uHi4+Tl5ufo6erx8vP09fb3+Pn6/8QAHwEA
AwEBAQEBAQEBAQAAAAAAAAECAwQFBgcICQoL/8QAtREAAgECBAQDBAcFBAQAAQJ3AAECAxEEBSEx
BhJBUQdhcRMiMoEIFEKRobHBCSMzUvAVYnLRChYkNOEl8RcYGRomJygpKjU2Nzg5OkNERUZHSElK
U1RVVldYWVpjZGVmZ2hpanN0dXZ3eHl6goOEhYaHiImKkpOUlZaXmJmaoqOkpaanqKmqsrO0tba3
uLm6wsPExcbHyMnK0tPU1dbX2Nna4uPk5ebn6Onq8vP09fb3+Pn6/9oADAMBAAIRAxEAPwD3+iii
gAooooAKKKKACiiigAooqrd3fkERRKJLlx8qZ6D+83oP8ik2oq7AkubqK0i8yViASFAAJLE9AAOS
arnV7QYJ88KR9428gA9jxxVCL/QrotqErSORlLhtwTk8rgkhO31H41Yk1GLOy2H2qXukRBx9T0HT
v3rgnjXf3FoWol+O7tpojLFcRPGOSyuCBTbe/tLtitvcRyEdQrZ9s/Sse5El9MxtbWEOig+ZdW7D
JJ6AkdgOuD/iltEWuIRBPLbyRxMsiyJ8/JyWUkbTlsZOCOmMVccavtKwuU6GisSRF027t7hJZRG7
FJy5Z124J3Mexzjn3rb6100qsaseZCasFFFFaCCiiigAooooAKKKKACiiigAooooAKKKKACiiigA
ooooAzAZr15XNxLHEJGjWOPA+6SpJOM5JB6HpipYbeK33eWpyxyzMxZm+pPJpkA8q4uYB91ZN6/8
C+Y/qTVivExM5ubjJmsUrAQCMEZBpFVVUKoAA6AClqlqN9Da2c5M6JIFIUbwGDEcdf8ACudJt2Qx
087ySm1tiRJ/y0kAyIh1/wC+j2Hvk8U+K1iti0iLI77cZeRnOPQFicVEpNjawxqvnXEjY+9gO5BJ
JPOBwf5elKJdQfpawR84y85J+uAv171du2wECG61SyJWeOCKTKN5aEuuCQwy2MHgjpV2wuZjNLaX
CoHjVWVo1IVlPHf3H6iqFgtwbyZsxxKjss0K5ILdQwzwCQQePXnmrs9ms06zCWWORUKAxkDgkH09
hXRRr+xnrsS1dGjRWRJf31nDGksdvLIzbEYO+ZDgn7qocHAJOPer1jPPc2/mXFsbdyeEL7jj16DF
erCpGavEhqxZoooqxBRRRQAUUUUAFFFFABRRRQAUUUUAFFFFABRRUVzOttA0rAtjgKOrE8AD3J4o
AytMvLWSLiZBPMxlaNjhvmOQMHk4GAD6CtGq0Fqo0+G2nRJNkaqwIypIGO9N/s23UYjM0QByFjmd
VX6KDjHtjFfPzalJs1Q+e8toS0cl1DFJjgO4BH4GqFuFudGZ7FkFzgh3G1iXB+YE4xzzz75qzYKs
c99EHLMJgTubLcxp1q9RdR0QzP06Gy2rJbyNIyJ5Y3uS0Y4+XB+70Ge/FXpJEijaSRgqICzE9gKi
ntIbhg7qRIv3ZEJVh+I5/DpVaSGdU2XM0b2UfzvI/DkDnDADGMjJPccY70tJO9wF06WK4ae5jkBW
dw6rkZ2hQuSPfH8qvEhQSSABySazDAdQuFmhH2ZYWJSXyvndiuCcMOnzEepPpjlktxLPbeTeRuka
uUndYyBJ821VUck7vlPGeCRnNU43egh2pXtuLSK5gu4BOmZ7bc4xIQCMY7ghiOOea3I38yJHKldy
g7W6j2NZmh2wWGW6fzfNmlkyHBG0CRsAA9B3555rVr18NSdOFrmbdwoooroEFFFFABRRRQAUUUUA
FFFFABRRUc88VtEZJpFjQd2OPw+tAElMlljgjMksiRoOrOwAH41Sa8ubg4tYvLT/AJ6zqR+ScH88
fjSJZoJFlmd55l6SSkHb9AOF/ACuWri6cNFqylFsU309x/x5wYQ/8tpshfwXqfxx7GkS1JlWaeaS
aVcldxwqn2Ucfnk+9WKK86riqlTS9kWopBRRRXMMhmtLe4IaaFHYDAJHIHpmq+n7bYNYkBGjLFB0
3ITkEfTOD7j3FXqhuLZLlAGyrKco6nDIfUH/AD71SelmBNVLUXBjjtSQPtLbCx6Ad/xI4A96d5d8
hG24ikHcSR4P5g/0qld36yGG1mRknWVZJVVWYKqMDu6cgnGPrz0NVGOugGxVDViv2VEDbbh5Atud
2MSEHB/mfpmrsciSxJIhyjqGU+oNJLEk0TRuMqwwRShLlkm+gMuUVjwajPaX0FhfGNxIpEUyk5bB
AG8Y4Jz9Mj3wNivfhOM1zRMQoooqgCiiigAooooAKKKKACiiigAqrqEbPZuyAmSPEigdyvOPx6fj
Vqik0mrMCqjq6K6kFWGQR3FLVHTp4/JS3yUkUHEbKQVUHgc9cDAq9Xz84uMmmbIKKKKgAooooAKK
KqX81xAiPDsCZ/eOyF9o9doIyPX0ppXdgJbqKWa3ZIbhoJDjEiqGx+BrLgtLiVGuZdQuDNGjwtsj
TccN1A28ZwCAOeRyeKupaLcKJZ7l7gMARscrHj2APP45qK2ENpqklpHKWEkfmbGlLFSDznJJ53D8
jWkXZNIQ2x/tCWxt2RraBBEu0bTIH4HPUYGO3P8AjYL6gAQILfJ4DCUnHuRt/TNMuLSK1je5tjHb
OvzE/dR/ZgOPx6j9Kks79LrCvHJDMRkRyKQSPUZ6j9RkZAoeuqQFa+sZE0m4S2jW5uZFG4y8mQ/X
Ix3I7DsKuQalbwiC3naaFyAiNcjHmHH97pn9TViqJjjuNUlSVFdY4FAVhkfOW3f+gitqGJlTvpdC
cbmvRWVEl1YMEt8T23OI5Hw0fphucr7Hp29KtWV79q81Hj8qeFtske7OO4IPGQR7CvUpV4VPhZDT
RbooorUQUUUUAFFFFABRRRQAUUUUART20NygSaMOAcjPUH1B7Gqx05kz9nvJ4/RZD5i5993zfqKv
UVMoRl8SuFzMa5ktW23qLGvaZDmM/X+6frx7mrVWSAQQRkGs9rB7bLWBVV727n5D/un+H+Xt3rgr
YHrT+4tS7k9FQQ3SSuYmVoplGWikGGHv6Ee4yKnrzpRcXZlhTJZUhiaSRgqKMkmn1UkH2m+WM58u
DDsOzOfu/lyfqR6UkgKsVm890X8ua2tGUlofN2lnJHzYXoOueee465kvbKKKyeS3QxtDG7KkTbAx
xnnGDyQOcj61o1XvrZruzeBX2bsA9cMO4OMHBHHFWpu6CxDbWCDy5Z55Lpwq7WmA+XHOQABzz1PP
Tmp54obpTE5G9SGBUjch7EehqjJdXVzazQNaf6wtAskbFlznaSeARjk/h16VbGm2XlrGbSAqvTMS
/n0oemrYiG3uL+4hGIoEZSUd3c5yOCdoH9aZbx3EuomSZ4lkhO1giMpdOdufmIIySR6EH1NS6YgR
LnapVPtDhVznAHH8wT+NSXUciOLqAZkQYZP+ei+n1zyPx9abdm0gLVVLmNoJhfw5MiKBImf9Ygyc
fUZJHvwacNQtDbib7RHsIBGDknPTgd/aoJ7n7SqW5gnRJpFQs6YBU9fpkZHODzToqaqLl3B2sa8b
rLGsiHKsAwOMcGnUUV7xkFFFFABRRRQAUUUUAFFFFABRRRQAUUUUAQ3FrDdIEmTdg5Ug4Kn1BHIP
0qm32qy/1ga5gH/LRV/eKPdR976j8u9aVFZVaMKitJDTsURcwtbm4WRWiCli4ORgdajso3W3EkoI
ml/eSA9iR0/AYH4U+80uK5LPG5hlbG4r91/99ejfzxxmo/tTQMI71BCx4EgOY2/HsfY/hmvMrYWd
NXWqLUrlqq1zdeU3lRRtLOwyqAcDtlj0A/wOM1ZqrY/vUkuT1mYlT/sDhcexHP8AwI1yruyiW1h+
z2kMOdxjQKT64HWpaKKT1Az7X7VaQCOS0MrZy7xSA72PVvm24z6dqmW+j3lJ1a2YDcBMyjcPUEEj
j/D1q1VS/RcQTMoYRTAkEdjlT+W7P4VV1J6gVpp7G5mgit3geR5lJZCCRty5Pv8Adx+NaE0KzoFZ
mXawYFTgginsyopZmCqOpJwBVb+0rLbu+0x7P7+fl/PpTXM9Y9AJtOL7ruN5XkEcwVS5yQNiHH5k
1drHeTypXurOdHJUtJADu83GBkc8NhcZrUgmW4t450zskQOufQjNexh6qnBd1uZNWZJRRRXQIKKK
KACiiigAooooAKKKKACiiigAooooAKRlV1KsAykYIIyCKWigDJutLkWIpavm3JG+1c4Ur/dU9h7c
jHHFTQXUczGPDRyqMtE4wy/h3HuMitCobi0hulAlTJXlWBwyn1BHIrlrYSFTVaMpSsMoqDyL+H5U
aG5Ts0jGNh9cKQfrgfSk827XhrCVj6xyIR+pFedLCVY9C+ZFiquof8em3+9JGn5uB/Wl+2qPvwXS
n0+zu36qCKr3Mkl+iQWQYvvV2kdCFQA5yc4ycgcDn6DmpjRqcyXKwuiyI0vL4Iyh4rflgRwXPQe+
Bk/iK0ait4EtoViTJAyST1Ynkk+5PNS17FGmqcFFGbd2Vn0+zdCptYgCd2VUA59cjkH3p1paQ2MA
gt1ZYwSQGctjP1JqeitRBRRRQAUUUUAFFFFABRRRQAUUUUAFFFFABRRRQAUUUUAFFFFABRRRQAUU
UUAFFFFABRRRQAUUUUAFFFFAH//Z</Data>
      </Thumbnail>
   </Binary>
   <mdDateSt Sync="TRUE">20180127</mdDateSt>
   <mdLang>
      <languageCode Sync="TRUE" value="eng" />
      <countryCode Sync="TRUE" value="USA" />
   </mdLang>
   <mdHrLvName Sync="TRUE">dataset</mdHrLvName>
   <refSysInfo>
      <RefSystem>
         <refSysID>
            <identCode Sync="TRUE" code="4326" />
            <idCodeSpace Sync="TRUE">EPSG</idCodeSpace>
            <idVersion Sync="TRUE">6.14(3.0.1)</idVersion>
         </refSysID>
      </RefSystem>
   </refSysInfo>
   <spatRepInfo>
      <VectSpatRep>
         <geometObjs Name="IRQ_adm1">
            <geoObjTyp>
               <GeoObjTypCd Sync="TRUE" value="002" />
            </geoObjTyp>
            <geoObjCnt Sync="TRUE">18</geoObjCnt>
         </geometObjs>
         <topLvl>
            <TopoLevCd Sync="TRUE" value="001" />
         </topLvl>
      </VectSpatRep>
   </spatRepInfo>
   <spdoinfo>
      <ptvctinf>
         <esriterm Name="IRQ_adm1">
            <efeatyp Sync="TRUE">Simple</efeatyp>
            <efeageom Sync="TRUE" code="4" />
            <esritopo Sync="TRUE">FALSE</esritopo>
            <efeacnt Sync="TRUE">18</efeacnt>
            <spindex Sync="TRUE">FALSE</spindex>
            <linrefer Sync="TRUE">FALSE</linrefer>
         </esriterm>
      </ptvctinf>
   </spdoinfo>
   <eainfo>
      <detailed Name="IRQ_adm1">
         <enttyp>
            <enttypl Sync="TRUE">IRQ_adm1</enttypl>
            <enttypt Sync="TRUE">Feature Class</enttypt>
            <enttypc Sync="TRUE">18</enttypc>
         </enttyp>
         <attr>
            <attrlabl Sync="TRUE">FID</attrlabl>
            <attalias Sync="TRUE">FID</attalias>
            <attrtype Sync="TRUE">OID</attrtype>
            <attwidth Sync="TRUE">4</attwidth>
            <atprecis Sync="TRUE">0</atprecis>
            <attscale Sync="TRUE">0</attscale>
            <attrdef Sync="TRUE">Internal feature number.</attrdef>
            <attrdefs Sync="TRUE">Esri</attrdefs>
            <attrdomv>
               <udom Sync="TRUE">Sequential unique whole numbers that are automatically generated.</udom>
            </attrdomv>
         </attr>
         <attr>
            <attrlabl Sync="TRUE">Shape</attrlabl>
            <attalias Sync="TRUE">Shape</attalias>
            <attrtype Sync="TRUE">Geometry</attrtype>
            <attwidth Sync="TRUE">0</attwidth>
            <atprecis Sync="TRUE">0</atprecis>
            <attscale Sync="TRUE">0</attscale>
            <attrdef Sync="TRUE">Feature geometry.</attrdef>
            <attrdefs Sync="TRUE">Esri</attrdefs>
            <attrdomv>
               <udom Sync="TRUE">Coordinates defining the features.</udom>
            </attrdomv>
         </attr>
         <attr>
            <attrlabl Sync="TRUE">ID_0</attrlabl>
            <attalias Sync="TRUE">ID_0</attalias>
            <attrtype Sync="TRUE">Integer</attrtype>
            <attwidth Sync="TRUE">10</attwidth>
            <atprecis Sync="TRUE">10</atprecis>
            <attscale Sync="TRUE">0</attscale>
         </attr>
         <attr>
            <attrlabl Sync="TRUE">ISO</attrlabl>
            <attalias Sync="TRUE">ISO</attalias>
            <attrtype Sync="TRUE">String</attrtype>
            <attwidth Sync="TRUE">3</attwidth>
            <atprecis Sync="TRUE">0</atprecis>
            <attscale Sync="TRUE">0</attscale>
         </attr>
         <attr>
            <attrlabl Sync="TRUE">NAME_0</attrlabl>
            <attalias Sync="TRUE">NAME_0</attalias>
            <attrtype Sync="TRUE">String</attrtype>
            <attwidth Sync="TRUE">75</attwidth>
            <atprecis Sync="TRUE">0</atprecis>
            <attscale Sync="TRUE">0</attscale>
         </attr>
         <attr>
            <attrlabl Sync="TRUE">ID_1</attrlabl>
            <attalias Sync="TRUE">ID_1</attalias>
            <attrtype Sync="TRUE">Integer</attrtype>
            <attwidth Sync="TRUE">10</attwidth>
            <atprecis Sync="TRUE">10</atprecis>
            <attscale Sync="TRUE">0</attscale>
         </attr>
         <attr>
            <attrlabl Sync="TRUE">NAME_1</attrlabl>
            <attalias Sync="TRUE">NAME_1</attalias>
            <attrtype Sync="TRUE">String</attrtype>
            <attwidth Sync="TRUE">75</attwidth>
            <atprecis Sync="TRUE">0</atprecis>
            <attscale Sync="TRUE">0</attscale>
         </attr>
         <attr>
            <attrlabl Sync="TRUE">HASC_1</attrlabl>
            <attalias Sync="TRUE">HASC_1</attalias>
            <attrtype Sync="TRUE">String</attrtype>
            <attwidth Sync="TRUE">15</attwidth>
            <atprecis Sync="TRUE">0</atprecis>
            <attscale Sync="TRUE">0</attscale>
         </attr>
         <attr>
            <attrlabl Sync="TRUE">CCN_1</attrlabl>
            <attalias Sync="TRUE">CCN_1</attalias>
            <attrtype Sync="TRUE">Integer</attrtype>
            <attwidth Sync="TRUE">10</attwidth>
            <atprecis Sync="TRUE">10</atprecis>
            <attscale Sync="TRUE">0</attscale>
         </attr>
         <attr>
            <attrlabl Sync="TRUE">CCA_1</attrlabl>
            <attalias Sync="TRUE">CCA_1</attalias>
            <attrtype Sync="TRUE">String</attrtype>
            <attwidth Sync="TRUE">254</attwidth>
            <atprecis Sync="TRUE">0</atprecis>
            <attscale Sync="TRUE">0</attscale>
         </attr>
         <attr>
            <attrlabl Sync="TRUE">TYPE_1</attrlabl>
            <attalias Sync="TRUE">TYPE_1</attalias>
            <attrtype Sync="TRUE">String</attrtype>
            <attwidth Sync="TRUE">50</attwidth>
            <atprecis Sync="TRUE">0</atprecis>
            <attscale Sync="TRUE">0</attscale>
         </attr>
         <attr>
            <attrlabl Sync="TRUE">ENGTYPE_1</attrlabl>
            <attalias Sync="TRUE">ENGTYPE_1</attalias>
            <attrtype Sync="TRUE">String</attrtype>
            <attwidth Sync="TRUE">50</attwidth>
            <atprecis Sync="TRUE">0</atprecis>
            <attscale Sync="TRUE">0</attscale>
         </attr>
         <attr>
            <attrlabl Sync="TRUE">NL_NAME_1</attrlabl>
            <attalias Sync="TRUE">NL_NAME_1</attalias>
            <attrtype Sync="TRUE">String</attrtype>
            <attwidth Sync="TRUE">50</attwidth>
            <atprecis Sync="TRUE">0</atprecis>
            <attscale Sync="TRUE">0</attscale>
         </attr>
         <attr>
            <attrlabl Sync="TRUE">VARNAME_1</attrlabl>
            <attalias Sync="TRUE">VARNAME_1</attalias>
            <attrtype Sync="TRUE">String</attrtype>
            <attwidth Sync="TRUE">150</attwidth>
            <atprecis Sync="TRUE">0</atprecis>
            <attscale Sync="TRUE">0</attscale>
         </attr>
      </detailed>
   </eainfo>
   <contInfo>
      <FetCatDesc>
         <compCode>False</compCode>
         <catLang>
            <languageCode value="eng" />
         </catLang>
         <incWithDS>True</incWithDS>
         <catCitation>
            <resTitle>Entity and Attribute Information</resTitle>
            <citId>
               <identCode>27a837cf-7d6d-4bb4-a3e5-ffbd142dcfc0</identCode>
            </citId>
         </catCitation>
      </FetCatDesc>
   </contInfo>
</metadata>
