# Supplementary material for: The violent death toll from the Iraq War: 2003–2023
Source: PLoS One. 2024 Feb 27;19(2):e0297895. doi: 10.1371/journal.pone.0297895 (PMC10898744; doi:10.1371/journal.pone.0297895)
Supplement: S1 Data — (ZIP) [file pone.0297895.s001.zip › irq_pplp_ocha_20140722.shp.xml]

<?xml version="1.0" encoding="UTF-8"?>
<metadata xml:lang="en"><Esri><CreaDate>20140723</CreaDate><CreaTime>15464800</CreaTime><ArcGISFormat>1.0</ArcGISFormat><SyncOnce>TRUE</SyncOnce><DataProperties><itemProps><itemLocation><linkage Sync="TRUE">file://\\MA-LAPTOP70\D_MAPACTION\alpha\2014-06-25 Iraq\GIS\2_Active_Data\221_stle\COD\irq_pplp_ocha_20140722</linkage><protocol Sync="TRUE">Local Area Network</protocol></itemLocation></itemProps><copyHistory><copy source="Z:\alpha\2014-06-25 Iraq\GIS\2_Active_Data\221_stle\irq_pplp_ocha_20140722" dest="\\MA-LAPTOP70\D_MAPACTION\alpha\2014-06-25 Iraq\GIS\2_Active_Data\221_stle\COD\irq_pplp_ocha_20140722" date="20140723" time="15464800"></copy></copyHistory></DataProperties></Esri></metadata>
