# Supplementary material for: The violent death toll from the Iraq War: 2003–2023
Source: PLoS One. 2024 Feb 27;19(2):e0297895. doi: 10.1371/journal.pone.0297895 (PMC10898744; doi:10.1371/journal.pone.0297895)
Supplement: S1 Data — (ZIP) [file pone.0297895.s001.zip › irq_pplt_ocha_20140722.xlsx]

## Sheet: About
	IRAQ COMMON OPERATIONAL DATASET: SETTLEMENTS
	PRODUCTION
	Production date:	2014-07-22
	Filename:	irq_pplt_ocha_20140722.xlsx
	Distribution:	This version sent to OCHA Geneva 22 July 2014 and presented at Iraq IMWG meeting 24 July 2014
	Produced by:	OCHA and MapAction, Erbil, Iraq
	Contact:	ocha.iraq@gmail.com
	GENERAL NOTES
	* These datasets are intended for coordination and operations in humanitarian activities.
	* The purpose of this settlements list in particular is as a gazetteer for geographical reference. It is not intended as a cartographic source or as an authoritative reference list.
	* The list is derived from IOM's placename database, which is the most extensive currently maintained placename source available for Iraq, and provides compatability with IOM's Displacement Tracking Matrix (DTM).
	* The list does NOT contain any designations of hierarchy (e.g. governorate / district capitals) or of size (e.g. settlement size or population size). Thus, the placenames refer to a variety of populated places including cities, towns, villages and neighbourhoods.
	* Arabic names are in the process of being added; some are included in this dataset.
	* Places will be added as they become available, with the P-Code number simply being incremented. In particular, not all DTM places are in this edition, but will be added as coordinates are confimed.
	P-CODE SYNTAX
	Governorates (A1):	IQ-Gnn e.g. IQ-G12
	Districts (A2):	IQ-Dnnn e.g. IQ-D007
	Settlements:	IQ-Pnnnnn e.g. IQ-P00742
	FIELD NAMES
	Field name length:	Field names are 10 characters or fewer, to comply with the Shapefile attribute name limit
	Administrative level:	A1 = administrative level 1
		A2 = administrative level 2
	Name / p-code:	Name = Name of administrative unit. May be abbreviated to Na for brevity
		Code = P-code of administrative unit
	Language:	Used for Names, not p-codes
		Ar = Arabic
		En = English (Roman script)
	Alternatives:	These are provided for lookup compatibility with IOM and the earlier OCHA systems
		Alt1: Source is IOM
		Alt2: Source is OCHA
		Alt: for other alternatives as they arise
	FILE NAMING
	File names follow OCHA naming convention from:
	https://sites.google.com/site/ochaimwiki/file-and-dataset-naming-manual/file-naming-convention
	General pattern:	ISO3_Code+DataType_SubCode_[Scale]_Source_[Additional Description]
		(Datatypes: t = text table, p = points, a = area / polygon)
	EDITS AND REVISIONS
	18-22 July 2014	Edits to the placename list supplied by IOM:
		English names: some cleaning: extraneous puntuation removed (especially apostrophes and underlines preceding place names); other puntuation in Arabic transliterations made consistent; changes to capitalisation.
		Names of admin1 and admin2 areas changed to COD-compliant names and codes.
		Removed 3 records where name was missing.
		Removed 201 records where coordinates are missing.
		Removed 7 records that fall outside Iraq
		7 records where lat and long values apparently transposed: swapped lat/long (IQ-P23515 IQ-P08624 IQ-P16687 IQ-P12545 IQ-P08666 IQ-P12201 IQ-P22075)
		2 records where decimal points appear omitted from coordinates: points inserted (IQ-P12418 IQ-P20233)

## Sheet: Placenames
PCode	PNameEn	PNameAr	Longitude	Latitude	PCodeAlt1	PNameAlt1	A1Code	A1NameEn	A2Code	A2NameEn
IQ-P00001	Al 'Bor (Shishan)	حي العبور	41.9778	34.3694	110013	Al 'bor (Shishan)	IQ-G01	Anbar	IQ-D001	Ana
IQ-P00002	Al Ma'adid	المعاضيد	42.1452	34.2265	110011	Al ma'adid	IQ-G01	Anbar	IQ-D001	Ana
IQ-P00003	Al Tadamon	حي التضامن	41.9725	34.3673	110017	Al Tadamon	IQ-G01	Anbar	IQ-D001	Ana
IQ-P00004	Al-A'Wany Village	قرية العواني	41.9875	34.3734	110318	Al-A'wany Village	IQ-G01	Anbar	IQ-D001	Ana
IQ-P00005	Al-Hasa Complex		41.7898	34.4931	110021	Al-Hasa Complex	IQ-G01	Anbar	IQ-D001	Ana
IQ-P00006	Al-Hay al-Askari		42.6439	34.2092	110000	Al-Hay Al-Askari	IQ-G01	Anbar	IQ-D001	Ana
IQ-P00007	Al-Qala'a		41.914	34.4634	110024	Al-Qala'a	IQ-G01	Anbar	IQ-D001	Ana
IQ-P00008	Al-Zawiyah Village		42.2016	34.2571	110020	Al-Zawiyah Village	IQ-G01	Anbar	IQ-D001	Ana
IQ-P00009	Hay al Nasir	حي النصر	41.9906	34.366	110015	Hay Al Nasir	IQ-G01	Anbar	IQ-D001	Ana
IQ-P00010	Hay al Qadissiyah	حي القادسية	41.9809	34.3766	110016	Hay Al Qadissiyah	IQ-G01	Anbar	IQ-D001	Ana
IQ-P00011	Hay al Salam	حي السلام	41.9802	34.3645	110018	Hay Al Salam	IQ-G01	Anbar	IQ-D001	Ana
IQ-P00012	Hay al Tammem	حي التأميم	41.9916	34.3694	110014	Hay Al Tammem	IQ-G01	Anbar	IQ-D001	Ana
IQ-P00013	Hay al Zera'I	حي الزراعي	41.9778	34.3694	110242	Hay Al Zera'I	IQ-G01	Anbar	IQ-D001	Ana
IQ-P00014	Hay al-Duwaia'a		41.9202	34.4733	110019	Hay Al-Duwaia'a	IQ-G01	Anbar	IQ-D001	Ana
IQ-P00015	Hay al-Shubaa		41.9185	34.4686	110022	Hay Al-Shubaa	IQ-G01	Anbar	IQ-D001	Ana
IQ-P00016	Rawa al-Jadida		41.9253	34.4838	110025	Rawa Al-Jadida	IQ-G01	Anbar	IQ-D001	Ana
IQ-P00017	Rawa al-Qadima		41.9159	34.4748	110023	Rawa Al-Qadima	IQ-G01	Anbar	IQ-D001	Ana
IQ-P00018	Rayhana	مجمع الريحانه	42.0291	34.3406	110012	Rayhana	IQ-G01	Anbar	IQ-D001	Ana
IQ-P00019	Yarmouk	حي اليرموك	41.9884	34.37	109067	Yarmouk	IQ-G01	Anbar	IQ-D001	Ana
IQ-P00020	7 Nissan		43.7689	33.3518	110066	7 Nissan	IQ-G01	Anbar	IQ-D002	Falluja
IQ-P00021	Abu Sideera		43.7425	33.415	110178	Abu Sideera	IQ-G01	Anbar	IQ-D002	Falluja
IQ-P00022	Ad Dulaimiya		43.95	33.41	100109	Ad Dulaimiya	IQ-G01	Anbar	IQ-D002	Falluja
IQ-P00023	Ahmad al Husayn		44.11	33.53	109876	Ahmad al Husayn	IQ-G01	Anbar	IQ-D002	Falluja
IQ-P00024	Al 'Amiriyah	العامرية	43.85	33.16	103368	Al `Amiriyah	IQ-G01	Anbar	IQ-D002	Falluja
IQ-P00025	Al A'Rimiyah	العريمية	43.6759	33.4256	110205	Al A'rimiyah	IQ-G01	Anbar	IQ-D002	Falluja
IQ-P00026	Al Askari		43.8076	33.3593	109893	Al Askari	IQ-G01	Anbar	IQ-D002	Falluja
IQ-P00027	Al Bakara		43.7308	33.4128	110203	Al Bakara	IQ-G01	Anbar	IQ-D002	Falluja
IQ-P00028	Al Batra Wal Sakhriyah (Al Heremat)		43.8822	33.1641	110213	Al Batra wal Sakhriyah (Al Heremat)	IQ-G01	Anbar	IQ-D002	Falluja
IQ-P00029	Al Dawayah Village	الدواية	43.5028	33.2548	110093	Al Dawayah village	IQ-G01	Anbar	IQ-D002	Falluja
IQ-P00030	Al Fallujah		43.78	33.35	100002	Al Fallujah	IQ-G01	Anbar	IQ-D002	Falluja
IQ-P00031	Al Husaiwat	الحصيوات	43.8968	33.4035	110189	Al Husaiwat	IQ-G01	Anbar	IQ-D002	Falluja
IQ-P00032	Al Husi	الحصي	43.7956	33.2797	110207	Al Husi	IQ-G01	Anbar	IQ-D002	Falluja
IQ-P00033	Al Jdawil (Qnatir)	الجداول ( الكناطر )	43.9637	33.4347	110181	Al jdawil (qnatir)	IQ-G01	Anbar	IQ-D002	Falluja
IQ-P00034	Al Jugaifi		43.7898	33.3652	109935	Al Jugaifi	IQ-G01	Anbar	IQ-D002	Falluja
IQ-P00035	Al Karmah		43.9128	33.4043	100004	Al Karmah	IQ-G01	Anbar	IQ-D002	Falluja
IQ-P00036	Al Kefiyah		43.8439	33.3781	110217	Al Kefiyah	IQ-G01	Anbar	IQ-D002	Falluja
IQ-P00037	Al Madina al Siyahiya	المدينة السياحية	43.5716	33.2449	110219	Al Madina Al Siyahiya	IQ-G01	Anbar	IQ-D002	Falluja
IQ-P00038	Al Majar		43.4919	33.1896	110220	Al Majar	IQ-G01	Anbar	IQ-D002	Falluja
IQ-P00039	Al Mualmeen		43.78	33.35	109887	Al Mualmeen	IQ-G01	Anbar	IQ-D002	Falluja
IQ-P00040	Al Muheet		43.8117	33.3627	110071	Al Muheet	IQ-G01	Anbar	IQ-D002	Falluja
IQ-P00041	Al Musalaha		43.6814	33.3822	110208	Al Musalaha	IQ-G01	Anbar	IQ-D002	Falluja
IQ-P00042	Al Rashad		43.9263	33.4158	110185	Al Rashad	IQ-G01	Anbar	IQ-D002	Falluja
IQ-P00043	Al Rumila	الرميلة	43.6427	33.4035	110201	Al Rumila	IQ-G01	Anbar	IQ-D002	Falluja
IQ-P00044	Al Shamiya		43.8002	33.2739	110218	Al Shamiya	IQ-G01	Anbar	IQ-D002	Falluja
IQ-P00045	Al Shihaa	الشيحة	43.7051	33.4212	110179	AL Shihaa	IQ-G01	Anbar	IQ-D002	Falluja
IQ-P00046	Al Shuhada 2 - Falluja Center		43.7978	33.3354	110209	Al Shuhada 2 - Falluja center	IQ-G01	Anbar	IQ-D002	Falluja
IQ-P00047	Al Shuhadaa 2	الشهداء الثانية	43.6938	33.3992	110175	Al Shuhadaa 2	IQ-G01	Anbar	IQ-D002	Falluja
IQ-P00048	Al Shurta		43.7943	33.3563	109934	Al Shurta	IQ-G01	Anbar	IQ-D002	Falluja
IQ-P00049	Al Sijir		43.7952	33.403	110182	Al Sijir	IQ-G01	Anbar	IQ-D002	Falluja
IQ-P00050	Al Tal'A	الطالعة	43.6584	33.4039	110198	Al Tal'a	IQ-G01	Anbar	IQ-D002	Falluja
IQ-P00051	Al Zaghareed	الزغاريد	43.6852	33.4179	110197	Al Zaghareed	IQ-G01	Anbar	IQ-D002	Falluja
IQ-P00052	Al Zawiyah		43.7528	33.3396	110206	Al Zawiyah	IQ-G01	Anbar	IQ-D002	Falluja
IQ-P00053	Al-Akrad		43.7572	33.3453	109972	Al-Akrad	IQ-G01	Anbar	IQ-D002	Falluja
IQ-P00054	Al-Andalus		43.7633	33.3476	109941	Al-andalus	IQ-G01	Anbar	IQ-D002	Falluja
IQ-P00055	Al-Auba		43.913	33.4025	109910	Al-auba	IQ-G01	Anbar	IQ-D002	Falluja
IQ-P00056	Al-A'Zrakih	الازركية	43.7104	33.3605	110244	Al-A'zrakih	IQ-G01	Anbar	IQ-D002	Falluja
IQ-P00057	Al-Bassam		44.1624	33.3887	110057	Al-Bassam	IQ-G01	Anbar	IQ-D002	Falluja
IQ-P00058	Al-Bazara		43.7689	33.3518	109942	Al-bazara	IQ-G01	Anbar	IQ-D002	Falluja
IQ-P00059	Al-Bizaybiz		43.8731	33.1812	110094	Al-Bizaybiz	IQ-G01	Anbar	IQ-D002	Falluja
IQ-P00060	Albo Awdah		43.8617	33.4105	110314	Albo Awdah	IQ-G01	Anbar	IQ-D002	Falluja
IQ-P00061	Albo Hasan	البوعبد الحسن	43.729	33.3128	110246	Albo Hasan	IQ-G01	Anbar	IQ-D002	Falluja
IQ-P00062	Albo Ugla Village		43.8325	33.4314	110223	Albo Ugla village	IQ-G01	Anbar	IQ-D002	Falluja
IQ-P00063	Albu Aifan	البوعيفان	43.743	33.31	110089	Albu Aifan	IQ-G01	Anbar	IQ-D002	Falluja
IQ-P00064	Albu Alwan	قرية البوعلوان	43.7377	33.3328	110054	Albu Alwan	IQ-G01	Anbar	IQ-D002	Falluja
IQ-P00065	Albu Awsaj		43.8543	33.4133	110048	Albu Awsaj	IQ-G01	Anbar	IQ-D002	Falluja
IQ-P00066	Albu Gwayla		43.74	33.3709	110125	Albu Gwayla	IQ-G01	Anbar	IQ-D002	Falluja
IQ-P00067	Albu Hatem	البوحاتم	43.729	33.3128	110090	Albu Hatem	IQ-G01	Anbar	IQ-D002	Falluja
IQ-P00068	Albu Hawa	البوهوى	43.6804	33.3043	110245	Albu Hawa	IQ-G01	Anbar	IQ-D002	Falluja
IQ-P00069	Albu Hori	البوحوري	43.8912	33.1568	110135	Albu Hori	IQ-G01	Anbar	IQ-D002	Falluja
IQ-P00070	Albu Hussain Audah		43.9292	33.3812	110129	Albu Hussain Audah	IQ-G01	Anbar	IQ-D002	Falluja
IQ-P00071	Albu Jameel		43.7932	33.4111	110126	Albu Jameel	IQ-G01	Anbar	IQ-D002	Falluja
IQ-P00072	Albu Jasim - Karma	البوجاسم - الكرمة	43.8566	33.4119	110320	Albu Jasim - Karma	IQ-G01	Anbar	IQ-D002	Falluja
IQ-P00073	Albu Jeday'		43.8558	33.3904	110199	Albu Jeday'	IQ-G01	Anbar	IQ-D002	Falluja
IQ-P00074	Albu Khalifa	البوخليفة	43.8905	33.4373	110190	Albu Khalifa	IQ-G01	Anbar	IQ-D002	Falluja
IQ-P00075	Albu Khanfar	البوخنفر	43.9084	33.4656	110083	Albu Khanfar	IQ-G01	Anbar	IQ-D002	Falluja
IQ-P00076	Albu Mansour		43.8342	33.376	110086	Albu Mansour	IQ-G01	Anbar	IQ-D002	Falluja
IQ-P00077	Albu Mesarbit		43.9775	33.3593	110122	Albu Mesarbit	IQ-G01	Anbar	IQ-D002	Falluja
IQ-P00078	Albu Shbeeb		43.8104	33.4064	110124	Albu Shbeeb	IQ-G01	Anbar	IQ-D002	Falluja
IQ-P00079	Albu Shejel	البوشجل	43.6265	33.3826	110200	Albu Shejel	IQ-G01	Anbar	IQ-D002	Falluja
IQ-P00080	Albu Shihab	البوشهاب	43.7022	33.415	110134	Albu Shihab	IQ-G01	Anbar	IQ-D002	Falluja
IQ-P00081	Albu Soda		43.9202	33.4351	110184	Albu Soda	IQ-G01	Anbar	IQ-D002	Falluja
IQ-P00082	Albu Tayeh		43.9581	33.3673	110121	Albu Tayeh	IQ-G01	Anbar	IQ-D002	Falluja
IQ-P00083	Albu U'Akash	البوعكاش	43.6986	33.3831	110180	Albu U'akash	IQ-G01	Anbar	IQ-D002	Falluja
IQ-P00084	Albu Udah	البوعودة	43.93	33.58	110065	Albu Udah	IQ-G01	Anbar	IQ-D002	Falluja
IQ-P00085	Al-Bujasem		43.913	33.4025	109909	Al-bujasem	IQ-G01	Anbar	IQ-D002	Falluja
IQ-P00086	Al-Cettak	السي تاك	43.6931	33.6519	110243	Al-Cettak	IQ-G01	Anbar	IQ-D002	Falluja
IQ-P00087	Al-Daffar		43.819	33.2605	110153	Al-Daffar	IQ-G01	Anbar	IQ-D002	Falluja
IQ-P00088	Al-Ekhaa Compaund	مجمع الاخاء السكني	43.8651	33.1623	109945	Al-Ekhaa Compaund	IQ-G01	Anbar	IQ-D002	Falluja
IQ-P00089	Al-Falahat	قرية الفلاحات	43.7411	33.2448	110095	Al-Falahat	IQ-G01	Anbar	IQ-D002	Falluja
IQ-P00090	Al-Fehailat		43.7804	33.2061	110110	Al-Fehailat	IQ-G01	Anbar	IQ-D002	Falluja
IQ-P00091	Al-Hamra		44.0538	33.5659	110055	Al-Hamra	IQ-G01	Anbar	IQ-D002	Falluja
IQ-P00092	Al-Huraimat	الهريمات	43.8822	33.1641	110148	Al-Huraimat	IQ-G01	Anbar	IQ-D002	Falluja
IQ-P00093	Al-Jamhuriya		43.7734	33.3533	109938	Al-jamhuriya	IQ-G01	Anbar	IQ-D002	Falluja
IQ-P00094	Al-Julan		43.7646	33.3611	110064	Al-Julan	IQ-G01	Anbar	IQ-D002	Falluja
IQ-P00095	Al-Karagul	الكراغول	43.9387	33.4155	110078	Al-Karagul	IQ-G01	Anbar	IQ-D002	Falluja
IQ-P00096	Al-Madina al-Siyahiya Complex		43.5716	33.2449	110228	Al-Madina Al-Siyahiya Complex	IQ-G01	Anbar	IQ-D002	Falluja
IQ-P00097	Al-Mejar	المجر	43.4919	33.1896	110109	Al-Mejar	IQ-G01	Anbar	IQ-D002	Falluja
IQ-P00098	Al-Mesalma		43.7905	33.3222	110123	Al-Mesalma	IQ-G01	Anbar	IQ-D002	Falluja
IQ-P00099	Al-Mishahniya		43.7807	33.4	110120	Al-Mishahniya	IQ-G01	Anbar	IQ-D002	Falluja
IQ-P00100	Al-Muatasem		43.7634	33.3549	109943	Al-muatasem	IQ-G01	Anbar	IQ-D002	Falluja
IQ-P00101	Al-Muhammediya		43.78	33.34	110092	Al-Muhammediya	IQ-G01	Anbar	IQ-D002	Falluja
IQ-P00102	Al-Nassaf		43.7143	33.3308	110108	Al-Nassaf	IQ-G01	Anbar	IQ-D002	Falluja
IQ-P00103	Al-Rasafi		43.77	33.35	110067	Al-Rasafi	IQ-G01	Anbar	IQ-D002	Falluja
IQ-P00104	Al-Rubaidha		44.0929	33.4233	110107	Al-Rubaidha	IQ-G01	Anbar	IQ-D002	Falluja
IQ-P00105	Al-Rufa		43.8905	33.4314	110102	Al-Rufa	IQ-G01	Anbar	IQ-D002	Falluja
IQ-P00106	Al-Shahabi-1	الشهابي الاولى	43.913	33.4025	109908	Al-shahabi-1	IQ-G01	Anbar	IQ-D002	Falluja
IQ-P00107	Al-Shahabi-2	الشهابي الثانية	43.913	33.4025	109907	Al-shahabi-2	IQ-G01	Anbar	IQ-D002	Falluja
IQ-P00108	Al-Shuhada al-Ula		43.767	33.3647	110079	Al-Shuhada Al-Ula	IQ-G01	Anbar	IQ-D002	Falluja
IQ-P00109	Al-Shuhadaa		43.79	33.33	109888	Al-Shuhadaa	IQ-G01	Anbar	IQ-D002	Falluja
IQ-P00110	Al-Shurtan	الشورتان	43.939	33.4032	110056	Al-Shurtan	IQ-G01	Anbar	IQ-D002	Falluja
IQ-P00111	Al-Tarbuliyah		43.9877	33.3692	110119	Al-Tarbuliyah	IQ-G01	Anbar	IQ-D002	Falluja
IQ-P00112	Al-Waheda		43.7752	33.3574	109913	Al-waheda	IQ-G01	Anbar	IQ-D002	Falluja
IQ-P00113	Al-Zajalba		43.9555	33.5485	110111	Al-Zajalba	IQ-G01	Anbar	IQ-D002	Falluja
IQ-P00114	Al-Zuwayiah	قرية الزوية	43.8379	33.4089	110084	Al-Zuwayiah	IQ-G01	Anbar	IQ-D002	Falluja
IQ-P00115	As Saqlawiyah		43.6815	33.3968	100003	As Saqlawiyah	IQ-G01	Anbar	IQ-D002	Falluja
IQ-P00116	Banat Abu al-Hasan		44.0689	33.339	110058	Banat Abu Al-Hasan	IQ-G01	Anbar	IQ-D002	Falluja
IQ-P00117	Bani Zaid		44.0634	33.4119	110101	Bani Zaid	IQ-G01	Anbar	IQ-D002	Falluja
IQ-P00118	Bustan Albu Areem		43.7526	33.3619	110116	Bustan Albu Areem	IQ-G01	Anbar	IQ-D002	Falluja
IQ-P00119	Bustan Albu Eraim		43.7526	33.3619	110215	Bustan Albu Eraim	IQ-G01	Anbar	IQ-D002	Falluja
IQ-P00120	Dayrat Ar Rih		44.05	33.42	100025	Dayrat ar Rih	IQ-G01	Anbar	IQ-D002	Falluja
IQ-P00121	Door al Sikik Area		43.7705	33.3651	109891	Door Al Sikik Area	IQ-G01	Anbar	IQ-D002	Falluja
IQ-P00122	Door al Zira'a		43.9084	33.3853	110177	Door Al Zira'a	IQ-G01	Anbar	IQ-D002	Falluja
IQ-P00123	Door al-Cement		43.86	33.35	110091	Door Al-Cement	IQ-G01	Anbar	IQ-D002	Falluja
IQ-P00124	Habaniya		43.5943	33.3798	105701	Habaniya	IQ-G01	Anbar	IQ-D002	Falluja
IQ-P00125	Hadeb		44.04	33.48	100030	Hadeb	IQ-G01	Anbar	IQ-D002	Falluja
IQ-P00126	Halabsa		43.93	33.58	110063	Halabsa	IQ-G01	Anbar	IQ-D002	Falluja
IQ-P00127	Halabsa - al Karma	الحلابسة الكرمة	43.9239	33.4064	110319	Halabsa - Al karma	IQ-G01	Anbar	IQ-D002	Falluja
IQ-P00128	Halabsa - Falluja	قرية الحلابسة	43.7012	33.3375	110202	Halabsa - Falluja	IQ-G01	Anbar	IQ-D002	Falluja
IQ-P00129	Hamid Kanna		43.75	33.33	100033	Hamid Kanna	IQ-G01	Anbar	IQ-D002	Falluja
IQ-P00130	Hasan 'Ali		43.61	33.41	100034	Hasan `Ali	IQ-G01	Anbar	IQ-D002	Falluja
IQ-P00131	Hasan al Laji		43.98	33.45	100035	Hasan al Laji	IQ-G01	Anbar	IQ-D002	Falluja
IQ-P00132	Hay al Mutajawizeen		43.7917	33.3234	110210	Hay Al Mutajawizeen	IQ-G01	Anbar	IQ-D002	Falluja
IQ-P00133	Hay al Qadissiyah		43.9165	33.4048	110194	Hay Al Qadissiyah	IQ-G01	Anbar	IQ-D002	Falluja
IQ-P00134	Hay al Shaheed		43.8634	33.1636	110214	Hay Al Shaheed	IQ-G01	Anbar	IQ-D002	Falluja
IQ-P00135	Hay al Shuhadaa		43.7978	33.3354	110183	Hay Al Shuhadaa	IQ-G01	Anbar	IQ-D002	Falluja
IQ-P00136	Hay al Simood		43.9101	33.4052	110174	Hay al Simood	IQ-G01	Anbar	IQ-D002	Falluja
IQ-P00137	Hay al Tammem		43.7861	33.3382	110204	Hay Al Tammem	IQ-G01	Anbar	IQ-D002	Falluja
IQ-P00138	Hay al Thubbat 4		43.7985	33.337	110212	Hay Al Thubbat 4	IQ-G01	Anbar	IQ-D002	Falluja
IQ-P00139	Hay al Uroba		43.915	33.4063	110193	Hay Al Uroba	IQ-G01	Anbar	IQ-D002	Falluja
IQ-P00140	Hay al Yarmook		43.7745	33.3306	110192	Hay Al Yarmook	IQ-G01	Anbar	IQ-D002	Falluja
IQ-P00141	Hay al Zihoor		43.8634	33.1636	110216	Hay Al Zihoor	IQ-G01	Anbar	IQ-D002	Falluja
IQ-P00142	Hay al-Ameen		43.802	33.3385	110060	Hay Al-Ameen	IQ-G01	Anbar	IQ-D002	Falluja
IQ-P00143	Hay al-Khadhra'a		43.756	33.3602	110059	Hay Al-Khadhra'a	IQ-G01	Anbar	IQ-D002	Falluja
IQ-P00144	Hay al-Resala		43.7734	33.3446	109940	Hay Al-resala	IQ-G01	Anbar	IQ-D002	Falluja
IQ-P00145	Hay al-Thubat		43.79	33.35	109895	Hay Al-Thubat	IQ-G01	Anbar	IQ-D002	Falluja
IQ-P00146	Hay al-Thubat 3		43.8008	33.357	110046	Hay Al-Thubat 3	IQ-G01	Anbar	IQ-D002	Falluja
IQ-P00147	Hay Nuwab al-Thubbat 3		43.8045	33.3654	110047	Hay Nuwab Al-Thubbat 3	IQ-G01	Anbar	IQ-D002	Falluja
IQ-P00148	Hayal-Jubail		43.7775	33.3302	109939	HayAl-jubail	IQ-G01	Anbar	IQ-D002	Falluja
IQ-P00149	Hiy al-Ahlee		43.7678	33.3573	109967	Hiy Al-ahlee	IQ-G01	Anbar	IQ-D002	Falluja
IQ-P00150	Hiy al-Senaee		43.7972	33.3462	109968	Hiy Al-senaee	IQ-G01	Anbar	IQ-D002	Falluja
IQ-P00151	Husayn 'Ali As Sa'D		44.06	33.57	109806	Husayn `Ali as Sa`d	IQ-G01	Anbar	IQ-D002	Falluja
IQ-P00152	Huwaiwa	حويوة	43.7064	33.3436	110176	Huwaiwa	IQ-G01	Anbar	IQ-D002	Falluja
IQ-P00153	Huwayjah Albu Shijil		43.61	33.4	100038	Huwayjah Albu Shijil	IQ-G01	Anbar	IQ-D002	Falluja
IQ-P00154	Ibraheem al-Khaleel		44.1311	33.4066	110132	Ibraheem Al-Khaleel	IQ-G01	Anbar	IQ-D002	Falluja
IQ-P00155	Ibrahim Bin Ali		43.9562	33.3957	110191	Ibrahim Bin Ali	IQ-G01	Anbar	IQ-D002	Falluja
IQ-P00156	Karma - al Somod	الصمود	43.9101	33.4052	110321	Karma - Al Somod	IQ-G01	Anbar	IQ-D002	Falluja
IQ-P00157	Luhib	اللهيب	43.97	33.39	100050	Luhib	IQ-G01	Anbar	IQ-D002	Falluja
IQ-P00158	Muallimeen-2		43.7818	33.3636	109922	Muallimeen-2	IQ-G01	Anbar	IQ-D002	Falluja
IQ-P00159	Muhaireja		43.665	33.421	110133	Muhaireja	IQ-G01	Anbar	IQ-D002	Falluja
IQ-P00160	Muhammad al 'Abbas		43.9	33.4	100062	Muhammad al `Abbas	IQ-G01	Anbar	IQ-D002	Falluja
IQ-P00161	Mujamma' al Therthar al Sakani	مجمع الثرثار السكني	43.7498	33.3694	110196	Mujamma' Al Therthar Al Sakani	IQ-G01	Anbar	IQ-D002	Falluja
IQ-P00162	Nauab al-Thubat		43.7751	33.3631	109914	Nauab Al-thubat	IQ-G01	Anbar	IQ-D002	Falluja
IQ-P00163	Nazal		43.78	33.34	109886	Nazal	IQ-G01	Anbar	IQ-D002	Falluja
IQ-P00164	Neeamiya	النعيمية	43.7914	33.3205	109944	Neeamiya	IQ-G01	Anbar	IQ-D002	Falluja
IQ-P00165	Qaryat al-A'Ay		43.8133	33.6676	110082	Qaryat Al-A'ay	IQ-G01	Anbar	IQ-D002	Falluja
IQ-P00166	Qaryat Albu Hadid al-Nasir	البوحديد الناصر	43.8322	33.3914	110080	Qaryat Albu Hadid Al-Nasir	IQ-G01	Anbar	IQ-D002	Falluja
IQ-P00167	Qaryat al-Hasa		43.7956	33.2797	110087	Qaryat Al-Hasa	IQ-G01	Anbar	IQ-D002	Falluja
IQ-P00168	Qaryat al-Jaffa	الجفة	43.6804	33.3043	110088	Qaryat Al-Jaffa	IQ-G01	Anbar	IQ-D002	Falluja
IQ-P00169	Qaryat al-Ru'ood		44.0538	33.4799	110081	Qaryat Al-Ru'ood	IQ-G01	Anbar	IQ-D002	Falluja
IQ-P00170	Residential Comound Of The Cement Factory		43.8462	33.3711	110195	residential comound of the cement factory	IQ-G01	Anbar	IQ-D002	Falluja
IQ-P00171	Sabahat al-Falahat		43.6362	33.3651	110096	Sabahat Al-Falahat	IQ-G01	Anbar	IQ-D002	Falluja
IQ-P00172	Salman al Khalaf		43.78	33.45	100077	Salman al Khalaf	IQ-G01	Anbar	IQ-D002	Falluja
IQ-P00173	Samadah		44.066	33.4879	110085	Samadah	IQ-G01	Anbar	IQ-D002	Falluja
IQ-P00174	Shimran al Muslo		43.83	33.43	100086	Shimran al Muslo	IQ-G01	Anbar	IQ-D002	Falluja
IQ-P00175	Subihat	الصبيحات	43.913	33.4025	109911	subihat	IQ-G01	Anbar	IQ-D002	Falluja
IQ-P00176	Vimto Collective Settlement		43.8084	33.3488	110070	Vimto collective settlement	IQ-G01	Anbar	IQ-D002	Falluja
IQ-P00177	Abu Tughrah		42.36	34.19	100110	Abu Tughrah	IQ-G01	Anbar	IQ-D003	Haditha
IQ-P00178	Al Furat Complex	مجمع الفرات	42.3785	34.1288	110325	Al Furat Complex	IQ-G01	Anbar	IQ-D003	Haditha
IQ-P00179	Al Haditha		42.37	34.13	100031	Al Haditha	IQ-G01	Anbar	IQ-D003	Haditha
IQ-P00180	Al Haklaniyah		42.3647	34.087	100119	Al Haklaniyah	IQ-G01	Anbar	IQ-D003	Haditha
IQ-P00181	Al Hawija	حي الحويجه	42.3863	34.1318	110003	Al hawija	IQ-G01	Anbar	IQ-D003	Haditha
IQ-P00182	Al Shikh al Jadid		42.3764	34.1665	110007	Al Shikh Al jadid	IQ-G01	Anbar	IQ-D003	Haditha
IQ-P00183	Albo Haya		42.4127	34.0418	110005	Albo Haya	IQ-G01	Anbar	IQ-D003	Haditha
IQ-P00184	Albu Hayat	قرية البوحياة	42.4108	34.0189	110265	Albu Hayat	IQ-G01	Anbar	IQ-D003	Haditha
IQ-P00185	Al-Khafajiyah Village	قرية الخفاجية	42.3851	34.0698	110324	Al-Khafajiyah Village	IQ-G01	Anbar	IQ-D003	Haditha
IQ-P00186	Al-Mutanabi	المتنبي	42.4108	34.0189	110267	Al-Mutanabi	IQ-G01	Anbar	IQ-D003	Haditha
IQ-P00187	Al-Sad Complex	المجمع السكني لسد حديثة	42.3785	34.1288	110252	Al-sad Complex	IQ-G01	Anbar	IQ-D003	Haditha
IQ-P00188	Arrabi		42.48	34.03	100013	`Arrabi	IQ-G01	Anbar	IQ-D003	Haditha
IQ-P00189	Bani Dahir	حي بني داهر	42.3793	34.1084	110010	Bani Dahir	IQ-G01	Anbar	IQ-D003	Haditha
IQ-P00190	Barwanah - Hay al-Shurta	حي الشرطة - بروانه	42.3734	34.1032	110322	Barwanah - Hay Al-Shurta	IQ-G01	Anbar	IQ-D003	Haditha
IQ-P00191	Brwana		42.6497	34.1567	109999	Brwana	IQ-G01	Anbar	IQ-D003	Haditha
IQ-P00192	Dardasah		42.44	34	100024	Dardasah	IQ-G01	Anbar	IQ-D003	Haditha
IQ-P00193	Haqlaniyah - al Shuhada'a	حي الشهداء - الحقلانية	42.4108	34.0189	110266	Haqlaniyah - Al shuhada'a	IQ-G01	Anbar	IQ-D003	Haditha
IQ-P00194	Haqlaniyah- Hay al-Faroq	حي الفاروق - حقلانية	42.3658	34.0831	110329	Haqlaniyah- Hay Al-Faroq	IQ-G01	Anbar	IQ-D003	Haditha
IQ-P00195	Hawijat Sulaymaniyah		42.41	34.05	100036	Hawijat Sulaymaniyah	IQ-G01	Anbar	IQ-D003	Haditha
IQ-P00196	Hawjat Arban		42.36	34.08	100037	Hawjat Arban	IQ-G01	Anbar	IQ-D003	Haditha
IQ-P00197	Hay al Askary	حي العسكري	42.374	34.1293	110002	Hay Al Askary	IQ-G01	Anbar	IQ-D003	Haditha
IQ-P00198	Hay al Haqlaniyah Qadim	حي حقلانية القديمة	42.4108	34.0189	110262	Hay Al Haqlaniyah Qadim	IQ-G01	Anbar	IQ-D003	Haditha
IQ-P00199	Hay al Rifa'Y	حي الرفاعي	42.379	34.1409	110004	Hay Al Rifa'y	IQ-G01	Anbar	IQ-D003	Haditha
IQ-P00200	Hay al Saray	حي السراي	42.3805	34.1294	110001	Hay Al Saray	IQ-G01	Anbar	IQ-D003	Haditha
IQ-P00201	Hay al Sha'Y	حي الشاعي	42.3866	34.0952	110260	Hay Al Sha'y	IQ-G01	Anbar	IQ-D003	Haditha
IQ-P00202	Hay al Shuhada'a	حي الشهداء	42.3866	34.0952	110256	Hay Al Shuhada'a	IQ-G01	Anbar	IQ-D003	Haditha
IQ-P00203	Hay al Shurta	حي الشرطة	42.3773	34.136	110006	Hay Al Shurta	IQ-G01	Anbar	IQ-D003	Haditha
IQ-P00204	Hay al Yarmuk	حي اليرموك	42.3657	34.1367	110009	Hay Al Yarmuk	IQ-G01	Anbar	IQ-D003	Haditha
IQ-P00205	Hay al-A'Lya'a	حي العلياء	42.3866	34.0952	110257	Hay Al-A'lya'a	IQ-G01	Anbar	IQ-D003	Haditha
IQ-P00206	Hay al-Amin	حي الامين	42.3866	34.0952	110259	Hay Al-Amin	IQ-G01	Anbar	IQ-D003	Haditha
IQ-P00207	Hay al-Farouq	حي الفاروق	42.3866	34.0952	110258	Hay Al-Farouq	IQ-G01	Anbar	IQ-D003	Haditha
IQ-P00208	Hay al-Kurnish	حي كورنيش	42.3785	34.1288	110247	Hay Al-Kurnish	IQ-G01	Anbar	IQ-D003	Haditha
IQ-P00209	Hay al-Mala'B	حي الملعب	42.3707	34.1338	110312	Hay al-mala'b	IQ-G01	Anbar	IQ-D003	Haditha
IQ-P00210	Hay al-Mu'Lameen	حي المعلمين	42.3785	34.1288	110249	Hay Al-Mu'lameen	IQ-G01	Anbar	IQ-D003	Haditha
IQ-P00211	Hay al-Mu'Tasem	حي المعتصم	42.3692	34.087	110323	Hay Al-Mu'tasem	IQ-G01	Anbar	IQ-D003	Haditha
IQ-P00212	Hay al-Rifaq	حي الرفاق	42.3785	34.1288	110250	Hay Al-Rifaq	IQ-G01	Anbar	IQ-D003	Haditha
IQ-P00213	Hay al-Shikh al Hadid	حي شيخ حديد	42.3785	34.1288	110248	Hay Al-shikh Al Hadid	IQ-G01	Anbar	IQ-D003	Haditha
IQ-P00214	Hay al-Subhani	حي السبحاني	42.38	34.12	100089	Hay Al-Subhani	IQ-G01	Anbar	IQ-D003	Haditha
IQ-P00215	Hay al-Thamaniya	حي الثمانية	42.3785	34.1288	110251	Hay Al-Thamaniya	IQ-G01	Anbar	IQ-D003	Haditha
IQ-P00216	Hay Barwanah al Gharbiyah	حي بروانه غربيه	42.3866	34.0952	110254	Hay Barwanah Al Gharbiyah	IQ-G01	Anbar	IQ-D003	Haditha
IQ-P00217	Hay Barwanah al Sharqiyah	حي بروانه شرقيه	42.3866	34.0952	110253	Hay Barwanah Al Sharqiyah	IQ-G01	Anbar	IQ-D003	Haditha
IQ-P00218	Hay Ibn al Haitham	حي ابن الهيثم	42.3866	34.0952	110261	Hay Ibn Al Haitham	IQ-G01	Anbar	IQ-D003	Haditha
IQ-P00219	Hay Ibn Bittar	حي ابن بيطار	42.3866	34.0952	110255	Hay Ibn Bittar	IQ-G01	Anbar	IQ-D003	Haditha
IQ-P00220	Hay K 28	مجمع ك 28 (( كي ثري ))	42.4108	34.0189	110263	Hay K 28	IQ-G01	Anbar	IQ-D003	Haditha
IQ-P00221	Hay Sala Din	حي صلاح الدين	42.3674	34.1455	110008	Hay Sala Din	IQ-G01	Anbar	IQ-D003	Haditha
IQ-P00222	Imam Nur Ud Din		42.38	34.15	100039	Imam Nur ud din	IQ-G01	Anbar	IQ-D003	Haditha
IQ-P00223	Jadidah [1]		42.46	34.01	100040	Jadidah [1]	IQ-G01	Anbar	IQ-D003	Haditha
IQ-P00224	Matmash		42.39	34.12	100057	Matmash	IQ-G01	Anbar	IQ-D003	Haditha
IQ-P00225	Mirjalan		42.38	34.1	100059	Mirjalan	IQ-G01	Anbar	IQ-D003	Haditha
IQ-P00226	Qabr Sabghah		42.2	34.82	100118	Qabr Sabghah	IQ-G01	Anbar	IQ-D003	Haditha
IQ-P00227	Qaryat al Khafsa	منطقة الخسفة	42.252	34.1797	110313	Qaryat Al khafsa	IQ-G01	Anbar	IQ-D003	Haditha
IQ-P00228	Siflah		42.52	34	100088	Siflah	IQ-G01	Anbar	IQ-D003	Haditha
IQ-P00229	Sulaymaniyah		42.38	34.14	100090	Sulaymaniyah	IQ-G01	Anbar	IQ-D003	Haditha
IQ-P00230	Suwaynikh		42.51	34.01	100091	Suwaynikh	IQ-G01	Anbar	IQ-D003	Haditha
IQ-P00231	Wastah		42.37	34.16	100094	Wastah	IQ-G01	Anbar	IQ-D003	Haditha
IQ-P00232	Zaghdan	زغدان	42.4108	34.0189	110268	Zaghdan	IQ-G01	Anbar	IQ-D003	Haditha
IQ-P00233	Abu Namil		42.88	33.6	100112	Abu Namil	IQ-G01	Anbar	IQ-D004	Heet
IQ-P00234	Abu Tibban	ابوطيبان	43.01	33.51	100111	Abu Tibban	IQ-G01	Anbar	IQ-D004	Heet
IQ-P00235	Ain Zazu		42.56	33.53	100108	`Ain Zazu	IQ-G01	Anbar	IQ-D004	Heet
IQ-P00236	Al A'Wasel	العواصل	42.8208	33.643	110271	Al A'wasel	IQ-G01	Anbar	IQ-D004	Heet
IQ-P00237	Al Baghdadi		42.54	33.85	100007	Al Baghdadi	IQ-G01	Anbar	IQ-D004	Heet
IQ-P00238	Al Baker	حي البكر	42.8279	33.6512	109928	Al Baker	IQ-G01	Anbar	IQ-D004	Heet
IQ-P00239	Al Furat		42.9771	33.5454	110230	Al Furat	IQ-G01	Anbar	IQ-D004	Heet
IQ-P00240	Al Heet - Smnet Collective	الحي السكني لمعمل الاسمنت	42.6141	33.5936	110279	Al Heet - Smnet Collective	IQ-G01	Anbar	IQ-D004	Heet
IQ-P00241	Al Jaberiyah		42.6079	33.8518	110172	Al Jaberiyah	IQ-G01	Anbar	IQ-D004	Heet
IQ-P00242	Al Kapisah al Qadimah		42.6141	33.5936	110277	Al kapisah Al Qadimah	IQ-G01	Anbar	IQ-D004	Heet
IQ-P00243	Al Khadwa		42.8683	33.6062	109995	Al Khadwa	IQ-G01	Anbar	IQ-D004	Heet
IQ-P00244	Al Khudha	الخوضة	42.8208	33.643	110273	Al Khudha	IQ-G01	Anbar	IQ-D004	Heet
IQ-P00245	Al Kurayah		42.7483	33.8392	110173	Al Kurayah	IQ-G01	Anbar	IQ-D004	Heet
IQ-P00246	Al Muhamdee	المحمدي	42.9017	33.5505	109917	Al Muhamdee	IQ-G01	Anbar	IQ-D004	Heet
IQ-P00247	Al Salkah	السكلة	42.8278	33.6418	110326	Al Salkah	IQ-G01	Anbar	IQ-D004	Heet
IQ-P00248	Al Shuqaq	الشقق	42.6141	33.5936	110327	Al Shuqaq	IQ-G01	Anbar	IQ-D004	Heet
IQ-P00249	Al-A'Liyah	العلية	42.5216	33.8734	110288	Al-A'liyah	IQ-G01	Anbar	IQ-D004	Heet
IQ-P00250	Al-Bustamiyah		42.7972	33.6524	110138	Al-Bustamiyah	IQ-G01	Anbar	IQ-D004	Heet
IQ-P00251	Al-Chree		42.823	33.6385	109958	Al-chree	IQ-G01	Anbar	IQ-D004	Heet
IQ-P00252	Al-Jananiyah	الجنانية	42.5216	33.8734	110287	Al-Jananiyah	IQ-G01	Anbar	IQ-D004	Heet
IQ-P00253	Al-Jawa'Nah	الجواعنة	42.5216	33.8734	110284	Al-Jawa'nah	IQ-G01	Anbar	IQ-D004	Heet
IQ-P00254	Al-Kabaniya		42.8115	33.6454	110149	Al-Kabaniya	IQ-G01	Anbar	IQ-D004	Heet
IQ-P00255	Al-Khaldiyah	الخالدية	42.8208	33.643	110269	Al-Khaldiyah	IQ-G01	Anbar	IQ-D004	Heet
IQ-P00256	Al-Ma'Mora	المعمورة	42.8208	33.643	110275	Al-Ma'mora	IQ-G01	Anbar	IQ-D004	Heet
IQ-P00257	Al-Mashhad	المشهد	42.5238	33.8767	110310	Al-Mashhad	IQ-G01	Anbar	IQ-D004	Heet
IQ-P00258	Al-Muabdiyat	المعبديات	42.8471	33.646	109900	Al-muabdiyat	IQ-G01	Anbar	IQ-D004	Heet
IQ-P00259	Al-Mujama' al-Sakani	الحي السكني	42.5321	33.9158	110155	Al-Mujama' Al-Sakani	IQ-G01	Anbar	IQ-D004	Heet
IQ-P00260	Al-Qala'a		43.3817	34.0906	109987	Al-Qala'a	IQ-G01	Anbar	IQ-D004	Heet
IQ-P00261	Al-Qalqalah	القلقة	42.8208	33.643	110270	Al-Qalqalah	IQ-G01	Anbar	IQ-D004	Heet
IQ-P00262	Al-Qutiniyah	القطنية	42.5216	33.8734	110285	Al-Qutiniyah	IQ-G01	Anbar	IQ-D004	Heet
IQ-P00263	Al-ShuhdaْA	الشهداء	42.9017	33.5505	109901	Al-shuhdaْa	IQ-G01	Anbar	IQ-D004	Heet
IQ-P00264	Al-Sikak	السكك	42.8208	33.643	110274	Al-Sikak	IQ-G01	Anbar	IQ-D004	Heet
IQ-P00265	Al-Tarabshah	مجمع الطرابشة	42.9771	33.5454	110290	Al-Tarabshah	IQ-G01	Anbar	IQ-D004	Heet
IQ-P00266	Al-Ummal	العمال	42.81	33.64	110077	Al-Ummal	IQ-G01	Anbar	IQ-D004	Heet
IQ-P00267	Aqabah	العكبة	42.91	33.53	100011	`Aqabah	IQ-G01	Anbar	IQ-D004	Heet
IQ-P00268	Bani Khazraj	بني خزرج	42.7302	33.763	110328	Bani Khazraj	IQ-G01	Anbar	IQ-D004	Heet
IQ-P00269	Banrani		42.85	33.61	100020	Banrani	IQ-G01	Anbar	IQ-D004	Heet
IQ-P00270	Basair	البصائر	42.8143	33.6476	110152	Basair	IQ-G01	Anbar	IQ-D004	Heet
IQ-P00271	Bashiri		42.61	33.88	100021	Bashiri	IQ-G01	Anbar	IQ-D004	Heet
IQ-P00272	Baziyah		42.7	33.8	100022	Baziyah	IQ-G01	Anbar	IQ-D004	Heet
IQ-P00273	Binan	بنان	42.8208	33.643	110272	Binan	IQ-G01	Anbar	IQ-D004	Heet
IQ-P00274	Daniqiyah		42.6	33.9	100023	Daniqiyah	IQ-G01	Anbar	IQ-D004	Heet
IQ-P00275	Duweliyah	دويلية	42.5216	33.8734	110286	Duweliyah	IQ-G01	Anbar	IQ-D004	Heet
IQ-P00276	Gharraf		42.58	33.85	100028	Gharraf	IQ-G01	Anbar	IQ-D004	Heet
IQ-P00277	Halabsa Village		43.9239	33.4064	110315	Halabsa village	IQ-G01	Anbar	IQ-D004	Heet
IQ-P00278	Hay al Farouq	حي الفاروق	42.6141	33.5936	110281	Hay Al Farouq	IQ-G01	Anbar	IQ-D004	Heet
IQ-P00279	Hay al Hurriya	الحرية	42.5248	33.8852	110160	Hay Al Hurriya	IQ-G01	Anbar	IQ-D004	Heet
IQ-P00280	Hay al Hussainia		42.8277	33.6538	109994	Hay Al Hussainia	IQ-G01	Anbar	IQ-D004	Heet
IQ-P00281	Hay al Jury	الجري	42.823	33.6384	109993	Hay al Jury	IQ-G01	Anbar	IQ-D004	Heet
IQ-P00282	Hay al Khadraa	الخضراء	42.5259	33.8811	110159	Hay Al Khadraa	IQ-G01	Anbar	IQ-D004	Heet
IQ-P00283	Hay al Ma'Moun	حي المامون	42.6141	33.5936	110282	Hay Al Ma'moun	IQ-G01	Anbar	IQ-D004	Heet
IQ-P00284	Hay al Salam	السلام	42.5213	33.8702	110158	Hay Al Salam	IQ-G01	Anbar	IQ-D004	Heet
IQ-P00285	Hay al-Askari	الحي العسكري	43.0206	33.9856	109986	Hay Al-Askari	IQ-G01	Anbar	IQ-D004	Heet
IQ-P00286	Hay al-Dawarah al-Sharqiyah		42.834	33.6348	110139	Hay Al-Dawarah Al-Sharqiyah	IQ-G01	Anbar	IQ-D004	Heet
IQ-P00287	Hay al-Etfa'a	حي الاطفاء	43.485	33.6989	109983	Hay Al-Etfa'a	IQ-G01	Anbar	IQ-D004	Heet
IQ-P00288	Hay al-Hasaniya		43.37	34.0806	109985	Hay Al-Hasaniya	IQ-G01	Anbar	IQ-D004	Heet
IQ-P00289	Hay al-Jabal	الجبل	43.4597	33.7067	109984	Hay Al-Jabal	IQ-G01	Anbar	IQ-D004	Heet
IQ-P00290	Hay al-Jamiyah		43.4375	33.7072	109988	Hay Al-Jamiyah	IQ-G01	Anbar	IQ-D004	Heet
IQ-P00291	Hay al-Jam'Yah 2	الجمعية الثانية	42.8435	33.63	110305	Hay Al-jam'yah 2	IQ-G01	Anbar	IQ-D004	Heet
IQ-P00292	Hay al-Khudhir	حي الخضر	43.0111	33.9875	109989	Hay Al-Khudhir	IQ-G01	Anbar	IQ-D004	Heet
IQ-P00293	Hay al-Qadisiyah	القادسية	42.8382	33.6371	110140	Hay Al-Qadisiyah	IQ-G01	Anbar	IQ-D004	Heet
IQ-P00294	Hay al-Quds	القدس	42.8196	33.6328	110146	Hay Al-Quds	IQ-G01	Anbar	IQ-D004	Heet
IQ-P00295	Hay al-Sadiq	حي الصديق	42.5984	33.8457	110280	Hay Al-Sadiq	IQ-G01	Anbar	IQ-D004	Heet
IQ-P00296	Hay al-Sikallah		43.3914	34.0842	109992	Hay Al-Sikallah	IQ-G01	Anbar	IQ-D004	Heet
IQ-P00297	Hay al-Sina'Y	الحي الصناعي	42.8208	33.643	110276	Hay Al-Sina'y	IQ-G01	Anbar	IQ-D004	Heet
IQ-P00298	Hay al-Sirajiyah	السراجية	42.7099	33.8921	110306	Hay Al-Sirajiyah	IQ-G01	Anbar	IQ-D004	Heet
IQ-P00299	Hay al-Zuhoor	حي الزهور	42.4786	33.6864	109991	Hay Al-Zuhoor	IQ-G01	Anbar	IQ-D004	Heet
IQ-P00300	Hay Amina		43.4092	34.0528	109990	Hay Amina	IQ-G01	Anbar	IQ-D004	Heet
IQ-P00301	Hit		42.82	33.63	100006	Hit	IQ-G01	Anbar	IQ-D004	Heet
IQ-P00302	Jallawiyah		42.75	33.7	100041	Jallawiyah	IQ-G01	Anbar	IQ-D004	Heet
IQ-P00303	Jaudafiya		42.56	33.95	100042	Jaudafiya	IQ-G01	Anbar	IQ-D004	Heet
IQ-P00304	Jubariyah		42.56	33.91	100043	Jubariyah	IQ-G01	Anbar	IQ-D004	Heet
IQ-P00305	Jubbah	جبة	42.55	33.91	100044	Jubbah	IQ-G01	Anbar	IQ-D004	Heet
IQ-P00306	Juwaniyah		42.53	33.88	100045	Juwaniyah	IQ-G01	Anbar	IQ-D004	Heet
IQ-P00307	Kapisah - Hay al-Sina'Y	الحي الصناعي	42.6141	33.5936	110278	Kapisah - Hay Al-Sina'y	IQ-G01	Anbar	IQ-D004	Heet
IQ-P00308	Kassiya		42.71	33.88	100046	Kassiya	IQ-G01	Anbar	IQ-D004	Heet
IQ-P00309	Khadaram		42.71	33.78	100047	Khadaram	IQ-G01	Anbar	IQ-D004	Heet
IQ-P00310	Khan Abu Rayat		43.03	33.48	100048	Khan Abu Rayat	IQ-G01	Anbar	IQ-D004	Heet
IQ-P00311	Khauza		42.86	33.6	100049	Khauza	IQ-G01	Anbar	IQ-D004	Heet
IQ-P00312	Kubaisa al-Qadimah	كبيسة القديمة	42.61	33.59	100005	Kubaisa Al-qadimah	IQ-G01	Anbar	IQ-D004	Heet
IQ-P00313	Kubisa - al Shukak		42.6141	33.5936	110227	Kubisa - Al Shukak	IQ-G01	Anbar	IQ-D004	Heet
IQ-P00314	Marabdiya		42.61	33.9	100052	Marabdiya	IQ-G01	Anbar	IQ-D004	Heet
IQ-P00315	Mashhad [1]		42.58	33.83	100053	Mashhad [1]	IQ-G01	Anbar	IQ-D004	Heet
IQ-P00316	Mashhad [2]		42.52	33.88	100054	Mashhad [2]	IQ-G01	Anbar	IQ-D004	Heet
IQ-P00317	Mashquqah		42.73	33.86	100055	Mashquqah	IQ-G01	Anbar	IQ-D004	Heet
IQ-P00318	Mashtal		42.8308	33.6399	110150	Mashtal	IQ-G01	Anbar	IQ-D004	Heet
IQ-P00319	Maskhan	المصخن	42.77	33.68	100056	Maskhan	IQ-G01	Anbar	IQ-D004	Heet
IQ-P00320	Mualmeen	المعلمين	42.8137	33.6423	109956	Mualmeen	IQ-G01	Anbar	IQ-D004	Heet
IQ-P00321	Mufrawda'		42.71	33.76	100061	Mufrawda'	IQ-G01	Anbar	IQ-D004	Heet
IQ-P00322	Mujama' al-Hay al-Sakani		42.523	33.9218	110156	Mujama' Al-Hay Al-Sakani	IQ-G01	Anbar	IQ-D004	Heet
IQ-P00323	Natil		42.78	33.68	100064	Natil	IQ-G01	Anbar	IQ-D004	Heet
IQ-P00324	Qabatiyah		42.75	33.83	100066	Qabatiyah	IQ-G01	Anbar	IQ-D004	Heet
IQ-P00325	Qaryat al Bakrah		43.0147	33.5323	110161	Qaryat Al Bakrah	IQ-G01	Anbar	IQ-D004	Heet
IQ-P00326	Qaryat al-Dolab	الدولاب	42.6151	33.8882	110154	Qaryat Al-Dolab	IQ-G01	Anbar	IQ-D004	Heet
IQ-P00327	Qaryat Kuba'		43.0506	33.5144	110162	Qaryat Kuba'	IQ-G01	Anbar	IQ-D004	Heet
IQ-P00328	Qasr al Khubbaz		42.25	33.55	100071	Qasr al Khubbaz	IQ-G01	Anbar	IQ-D004	Heet
IQ-P00329	Qundy		42.819	33.6435	110151	Qundy	IQ-G01	Anbar	IQ-D004	Heet
IQ-P00330	Sadqah		42.8	33.66	100075	Sadqah	IQ-G01	Anbar	IQ-D004	Heet
IQ-P00331	Sahliyah		42.7	33.71	100076	Sahliyah	IQ-G01	Anbar	IQ-D004	Heet
IQ-P00332	Samalah	سمالة	42.6	33.86	100078	Samalah	IQ-G01	Anbar	IQ-D004	Heet
IQ-P00333	Samaniyah		42.56	33.93	100079	Samaniyah	IQ-G01	Anbar	IQ-D004	Heet
IQ-P00334	Saniyah		42.71	33.81	100080	Saniyah	IQ-G01	Anbar	IQ-D004	Heet
IQ-P00335	Sawar	الصاور	42.56	33.98	100081	Sawar	IQ-G01	Anbar	IQ-D004	Heet
IQ-P00336	Saweeb	سويب	42.9121	33.5896	109902	Saweeb	IQ-G01	Anbar	IQ-D004	Heet
IQ-P00337	Sidhadiyah		42.75	33.81	100087	Sidhadiyah	IQ-G01	Anbar	IQ-D004	Heet
IQ-P00338	Tal Aswad	تل اسود	42.9845	33.5464	109903	Tal aswad	IQ-G01	Anbar	IQ-D004	Heet
IQ-P00339	Tasiya		42.55	33.98	100092	Tasiya	IQ-G01	Anbar	IQ-D004	Heet
IQ-P00340	The Castle		42.8233	33.6437	109957	The castle	IQ-G01	Anbar	IQ-D004	Heet
IQ-P00341	The First Jamaiya	الجمعية الاولى	42.8405	33.6328	109959	The first jamaiya	IQ-G01	Anbar	IQ-D004	Heet
IQ-P00342	Wadahiyah		42.53	33.91	100093	Wadahiyah	IQ-G01	Anbar	IQ-D004	Heet
IQ-P00343	Yardah		42.6	33.88	100095	Yardah	IQ-G01	Anbar	IQ-D004	Heet
IQ-P00344	Zakhikhah	زخيخة	42.5216	33.8734	110283	Zakhikhah	IQ-G01	Anbar	IQ-D004	Heet
IQ-P00345	Zara		42.66	33.9	100097	Zara	IQ-G01	Anbar	IQ-D004	Heet
IQ-P00346	Zoyah al-Gharbiyah	زوية الغربية	42.9771	33.5454	110291	Zoyah Al-gharbiyah	IQ-G01	Anbar	IQ-D004	Heet
IQ-P00347	Zoyah al-Sharqiyah	زوية الشرقية	42.9771	33.5454	110292	Zoyah Al-sharqiyah	IQ-G01	Anbar	IQ-D004	Heet
IQ-P00348	Zuwayyah		42.93	33.53	100099	Zuwayyah	IQ-G01	Anbar	IQ-D004	Heet
IQ-P00349	Al 'Ubaydi	مرحلة الاولى	41.18	34.41	100101	Al `Ubaydi	IQ-G01	Anbar	IQ-D005	Ka'im
IQ-P00350	Al 'Ubaydi-2	مرحلة الثانية	41.2021	34.4214	110240	Al `Ubaydi-2	IQ-G01	Anbar	IQ-D005	Ka'im
IQ-P00351	Al 'Ubaydi-3	مرحلة الثالثة	41.235	34.4339	109929	Al `Ubaydi-3	IQ-G01	Anbar	IQ-D005	Ka'im
IQ-P00352	Al 'Ubaydi-Smnt	المجمع السكني لمعمل سمنت القائم	41.2021	34.4214	110241	Al `Ubaydi-Smnt	IQ-G01	Anbar	IQ-D005	Ka'im
IQ-P00353	Al Anga'a	حي العنقاء	41.0588	34.3762	110235	Al Anga'a	IQ-G01	Anbar	IQ-D005	Ka'im
IQ-P00354	Al Aubaidi al Qadima	العبيدي القديمة	41.2021	34.4214	110226	Al Aubaidi Al Qadima	IQ-G01	Anbar	IQ-D005	Ka'im
IQ-P00355	Al Barit		41.2516	34.4242	110163	Al Barit	IQ-G01	Anbar	IQ-D005	Ka'im
IQ-P00356	Al Jurn		41.35	34.43	100103	Al Jurn	IQ-G01	Anbar	IQ-D005	Ka'im
IQ-P00357	Al Khisaim		41.3075	34.4527	110164	Al Khisaim	IQ-G01	Anbar	IQ-D005	Ka'im
IQ-P00358	Al Nahda al-Sharqiyah	حي النهضة الشرقية	41.0588	34.3762	110234	Al Nahda Al-Sharqiyah	IQ-G01	Anbar	IQ-D005	Ka'im
IQ-P00359	Al Qa'Im		41.11	34.36	100026	Al Qa'im	IQ-G01	Anbar	IQ-D005	Ka'im
IQ-P00360	Al Rafida		41.3465	34.4411	110165	Al Rafida	IQ-G01	Anbar	IQ-D005	Ka'im
IQ-P00361	Al Rumanah al Gharbiyah	حي الرمانة الغربية	41.0748	34.4039	110238	Al Rumanah Al Gharbiyah	IQ-G01	Anbar	IQ-D005	Ka'im
IQ-P00362	Al Rumanah al Sharqiyah	حي الرمانة الشرقية	41.0748	34.4039	110239	Al Rumanah Al Sharqiyah	IQ-G01	Anbar	IQ-D005	Ka'im
IQ-P00363	Al Safra		41.3903	34.439	110167	Al Safra	IQ-G01	Anbar	IQ-D005	Ka'im
IQ-P00364	Al Sarajiyah		42.5216	33.8734	110289	Al Sarajiyah	IQ-G01	Anbar	IQ-D005	Ka'im
IQ-P00365	Al Zalla	قرية الزلة	41.4556	34.4212	110166	Al Zalla	IQ-G01	Anbar	IQ-D005	Ka'im
IQ-P00366	Al-Aesh		41.1085	34.3922	109899	Al-Aesh	IQ-G01	Anbar	IQ-D005	Ka'im
IQ-P00367	Al-Amen	حي الامين	41.0062	34.3897	101502	Al-Amen	IQ-G01	Anbar	IQ-D005	Ka'im
IQ-P00368	Albu Hardan	قرية البوحردان	41.1084	34.3926	110038	Albu Hardan	IQ-G01	Anbar	IQ-D005	Ka'im
IQ-P00369	Albu Ubaid	قرية البوعبيد	41.0915	34.4038	110040	Albu Ubaid	IQ-G01	Anbar	IQ-D005	Ka'im
IQ-P00370	Al-Rabet	قرية الربط	41.0419	34.419	110039	Al-Rabet	IQ-G01	Anbar	IQ-D005	Ka'im
IQ-P00371	Artajah		41.4	34.43	100015	Artajah	IQ-G01	Anbar	IQ-D005	Ka'im
IQ-P00372	As Sammah		41.2	34.43	100017	As Sammah	IQ-G01	Anbar	IQ-D005	Ka'im
IQ-P00373	Babiye		41.33	34.45	100019	Babiye	IQ-G01	Anbar	IQ-D005	Ka'im
IQ-P00374	Door al-Sikak	حي السكك	40.9736	34.3888	110036	Door Al-Sikak	IQ-G01	Anbar	IQ-D005	Ka'im
IQ-P00375	Hay 12 Rabee' Alawal	حي 12ربيع الاول	40.9811	34.393	110037	Hay 12 Rabee' Alawal	IQ-G01	Anbar	IQ-D005	Ka'im
IQ-P00376	Hay al Askary	حي العسكري	41.0588	34.3762	110236	Hay Al Askary	IQ-G01	Anbar	IQ-D005	Ka'im
IQ-P00377	Hay al Rashid	حي الرشيد	41.0588	34.3762	110232	Hay Al Rashid	IQ-G01	Anbar	IQ-D005	Ka'im
IQ-P00378	Hay al Sham	حي الشام ( الجمعية )	41.0588	34.3762	110231	Hay Al Sham	IQ-G01	Anbar	IQ-D005	Ka'im
IQ-P00379	Hay al Shuhada'a	حي الشهداء	41.0588	34.3762	110233	Hay Al Shuhada'a	IQ-G01	Anbar	IQ-D005	Ka'im
IQ-P00380	Hay al Sina'Y	حي الصناعي	41.0588	34.3762	110237	Hay Al Sina'y	IQ-G01	Anbar	IQ-D005	Ka'im
IQ-P00381	Hay al-Adil		41.0426	34.3837	110053	Hay Al-Adil	IQ-G01	Anbar	IQ-D005	Ka'im
IQ-P00382	Hay al-Andalus	حي الاندلس	40.9897	34.391	110041	Hay Al-Andalus	IQ-G01	Anbar	IQ-D005	Ka'im
IQ-P00383	Hay al-Athar	حي الاثار	41.0666	34.3771	110051	Hay Al-Athar	IQ-G01	Anbar	IQ-D005	Ka'im
IQ-P00384	Hay al-Farooq	حي الفاروق	41.003	34.3962	110044	Hay Al-Farooq	IQ-G01	Anbar	IQ-D005	Ka'im
IQ-P00385	Hay al-Jamaheer		40.997	34.3864	110045	Hay Al-Jamaheer	IQ-G01	Anbar	IQ-D005	Ka'im
IQ-P00386	Hay al-Jam'Iyah		40.9888	34.395	110035	Hay Al-Jam'iyah	IQ-G01	Anbar	IQ-D005	Ka'im
IQ-P00387	Hay al-Ma'amon	حي المامون	41.0044	34.3924	110042	Hay Al-Ma'amon	IQ-G01	Anbar	IQ-D005	Ka'im
IQ-P00388	Hay al-Makarim	حي المكارم	41.0285	34.3831	110052	Hay Al-Makarim	IQ-G01	Anbar	IQ-D005	Ka'im
IQ-P00389	Hay al-Risala		41.0088	34.3882	110043	Hay Al-Risala	IQ-G01	Anbar	IQ-D005	Ka'im
IQ-P00390	Hay al-Salam	حي السلام	40.9967	34.3923	110033	Hay Al-Salam	IQ-G01	Anbar	IQ-D005	Ka'im
IQ-P00391	Hay al-Yarmook	حي اليرموك	40.9927	34.398	110034	Hay Al-Yarmook	IQ-G01	Anbar	IQ-D005	Ka'im
IQ-P00392	Hay Dayom al-Khafsah		42.4108	34.0189	110264	Hay Dayom Al-khafsah	IQ-G01	Anbar	IQ-D005	Ka'im
IQ-P00393	Husaeba		40.9893	34.3919	109933	Husaeba	IQ-G01	Anbar	IQ-D005	Ka'im
IQ-P00394	Karabla		41.0373	34.38	109936	Karabla	IQ-G01	Anbar	IQ-D005	Ka'im
IQ-P00395	Mish'Al		41.21	34.43	100060	Mish`al	IQ-G01	Anbar	IQ-D005	Ka'im
IQ-P00396	Qusaybah		40.98	34.39	100072	Qusaybah	IQ-G01	Anbar	IQ-D005	Ka'im
IQ-P00397	Rumana		41.1085	34.3922	101501	Rumana	IQ-G01	Anbar	IQ-D005	Ka'im
IQ-P00398	Sa'Dah	قرية سعده	41.1	34.36	100074	Sa`dah	IQ-G01	Anbar	IQ-D005	Ka'im
IQ-P00399	Seada		41.0778	34.3702	109937	Seada	IQ-G01	Anbar	IQ-D005	Ka'im
IQ-P00400	Shaqaqiyah		41.3	34.45	100083	Shaqaqiyah	IQ-G01	Anbar	IQ-D005	Ka'im
IQ-P00401	Wazeeriya	حي الوزيرية	40.9893	34.3919	109921	Wazeeriya	IQ-G01	Anbar	IQ-D005	Ka'im
IQ-P00402	5 Kilo	الخمسة كيلو	43.2419	33.4219	110073	5 Kilo	IQ-G01	Anbar	IQ-D006	Ramadi
IQ-P00403	7 Killo - Al Barkhrabit Complex	السبعة كيلو - مجمع البخربيط	43.2649	33.4271	110295	7 Killo - Al Barkhrabit complex	IQ-G01	Anbar	IQ-D006	Ramadi
IQ-P00404	7 Killo - Al Karfanat	السبعة كيلو - الكرفانات	43.2649	33.4271	110294	7 Killo - Al Karfanat	IQ-G01	Anbar	IQ-D006	Ramadi
IQ-P00405	7 Killo - Al Sat	السبعة كيلو - السات	43.2649	33.4271	110293	7 Killo - Al Sat	IQ-G01	Anbar	IQ-D006	Ramadi
IQ-P00406	7 Killo - Al-Mojama'a al-Sakany	السبعة كيلو - المجمع السكني	43.1834	33.4126	110309	7 Killo - al-mojama'a al-sakany	IQ-G01	Anbar	IQ-D006	Ramadi
IQ-P00407	7 Kilo		43.2348	33.4198	110229	7 Kilo	IQ-G01	Anbar	IQ-D006	Ramadi
IQ-P00408	Abu Fless	ابو فليس	43.5248	33.3862	110301	Abu Fless	IQ-G01	Anbar	IQ-D006	Ramadi
IQ-P00409	Abu Jir		42.88	33.26	100113	Abu Jir	IQ-G01	Anbar	IQ-D006	Ramadi
IQ-P00410	Ajal As Salim		43.33	33.45	100107	`Ajal as Salim	IQ-G01	Anbar	IQ-D006	Ramadi
IQ-P00411	Al Aadil		43.3058	33.4145	109898	Al Aadil	IQ-G01	Anbar	IQ-D006	Ramadi
IQ-P00412	Al Andalus		43.3	33.41	109897	Al Andalus	IQ-G01	Anbar	IQ-D006	Ramadi
IQ-P00413	Al A'Zeziya		43.297	33.4282	109882	Al A'zeziya	IQ-G01	Anbar	IQ-D006	Ramadi
IQ-P00414	Al Baker		43.3172	33.4156	109923	Al Baker	IQ-G01	Anbar	IQ-D006	Ramadi
IQ-P00415	Al Dhubbat		43.3091	33.412	109924	Al Dhubbat	IQ-G01	Anbar	IQ-D006	Ramadi
IQ-P00416	Al Habbaniyah (Khaldia)		43.57	33.38	100105	Al Habbaniyah (Khaldia)	IQ-G01	Anbar	IQ-D006	Ramadi
IQ-P00417	Al Humiza		43.3315	33.4168	110072	Al Humiza	IQ-G01	Anbar	IQ-D006	Ramadi
IQ-P00418	Al I'Marat al Sakaniya		43.27	33.42	110188	Al I'marat Al Sakaniya	IQ-G01	Anbar	IQ-D006	Ramadi
IQ-P00419	Al Jumhuri		43.3	33.42	109896	Al Jumhuri	IQ-G01	Anbar	IQ-D006	Ramadi
IQ-P00420	Al Khaldeya		43.5248	33.3862	109879	Al Khaldeya	IQ-G01	Anbar	IQ-D006	Ramadi
IQ-P00421	Al Madhiq		43.4622	33.4034	110221	Al Madhiq	IQ-G01	Anbar	IQ-D006	Ramadi
IQ-P00422	Al Mahooz		43.619	33.3748	110170	Al Mahooz	IQ-G01	Anbar	IQ-D006	Ramadi
IQ-P00423	Al Malab/Yarmook		43.31	33.42	109889	Al Malab/Yarmook	IQ-G01	Anbar	IQ-D006	Ramadi
IQ-P00424	Al Moa'Lmeyn		43.3005	33.418	109883	Al Moa'lmeyn	IQ-G01	Anbar	IQ-D006	Ramadi
IQ-P00425	Al Shurta And 20Th Street		43.31	33.41	109894	Al Shurta and 20th street	IQ-G01	Anbar	IQ-D006	Ramadi
IQ-P00426	Al Sikak - al Aramil		43.3307	33.4181	110075	Al Sikak - Al Aramil	IQ-G01	Anbar	IQ-D006	Ramadi
IQ-P00427	Al Sofeya	الصوفية	43.31	33.41	109880	Al Sofeya	IQ-G01	Anbar	IQ-D006	Ramadi
IQ-P00428	Al Tash		43.3351	33.4208	110169	Al Tash	IQ-G01	Anbar	IQ-D006	Ramadi
IQ-P00429	Al-Ankor	العنكور	42.8471	33.3745	110311	Al-Ankor	IQ-G01	Anbar	IQ-D006	Ramadi
IQ-P00430	Albu Aitha		43.4362	33.4151	110128	Albu Aitha	IQ-G01	Anbar	IQ-D006	Ramadi
IQ-P00431	Albu Ali al-Jasim		43.2824	33.472	110115	Albu Ali Al-Jasim	IQ-G01	Anbar	IQ-D006	Ramadi
IQ-P00432	Albu Assaf		43.3999	33.4297	110113	Albu Assaf	IQ-G01	Anbar	IQ-D006	Ramadi
IQ-P00433	Albu Ayyash		43.1735	33.4776	110157	Albu Ayyash	IQ-G01	Anbar	IQ-D006	Ramadi
IQ-P00434	Albu Bali		43.3756	33.4348	110114	Albu Bali	IQ-G01	Anbar	IQ-D006	Ramadi
IQ-P00435	Albu Fahad		43.4533	33.4051	110127	Albu Fahad	IQ-G01	Anbar	IQ-D006	Ramadi
IQ-P00436	Albu Farraj		43.272	33.4529	110103	Albu Farraj	IQ-G01	Anbar	IQ-D006	Ramadi
IQ-P00437	Albu Jelaib		41.9479	33.2077	110049	Albu Jelaib	IQ-G01	Anbar	IQ-D006	Ramadi
IQ-P00438	Albu Jlaib 18		43.1107	33.3884	110050	Albu Jlaib 18	IQ-G01	Anbar	IQ-D006	Ramadi
IQ-P00439	Albu Khalifa		43.5328	33.3869	110130	Albu Khalifa	IQ-G01	Anbar	IQ-D006	Ramadi
IQ-P00440	Albu Mar'ee		43.6261	33.3906	110099	Albu Mar'ee	IQ-G01	Anbar	IQ-D006	Ramadi
IQ-P00441	Albu Obaid		43.4118	33.4678	109973	Albu Obaid	IQ-G01	Anbar	IQ-D006	Ramadi
IQ-P00442	Albu Resha		43.2317	33.4677	110105	Albu Resha	IQ-G01	Anbar	IQ-D006	Ramadi
IQ-P00443	Albu Soda		42.9626	33.507	110131	Albu Soda	IQ-G01	Anbar	IQ-D006	Ramadi
IQ-P00444	Albu Thiyab		43.3503	33.4835	110112	Albu Thiyab	IQ-G01	Anbar	IQ-D006	Ramadi
IQ-P00445	Al-Ceramic		43.27	33.42	110069	Al-Ceramic	IQ-G01	Anbar	IQ-D006	Ramadi
IQ-P00446	Al-Cici Complex		43.5878	33.3736	110141	Al-Cici complex	IQ-G01	Anbar	IQ-D006	Ramadi
IQ-P00447	Al-Gartan		43.5142	33.4049	110098	Al-Gartan	IQ-G01	Anbar	IQ-D006	Ramadi
IQ-P00448	Al-Gatana		43.3055	33.4295	109912	Al-Gatana	IQ-G01	Anbar	IQ-D006	Ramadi
IQ-P00449	Al-Hamamiyat		43.4689	33.4262	110145	Al-Hamamiyat	IQ-G01	Anbar	IQ-D006	Ramadi
IQ-P00450	Al-Hamidhiyah		43.4166	33.4778	110104	Al-Hamidhiyah	IQ-G01	Anbar	IQ-D006	Ramadi
IQ-P00451	Ali An Nu'Man		43.38	33.45	100104	`Ali an Nu`man	IQ-G01	Anbar	IQ-D006	Ramadi
IQ-P00452	Al-Jamhiya		43.13	33.51	110076	Al-Jamhiya	IQ-G01	Anbar	IQ-D006	Ramadi
IQ-P00453	Al-Janabiyeen		43.5237	33.43	110100	Al-Janabiyeen	IQ-G01	Anbar	IQ-D006	Ramadi
IQ-P00454	Al-Jazerah	الجزيرة	43.55	33.43	110068	Al-Jazerah	IQ-G01	Anbar	IQ-D006	Ramadi
IQ-P00455	Al-Jeraishi	الجرايشي	43.3255	33.5104	110136	Al-Jeraishi	IQ-G01	Anbar	IQ-D006	Ramadi
IQ-P00456	Al-Kully Kom Complex	مجمع الكولي كم	43.5248	33.3862	110297	Al-Kully Kom Complex	IQ-G01	Anbar	IQ-D006	Ramadi
IQ-P00457	Al-Nammala		43.5819	33.3984	110144	Al-Nammala	IQ-G01	Anbar	IQ-D006	Ramadi
IQ-P00458	Al-Quds		43.3029	33.4345	109953	Al-Quds	IQ-G01	Anbar	IQ-D006	Ramadi
IQ-P00459	Al-Sadiqiyah	الصديقية	43.5248	33.3862	110300	Al-Sadiqiyah	IQ-G01	Anbar	IQ-D006	Ramadi
IQ-P00460	Al-Sagariyah		43.364	33.4328	110118	Al-sagariyah	IQ-G01	Anbar	IQ-D006	Ramadi
IQ-P00461	Al-Shaikh Hadid		43.3236	33.5022	110117	Al-Shaikh Hadid	IQ-G01	Anbar	IQ-D006	Ramadi
IQ-P00462	Al-Shareka		43.3135	33.4305	109950	Al-shareka	IQ-G01	Anbar	IQ-D006	Ramadi
IQ-P00463	Al-Shuhada'a	حي الشهداء	43.5354	33.3755	109971	Al-Shuhada'a	IQ-G01	Anbar	IQ-D006	Ramadi
IQ-P00464	Al-Tameem		43.2881	33.4073	109976	Al-Tameem	IQ-G01	Anbar	IQ-D006	Ramadi
IQ-P00465	Al-Tarabsha		43.3911	33.4364	110143	Al-Tarabsha	IQ-G01	Anbar	IQ-D006	Ramadi
IQ-P00466	Al-Thaylah		43.26	33.41	110062	Al-Thaylah	IQ-G01	Anbar	IQ-D006	Ramadi
IQ-P00467	Al-Thubat-1		43.278	33.4352	109948	Al-thubat-1	IQ-G01	Anbar	IQ-D006	Ramadi
IQ-P00468	Arab 'Abd al Khalat		43.18	33.48	100012	`Arab `Abd al Khalat	IQ-G01	Anbar	IQ-D006	Ramadi
IQ-P00469	Door al-Zira'a		43.3612	33.4285	110142	Door Al-Zira'a	IQ-G01	Anbar	IQ-D006	Ramadi
IQ-P00470	Fadil		43.48	33.41	100027	Fadil	IQ-G01	Anbar	IQ-D006	Ramadi
IQ-P00471	Gazwan		43.5256	33.4038	110137	Gazwan	IQ-G01	Anbar	IQ-D006	Ramadi
IQ-P00472	Gotnia		43.11	33.51	100029	Gotnia	IQ-G01	Anbar	IQ-D006	Ramadi
IQ-P00473	Hay al Akrad		43.27	33.42	110186	Hay Al Akrad	IQ-G01	Anbar	IQ-D006	Ramadi
IQ-P00474	Hay al Eskan		43.3085	33.4188	110224	Hay Al Eskan	IQ-G01	Anbar	IQ-D006	Ramadi
IQ-P00475	Hay al Jamhory		43.3098	33.4237	110074	Hay Al Jamhory	IQ-G01	Anbar	IQ-D006	Ramadi
IQ-P00476	Hay al Mal'Ab		43.3222	33.4244	110211	Hay Al Mal'ab	IQ-G01	Anbar	IQ-D006	Ramadi
IQ-P00477	Hay al Mu'Lmeen	حي المعلمين	43.5207	33.3851	110307	Hay Al Mu'lmeen	IQ-G01	Anbar	IQ-D006	Ramadi
IQ-P00478	Hay al Zaytoon		43.27	33.42	110187	Hay Al Zaytoon	IQ-G01	Anbar	IQ-D006	Ramadi
IQ-P00479	Hay al-Dawajin		43.2742	33.4218	109975	Hay Al-Dawajin	IQ-G01	Anbar	IQ-D006	Ramadi
IQ-P00480	Hay al-Madani	الحي المدني	43.5248	33.3862	110296	Hay Al-Madani	IQ-G01	Anbar	IQ-D006	Ramadi
IQ-P00481	Hay al-Salam		43.5356	33.3746	110147	Hay Al-Salam	IQ-G01	Anbar	IQ-D006	Ramadi
IQ-P00482	Hay al-Synah		43.31	33.41	110061	Hay Al-Synah	IQ-G01	Anbar	IQ-D006	Ramadi
IQ-P00483	Hay al-Tameem Alqadeem		43.2642	33.427	109974	Hay Al-Tameem alqadeem	IQ-G01	Anbar	IQ-D006	Ramadi
IQ-P00484	Hay al-Umal	حي العمال	43.5248	33.3862	110298	Hay Al-Umal	IQ-G01	Anbar	IQ-D006	Ramadi
IQ-P00485	Hiy 30 July		43.2717	33.4137	109969	Hiy 30 July	IQ-G01	Anbar	IQ-D006	Ramadi
IQ-P00486	Hiy al-Huriya		43.2652	33.4197	109970	Hiy Al-huriya	IQ-G01	Anbar	IQ-D006	Ramadi
IQ-P00487	Housiyba al-Sharqiyah	حصيبة الشرقية	43.4454	33.4096	109878	Housiyba Al-sharqiyah	IQ-G01	Anbar	IQ-D006	Ramadi
IQ-P00488	Huze		43.2966	33.4147	109951	Huze	IQ-G01	Anbar	IQ-D006	Ramadi
IQ-P00489	Khalid Bn Alwaleed - al Jam'Iya		43.2933	33.4309	109952	Khalid bn alwaleed - Al Jam'iya	IQ-G01	Anbar	IQ-D006	Ramadi
IQ-P00490	Malahimah		43.55	33.43	100051	Malahimah	IQ-G01	Anbar	IQ-D006	Ramadi
IQ-P00491	Qadisiya		43.2878	33.4088	109947	Qadisiya	IQ-G01	Anbar	IQ-D006	Ramadi
IQ-P00492	Qadisiya-2		43.2737	33.4148	109946	Qadisiya-2	IQ-G01	Anbar	IQ-D006	Ramadi
IQ-P00493	Ramadi		43.3	33.41	100073	Ramadi	IQ-G01	Anbar	IQ-D006	Ramadi
IQ-P00494	Sabahat al Falahat		43.6362	33.3651	110222	Sabahat Al Falahat	IQ-G01	Anbar	IQ-D006	Ramadi
IQ-P00495	Sayyid 'Abd Allah 'Ali		43.13	33.51	100082	Sayyid `Abd Allah `Ali	IQ-G01	Anbar	IQ-D006	Ramadi
IQ-P00496	Sin al-Thubban	سن الذبان	43.6128	33.3703	110097	Sin Al-Thubban	IQ-G01	Anbar	IQ-D006	Ramadi
IQ-P00497	Tawy		43.1899	33.4462	110106	Tawy	IQ-G01	Anbar	IQ-D006	Ramadi
IQ-P00498	Um al Roos		43.6416	33.3782	110171	Um Al roos	IQ-G01	Anbar	IQ-D006	Ramadi
IQ-P00499	Warar	الورار	43.2772	33.4298	109949	Warar	IQ-G01	Anbar	IQ-D006	Ramadi
IQ-P00500	Zanqurah		43.1	33.51	100096	Zanqurah	IQ-G01	Anbar	IQ-D006	Ramadi
IQ-P00501	Zoyaha al-Thuban	زوية الذبان	43.5248	33.3862	110299	Zoyaha Al-Thuban	IQ-G01	Anbar	IQ-D006	Ramadi
IQ-P00502	Zuwaigear		43.2528	33.4863	110168	Zuwaigear	IQ-G01	Anbar	IQ-D006	Ramadi
IQ-P00503	Al Askaree	حي العسكري	40.2907	33.0355	109930	Al Askaree	IQ-G01	Anbar	IQ-D007	Rutba
IQ-P00504	Al Haara	حي الحارة	40.2907	33.0355	109915	Al Haara	IQ-G01	Anbar	IQ-D007	Rutba
IQ-P00505	Al Wadi	حي الوادي	40.2844	33.0364	109996	Al Wadi	IQ-G01	Anbar	IQ-D007	Rutba
IQ-P00506	Al-Anssar		43	32.34	109977	Al-Anssar	IQ-G01	Anbar	IQ-D007	Rutba
IQ-P00507	Al-'Awarah al-Kabeirah		43.1903	32.6775	109980	Al-'awarah al-kabeirah	IQ-G01	Anbar	IQ-D007	Rutba
IQ-P00508	Al-'Awarah al-Sagheirah		43.1931	32.6761	109979	Al-'awarah al-sagheirah	IQ-G01	Anbar	IQ-D007	Rutba
IQ-P00509	Al-Dara'emah Village	قرية الدراعمة	40.2856	33.0386	110316	Al-Dara'emah Village	IQ-G01	Anbar	IQ-D007	Rutba
IQ-P00510	Al-Hay al-Askari		40.2771	33.039	109997	Al-Hay Al-Askari	IQ-G01	Anbar	IQ-D007	Rutba
IQ-P00511	Al-Misejid al-Radar		43.0125	31.0683	109981	Al-misejid al-radar	IQ-G01	Anbar	IQ-D007	Rutba
IQ-P00512	Alsni'		43.4067	32.2	109982	Alsni`	IQ-G01	Anbar	IQ-D007	Rutba
IQ-P00513	Antesar	حي الانتصار	40.2907	33.0355	109932	Antesar	IQ-G01	Anbar	IQ-D007	Rutba
IQ-P00514	Ar Rahhaliya	الرحالية	43.38	32.76	100014	Ar Rahhaliya	IQ-G01	Anbar	IQ-D007	Rutba
IQ-P00515	Ar Rutbah		40.28	33.03	100001	Ar Rutbah	IQ-G01	Anbar	IQ-D007	Rutba
IQ-P00516	Germany Company Location	مجمع الشركة الالمانية	40.2907	33.0355	109954	Germany Company Location	IQ-G01	Anbar	IQ-D007	Rutba
IQ-P00517	Gharb al-Wadi	حي غرب الوادي	40.2797	33.037	110308	Gharb Al-Wadi	IQ-G01	Anbar	IQ-D007	Rutba
IQ-P00518	Hay al-Matar	حي المطار	40.2855	33.0386	109998	Hay Al-Matar	IQ-G01	Anbar	IQ-D007	Rutba
IQ-P00519	Hay Valley West		40.2907	33.0355	109955	Hay Valley West	IQ-G01	Anbar	IQ-D007	Rutba
IQ-P00520	Karabla		40.2907	33.0355	109916	Karabla	IQ-G01	Anbar	IQ-D007	Rutba
IQ-P00521	Meethagh	حي الميثاق	40.2907	33.0355	109931	meethagh	IQ-G01	Anbar	IQ-D007	Rutba
IQ-P00522	Nahidien		39.6	32.25	100063	Nahidien	IQ-G01	Anbar	IQ-D007	Rutba
IQ-P00523	Nukhayb		42.25	32.03	100065	Nukhayb	IQ-G01	Anbar	IQ-D007	Rutba
IQ-P00524	Rumilah Village	قرية رميلة	40.2844	33.0364	110317	Rumilah Village	IQ-G01	Anbar	IQ-D007	Rutba
IQ-P00525	Al 'Ajjamiyah		41.61	34.48	100106	Al `Ajjamiyah	IQ-G01	Anbar	IQ-D008	Ru'ua
IQ-P00526	Al Abbasiya		41.9884	34.37	109920	Al Abbasiya	IQ-G01	Anbar	IQ-D008	Ru'ua
IQ-P00527	Al Askaree	حي العسكري	41.9884	34.37	109965	Al Askaree	IQ-G01	Anbar	IQ-D008	Ru'ua
IQ-P00528	Al Howsh		41.9884	34.37	109925	Al Howsh	IQ-G01	Anbar	IQ-D008	Ru'ua
IQ-P00529	Al Mahdiyah		41.58	34.46	100102	Al Mahdiyah	IQ-G01	Anbar	IQ-D008	Ru'ua
IQ-P00530	Al Meatheed		41.9884	34.37	109918	Al Meatheed	IQ-G01	Anbar	IQ-D008	Ru'ua
IQ-P00531	Al Qaal'A	حي القلعة	41.914	34.4634	110029	Al Qaal'a	IQ-G01	Anbar	IQ-D008	Ru'ua
IQ-P00532	Al Rayhana		41.9884	34.37	109885	Al Rayhana	IQ-G01	Anbar	IQ-D008	Ru'ua
IQ-P00533	Al-Aboor		41.9884	34.37	109963	Al-aboor	IQ-G01	Anbar	IQ-D008	Ru'ua
IQ-P00534	Al-Hidayah	حي الهداية	41.9067	34.4901	110304	Al-Hidayah	IQ-G01	Anbar	IQ-D008	Ru'ua
IQ-P00535	Al-Naser		41.9884	34.37	109964	Al-Naser	IQ-G01	Anbar	IQ-D008	Ru'ua
IQ-P00536	Al-Sada		41.9884	34.37	109904	Al-sada	IQ-G01	Anbar	IQ-D008	Ru'ua
IQ-P00537	Al-Sarai		41.9884	34.37	109905	Al-sarai	IQ-G01	Anbar	IQ-D008	Ru'ua
IQ-P00538	Al-Shariaa		41.9884	34.37	109966	Al-Shariaa	IQ-G01	Anbar	IQ-D008	Ru'ua
IQ-P00539	Anah		41.5	34.35	100008	Anah	IQ-G01	Anbar	IQ-D008	Ru'ua
IQ-P00540	Anah		41.93	34.46	100100	`Anah	IQ-G01	Anbar	IQ-D008	Ru'ua
IQ-P00541	Dala Ali		41.9884	34.37	109919	Dala Ali	IQ-G01	Anbar	IQ-D008	Ru'ua
IQ-P00542	Hakoon		41.9884	34.37	109906	Hakoon	IQ-G01	Anbar	IQ-D008	Ru'ua
IQ-P00543	Hasa		41.9884	34.37	109961	Hasa	IQ-G01	Anbar	IQ-D008	Ru'ua
IQ-P00544	Hay al Dowaya'a		41.9202	34.4733	110031	Hay Al Dowaya'a	IQ-G01	Anbar	IQ-D008	Ru'ua
IQ-P00545	Hay al Maghrib		41.9075	34.4818	110028	Hay Al Maghrib	IQ-G01	Anbar	IQ-D008	Ru'ua
IQ-P00546	Hay al Qadissiyah	حي القادسية	41.9075	34.4883	110032	Hay Al Qadissiyah	IQ-G01	Anbar	IQ-D008	Ru'ua
IQ-P00547	Hay al Salam	حي السلام	41.9067	34.4901	110225	Hay Al Salam	IQ-G01	Anbar	IQ-D008	Ru'ua
IQ-P00548	Hay al Sho'Ba	حي الشعبة	41.9185	34.4686	110027	Hay Al Sho'ba	IQ-G01	Anbar	IQ-D008	Ru'ua
IQ-P00549	Hay al Shuhada'a	حي الشهداء	41.9067	34.4901	110303	Hay Al Shuhada'a	IQ-G01	Anbar	IQ-D008	Ru'ua
IQ-P00550	Hay Ra'Ua al-Jadida	حي راوة جديدة	41.9067	34.4901	110302	Hay Ra'ua Al-Jadida	IQ-G01	Anbar	IQ-D008	Ru'ua
IQ-P00551	Jumaela		41.9884	34.37	109927	Jumaela	IQ-G01	Anbar	IQ-D008	Ru'ua
IQ-P00552	Khabata		41.9884	34.37	109962	Khabata	IQ-G01	Anbar	IQ-D008	Ru'ua
IQ-P00553	Kuhlee		41.9884	34.37	109926	kuhlee	IQ-G01	Anbar	IQ-D008	Ru'ua
IQ-P00554	Rawa		41.91	34.46	100009	Rawa	IQ-G01	Anbar	IQ-D008	Ru'ua
IQ-P00555	Rawa al Qadima	حي راوة قديمة	41.9159	34.4748	110030	Rawa Al Qadima	IQ-G01	Anbar	IQ-D008	Ru'ua
IQ-P00556	Zawiya		41.9884	34.37	109960	Zawiya	IQ-G01	Anbar	IQ-D008	Ru'ua
IQ-P00557	Aal Abrahim (Electricity Project)		47.9819	30.4556	205258	Aal abrahim (electricy project)	IQ-G02	Basrah	IQ-D009	Abu Al-Khaseeb
IQ-P00558	Abed Laian & Abu Salal		47.87	30.4819	205065	Abed laian & abu salal	IQ-G02	Basrah	IQ-D009	Abu Al-Khaseeb
IQ-P00559	Abo Jawzy	البصرة / ابو الخصيب /ابو الجوزي	47.9078	30.4629	205962	Abo Jawzy	IQ-G02	Basrah	IQ-D009	Abu Al-Khaseeb
IQ-P00560	Abu al Khasib		47.98	30.45	200123	Abu al Khasib	IQ-G02	Basrah	IQ-D009	Abu Al-Khaseeb
IQ-P00561	Abu al-Josy		47.8647	30.4844	205069	Abu al-josy	IQ-G02	Basrah	IQ-D009	Abu Al-Khaseeb
IQ-P00562	Abu Flos	البصرة /ابو الخصيب /ابو فلوس	48.0117	30.4411	205219	Abu flos	IQ-G02	Basrah	IQ-D009	Abu Al-Khaseeb
IQ-P00563	Abu Kawsara		47.9586	30.4362	205911	Abu Kawsara	IQ-G02	Basrah	IQ-D009	Abu Al-Khaseeb
IQ-P00564	Abu Magheera		47.9608	30.4628	205028	Abu magheera	IQ-G02	Basrah	IQ-D009	Abu Al-Khaseeb
IQ-P00565	Ad Dawir		48.32	30.26	200270	Ad Dawir	IQ-G02	Basrah	IQ-D009	Abu Al-Khaseeb
IQ-P00566	Ahal 'eed		47.8364	30.5434	205900	Ahal 'Eed	IQ-G02	Basrah	IQ-D009	Abu Al-Khaseeb
IQ-P00567	Ahal 'eed,Abu - al Labani		47.9882	30.4613	205930	Ahal 'Eed,Abu - Al Labani	IQ-G02	Basrah	IQ-D009	Abu Al-Khaseeb
IQ-P00568	Al 'Ammiya		48.0239	30.4414	205221	Al 'ammiya	IQ-G02	Basrah	IQ-D009	Abu Al-Khaseeb
IQ-P00569	Al Amtahiya		47.8329	30.4819	205066	Al Amtahiya	IQ-G02	Basrah	IQ-D009	Abu Al-Khaseeb
IQ-P00570	Al Baljaniyah		48.09	30.44	200266	Al Baljaniyah	IQ-G02	Basrah	IQ-D009	Abu Al-Khaseeb
IQ-P00571	Al Dogha		47.9408	30.4661	205857	Al Dogha	IQ-G02	Basrah	IQ-D009	Abu Al-Khaseeb
IQ-P00572	Al Jaly		48.2553	30.3219	205164	Al jaly	IQ-G02	Basrah	IQ-D009	Abu Al-Khaseeb
IQ-P00573	Al Khora		48.18	30.31	200257	Al Khora	IQ-G02	Basrah	IQ-D009	Abu Al-Khaseeb
IQ-P00574	Al Kut'A		48.1894	30.3297	205166	Al kut'a	IQ-G02	Basrah	IQ-D009	Abu Al-Khaseeb
IQ-P00575	Al Laqtah		47.9836	30.4283	205210	Al laqtah	IQ-G02	Basrah	IQ-D009	Abu Al-Khaseeb
IQ-P00576	Al Ma'areef	البصرة /ابو الخصيب /المعارف	47.8903	30.4536	205862	Al Ma'areef	IQ-G02	Basrah	IQ-D009	Abu Al-Khaseeb
IQ-P00577	Al Mashro'		47.9748	30.4557	205912	Al Mashro'	IQ-G02	Basrah	IQ-D009	Abu Al-Khaseeb
IQ-P00578	Al Matu'Ah		48.16	30.39	200254	Al Matu`ah	IQ-G02	Basrah	IQ-D009	Abu Al-Khaseeb
IQ-P00579	Al Muhairat		44.3125	31.9897	205863	Al Muhairat	IQ-G02	Basrah	IQ-D009	Abu Al-Khaseeb
IQ-P00580	Al Seeba Center		48.1725	30.388	205898	Al Seeba Center	IQ-G02	Basrah	IQ-D009	Abu Al-Khaseeb
IQ-P00581	Al-Abdaliyan	البصرة /ابو الخصيب /العبدليان	47.8686	30.4803	205944	Al-Abdaliyan	IQ-G02	Basrah	IQ-D009	Abu Al-Khaseeb
IQ-P00582	Al-Alwa		48.2406	30.3317	205168	Al-alwa	IQ-G02	Basrah	IQ-D009	Abu Al-Khaseeb
IQ-P00583	Al-Amiria		47.9908	30.4472	205233	Al-amiria	IQ-G02	Basrah	IQ-D009	Abu Al-Khaseeb
IQ-P00584	Al-Asmeda (Asfilt Abu al-Khaseeb)		48.0225	30.4389	205217	Al-asmeda (asfilt abu al-khaseeb)	IQ-G02	Basrah	IQ-D009	Abu Al-Khaseeb
IQ-P00585	Al-Awjah	البصرة /ابو الخصيب /العوجه	47.3253	30.9781	205943	Al-Awjah	IQ-G02	Basrah	IQ-D009	Abu Al-Khaseeb
IQ-P00586	Al-Bahadria		47.9083	30.4583	205014	Al-bahadria	IQ-G02	Basrah	IQ-D009	Abu Al-Khaseeb
IQ-P00587	Al-Balid		47.9914	30.4608	205021	Al-balid	IQ-G02	Basrah	IQ-D009	Abu Al-Khaseeb
IQ-P00588	Al-Bekee_		48.0136	30.4525	205246	Al-bekee_	IQ-G02	Basrah	IQ-D009	Abu Al-Khaseeb
IQ-P00589	Al-Boareen		48.0236	30.4769	205057	Al-boareen	IQ-G02	Basrah	IQ-D009	Abu Al-Khaseeb
IQ-P00590	Al-Breem (Sahil Eed)		47.9925	30.4614	205022	Al-breem (sahil eed)	IQ-G02	Basrah	IQ-D009	Abu Al-Khaseeb
IQ-P00591	Al-Chalab		47.9925	30.4558	205259	Al-chalab	IQ-G02	Basrah	IQ-D009	Abu Al-Khaseeb
IQ-P00592	Al-Dewaib		48.3283	30.2653	205009	Al-dewaib	IQ-G02	Basrah	IQ-D009	Abu Al-Khaseeb
IQ-P00593	Al-Dhaheeria		47.97	30.4278	205207	Al-dhaheeria	IQ-G02	Basrah	IQ-D009	Abu Al-Khaseeb
IQ-P00594	Al-Fok al-Hamza		47.9336	30.4581	205013	Al-fok al-hamza	IQ-G02	Basrah	IQ-D009	Abu Al-Khaseeb
IQ-P00595	Al-Gadeda & Hamdan al-Ma_Arif		47.8994	30.4656	205032	Al-gadeda & hamdan al-ma_arif	IQ-G02	Basrah	IQ-D009	Abu Al-Khaseeb
IQ-P00596	Al-Hamza		47.9353	30.4647	205030	Al-hamza	IQ-G02	Basrah	IQ-D009	Abu Al-Khaseeb
IQ-P00597	Al-Hay al-Askry		47.9406	30.4381	205215	Al-hay al-askry	IQ-G02	Basrah	IQ-D009	Abu Al-Khaseeb
IQ-P00598	Al-Hota		47.9858	30.4467	205232	Al-hota	IQ-G02	Basrah	IQ-D009	Abu Al-Khaseeb
IQ-P00599	Al-Hussainiya		47.8311	30.4786	205062	Al-hussainiya	IQ-G02	Basrah	IQ-D009	Abu Al-Khaseeb
IQ-P00600	Al-Jababy		48.1306	30.4283	205211	Al-jababy	IQ-G02	Basrah	IQ-D009	Abu Al-Khaseeb
IQ-P00601	Al-Jadida	البصرة / ابو الخصيب /الجُديدا	47.9067	30.4528	205247	Al-jadida	IQ-G02	Basrah	IQ-D009	Abu Al-Khaseeb
IQ-P00602	Al-Jal_A		47.9706	30.4167	205203	Al-jal_a	IQ-G02	Basrah	IQ-D009	Abu Al-Khaseeb
IQ-P00603	Al-Kadria		47.8772	30.4778	205060	Al-kadria	IQ-G02	Basrah	IQ-D009	Abu Al-Khaseeb
IQ-P00604	Al-Kantra		47.9864	30.4417	205222	Al-kantra	IQ-G02	Basrah	IQ-D009	Abu Al-Khaseeb
IQ-P00605	Al-Kofa		47.8569	30.4828	205068	Al-kofa	IQ-G02	Basrah	IQ-D009	Abu Al-Khaseeb
IQ-P00606	Al-Lebany		47.9889	30.4603	205019	Al-lebany	IQ-G02	Basrah	IQ-D009	Abu Al-Khaseeb
IQ-P00607	Al-Moftia		47.9756	30.4411	205218	Al-moftia	IQ-G02	Basrah	IQ-D009	Abu Al-Khaseeb
IQ-P00608	Al-Mutawa'H		48.1572	30.4022	205200	Al-mutawa'h	IQ-G02	Basrah	IQ-D009	Abu Al-Khaseeb
IQ-P00609	Al-Ni_Eria		47.9539	30.4617	205023	Al-ni_eria	IQ-G02	Basrah	IQ-D009	Abu Al-Khaseeb
IQ-P00610	Al-Niziala		47.9747	30.4414	205220	Al-niziala	IQ-G02	Basrah	IQ-D009	Abu Al-Khaseeb
IQ-P00611	Al-Oga		47.9822	30.4483	205235	Al-oga	IQ-G02	Basrah	IQ-D009	Abu Al-Khaseeb
IQ-P00612	Al-Romia		47.9133	30.4569	205261	Al-romia	IQ-G02	Basrah	IQ-D009	Abu Al-Khaseeb
IQ-P00613	Al-Rumela		48.1325	30.4322	205213	Al-rumela	IQ-G02	Basrah	IQ-D009	Abu Al-Khaseeb
IQ-P00614	Al-Sanger		47.9408	30.4661	205034	Al-sanger	IQ-G02	Basrah	IQ-D009	Abu Al-Khaseeb
IQ-P00615	Al-Sarajy		47.85	30.4889	205272	Al-sarajy	IQ-G02	Basrah	IQ-D009	Abu Al-Khaseeb
IQ-P00616	Al-Sarhan		47.9117	30.4464	205231	Al-sarhan	IQ-G02	Basrah	IQ-D009	Abu Al-Khaseeb
IQ-P00617	Al-Sibilaiat al-Gharbia		47.9511	30.4661	205035	Al-sibilaiat al-gharbia	IQ-G02	Basrah	IQ-D009	Abu Al-Khaseeb
IQ-P00618	Al-Sibilaiat al-Sharkia		47.9536	30.4653	205031	Al-sibilaiat al-sharkia	IQ-G02	Basrah	IQ-D009	Abu Al-Khaseeb
IQ-P00619	Al-Sibiliat		47.9414	30.4632	205826	Al-Sibiliat	IQ-G02	Basrah	IQ-D009	Abu Al-Khaseeb
IQ-P00620	Al-Waslia		48.2844	30.3106	205012	Al-waslia	IQ-G02	Basrah	IQ-D009	Abu Al-Khaseeb
IQ-P00621	Al-Ziadia		48.2903	30.2961	205011	Al-ziadia	IQ-G02	Basrah	IQ-D009	Abu Al-Khaseeb
IQ-P00622	As Sarraji		47.851	30.4943	205284	As Sarraji	IQ-G02	Basrah	IQ-D009	Abu Al-Khaseeb
IQ-P00623	At-Towaila		48.0311	30.4694	205041	At-towaila	IQ-G02	Basrah	IQ-D009	Abu Al-Khaseeb
IQ-P00624	Awaisian		47.8575	30.4872	205269	Awaisian	IQ-G02	Basrah	IQ-D009	Abu Al-Khaseeb
IQ-P00625	Az Ziyadiyah		48.26	30.3	200142	Az Ziyadiyah	IQ-G02	Basrah	IQ-D009	Abu Al-Khaseeb
IQ-P00626	Azy Aldeen		47.9606	30.4606	205020	Azy aldeen	IQ-G02	Basrah	IQ-D009	Abu Al-Khaseeb
IQ-P00627	Bab Abbas		48.0062	30.4393	205920	Bab Abbas	IQ-G02	Basrah	IQ-D009	Abu Al-Khaseeb
IQ-P00628	Bab al-Areedh		47.9914	30.4447	205226	Bab al-areedh	IQ-G02	Basrah	IQ-D009	Abu Al-Khaseeb
IQ-P00629	Bab al-Dabagh	باب دباغ	47.9942	30.4492	205236	Bab al-dabagh	IQ-G02	Basrah	IQ-D009	Abu Al-Khaseeb
IQ-P00630	Bab al-Hawa al- Sharkia & al-Gharbia		47.9514	30.4664	205036	Bab al-hawa al- sharkia & al-gharbia	IQ-G02	Basrah	IQ-D009	Abu Al-Khaseeb
IQ-P00631	Bab Maidan		47.9956	30.4586	205016	Bab maidan	IQ-G02	Basrah	IQ-D009	Abu Al-Khaseeb
IQ-P00632	Bab Midan		47.99	30.46	204939	Bab midan	IQ-G02	Basrah	IQ-D009	Abu Al-Khaseeb
IQ-P00633	Bab Rumana		47.9842	30.445	205227	Bab rumana	IQ-G02	Basrah	IQ-D009	Abu Al-Khaseeb
IQ-P00634	Bab Sulaiman		47.9967	30.4514	205238	Bab sulaiman	IQ-G02	Basrah	IQ-D009	Abu Al-Khaseeb
IQ-P00635	Bab Taweel	البصرة/ ابو الخصيب /باب طويل	47.99	30.4436	205224	Bab taweel	IQ-G02	Basrah	IQ-D009	Abu Al-Khaseeb
IQ-P00636	Balad al-Said		47.8756	30.4569	205260	Balad al-said	IQ-G02	Basrah	IQ-D009	Abu Al-Khaseeb
IQ-P00637	Balad Mehzim		47.8892	30.46	205018	Balad mehzim	IQ-G02	Basrah	IQ-D009	Abu Al-Khaseeb
IQ-P00638	Balad Salama		47.8872	30.4714	205045	Balad salama	IQ-G02	Basrah	IQ-D009	Abu Al-Khaseeb
IQ-P00639	Baldat al-Nagdy		47.9156	30.4547	205254	Baldat al-nagdy	IQ-G02	Basrah	IQ-D009	Abu Al-Khaseeb
IQ-P00640	Balid Sultan al-Sharkia		47.9931	30.4522	205243	Balid sultan al-sharkia	IQ-G02	Basrah	IQ-D009	Abu Al-Khaseeb
IQ-P00641	Baljan		48.07	30.43	200147	Baljan	IQ-G02	Basrah	IQ-D009	Abu Al-Khaseeb
IQ-P00642	Dahriya		47.98	30.41	200156	Dahriya	IQ-G02	Basrah	IQ-D009	Abu Al-Khaseeb
IQ-P00643	Fagat al-Ni_Ma		47.895	30.4742	205052	Fagat al-ni_ma	IQ-G02	Basrah	IQ-D009	Abu Al-Khaseeb
IQ-P00644	Fagit al-Arab		47.8781	30.4783	205061	Fagit al-arab	IQ-G02	Basrah	IQ-D009	Abu Al-Khaseeb
IQ-P00645	Feraij		47.9586	30.4539	205251	Feraij	IQ-G02	Basrah	IQ-D009	Abu Al-Khaseeb
IQ-P00646	Gegor		48	30.45	204941	Gegor	IQ-G02	Basrah	IQ-D009	Abu Al-Khaseeb
IQ-P00647	Haffar		47.88	30.48	200169	Haffar	IQ-G02	Basrah	IQ-D009	Abu Al-Khaseeb
IQ-P00648	Hai al-Emam As-Sadeq		47.8297	30.4753	205054	Hai al-emam as-sadeq	IQ-G02	Basrah	IQ-D009	Abu Al-Khaseeb
IQ-P00649	Hai al-Qa_Em /3		47.8114	30.4622	205027	Hai al-qa_em /3	IQ-G02	Basrah	IQ-D009	Abu Al-Khaseeb
IQ-P00650	Hai al-Qa_Em/1		47.8136	30.4717	205046	Hai al-qa_em/1	IQ-G02	Basrah	IQ-D009	Abu Al-Khaseeb
IQ-P00651	Hai al-Qa_Em/2		47.8167	30.4697	205042	Hai al-qa_em/2	IQ-G02	Basrah	IQ-D009	Abu Al-Khaseeb
IQ-P00652	Hai Ar-Rasool		47.8225	30.4667	205037	Hai ar-rasool	IQ-G02	Basrah	IQ-D009	Abu Al-Khaseeb
IQ-P00653	Hai Ash-Shaheed As-Sader		47.8233	30.3378	205171	Hai ash-shaheed as-sader	IQ-G02	Basrah	IQ-D009	Abu Al-Khaseeb
IQ-P00654	Hai Ash-Shuhda_		47.8108	30.4436	205225	Hai ash-shuhda_	IQ-G02	Basrah	IQ-D009	Abu Al-Khaseeb
IQ-P00655	Hamdan	البصرة / ابو الخصيب /حمدن	47.9	30.44	200172	Hamdan	IQ-G02	Basrah	IQ-D009	Abu Al-Khaseeb
IQ-P00656	Hamdan al-Balid		47.8903	30.4536	205250	Hamdan al-balid	IQ-G02	Basrah	IQ-D009	Abu Al-Khaseeb
IQ-P00657	Hay al A'Sforiyah		47.9999	30.4424	205917	Hay Al A'sforiyah	IQ-G02	Basrah	IQ-D009	Abu Al-Khaseeb
IQ-P00658	Hay al Askarye		47.9411	30.4381	204932	Hay Al Askarye	IQ-G02	Basrah	IQ-D009	Abu Al-Khaseeb
IQ-P00659	Hay al-Murtadah		47.6792	30.4283	205818	Hay Al-Murtadah	IQ-G02	Basrah	IQ-D009	Abu Al-Khaseeb
IQ-P00660	Hay al-Zaiton		47.8336	30.4819	205064	Hay al-zaiton	IQ-G02	Basrah	IQ-D009	Abu Al-Khaseeb
IQ-P00661	Hay Fayat al Ne'Ma		47.8972	30.4711	205853	Hay Fayat Al Ne'ma	IQ-G02	Basrah	IQ-D009	Abu Al-Khaseeb
IQ-P00662	Hayy al Qaad		47.8188	30.4674	205038	Hayy Al Qaad	IQ-G02	Basrah	IQ-D009	Abu Al-Khaseeb
IQ-P00663	Hayy al Shuhda		47.8061	30.4524	205244	Hayy Al Shuhda	IQ-G02	Basrah	IQ-D009	Abu Al-Khaseeb
IQ-P00664	Hazba		48.0172	30.4519	205241	Hazba	IQ-G02	Basrah	IQ-D009	Abu Al-Khaseeb
IQ-P00665	Hoor Saadon		47.985	30.4325	205214	Hoor saadon	IQ-G02	Basrah	IQ-D009	Abu Al-Khaseeb
IQ-P00666	Jabal al Yahood		47.9248	30.4514	205904	Jabal Al Yahood	IQ-G02	Basrah	IQ-D009	Abu Al-Khaseeb
IQ-P00667	Jabil Shamis		47.8831	30.4547	205253	Jabil shamis	IQ-G02	Basrah	IQ-D009	Abu Al-Khaseeb
IQ-P00668	Jeekor		48.0094	30.4569	205262	Jeekor	IQ-G02	Basrah	IQ-D009	Abu Al-Khaseeb
IQ-P00669	Kantat Harib & al-Kria		47.8831	30.475	205053	Kantat harib & al-kria	IQ-G02	Basrah	IQ-D009	Abu Al-Khaseeb
IQ-P00670	Kasabat Bald Sultan		47.9928	30.4553	205257	Kasabat bald sultan	IQ-G02	Basrah	IQ-D009	Abu Al-Khaseeb
IQ-P00671	Khasasif		48.09	30.44	200187	Khasasif	IQ-G02	Basrah	IQ-D009	Abu Al-Khaseeb
IQ-P00672	Khraibit & Kut Nasar		47.8678	30.4753	205055	Khraibit & kut nasar	IQ-G02	Basrah	IQ-D009	Abu Al-Khaseeb
IQ-P00673	Khuraibit Abu Ashira		47.8533	30.4794	205063	Khuraibit abu ashira	IQ-G02	Basrah	IQ-D009	Abu Al-Khaseeb
IQ-P00674	Koot al-Freeh		47.9572	30.4547	205255	Koot al-freeh	IQ-G02	Basrah	IQ-D009	Abu Al-Khaseeb
IQ-P00675	Koot al-Hamdany		47.8967	30.4581	205263	Koot al-hamdany	IQ-G02	Basrah	IQ-D009	Abu Al-Khaseeb
IQ-P00676	Koot al-Slihy		47.9131	30.4531	205249	Koot al-slihy	IQ-G02	Basrah	IQ-D009	Abu Al-Khaseeb
IQ-P00677	Koot Chefal & al-Biz		47.8919	30.4436	205223	Koot chefal & al-biz	IQ-G02	Basrah	IQ-D009	Abu Al-Khaseeb
IQ-P00678	Koot Sarhan		47.9142	30.4494	205237	Koot sarhan	IQ-G02	Basrah	IQ-D009	Abu Al-Khaseeb
IQ-P00679	Kut 'Ubayd		48.25	30.31	200200	Kut `Ubayd	IQ-G02	Basrah	IQ-D009	Abu Al-Khaseeb
IQ-P00680	Kut al Fadagh		47.9149	30.461	205893	Kut Al Fadagh	IQ-G02	Basrah	IQ-D009	Abu Al-Khaseeb
IQ-P00681	Kut al Solhy		47.9042	30.4502	205956	Kut Al Solhy	IQ-G02	Basrah	IQ-D009	Abu Al-Khaseeb
IQ-P00682	Kut al-Bazil		48.0036	30.4525	205245	Kut al-bazil	IQ-G02	Basrah	IQ-D009	Abu Al-Khaseeb
IQ-P00683	Kut al-Bezeez		47.8914	30.4475	205234	Kut al-bezeez	IQ-G02	Basrah	IQ-D009	Abu Al-Khaseeb
IQ-P00684	Kut al-Dhahy		47.8581	30.4853	205071	Kut al-dhahy	IQ-G02	Basrah	IQ-D009	Abu Al-Khaseeb
IQ-P00685	Kut al-Feraj		47.8958	30.4619	205025	Kut al-feraj	IQ-G02	Basrah	IQ-D009	Abu Al-Khaseeb
IQ-P00686	Kut al-Kemreen (Al-Kemrly)		47.8997	30.3336	205170	Kut al-kemreen (al-kemrly)	IQ-G02	Basrah	IQ-D009	Abu Al-Khaseeb
IQ-P00687	Kut al-Zeen		48.1361	30.4086	205202	Kut al-zeen	IQ-G02	Basrah	IQ-D009	Abu Al-Khaseeb
IQ-P00688	Kut An Najdi		47.9139	30.4522	205242	Kut an najdi	IQ-G02	Basrah	IQ-D009	Abu Al-Khaseeb
IQ-P00689	Kut Chafal		47.8947	30.4531	205248	Kut chafal	IQ-G02	Basrah	IQ-D009	Abu Al-Khaseeb
IQ-P00690	Kut Mubarik & al-Mareef al-Jadeed		47.9033	30.455	205256	Kut mubarik & al-mareef al-jadeed	IQ-G02	Basrah	IQ-D009	Abu Al-Khaseeb
IQ-P00691	Kut Thewainy		47.8836	30.4519	205240	Kut thewainy	IQ-G02	Basrah	IQ-D009	Abu Al-Khaseeb
IQ-P00692	Kut Ubaed		47.8419	30.4856	205073	Kut ubaed	IQ-G02	Basrah	IQ-D009	Abu Al-Khaseeb
IQ-P00693	Mehaigran		47.8872	30.4711	205044	Mehaigran	IQ-G02	Basrah	IQ-D009	Abu Al-Khaseeb
IQ-P00694	Mehila		48.2961	30.2903	205010	Mehila	IQ-G02	Basrah	IQ-D009	Abu Al-Khaseeb
IQ-P00695	Mehila al-Sagara		47.9083	30.4658	205033	Mehila al-sagara	IQ-G02	Basrah	IQ-D009	Abu Al-Khaseeb
IQ-P00696	Mejaibra		47.9606	30.4617	205024	Mejaibra	IQ-G02	Basrah	IQ-D009	Abu Al-Khaseeb
IQ-P00697	Meshaychecha		47.9808	30.4544	205252	Meshaychecha	IQ-G02	Basrah	IQ-D009	Abu Al-Khaseeb
IQ-P00698	Metan		47.8611	30.4919	205279	Metan	IQ-G02	Basrah	IQ-D009	Abu Al-Khaseeb
IQ-P00699	Nahir Khuz	نهر خوز	47.9692	30.4619	205026	Nahir khuz	IQ-G02	Basrah	IQ-D009	Abu Al-Khaseeb
IQ-P00700	Qaus		48.08	30.43	200221	Qaus	IQ-G02	Basrah	IQ-D009	Abu Al-Khaseeb
IQ-P00701	Rahwaly		47.9986	30.4461	205230	Rahwaly	IQ-G02	Basrah	IQ-D009	Abu Al-Khaseeb
IQ-P00702	Ruways		48.16	30.38	200228	Ruways	IQ-G02	Basrah	IQ-D009	Abu Al-Khaseeb
IQ-P00703	Sabchat Hasan		48.0192	30.4514	205239	Sabchat hasan	IQ-G02	Basrah	IQ-D009	Abu Al-Khaseeb
IQ-P00704	Sahil		48.17	30.36	200230	Sahil	IQ-G02	Basrah	IQ-D009	Abu Al-Khaseeb
IQ-P00705	Saihan		48.2267	30.3153	205163	Saihan	IQ-G02	Basrah	IQ-D009	Abu Al-Khaseeb
IQ-P00706	Sakat Alwon		47.8525	30.4869	205266	Sakat alwon	IQ-G02	Basrah	IQ-D009	Abu Al-Khaseeb
IQ-P00707	Sanger		47.93	30.46	200233	Sanger	IQ-G02	Basrah	IQ-D009	Abu Al-Khaseeb
IQ-P00708	Sarraj		47.85	30.48	200234	Sarraj	IQ-G02	Basrah	IQ-D009	Abu Al-Khaseeb
IQ-P00709	Sayhan		48.0212	30.4528	200235	Sayhan	IQ-G02	Basrah	IQ-D009	Abu Al-Khaseeb
IQ-P00710	Sayyed Taher		48.0256	30.4736	205050	Sayyed taher	IQ-G02	Basrah	IQ-D009	Abu Al-Khaseeb
IQ-P00711	Shaikh Ibraheem		47.9744	30.4481	205835	Shaikh Ibraheem	IQ-G02	Basrah	IQ-D009	Abu Al-Khaseeb
IQ-P00712	Shalhat al Qut'A		48.1822	30.3381	205172	Shalhat al qut'a	IQ-G02	Basrah	IQ-D009	Abu Al-Khaseeb
IQ-P00713	Shalhat al-Bahria		48.2725	30.3281	205165	Shalhat al-bahria	IQ-G02	Basrah	IQ-D009	Abu Al-Khaseeb
IQ-P00714	Shalhat al-Dewaib		48.3456	30.2503	205006	Shalhat al-dewaib	IQ-G02	Basrah	IQ-D009	Abu Al-Khaseeb
IQ-P00715	Shalhat al-Kot_A		48.1931	30.3308	205167	Shalhat al-kot_a	IQ-G02	Basrah	IQ-D009	Abu Al-Khaseeb
IQ-P00716	Shar_A Hoor Saadon		47.9833	30.4283	205209	Shar_a hoor saadon	IQ-G02	Basrah	IQ-D009	Abu Al-Khaseeb
IQ-P00717	Shatt al Turk		47.8233	30.4711	205043	Shatt al turk	IQ-G02	Basrah	IQ-D009	Abu Al-Khaseeb
IQ-P00718	Shiakheen		48.2611	30.3119	205162	Shiakheen	IQ-G02	Basrah	IQ-D009	Abu Al-Khaseeb
IQ-P00719	Tala_A al-Hamza		47.9289	30.4597	205017	Tala_a al-hamza	IQ-G02	Basrah	IQ-D009	Abu Al-Khaseeb
IQ-P00720	Tarik al-Chalaby		47.8817	30.4736	205048	Tarik al-chalaby	IQ-G02	Basrah	IQ-D009	Abu Al-Khaseeb
IQ-P00721	Terwazia		47.9725	30.4453	205228	Terwazia	IQ-G02	Basrah	IQ-D009	Abu Al-Khaseeb
IQ-P00722	Um al-Ne_Aj		47.8431	30.4778	205059	Um al-ne_aj	IQ-G02	Basrah	IQ-D009	Abu Al-Khaseeb
IQ-P00723	Um al-Resass		48.1308	30.4242	205205	Um al-resass	IQ-G02	Basrah	IQ-D009	Abu Al-Khaseeb
IQ-P00724	Umm al Libabi		48.13	30.43	200246	Umm al Libabi	IQ-G02	Basrah	IQ-D009	Abu Al-Khaseeb
IQ-P00725	Yamin		47.9	30.46	200248	Yamin	IQ-G02	Basrah	IQ-D009	Abu Al-Khaseeb
IQ-P00726	Yousifan	البصرة / ابو الخصيب / يوسفان	47.8997	30.4736	205049	Yousifan	IQ-G02	Basrah	IQ-D009	Abu Al-Khaseeb
IQ-P00727	Yusifah		47.9	30.46	200249	Yusifah	IQ-G02	Basrah	IQ-D009	Abu Al-Khaseeb
IQ-P00728	Zubairan		48.17	30.34	200251	Zubairan	IQ-G02	Basrah	IQ-D009	Abu Al-Khaseeb
IQ-P00729	5 Miles		47.7642	30.5388	205388	5 Miles	IQ-G02	Basrah	IQ-D010	Basrah
IQ-P00730	50 Hosh		47.7892	30.55	205420	50 hosh	IQ-G02	Basrah	IQ-D010	Basrah
IQ-P00731	A Ashshar		47.839	30.5164	205348	A Ashshar	IQ-G02	Basrah	IQ-D010	Basrah
IQ-P00732	Abu al Muhammar		47.61	30.66	200278	Abu al Muhammar	IQ-G02	Basrah	IQ-D010	Basrah
IQ-P00733	Abu Hilwa		47.7464	30.5789	205844	Abu Hilwa	IQ-G02	Basrah	IQ-D010	Basrah
IQ-P00734	Abu Malik		47.67	30.65	200273	Abu Malik	IQ-G02	Basrah	IQ-D010	Basrah
IQ-P00735	Abu Mesheeh		47.6436	30.7803	205510	Abu mesheeh	IQ-G02	Basrah	IQ-D010	Basrah
IQ-P00736	Abu Sukhair		47.7344	30.56	205436	Abu sukhair	IQ-G02	Basrah	IQ-D010	Basrah
IQ-P00737	Abul Haiya		47.63	30.76	200274	Abul Haiya	IQ-G02	Basrah	IQ-D010	Basrah
IQ-P00738	Abul Hasan		47.8222	30.5003	205303	Abul hasan	IQ-G02	Basrah	IQ-D010	Basrah
IQ-P00739	Academia		47.7626	30.5645	205441	Academia	IQ-G02	Basrah	IQ-D010	Basrah
IQ-P00740	Al 'Ashar	البصرة /العشار/ العطيرية	47.83	30.51	200267	Al `Ashar	IQ-G02	Basrah	IQ-D010	Basrah
IQ-P00741	Al Abilla		47.7747	30.5453	205403	Al Abilla	IQ-G02	Basrah	IQ-D010	Basrah
IQ-P00742	Al A'Blah	البصرة / المعقل /الابله	47.7775	30.5478	205957	Al A'blah	IQ-G02	Basrah	IQ-D010	Basrah
IQ-P00743	Al Amn al Dakhly	البصرة/الامن الداخلي	47.775	30.4694	205788	Al Amn Al Dakhly	IQ-G02	Basrah	IQ-D010	Basrah
IQ-P00744	Al Amnal Dakhily		47.7791	30.468	205039	Al Amnal Dakhily	IQ-G02	Basrah	IQ-D010	Basrah
IQ-P00745	Al Andolous		47.8013	30.5442	205400	Al Andolous	IQ-G02	Basrah	IQ-D010	Basrah
IQ-P00746	Al Asmai		47.7912	30.5082	205328	Al Asmai	IQ-G02	Basrah	IQ-D010	Basrah
IQ-P00747	Al Atiyah		47.76	30.5452	205402	Al Atiyah	IQ-G02	Basrah	IQ-D010	Basrah
IQ-P00748	Al Bakhadrah		47.739	30.5689	205854	Al Bakhadrah	IQ-G02	Basrah	IQ-D010	Basrah
IQ-P00749	Al Fursi		47.8302	30.5056	205322	Al Fursi	IQ-G02	Basrah	IQ-D010	Basrah
IQ-P00750	Al Ghareeb		47.7147	30.6327	205940	Al Ghareeb	IQ-G02	Basrah	IQ-D010	Basrah
IQ-P00751	Al Halaf		47.7553	30.5766	205459	Al Halaf	IQ-G02	Basrah	IQ-D010	Basrah
IQ-P00752	Al Harithah		47.72	30.71	200262	Al Harithah	IQ-G02	Basrah	IQ-D010	Basrah
IQ-P00753	Al Harreer		47.6956	30.6019	205821	Al Harreer	IQ-G02	Basrah	IQ-D010	Basrah
IQ-P00754	Al Harthah	البصرة /مركز الهارثة	47.76	30.58	200125	Al Harthah	IQ-G02	Basrah	IQ-D010	Basrah
IQ-P00755	Al Hyyaniyah		47.7788	30.4931	205281	Al Hyyaniyah	IQ-G02	Basrah	IQ-D010	Basrah
IQ-P00756	Al Jameat		47.7878	30.4969	205294	Al Jameat	IQ-G02	Basrah	IQ-D010	Basrah
IQ-P00757	Al Jamhoriyah 1		47.8307	30.5251	205954	Al Jamhoriyah 1	IQ-G02	Basrah	IQ-D010	Basrah
IQ-P00758	Al Jarrahi		47.7061	30.7361	205491	Al jarrahi	IQ-G02	Basrah	IQ-D010	Basrah
IQ-P00759	Al Jaza'Ir	البصرة / الجزائر	47.8328	30.5036	205813	Al Jaza'ir	IQ-G02	Basrah	IQ-D010	Basrah
IQ-P00760	Al Jezaizah		47.7515	30.5384	205387	Al Jezaizah	IQ-G02	Basrah	IQ-D010	Basrah
IQ-P00761	Al Jimhooriya ( Hay al Rafedain )		47.7969	30.5161	205810	Al Jimhooriya ( Hay Al Rafedain )	IQ-G02	Basrah	IQ-D010	Basrah
IQ-P00762	Al Jumhooriya		47.8055	30.5388	205786	Al Jumhooriya	IQ-G02	Basrah	IQ-D010	Basrah
IQ-P00763	Al Jumhuriya	البصرة / الجمهورية	47.7975	30.5221	205356	Al Jumhuriya	IQ-G02	Basrah	IQ-D010	Basrah
IQ-P00764	Al Khaleej1		47.8	30.49	204937	Al Khaleej1	IQ-G02	Basrah	IQ-D010	Basrah
IQ-P00765	Al Khaleej4	البصرة /الجمعيات /حي الخليج 4	47.78	30.49	204938	Al Khaleej4	IQ-G02	Basrah	IQ-D010	Basrah
IQ-P00766	Al Kind		47.7678	30.5522	205424	Al Kind	IQ-G02	Basrah	IQ-D010	Basrah
IQ-P00767	Al Latif - 2		47.7525	30.586	205465	Al Latif - 2	IQ-G02	Basrah	IQ-D010	Basrah
IQ-P00768	Al Ma'Qil [1]		47.75	30.53	200255	Al Ma`qil [1]	IQ-G02	Basrah	IQ-D010	Basrah
IQ-P00769	Al Ma'Qil [2]		47.78	30.55	200279	Al Ma`qil [2]	IQ-G02	Basrah	IQ-D010	Basrah
IQ-P00770	Al Majadiya 2		47.7636	30.5806	205809	Al Majadiya 2	IQ-G02	Basrah	IQ-D010	Basrah
IQ-P00771	Al Maqil	البصرة /المعقل /حي جنادين	47.7833	30.5535	205428	Al Maqil	IQ-G02	Basrah	IQ-D010	Basrah
IQ-P00772	Al Mesehab		47.7469	30.645	205480	Al mesehab	IQ-G02	Basrah	IQ-D010	Basrah
IQ-P00773	Al Mowafaqiah	البصرة /الموفقية	47.7661	30.5431	205395	AL Mowafaqiah	IQ-G02	Basrah	IQ-D010	Basrah
IQ-P00774	Al Naft St.		47.76	30.56	205856	Al Naft St.	IQ-G02	Basrah	IQ-D010	Basrah
IQ-P00775	Al Qabla		47.802	30.46	204940	Al Qabla	IQ-G02	Basrah	IQ-D010	Basrah
IQ-P00776	Al Qabla \\ Hay al Baladiyat	البصرة /القبلة /حي البلديات	47.8042	30.4644	205829	Al Qabla \\ Hay Al Baladiyat	IQ-G02	Basrah	IQ-D010	Basrah
IQ-P00777	Al Qiziza		47.7531	30.5392	205865	AL Qiziza	IQ-G02	Basrah	IQ-D010	Basrah
IQ-P00778	Al Qiziza - al Huriya		47.7528	30.5397	205889	Al Qiziza - Al Huriya	IQ-G02	Basrah	IQ-D010	Basrah
IQ-P00779	Al Sholah	الشعله	47.7736	30.5233	205958	Al Sholah	IQ-G02	Basrah	IQ-D010	Basrah
IQ-P00780	Al Sibiliat	السيبيليات	47.9413	30.4646	205959	Al Sibiliat	IQ-G02	Basrah	IQ-D010	Basrah
IQ-P00781	Al Tameemiya	البصرة / التميمية	47.8292	30.5269	205815	Al Tameemiya	IQ-G02	Basrah	IQ-D010	Basrah
IQ-P00782	Al Tozah		47.76	30.56	205855	Al Tozah	IQ-G02	Basrah	IQ-D010	Basrah
IQ-P00783	Al Tuwaysa	البصرة /الطويسه	47.8188	30.5176	205349	Al Tuwaysa	IQ-G02	Basrah	IQ-D010	Basrah
IQ-P00784	Al Wairless Area		47.7798	30.5443	205955	Al Wairless Area	IQ-G02	Basrah	IQ-D010	Basrah
IQ-P00785	Al-Abbasya		47.8353	30.505	205318	Al-abbasya	IQ-G02	Basrah	IQ-D010	Basrah
IQ-P00786	Al-Abela_ al-O_La		47.7689	30.5478	205417	Al-abela_ al-o_la	IQ-G02	Basrah	IQ-D010	Basrah
IQ-P00787	Al-Abela_ Ath-Thania		47.7758	30.5464	205414	Al-abela_ ath-thania	IQ-G02	Basrah	IQ-D010	Basrah
IQ-P00788	Al-Ahrar		47.8153	30.5022	205310	Al-ahrar	IQ-G02	Basrah	IQ-D010	Basrah
IQ-P00789	Al-Ali		47.7636	30.5733	205455	Al-ali	IQ-G02	Basrah	IQ-D010	Basrah
IQ-P00790	Al-Andalus		47.8042	30.5456	205404	Al-andalus	IQ-G02	Basrah	IQ-D010	Basrah
IQ-P00791	Al-Ashar al-Markazi		47.8308	30.5153	205345	Al-ashar al-markazi	IQ-G02	Basrah	IQ-D010	Basrah
IQ-P00792	Al-Asma_I al-Jadeed	الاصمعي الجديد	47.7919	30.5114	205333	Al-asma_i al-jadeed	IQ-G02	Basrah	IQ-D010	Basrah
IQ-P00793	Al-Ataeriya		47.8311	30.525	205357	Al-ataeriya	IQ-G02	Basrah	IQ-D010	Basrah
IQ-P00794	Al-Badran	البصرة /الهارثة /البدران	47.7647	30.5822	205463	Al-badran	IQ-G02	Basrah	IQ-D010	Basrah
IQ-P00795	Al-Baker & al-Ahrar		47.8128	30.5017	205827	Al-Baker & Al-Ahrar	IQ-G02	Basrah	IQ-D010	Basrah
IQ-P00796	Al-Bedha_N		47.7639	30.5458	205405	Al-bedha_n	IQ-G02	Basrah	IQ-D010	Basrah
IQ-P00797	Al-Bena_A al-Jahiz /Al-Mofaqiya		47.7703	30.5194	205353	Al-bena_a al-jahiz /al-mofaqiya	IQ-G02	Basrah	IQ-D010	Basrah
IQ-P00798	Al-Bradhia	البصرة / البراضعية	47.8467	30.4989	205300	Al-bradhia	IQ-G02	Basrah	IQ-D010	Basrah
IQ-P00799	Albu Helwah		47.7547	30.5794	205462	Albu helwah	IQ-G02	Basrah	IQ-D010	Basrah
IQ-P00800	Al-Eskan		47.795	30.5036	205315	Al-eskan	IQ-G02	Basrah	IQ-D010	Basrah
IQ-P00801	Al-Failaq al-Qadeem		47.6439	30.7606	205504	Al-failaq al-qadeem	IQ-G02	Basrah	IQ-D010	Basrah
IQ-P00802	Al-Fersi/1		47.8289	30.5025	205311	Al-fersi/1	IQ-G02	Basrah	IQ-D010	Basrah
IQ-P00803	Al-Fersi/2		47.8311	30.4981	205298	Al-fersi/2	IQ-G02	Basrah	IQ-D010	Basrah
IQ-P00804	Al-Fersi/3		47.8278	30.4992	205301	Al-fersi/3	IQ-G02	Basrah	IQ-D010	Basrah
IQ-P00805	Al-Fersi/4		47.8308	30.4967	205293	Al-fersi/4	IQ-G02	Basrah	IQ-D010	Basrah
IQ-P00806	Al-Gazalia		47.6897	30.76	205503	Al-gazalia	IQ-G02	Basrah	IQ-D010	Basrah
IQ-P00807	Al-Hadi/1-A		47.7639	30.5458	205406	Al-hadi/1-a	IQ-G02	Basrah	IQ-D010	Basrah
IQ-P00808	Al-Hadi/1-B		47.7639	30.5458	205407	Al-hadi/1-b	IQ-G02	Basrah	IQ-D010	Basrah
IQ-P00809	Al-Hadi/2		47.7583	30.5447	205401	Al-hadi/2	IQ-G02	Basrah	IQ-D010	Basrah
IQ-P00810	Al-Hadi/3		47.7639	30.5458	205408	Al-hadi/3	IQ-G02	Basrah	IQ-D010	Basrah
IQ-P00811	Al-Hadi/3-B		47.7639	30.5458	205409	Al-hadi/3-b	IQ-G02	Basrah	IQ-D010	Basrah
IQ-P00812	Al-Hakeem	البصرة /القبلة / حي الحكيم	47.7914	30.5561	205431	Al-hakeem	IQ-G02	Basrah	IQ-D010	Basrah
IQ-P00813	Al-Hakemia	البصرة / الحكيمية	47.8172	30.5342	205381	Al-hakemia	IQ-G02	Basrah	IQ-D010	Basrah
IQ-P00814	Al-Jerahiya		47.7103	30.7325	205490	Al-jerahiya	IQ-G02	Basrah	IQ-D010	Basrah
IQ-P00815	Al-Jnaina		47.8	30.5522	205794	Al-Jnaina	IQ-G02	Basrah	IQ-D010	Basrah
IQ-P00816	Al-Jubaila_	الجبيله	47.81	30.5481	205418	Al-jubaila_	IQ-G02	Basrah	IQ-D010	Basrah
IQ-P00817	Al-Junaina		47.7972	30.5433	205396	Al-junaina	IQ-G02	Basrah	IQ-D010	Basrah
IQ-P00818	Al-Khadhdhar(Makenat al-Ghanza)		47.7236	30.7042	205488	Al-khadhdhar(makenat al-ghanza)	IQ-G02	Basrah	IQ-D010	Basrah
IQ-P00819	Al-Khaleeliya/1		47.8211	30.4975	205295	Al-khaleeliya/1	IQ-G02	Basrah	IQ-D010	Basrah
IQ-P00820	Al-Khaleeliya/2		47.8217	30.4958	205290	Al-khaleeliya/2	IQ-G02	Basrah	IQ-D010	Basrah
IQ-P00821	Al-Kharbatliya		47.8094	30.5406	205393	Al-kharbatliya	IQ-G02	Basrah	IQ-D010	Basrah
IQ-P00822	Al-Kharkhara		47.6403	30.7581	205502	Al-kharkhara	IQ-G02	Basrah	IQ-D010	Basrah
IQ-P00823	Al-Khora		47.8386	30.4956	205289	Al-khora	IQ-G02	Basrah	IQ-D010	Basrah
IQ-P00824	Al-Khudhrawia		47.8242	30.5031	205312	Al-khudhrawia	IQ-G02	Basrah	IQ-D010	Basrah
IQ-P00825	Al-Khurah		47.6936	30.5828	205464	Al-khurah	IQ-G02	Basrah	IQ-D010	Basrah
IQ-P00826	Al-Kindi		47.77	30.5506	205421	Al-kindi	IQ-G02	Basrah	IQ-D010	Basrah
IQ-P00827	Al-Lateef		47.7544	30.5881	205467	Al-lateef	IQ-G02	Basrah	IQ-D010	Basrah
IQ-P00828	Al-M_Aidee		47.7336	30.7014	205485	Al-m_aidee	IQ-G02	Basrah	IQ-D010	Basrah
IQ-P00829	Al-Mafaty		47.6822	30.7606	205505	Al-mafaty	IQ-G02	Basrah	IQ-D010	Basrah
IQ-P00830	Al-Markazi (Ash-Shuhda)		47.7744	30.5525	205426	Al-markazi (ash-shuhda;)	IQ-G02	Basrah	IQ-D010	Basrah
IQ-P00831	Al-Masab al-_Am		47.6039	30.7772	205509	Al-masab al-_am	IQ-G02	Basrah	IQ-D010	Basrah
IQ-P00832	Al-Mashro_ As-Sakani/Door al-Naft		47.7831	30.5331	205379	Al-mashro_ as-sakani/door al-naft	IQ-G02	Basrah	IQ-D010	Basrah
IQ-P00833	Al-Mejassa		47.8256	30.4964	205292	Al-mejassa	IQ-G02	Basrah	IQ-D010	Basrah
IQ-P00834	Al-Meshan		47.7531	30.6292	205478	Al-meshan	IQ-G02	Basrah	IQ-D010	Basrah
IQ-P00835	Al-Meshraq al-Qadeem	البصرة /المشراق القديم	47.8222	30.4908	205275	Al-meshraq al-qadeem	IQ-G02	Basrah	IQ-D010	Basrah
IQ-P00836	Al-Methaq		47.8069	30.5475	205416	Al-methaq	IQ-G02	Basrah	IQ-D010	Basrah
IQ-P00837	Al-Mishraq al-Jadeed	البصرة / المشراق/المشراق الجديد	47.8128	30.4847	205825	Al-Mishraq Al-Jadeed	IQ-G02	Basrah	IQ-D010	Basrah
IQ-P00838	Al-Mofaqiya al-Amlaak		47.795	30.5186	205352	Al-mofaqiya al-amlaak	IQ-G02	Basrah	IQ-D010	Basrah
IQ-P00839	Al-Moftia		47.8175	30.5433	205397	Al-moftia	IQ-G02	Basrah	IQ-D010	Basrah
IQ-P00840	Al-Mutaiha		47.8294	30.4917	205277	Al-mutaiha	IQ-G02	Basrah	IQ-D010	Basrah
IQ-P00841	Al-Qazzara		47.8431	30.5111	205332	Al-qazzara	IQ-G02	Basrah	IQ-D010	Basrah
IQ-P00842	Al-Qeshla		47.8347	30.5261	205365	Al-qeshla	IQ-G02	Basrah	IQ-D010	Basrah
IQ-P00843	Al-Qibla Village		47.811	30.4694	205789	Al-Qibla Village	IQ-G02	Basrah	IQ-D010	Basrah
IQ-P00844	Al-Quzaiza		47.7564	30.54	205390	Al-quzaiza	IQ-G02	Basrah	IQ-D010	Basrah
IQ-P00845	Al-Resala al-Ulah		47.7508	30.5831	205841	Al-Resala Al-Ulah	IQ-G02	Basrah	IQ-D010	Basrah
IQ-P00846	Al-Sabkha al-Kabeera		47.8175	30.5036	205832	Al-Sabkha Al-Kabeera	IQ-G02	Basrah	IQ-D010	Basrah
IQ-P00847	Al-Sa'Dounya		47.8136	30.4917	205802	Al-Sa'dounya	IQ-G02	Basrah	IQ-D010	Basrah
IQ-P00848	Al-Sena_Iya al-Qadema		47.8083	30.4881	205270	Al-sena_iya al-qadema	IQ-G02	Basrah	IQ-D010	Basrah
IQ-P00849	Al-Shareba		47.6058	30.7483	205496	Al-shareba	IQ-G02	Basrah	IQ-D010	Basrah
IQ-P00850	Al-Shoqaq		47.7639	30.5458	205410	Al-shoqaq	IQ-G02	Basrah	IQ-D010	Basrah
IQ-P00851	Al-Shuaibah		47.6481	30.4728	205047	Al-shuaibah	IQ-G02	Basrah	IQ-D010	Basrah
IQ-P00852	Al-Tahseeniya al-Qadeema		47.8211	30.5069	205324	Al-tahseeniya al-qadeema	IQ-G02	Basrah	IQ-D010	Basrah
IQ-P00853	Al-Wyls		47.7792	30.5439	205399	Al-wyls	IQ-G02	Basrah	IQ-D010	Basrah
IQ-P00854	Al-Zewain		47.6889	30.7403	205492	Al-zewain	IQ-G02	Basrah	IQ-D010	Basrah
IQ-P00855	An-Najibiya		47.7692	30.5678	205444	An-najibiya	IQ-G02	Basrah	IQ-D010	Basrah
IQ-P00856	Ar Rabbat		47.8241	30.5319	205374	Ar Rabbat	IQ-G02	Basrah	IQ-D010	Basrah
IQ-P00857	Ar-Rafedain	حي الرافدين	47.8028	30.5214	205355	Ar-rafedain	IQ-G02	Basrah	IQ-D010	Basrah
IQ-P00858	Ar-Rebat al-Kabeer		47.8217	30.5292	205371	Ar-rebat al-kabeer	IQ-G02	Basrah	IQ-D010	Basrah
IQ-P00859	As-Sa_Donia		47.8136	30.4936	205283	As-sa_donia	IQ-G02	Basrah	IQ-D010	Basrah
IQ-P00860	As-Sa_Ii		47.8317	30.5161	205347	As-sa_ii	IQ-G02	Basrah	IQ-D010	Basrah
IQ-P00861	As-Safat		47.8178	30.4944	205285	As-safat	IQ-G02	Basrah	IQ-D010	Basrah
IQ-P00862	As-Saimar		47.8203	30.5014	205308	As-saimar	IQ-G02	Basrah	IQ-D010	Basrah
IQ-P00863	As-Sekak		47.7775	30.5594	205435	As-sekak	IQ-G02	Basrah	IQ-D010	Basrah
IQ-P00864	As-Senakh		47.7625	30.5894	205469	As-senakh	IQ-G02	Basrah	IQ-D010	Basrah
IQ-P00865	At Tuba		47.501	30.46	200140	At Tuba	IQ-G02	Basrah	IQ-D010	Basrah
IQ-P00866	At-Tahseeniya al-Jadeda	البصرة / التحسينية /التحسينية الجديده	47.8256	30.5108	205331	At-tahseeniya al-jadeda	IQ-G02	Basrah	IQ-D010	Basrah
IQ-P00867	At-Talee_A		47.7511	30.5736	205456	At-talee_a	IQ-G02	Basrah	IQ-D010	Basrah
IQ-P00868	At-Tuwaisa_/Al-Soq al-Qadeem		47.8267	30.5119	205336	At-tuwaisa_/al-soq al-qadeem	IQ-G02	Basrah	IQ-D010	Basrah
IQ-P00869	Az-Zerajy		47.7169	30.755	205501	Az-zerajy	IQ-G02	Basrah	IQ-D010	Basrah
IQ-P00870	Bait Asfar		47.8414	30.525	205358	Bait asfar	IQ-G02	Basrah	IQ-D010	Basrah
IQ-P00871	Bani Malik		47.7461	30.5667	205442	Bani malik	IQ-G02	Basrah	IQ-D010	Basrah
IQ-P00872	Bani Malik al Shamaliya - Sadrain - Muhajarin 1		47.712	30.5755	205905	Bani Malik Al Shamaliya - Sadrain - Muhajarin 1	IQ-G02	Basrah	IQ-D010	Basrah
IQ-P00873	Bani Malik al Shamaliya - Sadrain - Muhajarin 2		47.7074	30.5767	205902	Bani Malik Al Shamaliya - Sadrain - Muhajarin 2	IQ-G02	Basrah	IQ-D010	Basrah
IQ-P00874	Bariha - al-Gaza'er		47.8369	30.5122	205787	Bariha - Al-Gaza'er	IQ-G02	Basrah	IQ-D010	Basrah
IQ-P00875	Basrah		47.81	30.49	200150	Basrah	IQ-G02	Basrah	IQ-D010	Basrah
IQ-P00876	Braiha		47.8425	30.5117	205335	Braiha	IQ-G02	Basrah	IQ-D010	Basrah
IQ-P00877	Casino Lebnan	البصرة /كازينو لبنان	47.8101	30.5086	205960	Casino Lebnan	IQ-G02	Basrah	IQ-D010	Basrah
IQ-P00878	Door Adh-Dhubat(Mohammed al-Qasim)		47.7975	30.5283	205369	Door adh-dhubat(mohammed al-qasim)	IQ-G02	Basrah	IQ-D010	Basrah
IQ-P00879	Door al Dubbat		47.7892	30.5364	205814	Door Al Dubbat	IQ-G02	Basrah	IQ-D010	Basrah
IQ-P00880	Door al-Hendiya		47.7911	30.5464	205415	Door al-hendiya	IQ-G02	Basrah	IQ-D010	Basrah
IQ-P00881	Door al-Sho'oen		47.8103	30.4942	205803	Door Al-Sho'oen	IQ-G02	Basrah	IQ-D010	Basrah
IQ-P00882	Door An-Naft al-Mofaqiya		47.7911	30.5253	205361	Door an-naft al-mofaqiya	IQ-G02	Basrah	IQ-D010	Basrah
IQ-P00883	Door Ash-Sho_On al-Ejtema'Iya		47.8114	30.495	205287	Door ash-sho_on al-ejtema'iya	IQ-G02	Basrah	IQ-D010	Basrah
IQ-P00884	Door Ash-Shorta'		47.8264	30.5144	205343	Door ash-shorta'	IQ-G02	Basrah	IQ-D010	Basrah
IQ-P00885	Door As-Sailo_		47.8175	30.5433	205398	Door as-sailo_	IQ-G02	Basrah	IQ-D010	Basrah
IQ-P00886	Door As-Seha'		47.8019	30.5131	205339	Door as-seha'	IQ-G02	Basrah	IQ-D010	Basrah
IQ-P00887	Door At-Taqa		47.7519	30.6753	205481	Door at-taqa	IQ-G02	Basrah	IQ-D010	Basrah
IQ-P00888	Door Nowab al Dubbat		47.7742	30.5292	205819	Door Nowab Al Dubbat	IQ-G02	Basrah	IQ-D010	Basrah
IQ-P00889	Durr al Naaft	البصرة / دور النفط	47.791	30.5261	205364	Durr Al Naaft	IQ-G02	Basrah	IQ-D010	Basrah
IQ-P00890	Durr al Thabbat		47.7886	30.533	205378	Durr Al Thabbat	IQ-G02	Basrah	IQ-D010	Basrah
IQ-P00891	Eskan al-Mawanie'		47.7839	30.5489	205419	Eskan al-mawanie'	IQ-G02	Basrah	IQ-D010	Basrah
IQ-P00892	Gah Ashab [1]		47.66	30.59	200163	Gah Ashab [1]	IQ-G02	Basrah	IQ-D010	Basrah
IQ-P00893	Gah Ashab [2]		47.73	30.69	200164	Gah Ashab [2]	IQ-G02	Basrah	IQ-D010	Basrah
IQ-P00894	Gah Falisi		47.63	30.77	200165	Gah Falisi	IQ-G02	Basrah	IQ-D010	Basrah
IQ-P00895	Ghitraf		47.73	30.73	200166	Ghitraf	IQ-G02	Basrah	IQ-D010	Basrah
IQ-P00896	Girdalan		47.83	30.53	200167	Girdalan	IQ-G02	Basrah	IQ-D010	Basrah
IQ-P00897	Habib Shawi		47.63	30.61	200168	Habib Shawi	IQ-G02	Basrah	IQ-D010	Basrah
IQ-P00898	Hadem		47.7964	30.5525	205425	Hadem	IQ-G02	Basrah	IQ-D010	Basrah
IQ-P00899	Hai Ajnadin		47.7839	30.5592	205434	Hai ajnadin	IQ-G02	Basrah	IQ-D010	Basrah
IQ-P00900	Hai al-Abbasi/Al-Meshraqal-Jadeed		47.8122	30.4889	205271	Hai al-abbasi/al-meshraqal-jadeed	IQ-G02	Basrah	IQ-D010	Basrah
IQ-P00901	Hai al-Ahrar /Shuqaq al-Bahriya		47.7675	30.5606	205437	Hai al-ahrar /shuqaq al-bahriya	IQ-G02	Basrah	IQ-D010	Basrah
IQ-P00902	Hai al-Antesar	البصرة/الجنينة / حي الانتصار	47.7994	30.535	205382	Hai al-antesar	IQ-G02	Basrah	IQ-D010	Basrah
IQ-P00903	Hai al-Ateba_A		47.8039	30.5133	205341	Hai al-ateba_a	IQ-G02	Basrah	IQ-D010	Basrah
IQ-P00904	Hai al-Bato_L		47.7814	30.5364	205384	Hai al-bato_l	IQ-G02	Basrah	IQ-D010	Basrah
IQ-P00905	Hai al-Hussain		47.7803	30.4858	205264	Hai al-hussain	IQ-G02	Basrah	IQ-D010	Basrah
IQ-P00906	Hai al-Hussain/2		47.7797	30.4981	205297	Hai al-hussain/2	IQ-G02	Basrah	IQ-D010	Basrah
IQ-P00907	Hai al-Imam al-Mahdi		47.7336	30.7014	205486	Hai al-imam al-mahdi	IQ-G02	Basrah	IQ-D010	Basrah
IQ-P00908	Hai al-Jame_A		47.8106	30.4761	205056	Hai al-jame_a	IQ-G02	Basrah	IQ-D010	Basrah
IQ-P00909	Hai al-Kafa_At	البصرة / حي الكفاءات	47.7978	30.4933	205282	Hai al-kafa_at	IQ-G02	Basrah	IQ-D010	Basrah
IQ-P00910	Hai al-Khadhra_A		47.8169	30.5256	205362	Hai al-khadhra_a	IQ-G02	Basrah	IQ-D010	Basrah
IQ-P00911	Hai al-Khaleej/1		47.7817	30.5081	205326	Hai al-khaleej/1	IQ-G02	Basrah	IQ-D010	Basrah
IQ-P00912	Hai al-Khaleej/2	البصرة / الجمعيات /حي الخليج 2	47.7828	30.5033	205313	Hai al-khaleej/2	IQ-G02	Basrah	IQ-D010	Basrah
IQ-P00913	Hai al-Khaleej/3	البصرة / الجمعيات / حي الخليج3	47.7928	30.4928	205280	Hai al-khaleej/3	IQ-G02	Basrah	IQ-D010	Basrah
IQ-P00914	Hai al-Khaleej/4		47.7764	30.5147	205344	Hai al-khaleej/4	IQ-G02	Basrah	IQ-D010	Basrah
IQ-P00915	Hai al-Khansa_A		47.8197	30.5183	205351	Hai al-khansa_a	IQ-G02	Basrah	IQ-D010	Basrah
IQ-P00916	Hai al-Modara_A		47.7958	30.5014	205307	Hai al-modara_a	IQ-G02	Basrah	IQ-D010	Basrah
IQ-P00917	Hai al-Mohallab		47.8106	30.4911	205276	Hai al-mohallab	IQ-G02	Basrah	IQ-D010	Basrah
IQ-P00918	Hai al-Mohandesin	البصرة / حي المهندسين	47.8089	30.4631	205029	Hai al-mohandesin	IQ-G02	Basrah	IQ-D010	Basrah
IQ-P00919	Hai al-Moharibeen		47.795	30.5281	205368	Hai al-moharibeen	IQ-G02	Basrah	IQ-D010	Basrah
IQ-P00920	Hai al-Mothalath		47.7639	30.5458	205411	Hai al-mothalath	IQ-G02	Basrah	IQ-D010	Basrah
IQ-P00921	Hai al-Mu_Alemin		47.8106	30.4997	205302	Hai al-mu_alemin	IQ-G02	Basrah	IQ-D010	Basrah
IQ-P00922	Hai al-Muraba_A		47.7733	30.4964	205291	Hai al-muraba_a	IQ-G02	Basrah	IQ-D010	Basrah
IQ-P00923	Hai Amman		47.8411	30.5033	205314	Hai amman	IQ-G02	Basrah	IQ-D010	Basrah
IQ-P00924	Hai Ar-Resalah		47.8078	30.4986	205299	Hai ar-resalah	IQ-G02	Basrah	IQ-D010	Basrah
IQ-P00925	Hai As- Sadeq		47.7589	30.5531	205427	Hai as- sadeq	IQ-G02	Basrah	IQ-D010	Basrah
IQ-P00926	Hai As-Salam		47.7933	30.5319	205375	Hai as-salam	IQ-G02	Basrah	IQ-D010	Basrah
IQ-P00927	Hai As-Salam(Ash-Shekhatah)		47.7406	30.6217	205477	Hai as-salam(ash-shekhatah)	IQ-G02	Basrah	IQ-D010	Basrah
IQ-P00928	Hai Az-Zahra_A	البصرة / حي الزهراء	47.8147	30.5278	205367	Hai az-zahra_a	IQ-G02	Basrah	IQ-D010	Basrah
IQ-P00929	Hai Sana_A		47.8306	30.4917	205278	Hai sana_a	IQ-G02	Basrah	IQ-D010	Basrah
IQ-P00930	Hai Tareq		47.7636	30.5572	205432	Hai tareq	IQ-G02	Basrah	IQ-D010	Basrah
IQ-P00931	Hai Zakariya		47.8192	30.5011	205305	Hai zakariya	IQ-G02	Basrah	IQ-D010	Basrah
IQ-P00932	Haji Sali		47.71	30.56	200170	Haji Sali	IQ-G02	Basrah	IQ-D010	Basrah
IQ-P00933	Hamrenan		47.7519	30.4947	205286	Hamrenan	IQ-G02	Basrah	IQ-D010	Basrah
IQ-P00934	Hamrinan		47.75	30.66	200173	Hamrinan	IQ-G02	Basrah	IQ-D010	Basrah
IQ-P00935	Hay al Aabbas		47.7789	30.5083	205836	Hay Al Aabbas	IQ-G02	Basrah	IQ-D010	Basrah
IQ-P00936	Hay al Antiza		47.7983	30.5336	205380	Hay Al Antiza	IQ-G02	Basrah	IQ-D010	Basrah
IQ-P00937	Hay al Briha		47.83	30.508	205932	Hay Al Briha	IQ-G02	Basrah	IQ-D010	Basrah
IQ-P00938	Hay al Hussain 4	البصرة /الحيانية /حي الحسين 4	47.7853	30.4822	205840	Hay Al Hussain 4	IQ-G02	Basrah	IQ-D010	Basrah
IQ-P00939	Hay al Hussainyia	البصرة / حي الحسينية	47.8225	30.4827	205945	Hay AL Hussainyia	IQ-G02	Basrah	IQ-D010	Basrah
IQ-P00940	Hay al Hussien 1		47.7835	30.4801	205951	Hay Al Hussien 1	IQ-G02	Basrah	IQ-D010	Basrah
IQ-P00941	Hay al Jamiah	البصرة / القبلة /حي الجامعة	47.8023	30.4742	205953	Hay Al Jamiah	IQ-G02	Basrah	IQ-D010	Basrah
IQ-P00942	Hay al Mudhara		47.7955	30.5014	205306	Hay Al Mudhara	IQ-G02	Basrah	IQ-D010	Basrah
IQ-P00943	Hay al Muhandiseen - Baet Wafi Village		47.76	30.43	205925	Hay Al Muhandiseen - Baet Wafi Village	IQ-G02	Basrah	IQ-D010	Basrah
IQ-P00944	Hay al Odeyah		47.7556	30.6056	205808	Hay Al Odeyah	IQ-G02	Basrah	IQ-D010	Basrah
IQ-P00945	Hay al Qai'M 2	البصرة /القبلة /القائم 2	47.8206	30.4753	205837	Hay Al Qai'm 2	IQ-G02	Basrah	IQ-D010	Basrah
IQ-P00946	Hay al Rasheed	البصرة / القبلة /حي الرشيد	47.8174	30.4778	205895	Hay Al Rasheed	IQ-G02	Basrah	IQ-D010	Basrah
IQ-P00947	Hay al Risalah	البصرة / حي الرسالة	47.8008	30.4954	205288	Hay Al Risalah	IQ-G02	Basrah	IQ-D010	Basrah
IQ-P00948	Hay al Sadreen - al Mu'Askar		47.7037	30.5804	205910	Hay Al Sadreen - Al Mu'askar	IQ-G02	Basrah	IQ-D010	Basrah
IQ-P00949	Hay al Shaheed al Sadeer (Qaim 4)		47.8244	30.4717	205866	Hay Al Shaheed Al Sadeer (Qaim 4)	IQ-G02	Basrah	IQ-D010	Basrah
IQ-P00950	Hay al Zharnar		47.8104	30.525	205359	Hay Al Zharnar	IQ-G02	Basrah	IQ-D010	Basrah
IQ-P00951	Hay al-A_Mel		47.7083	30.7281	205489	Hay al-a_mel	IQ-G02	Basrah	IQ-D010	Basrah
IQ-P00952	Hay al-Asdiqa'a		47.7777	30.525	205791	Hay Al-Asdiqa'a	IQ-G02	Basrah	IQ-D010	Basrah
IQ-P00953	Hay al-Asma'e al-Qadeem		47.7978	30.5036	205849	Hay Al-Asma'e Al-Qadeem	IQ-G02	Basrah	IQ-D010	Basrah
IQ-P00954	Hay al-Husain 3	البصرة/الحيانية /حي الحسين 3	47.788	30.4936	205790	Hay Al-Husain 3	IQ-G02	Basrah	IQ-D010	Basrah
IQ-P00955	Hay al-Imam al-Sadiq		47.8289	30.4747	205834	Hay Al-Imam Al-Sadiq	IQ-G02	Basrah	IQ-D010	Basrah
IQ-P00956	Hay al-Jami'A (Sector 810)		47.81	30.4781	205850	Hay Al-Jami'a (Sector 810)	IQ-G02	Basrah	IQ-D010	Basrah
IQ-P00957	Hay al-Jehad		47.7786	30.4686	205040	Hay Al-Jehad	IQ-G02	Basrah	IQ-D010	Basrah
IQ-P00958	Hay al-Khalig		47.7944	30.5222	205792	Hay Al-Khalig	IQ-G02	Basrah	IQ-D010	Basrah
IQ-P00959	Hay al-Khaliliya		47.8256	30.4948	205848	Hay Al-Khaliliya	IQ-G02	Basrah	IQ-D010	Basrah
IQ-P00960	Hay al-Markaz		47.8053	30.4606	205851	Hay Al-Markaz	IQ-G02	Basrah	IQ-D010	Basrah
IQ-P00961	Hay Almjs		47.8178	30.4992	205847	Hay Almjs	IQ-G02	Basrah	IQ-D010	Basrah
IQ-P00962	Hay al-Muhandsin		47.8072	30.4717	205804	Hay Al-Muhandsin	IQ-G02	Basrah	IQ-D010	Basrah
IQ-P00963	Hay al-Sumood		47.6544	30.7528	205500	Hay al-sumood	IQ-G02	Basrah	IQ-D010	Basrah
IQ-P00964	Hay al-Ta_Ameem		47.6603	30.75	205498	Hay al-ta_ameem	IQ-G02	Basrah	IQ-D010	Basrah
IQ-P00965	Hay al-Zohoor	البصرة / العشار/حي الزهور	47.8456	30.5131	205340	Hay Al-Zohoor	IQ-G02	Basrah	IQ-D010	Basrah
IQ-P00966	Hay Muslem Bin 'Aqil		47.7342	30.5741	205916	Hay Muslem Bin 'Aqil	IQ-G02	Basrah	IQ-D010	Basrah
IQ-P00967	Hay Tariq		47.7411	30.55	205801	Hay Tariq	IQ-G02	Basrah	IQ-D010	Basrah
IQ-P00968	Hayy al Beladiyat		47.8024	30.4738	205051	Hayy Al Beladiyat	IQ-G02	Basrah	IQ-D010	Basrah
IQ-P00969	Hayy al Muhandin		47.7905	30.4583	205015	Hayy Al Muhandin	IQ-G02	Basrah	IQ-D010	Basrah
IQ-P00970	Hindiah		47.7897	30.546	205412	Hindiah	IQ-G02	Basrah	IQ-D010	Basrah
IQ-P00971	Hiyya Rajala		47.7547	30.6012	205474	Hiyya Rajala	IQ-G02	Basrah	IQ-D010	Basrah
IQ-P00972	Hutteen		47.7706	30.5519	205423	Hutteen	IQ-G02	Basrah	IQ-D010	Basrah
IQ-P00973	Hyall Asdika		47.7754	30.5157	205346	Hyall Asdika	IQ-G02	Basrah	IQ-D010	Basrah
IQ-P00974	Hyall Shuala		47.7673	30.5107	205330	Hyall Shuala	IQ-G02	Basrah	IQ-D010	Basrah
IQ-P00975	Ibn Ghazwan	البصرة / منطقة ابن غزوان (العالية )	47.7991	30.5079	205964	Ibn Ghazwan	IQ-G02	Basrah	IQ-D010	Basrah
IQ-P00976	Imam Anas		47.63	30.46	200177	Imam Anas	IQ-G02	Basrah	IQ-D010	Basrah
IQ-P00977	Jubaylah		47.809	30.546	205413	Jubaylah	IQ-G02	Basrah	IQ-D010	Basrah
IQ-P00978	Karmat 'Ali		47.76	30.56	200184	Karmat `Ali	IQ-G02	Basrah	IQ-D010	Basrah
IQ-P00979	Kut al-Hejaj		47.8031	30.5053	205321	Kut al-hejaj	IQ-G02	Basrah	IQ-D010	Basrah
IQ-P00980	Kut al-Hejaj/2		47.8017	30.5036	205316	Kut al-hejaj/2	IQ-G02	Basrah	IQ-D010	Basrah
IQ-P00981	Kutal Hadar		47.8049	30.5129	205337	Kutal Hadar	IQ-G02	Basrah	IQ-D010	Basrah
IQ-P00982	Limshan		47.75	30.63	200201	Limshan	IQ-G02	Basrah	IQ-D010	Basrah
IQ-P00983	Ma_Mel al-Waraq		47.6725	30.7456	205494	Ma_mel al-waraq	IQ-G02	Basrah	IQ-D010	Basrah
IQ-P00984	Ma'awiya		47.73	30.7	200202	Ma`awiya	IQ-G02	Basrah	IQ-D010	Basrah
IQ-P00985	Mafati		47.67	30.77	200205	Mafati	IQ-G02	Basrah	IQ-D010	Basrah
IQ-P00986	Mahairij		47.7	30.75	200206	Mahairij	IQ-G02	Basrah	IQ-D010	Basrah
IQ-P00987	Maidiya		47.75	30.65	200207	Maidiya	IQ-G02	Basrah	IQ-D010	Basrah
IQ-P00988	Makina		47.8	30.5	200208	Makina	IQ-G02	Basrah	IQ-D010	Basrah
IQ-P00989	Manawi		47.85	30.5	200210	Manawi	IQ-G02	Basrah	IQ-D010	Basrah
IQ-P00990	Manawi Lajim Quarter	مناوي لجم	47.8431	30.5003	205838	Manawi Lajim Quarter	IQ-G02	Basrah	IQ-D010	Basrah
IQ-P00991	Manawi Pasha		47.8506	30.505	205319	Manawi pasha	IQ-G02	Basrah	IQ-D010	Basrah
IQ-P00992	Maqil Airfield		47.7727	30.5667	205443	Maqil Airfield	IQ-G02	Basrah	IQ-D010	Basrah
IQ-P00993	Markaz An-Nahiya/Ash-Shalha' al-Mohammadiya)		47.7694	30.5772	205460	Markaz an-nahiya/ash-shalha' al-mohammadiya)	IQ-G02	Basrah	IQ-D010	Basrah
IQ-P00994	Mejibra		47.8218	30.4935	205935	Mejibra	IQ-G02	Basrah	IQ-D010	Basrah
IQ-P00995	Mherija		47.6994	30.7508	205499	Mherija	IQ-G02	Basrah	IQ-D010	Basrah
IQ-P00996	Mo_Askar Monafiqen Khaliq		47.6269	30.7647	205507	Mo_askar monafiqen khaliq	IQ-G02	Basrah	IQ-D010	Basrah
IQ-P00997	Montaqat Jesir Sa_Ad		47.6994	30.7464	205495	Montaqat jesir sa_ad	IQ-G02	Basrah	IQ-D010	Basrah
IQ-P00998	Mosa Kadhim	البصرة /القبلة / موسى الكاظم	47.8012	30.4485	205947	Mosa Kadhim	IQ-G02	Basrah	IQ-D010	Basrah
IQ-P00999	Muforiyah		47.7893	30.5142	205342	Muforiyah	IQ-G02	Basrah	IQ-D010	Basrah
IQ-P01000	Mufotiyah		47.8168	30.5393	205389	Mufotiyah	IQ-G02	Basrah	IQ-D010	Basrah
IQ-P01001	Mustashfa		47.8107	30.4869	205267	Mustashfa	IQ-G02	Basrah	IQ-D010	Basrah
IQ-P01002	Nadhran		47.8131	30.5039	205317	Nadhran	IQ-G02	Basrah	IQ-D010	Basrah
IQ-P01003	Nahr 'Umar		47.65	30.75	200217	Nahr `Umar	IQ-G02	Basrah	IQ-D010	Basrah
IQ-P01004	Nahran Omar		47.625	30.7703	205508	Nahran omar	IQ-G02	Basrah	IQ-D010	Basrah
IQ-P01005	Najibiah		47.7686	30.5743	205458	Najibiah	IQ-G02	Basrah	IQ-D010	Basrah
IQ-P01006	Naval Base		47.8045	30.5518	205422	Naval Base	IQ-G02	Basrah	IQ-D010	Basrah
IQ-P01007	Nedhran + al-Simar		47.8225	30.5094	205795	Nedhran + Al-Simar	IQ-G02	Basrah	IQ-D010	Basrah
IQ-P01008	Port		47.7912	30.5609	205438	Port	IQ-G02	Basrah	IQ-D010	Basrah
IQ-P01009	Qadimah		47.8167	30.4977	205296	Qadimah	IQ-G02	Basrah	IQ-D010	Basrah
IQ-P01010	Qarmat Ali		47.739	30.5689	205445	Qarmat Ali	IQ-G02	Basrah	IQ-D010	Basrah
IQ-P01011	Rumaila		47.61	30.76	200227	Rumaila	IQ-G02	Basrah	IQ-D010	Basrah
IQ-P01012	Sa'Di		47.74	30.67	200229	Sa`di	IQ-G02	Basrah	IQ-D010	Basrah
IQ-P01013	Sabkhat al-Arab		47.8053	30.5081	205327	Sabkhat al-arab	IQ-G02	Basrah	IQ-D010	Basrah
IQ-P01014	Said Ash-Shuhda_		47.7336	30.7014	205487	Said ash-shuhda_	IQ-G02	Basrah	IQ-D010	Basrah
IQ-P01015	Sayyid Tahir		47.72	30.72	200236	Sayyid Tahir	IQ-G02	Basrah	IQ-D010	Basrah
IQ-P01016	Sekek		47.7795	30.5609	205439	Sekek	IQ-G02	Basrah	IQ-D010	Basrah
IQ-P01017	Senakh		47.7591	30.5859	205466	Senakh	IQ-G02	Basrah	IQ-D010	Basrah
IQ-P01018	Sharaq		47.7602	30.5353	205383	Sharaq	IQ-G02	Basrah	IQ-D010	Basrah
IQ-P01019	Shirka al Muforiyah		47.7856	30.5182	205350	Shirka Al Muforiyah	IQ-G02	Basrah	IQ-D010	Basrah
IQ-P01020	Shuqaq al-Faw	البصرة / شقق الفاو	47.7969	30.5075	205325	Shuqaq al-faw	IQ-G02	Basrah	IQ-D010	Basrah
IQ-P01021	Subkhat al Arab		47.8014	30.5062	205323	Subkhat Al Arab	IQ-G02	Basrah	IQ-D010	Basrah
IQ-P01022	Sulaimaniya		47.65	30.76	200243	Sulaimaniya	IQ-G02	Basrah	IQ-D010	Basrah
IQ-P01023	Taweel Village		47.7253	30.5832	205907	Taweel village	IQ-G02	Basrah	IQ-D010	Basrah
IQ-P01024	The Engine (Sboc)		47.8045	30.5321	205376	The Engine (SBOC)	IQ-G02	Basrah	IQ-D010	Basrah
IQ-P01025	Timinyah		47.8286	30.525	205360	Timinyah	IQ-G02	Basrah	IQ-D010	Basrah
IQ-P01026	Tuninah		47.796	30.5401	205392	Tuninah	IQ-G02	Basrah	IQ-D010	Basrah
IQ-P01027	Um al Baneen Street		47.7481	30.5854	205858	Um Al Baneen Street	IQ-G02	Basrah	IQ-D010	Basrah
IQ-P01028	Um al Nea'Jj	البصرة / منطقة ام النعاج	47.8383	30.4764	205948	Um Al Nea'jj	IQ-G02	Basrah	IQ-D010	Basrah
IQ-P01029	University		47.7462	30.5621	205440	University	IQ-G02	Basrah	IQ-D010	Basrah
IQ-P01030	Utba Bin Ghazwan		47.7958	30.5114	205334	Utba bin ghazwan	IQ-G02	Basrah	IQ-D010	Basrah
IQ-P01031	Uti		47.8133	30.5103	205329	Uti	IQ-G02	Basrah	IQ-D010	Basrah
IQ-P01032	Zaraji		47.67	30.76	200250	Zaraji	IQ-G02	Basrah	IQ-D010	Basrah
IQ-P23943	Al- Jamhoriyah	البصرة / الجمهورية	47.7947	30.5251	205966	Al- Jamhoriyah	IQ-G02	Basrah	IQ-D010	Basrah
IQ-P23944	Al Tuba wa al Nakhilah	البصرة / كرمة علي / الطوبة والنخيله	47.7387	30.5526	205969	Al Tuba Wa Al Nakhilah	IQ-G02	Basrah	IQ-D010	Basrah
IQ-P01033	Abo Dehla		48.5033	29.9564	204957	Abo dehla	IQ-G02	Basrah	IQ-D011	Fao
IQ-P01034	Abu 'Iqab		48.36	30.14	200290	Abu `Iqab	IQ-G02	Basrah	IQ-D011	Fao
IQ-P01035	Abu al-Zeet		48.4061	29.97	204966	Abu al-zeet	IQ-G02	Basrah	IQ-D011	Fao
IQ-P01036	Al Durah		48.36	30.14	200269	Al Durah	IQ-G02	Basrah	IQ-D011	Fao
IQ-P01037	Al Faddaghiya		48.3981	30.1906	205160	Al faddaghiya	IQ-G02	Basrah	IQ-D011	Fao
IQ-P01038	Al Faw		48.47	29.97	200119	Al Faw	IQ-G02	Basrah	IQ-D011	Fao
IQ-P01039	Al Kalby		48.4944	29.9633	204964	Al kalby	IQ-G02	Basrah	IQ-D011	Fao
IQ-P01040	Al Ma'amir		48.43	30.013	205929	Al Ma'amir	IQ-G02	Basrah	IQ-D011	Fao
IQ-P01041	Al Shamali		48.4678	29.9664	205817	Al Shamali	IQ-G02	Basrah	IQ-D011	Fao
IQ-P01042	Al-Hajiyah		48.3989	30.2	204989	Al-hajiyah	IQ-G02	Basrah	IQ-D011	Fao
IQ-P01043	Ali al-Mosawi		48.4256	30.0475	205086	Ali al-mosawi	IQ-G02	Basrah	IQ-D011	Fao
IQ-P01044	Al-Kabsul		48.4378	30.0142	204977	Al-kabsul	IQ-G02	Basrah	IQ-D011	Fao
IQ-P01045	Al-Khashni		48.3736	30.1089	205110	Al-khashni	IQ-G02	Basrah	IQ-D011	Fao
IQ-P01046	Al-Kindy		48.4214	30.0564	205090	Al-kindy	IQ-G02	Basrah	IQ-D011	Fao
IQ-P01047	Al-Kut		48.4994	29.9617	204962	Al-kut	IQ-G02	Basrah	IQ-D011	Fao
IQ-P01048	Al-Mentaqah al-Janobiyah		48.4831	29.9708	204969	Al-mentaqah al-janobiyah	IQ-G02	Basrah	IQ-D011	Fao
IQ-P01049	Al-Mentaqah al-Shemaliyah		48.4642	29.9817	204971	Al-mentaqah al-shemaliyah	IQ-G02	Basrah	IQ-D011	Fao
IQ-P01050	Al-Mentaqah al-Wistah		48.4706	29.9731	204970	Al-mentaqah al-wistah	IQ-G02	Basrah	IQ-D011	Fao
IQ-P01051	Al-Ra_As		48.3997	30.1708	205152	Al-ra_as	IQ-G02	Basrah	IQ-D011	Fao
IQ-P01052	Al-Saediyah		48.3828	30.2086	204993	Al-saediyah	IQ-G02	Basrah	IQ-D011	Fao
IQ-P01053	Al-Sharjy		48.3794	30.1117	205115	Al-sharjy	IQ-G02	Basrah	IQ-D011	Fao
IQ-P01054	Al-To_Q		48.3975	30.1931	205161	Al-to_q	IQ-G02	Basrah	IQ-D011	Fao
IQ-P01055	Ar Raseef		48.4342	30.0142	204976	Ar raseef	IQ-G02	Basrah	IQ-D011	Fao
IQ-P01056	Bait Khayyat		48.4178	30.0244	204982	Bait khayyat	IQ-G02	Basrah	IQ-D011	Fao
IQ-P01057	Bait Laftah		48.3961	30.1806	205155	Bait laftah	IQ-G02	Basrah	IQ-D011	Fao
IQ-P01058	Bu E_Qab		48.3758	30.1311	205137	Bu e_qab	IQ-G02	Basrah	IQ-D011	Fao
IQ-P01059	Dawood Salman		48.4958	29.9647	204965	Dawood salman	IQ-G02	Basrah	IQ-D011	Fao
IQ-P01060	Dwarjah		48.3958	30.1886	205158	Dwarjah	IQ-G02	Basrah	IQ-D011	Fao
IQ-P01061	Fao		48.46	29.96	200161	Fao	IQ-G02	Basrah	IQ-D011	Fao
IQ-P01062	Hai al-Hussain/1		48.5247	29.9497	204954	Hai al-hussain/1	IQ-G02	Basrah	IQ-D011	Fao
IQ-P01063	Hoz A_Shoor		48.3689	30.1206	205130	Hoz a_shoor	IQ-G02	Basrah	IQ-D011	Fao
IQ-P01064	Hoz Abas Ali		48.4014	30.0581	205094	Hoz abas ali	IQ-G02	Basrah	IQ-D011	Fao
IQ-P01065	Hoz Abas Yaqoob		48.4006	30.0625	205096	Hoz abas yaqoob	IQ-G02	Basrah	IQ-D011	Fao
IQ-P01066	Hoz Abdul Hussain Ali al-Bahrani		48.3733	30.1367	205140	Hoz abdul hussain ali al-bahrani	IQ-G02	Basrah	IQ-D011	Fao
IQ-P01067	Hoz Abdul Kareem Abdul Redha_		48.3786	30.1011	205108	Hoz abdul kareem abdul redha_	IQ-G02	Basrah	IQ-D011	Fao
IQ-P01068	Hoz Abdul Khudhur Ali		48.3706	30.1172	205126	Hoz abdul khudhur ali	IQ-G02	Basrah	IQ-D011	Fao
IQ-P01069	Hoz Abdul Nabi Naser		48.3744	30.1167	205124	Hoz abdul nabi naser	IQ-G02	Basrah	IQ-D011	Fao
IQ-P01070	Hoz Abdul Rasool al-Sharjy		48.3756	30.105	205109	Hoz abdul rasool al-sharjy	IQ-G02	Basrah	IQ-D011	Fao
IQ-P01071	Hoz Abdul Razaq al-Bahrani		48.3728	30.1439	205142	Hoz abdul razaq al-bahrani	IQ-G02	Basrah	IQ-D011	Fao
IQ-P01072	Hoz Abdur Rahman		48.4372	30.0089	204974	Hoz abdur rahman	IQ-G02	Basrah	IQ-D011	Fao
IQ-P01073	Hoz Abo 'eqab		48.5072	29.9506	204955	Hoz abo 'eqab	IQ-G02	Basrah	IQ-D011	Fao
IQ-P01074	Hoz Abo Halfa		48.4272	30.0272	204985	Hoz abo halfa	IQ-G02	Basrah	IQ-D011	Fao
IQ-P01075	Hoz Abo Huwayder		48.5008	29.9575	204959	Hoz abo huwayder	IQ-G02	Basrah	IQ-D011	Fao
IQ-P01076	Hoz Abu Armish		48.5525	29.9242	204942	Hoz abu armish	IQ-G02	Basrah	IQ-D011	Fao
IQ-P01077	Hoz Ad Duwaser		48.5192	29.9439	204952	Hoz ad duwaser	IQ-G02	Basrah	IQ-D011	Fao
IQ-P01078	Hoz al Ashar		48.3728	29.9561	204956	Hoz al ashar	IQ-G02	Basrah	IQ-D011	Fao
IQ-P01079	Hoz al Darrajiyh		48.4931	29.9606	204961	Hoz al darrajiyh	IQ-G02	Basrah	IQ-D011	Fao
IQ-P01080	Hoz al Kheshnam		48.3972	30.1842	205156	Hoz al kheshnam	IQ-G02	Basrah	IQ-D011	Fao
IQ-P01081	Hoz al Majidiyah		48.4922	29.9625	204963	Hoz al majidiyah	IQ-G02	Basrah	IQ-D011	Fao
IQ-P01082	Hoz al Qeshlah		48.5242	29.9422	204948	Hoz al qeshlah	IQ-G02	Basrah	IQ-D011	Fao
IQ-P01083	Hoz al-Alwiyah		48.3764	30.1297	205136	Hoz al-alwiyah	IQ-G02	Basrah	IQ-D011	Fao
IQ-P01084	Hoz al-Bishah		48.5367	29.9428	204950	Hoz al-bishah	IQ-G02	Basrah	IQ-D011	Fao
IQ-P01085	Hoz al-Fayadh		48.3961	30.0758	205103	Hoz al-fayadh	IQ-G02	Basrah	IQ-D011	Fao
IQ-P01086	Hoz al-Halawi		48.3711	30.2139	204997	Hoz al-halawi	IQ-G02	Basrah	IQ-D011	Fao
IQ-P01087	Hoz Ali Abas		48.3653	30.1264	205134	Hoz ali abas	IQ-G02	Basrah	IQ-D011	Fao
IQ-P01088	Hoz al-Jeeb		48.4242	30.0669	205100	Hoz al-jeeb	IQ-G02	Basrah	IQ-D011	Fao
IQ-P01089	Hoz al-Kalale_F		48.3697	30.1186	205127	Hoz al-kalale_f	IQ-G02	Basrah	IQ-D011	Fao
IQ-P01090	Hoz al-Khawari		48.4222	30.0453	205083	Hoz al-khawari	IQ-G02	Basrah	IQ-D011	Fao
IQ-P01091	Hoz al-Khawarij		48.3928	30.1767	205154	Hoz al-khawarij	IQ-G02	Basrah	IQ-D011	Fao
IQ-P01092	Hoz al-Nuwaflah		48.3794	30.2072	204992	Hoz al-nuwaflah	IQ-G02	Basrah	IQ-D011	Fao
IQ-P01093	Hoz al-Qebani		48.3697	30.1194	205128	Hoz al-qebani	IQ-G02	Basrah	IQ-D011	Fao
IQ-P01094	Hoz al-Shoyookh		48.3781	30.1136	205117	Hoz al-shoyookh	IQ-G02	Basrah	IQ-D011	Fao
IQ-P01095	Hoz al-Talbiya		48.3861	30.2011	204990	Hoz al-talbiya	IQ-G02	Basrah	IQ-D011	Fao
IQ-P01096	Hoz al-Zayady		48.4222	30.0422	205082	Hoz al-zayady	IQ-G02	Basrah	IQ-D011	Fao
IQ-P01097	Hoz As Sejafy		48.4261	30.0458	205085	Hoz as sejafy	IQ-G02	Basrah	IQ-D011	Fao
IQ-P01098	Hoz Ash Shannaniyah		48.5033	29.9564	204958	Hoz ash shannaniyah	IQ-G02	Basrah	IQ-D011	Fao
IQ-P01099	Hoz Askar		48.3933	30.1753	205153	Hoz askar	IQ-G02	Basrah	IQ-D011	Fao
IQ-P01100	Hoz 'Asmawy		48.5403	29.9356	204945	Hoz 'asmawy	IQ-G02	Basrah	IQ-D011	Fao
IQ-P01101	Hoz Bab al-Hawa		48.3831	30.2033	204991	Hoz bab al-hawa	IQ-G02	Basrah	IQ-D011	Fao
IQ-P01102	Hoz Baqer Sabhan		48.3789	30.1006	205107	Hoz baqer sabhan	IQ-G02	Basrah	IQ-D011	Fao
IQ-P01103	Hoz Basher		48.3769	30.115	205121	Hoz basher	IQ-G02	Basrah	IQ-D011	Fao
IQ-P01104	Hoz Faleh Homaidi		48.3789	30.1111	205112	Hoz faleh homaidi	IQ-G02	Basrah	IQ-D011	Fao
IQ-P01105	Hoz Ghareeb		48.4267	30.0236	204981	Hoz ghareeb	IQ-G02	Basrah	IQ-D011	Fao
IQ-P01106	Hoz Habash		48.5211	29.9467	204953	Hoz habash	IQ-G02	Basrah	IQ-D011	Fao
IQ-P01107	Hoz Hajj Mansur Abdullah		48.4386	30.0078	204973	Hoz hajj mansur abdullah	IQ-G02	Basrah	IQ-D011	Fao
IQ-P01108	Hoz Hajj O_Mran		48.4253	30.0397	205081	Hoz hajj o_mran	IQ-G02	Basrah	IQ-D011	Fao
IQ-P01109	Hoz Hasan Qasem		48.3769	30.1161	205123	Hoz hasan qasem	IQ-G02	Basrah	IQ-D011	Fao
IQ-P01110	Hoz Hasoon		48.385	30.1697	205151	Hoz hasoon	IQ-G02	Basrah	IQ-D011	Fao
IQ-P01111	Hoz Helal		48.4258	30.0333	205075	Hoz helal	IQ-G02	Basrah	IQ-D011	Fao
IQ-P01112	Hoz Hussain Ali		48.375	30.1167	205125	Hoz hussain ali	IQ-G02	Basrah	IQ-D011	Fao
IQ-P01113	Hoz I_Ssa Sharbaz		48.385	30.0919	205105	Hoz i_ssa sharbaz	IQ-G02	Basrah	IQ-D011	Fao
IQ-P01114	Hoz Ibin Jobran		48.4889	29.9706	204968	Hoz ibin jobran	IQ-G02	Basrah	IQ-D011	Fao
IQ-P01115	Hoz Ibin Kreen		48.3981	30.0711	205102	Hoz ibin kreen	IQ-G02	Basrah	IQ-D011	Fao
IQ-P01116	Hoz Ibn 'Ilaywi		48.5322	29.9378	204946	Hoz ibn 'ilaywi	IQ-G02	Basrah	IQ-D011	Fao
IQ-P01117	Hoz 'Issa Bin Abdel Az Ziz al Rashid		48.5464	29.9319	204943	Hoz 'issa bin abdel az ziz al rashid	IQ-G02	Basrah	IQ-D011	Fao
IQ-P01118	Hoz Ja_Far Hasan		48.3764	30.1244	205133	Hoz ja_far hasan	IQ-G02	Basrah	IQ-D011	Fao
IQ-P01119	Hoz Jar Allah		48.4383	30.0144	204978	Hoz jar allah	IQ-G02	Basrah	IQ-D011	Fao
IQ-P01120	Hoz Jasim Mohammed Falah		48.3756	30.1472	205143	Hoz jasim mohammed falah	IQ-G02	Basrah	IQ-D011	Fao
IQ-P01121	Hoz Jasim Mohammed Khalaf		48.3728	30.1394	205141	Hoz jasim mohammed khalaf	IQ-G02	Basrah	IQ-D011	Fao
IQ-P01122	Hoz Karem Mato_Q		48.3722	30.1144	205118	Hoz karem mato_q	IQ-G02	Basrah	IQ-D011	Fao
IQ-P01123	Hoz Khaled Mohameed Abas		48.375	30.1342	205139	Hoz khaled mohameed abas	IQ-G02	Basrah	IQ-D011	Fao
IQ-P01124	Hoz Khaleefah		48.3739	30.2119	204994	Hoz khaleefah	IQ-G02	Basrah	IQ-D011	Fao
IQ-P01125	Hoz Khaleel		48.3775	30.1144	205119	Hoz khaleel	IQ-G02	Basrah	IQ-D011	Fao
IQ-P01126	Hoz Khedhrawi		48.4269	30.0353	205077	Hoz khedhrawi	IQ-G02	Basrah	IQ-D011	Fao
IQ-P01127	Hoz Kotamah		48.4222	30.0564	205091	Hoz kotamah	IQ-G02	Basrah	IQ-D011	Fao
IQ-P01128	Hoz Lateef		48.4	30.0639	205097	Hoz lateef	IQ-G02	Basrah	IQ-D011	Fao
IQ-P01129	Hoz Makky		48.4339	30.0217	204980	Hoz makky	IQ-G02	Basrah	IQ-D011	Fao
IQ-P01130	Hoz Makwah		48.4392	30.0139	204975	Hoz makwah	IQ-G02	Basrah	IQ-D011	Fao
IQ-P01131	Hoz Mihentiny		48.535	29.9422	204949	Hoz mihentiny	IQ-G02	Basrah	IQ-D011	Fao
IQ-P01132	Hoz Moa_Wiya		48.3842	30.1683	205150	Hoz moa_wiya	IQ-G02	Basrah	IQ-D011	Fao
IQ-P01133	Hoz Mobarak		48.3994	30.0656	205099	Hoz mobarak	IQ-G02	Basrah	IQ-D011	Fao
IQ-P01134	Hoz Mohameed al-Saleh		48.4014	30.0553	205089	Hoz mohameed al-saleh	IQ-G02	Basrah	IQ-D011	Fao
IQ-P01135	Hoz Mohameed Mosieb		48.3725	30.1119	205116	Hoz mohameed mosieb	IQ-G02	Basrah	IQ-D011	Fao
IQ-P01136	Hoz Morshed		48.3764	30.1239	205132	Hoz morshed	IQ-G02	Basrah	IQ-D011	Fao
IQ-P01137	Hoz Mulla 'Ajeel		48.4283	30.0303	204988	Hoz mulla 'ajeel	IQ-G02	Basrah	IQ-D011	Fao
IQ-P01138	Hoz Nazer		48.3769	30.1575	205145	Hoz nazer	IQ-G02	Basrah	IQ-D011	Fao
IQ-P01139	Hoz O_Baid		48.4275	30.0322	205074	Hoz o_baid	IQ-G02	Basrah	IQ-D011	Fao
IQ-P01140	Hoz Sa'ad Meziyad		48.3442	30.005	204972	Hoz sa'ad meziyad	IQ-G02	Basrah	IQ-D011	Fao
IQ-P01141	Hoz Sabti		48.4253	30.0572	205092	Hoz sabti	IQ-G02	Basrah	IQ-D011	Fao
IQ-P01142	Hoz Sa'Don Mashkur		48.3822	30.1639	205148	Hoz sa'don mashkur	IQ-G02	Basrah	IQ-D011	Fao
IQ-P01143	Hoz Sayyed Ubaid		48.4008	30.0581	205093	Hoz sayyed ubaid	IQ-G02	Basrah	IQ-D011	Fao
IQ-P01144	Hoz Senise_L		48.5028	29.9583	204960	Hoz senise_l	IQ-G02	Basrah	IQ-D011	Fao
IQ-P01145	Hoz Shaheen		48.3783	30.1597	205146	Hoz shaheen	IQ-G02	Basrah	IQ-D011	Fao
IQ-P01146	Hoz Shlayshat		48.3989	30.1856	205157	Hoz shlayshat	IQ-G02	Basrah	IQ-D011	Fao
IQ-P01147	Hoz Smary		48.3733	30.1342	205138	Hoz smary	IQ-G02	Basrah	IQ-D011	Fao
IQ-P01148	Hoz Sultan Mahmood		48.3656	30.1278	205135	Hoz sultan mahmood	IQ-G02	Basrah	IQ-D011	Fao
IQ-P01149	Hoz Swadi		48.4217	30.0606	205095	Hoz swadi	IQ-G02	Basrah	IQ-D011	Fao
IQ-P01150	Hoz Tebaina		48.3811	30.1639	205147	Hoz tebaina	IQ-G02	Basrah	IQ-D011	Fao
IQ-P01151	Hoz Yaseen Salman		48.3892	30.0861	205104	Hoz yaseen salman	IQ-G02	Basrah	IQ-D011	Fao
IQ-P01152	Hoz Younis		48.3742	30.1517	205144	Hoz younis	IQ-G02	Basrah	IQ-D011	Fao
IQ-P01153	I_Ssa Abdul Aziz al-Rashid (Al-Shemali)		48.5478	29.9328	204944	I_ssa abdul aziz al-rashid (al-shemali)	IQ-G02	Basrah	IQ-D011	Fao
IQ-P01154	Ibn Sabaih		48.5336	29.9408	204947	Ibn sabaih	IQ-G02	Basrah	IQ-D011	Fao
IQ-P01155	Ibn Turki		48.4214	30.0536	205088	Ibn turki	IQ-G02	Basrah	IQ-D011	Fao
IQ-P01156	Ibn Waly		48.3842	30.1672	205149	Ibn waly	IQ-G02	Basrah	IQ-D011	Fao
IQ-P01157	Kut Abi Shoa_Ib		48.3986	30.0683	205101	Kut abi shoa_ib	IQ-G02	Basrah	IQ-D011	Fao
IQ-P01158	Kut al Bandar		48.35	30.23	200191	Kut al Bandar	IQ-G02	Basrah	IQ-D011	Fao
IQ-P01159	Kut An Najdi		48.37	30.13	200193	Kut an Najdi	IQ-G02	Basrah	IQ-D011	Fao
IQ-P01160	Kut Khalifah		48.38	30.19	200198	Kut Khalifah	IQ-G02	Basrah	IQ-D011	Fao
IQ-P01161	Kut Nughaymish		48.4	30.03	200199	Kut Nughaymish	IQ-G02	Basrah	IQ-D011	Fao
IQ-P01162	Labeeb		48.3786	30.2122	204995	Labeeb	IQ-G02	Basrah	IQ-D011	Fao
IQ-P01163	Mihieninah		48.4211	30.0528	205087	Mihieninah	IQ-G02	Basrah	IQ-D011	Fao
IQ-P01164	Mola_ I_Ssa		48.5306	29.9431	204951	Mola i_ssa	IQ-G02	Basrah	IQ-D011	Fao
IQ-P01165	Nahar Eraibed		48.3772	30.2133	204996	Nahar eraibed	IQ-G02	Basrah	IQ-D011	Fao
IQ-P01166	Naser al-Sharjy		48.3739	30.1206	205131	Naser al-sharjy	IQ-G02	Basrah	IQ-D011	Fao
IQ-P01167	Nokal		48.4883	29.9706	204967	Nokal	IQ-G02	Basrah	IQ-D011	Fao
IQ-P01168	Qishla		48.53	29.91	200222	Qishla	IQ-G02	Basrah	IQ-D011	Fao
IQ-P01169	Raddat Ahmed Abdul Latif		48.4217	30.0647	205098	Raddat ahmed abdul latif	IQ-G02	Basrah	IQ-D011	Fao
IQ-P01170	Shaikh Saleh		48.4267	30.0272	204984	Shaikh saleh	IQ-G02	Basrah	IQ-D011	Fao
IQ-P01171	Shalhat Mu'Awiyah		48.39	30.19	200291	Shalhat Mu`awiyah	IQ-G02	Basrah	IQ-D011	Fao
IQ-P01172	Abu 'Arran		47.41	31.08	200277	Abu `Arran	IQ-G02	Basrah	IQ-D012	Midaina
IQ-P01173	Abu al-Salabekh		47.2369	30.9758	205626	Abu al-salabekh	IQ-G02	Basrah	IQ-D012	Midaina
IQ-P01174	Abu al-Shalook		47.2728	30.9347	205573	Abu al-shalook	IQ-G02	Basrah	IQ-D012	Midaina
IQ-P01175	Abu Gharab		47.33	30.93	200275	Abu Gharab	IQ-G02	Basrah	IQ-D012	Midaina
IQ-P01176	Abu Ghraib		47.3394	30.9397	205590	Abu ghraib	IQ-G02	Basrah	IQ-D012	Midaina
IQ-P01177	Abu Katayb		47.2761	30.9125	205549	Abu katayb	IQ-G02	Basrah	IQ-D012	Midaina
IQ-P01178	Abu Sadah		47.2217	30.8922	205449	Abu sadah	IQ-G02	Basrah	IQ-D012	Midaina
IQ-P01179	Abu Sakhar		47.29	30.89	200272	Abu Sakhar	IQ-G02	Basrah	IQ-D012	Midaina
IQ-P01180	Abu Sawamin		47.15	30.95	204929	Abu Sawamin	IQ-G02	Basrah	IQ-D012	Midaina
IQ-P01181	Abu Shawlan		47.16	30.83	200271	Abu Shawlan	IQ-G02	Basrah	IQ-D012	Midaina
IQ-P01182	Ajjassam		47.38	30.96	200268	Ajjassam	IQ-G02	Basrah	IQ-D012	Midaina
IQ-P01183	Al 'Uwayli		47.21	31.17	200285	Al `Uwayli	IQ-G02	Basrah	IQ-D012	Midaina
IQ-P01184	Al 'Aiwah		47.42	31.07	200281	Al `Aiwah	IQ-G02	Basrah	IQ-D012	Midaina
IQ-P01185	Al Badriya		47.1692	30.9686	205619	Al badriya	IQ-G02	Basrah	IQ-D012	Midaina
IQ-P01186	Al Hamadawi		47.4278	30.9928	205653	Al hamadawi	IQ-G02	Basrah	IQ-D012	Midaina
IQ-P01187	Al Huwair		47.31	30.98	200128	Al Huwair	IQ-G02	Basrah	IQ-D012	Midaina
IQ-P01188	Al Imam al Sadiq		47.7336	30.7014	205867	Al Imam Al Sadiq	IQ-G02	Basrah	IQ-D012	Midaina
IQ-P01189	Al Khas Khumaisa al Kabeera		47.2817	30.9589	205608	Al khas khumaisa al kabeera	IQ-G02	Basrah	IQ-D012	Midaina
IQ-P01190	Al Khenziry		47.2131	30.9694	205621	Al khenziry	IQ-G02	Basrah	IQ-D012	Midaina
IQ-P01191	Al Khoyut		47.3011	30.985	205644	Al khoyut	IQ-G02	Basrah	IQ-D012	Midaina
IQ-P01192	Al Kuray		47.34	31.16	200284	Al Kuray	IQ-G02	Basrah	IQ-D012	Midaina
IQ-P01193	Al M'Aardha		47.48	30.9372	205582	Al m'aardha	IQ-G02	Basrah	IQ-D012	Midaina
IQ-P01194	Al Madiana		47.27	30.95	200256	Al Madiana	IQ-G02	Basrah	IQ-D012	Midaina
IQ-P01195	Al Mazra'ah		47.4083	30.9864	205646	Al mazra'ah	IQ-G02	Basrah	IQ-D012	Midaina
IQ-P01196	Al Mi'Dan		47.33	31.06	200282	Al Mi`dan	IQ-G02	Basrah	IQ-D012	Midaina
IQ-P01197	Al Qubaiba		47.38	31.14	200252	Al Qubaiba	IQ-G02	Basrah	IQ-D012	Midaina
IQ-P01198	Al-_Abarah		47.2586	30.9392	205587	Al-_abarah	IQ-G02	Basrah	IQ-D012	Midaina
IQ-P01199	Al-_Alwan		47.2825	30.9297	205564	Al-_alwan	IQ-G02	Basrah	IQ-D012	Midaina
IQ-P01200	Al-A_Ujan		47.3275	30.9883	205650	Al-a_ujan	IQ-G02	Basrah	IQ-D012	Midaina
IQ-P01201	Al-A_Wijah		47.3253	30.9781	205637	Al-a_wijah	IQ-G02	Basrah	IQ-D012	Midaina
IQ-P01202	Al-Abas		47.2722	30.9306	205566	Al-abas	IQ-G02	Basrah	IQ-D012	Midaina
IQ-P01203	Al-Aejaira_A wa al-Mabar		47.2225	30.7844	205512	Al-aejaira_a wa al-mabar	IQ-G02	Basrah	IQ-D012	Midaina
IQ-P01204	Al-Ali		47.2658	30.9269	205558	Al-ali	IQ-G02	Basrah	IQ-D012	Midaina
IQ-P01205	Al-Badran		47.2633	30.9336	205571	Al-badran	IQ-G02	Basrah	IQ-D012	Midaina
IQ-P01206	Albu Ghezla_N		47.2547	30.9278	205560	Albu ghezla_n	IQ-G02	Basrah	IQ-D012	Midaina
IQ-P01207	Albu Helwah		47.2597	30.9244	205553	Albu helwah	IQ-G02	Basrah	IQ-D012	Midaina
IQ-P01208	Albu-Shawi		47.2689	30.9511	205603	Albu-shawi	IQ-G02	Basrah	IQ-D012	Midaina
IQ-P01209	Al-Danak		47.2139	30.9353	205574	Al-danak	IQ-G02	Basrah	IQ-D012	Midaina
IQ-P01210	Al-Darwisah		47.3403	30.9881	205648	Al-darwisah	IQ-G02	Basrah	IQ-D012	Midaina
IQ-P01211	Al-Faraj		47.2844	30.9378	205584	Al-faraj	IQ-G02	Basrah	IQ-D012	Midaina
IQ-P01212	Al-Fatihiyah		47.2747	30.9636	205612	Al-fatihiyah	IQ-G02	Basrah	IQ-D012	Midaina
IQ-P01213	Al-Hadadiyah		47.2736	30.9308	205567	Al-hadadiyah	IQ-G02	Basrah	IQ-D012	Midaina
IQ-P01214	Al-Haddama_		47.4306	31.2564	205701	Al-haddama_	IQ-G02	Basrah	IQ-D012	Midaina
IQ-P01215	Al-Hajj Hamdi		47.2583	30.9269	205557	Al-hajj hamdi	IQ-G02	Basrah	IQ-D012	Midaina
IQ-P01216	Al-Hajj Naser		47.4497	30.9903	205651	Al-hajj naser	IQ-G02	Basrah	IQ-D012	Midaina
IQ-P01217	Al-Hajj Sa_Ad		47.2558	30.9303	205565	Al-hajj sa_ad	IQ-G02	Basrah	IQ-D012	Midaina
IQ-P01218	Al-Hamadawi		47.43	30.9961	205661	Al-hamadawi	IQ-G02	Basrah	IQ-D012	Midaina
IQ-P01219	Al-Hamdawi		47.4264	30.9936	205656	Al-hamdawi	IQ-G02	Basrah	IQ-D012	Midaina
IQ-P01220	Al-Hara_		47.4286	31.2375	205699	Al-hara_	IQ-G02	Basrah	IQ-D012	Midaina
IQ-P01221	Al-Hay al-Askary		47.4508	30.9769	205636	Al-hay al-askary	IQ-G02	Basrah	IQ-D012	Midaina
IQ-P01222	Al-Hayader		47.2217	30.9128	205550	Al-hayader	IQ-G02	Basrah	IQ-D012	Midaina
IQ-P01223	Al-Hedah al-Janobiyah		47.3367	30.9486	205597	Al-hedah al-janobiyah	IQ-G02	Basrah	IQ-D012	Midaina
IQ-P01224	Al-Hedah al-Shemaliyah		47.3286	30.9553	205605	Al-hedah al-shemaliyah	IQ-G02	Basrah	IQ-D012	Midaina
IQ-P01225	Al-Herid		47.3108	30.9722	205625	Al-herid	IQ-G02	Basrah	IQ-D012	Midaina
IQ-P01226	Al-Hosh al-Janoby		47.3658	30.9681	205617	Al-hosh al-janoby	IQ-G02	Basrah	IQ-D012	Midaina
IQ-P01227	Al-Hosh al-Shemaly		47.3519	30.9675	205616	Al-hosh al-shemaly	IQ-G02	Basrah	IQ-D012	Midaina
IQ-P01228	Al-Houssain		47.2786	30.9489	205598	Al-houssain	IQ-G02	Basrah	IQ-D012	Midaina
IQ-P01229	Al-Hwair al-Kabeer		47.3178	30.9769	205634	Al-hwair al-kabeer	IQ-G02	Basrah	IQ-D012	Midaina
IQ-P01230	Al-Iwaily		47.3042	31.0022	205666	Al-iwaily	IQ-G02	Basrah	IQ-D012	Midaina
IQ-P01231	Al-Jala_A		47.4503	30.9842	205642	Al-jala_a	IQ-G02	Basrah	IQ-D012	Midaina
IQ-P01232	Al-Jalal wa al-Sodat		47.2358	30.9344	205572	Al-jalal wa al-sodat	IQ-G02	Basrah	IQ-D012	Midaina
IQ-P01233	Al-Jananiyah		47.2356	30.9411	205592	Al-jananiyah	IQ-G02	Basrah	IQ-D012	Midaina
IQ-P01234	Al-Janzy		47.2728	30.9172	205551	Al-janzy	IQ-G02	Basrah	IQ-D012	Midaina
IQ-P01235	Al-Jareeh		47.2758	30.9333	205570	Al-jareeh	IQ-G02	Basrah	IQ-D012	Midaina
IQ-P01236	Al-Jari		47.3183	30.9281	205561	Al-jari	IQ-G02	Basrah	IQ-D012	Midaina
IQ-P01237	Al-Jasem		47.38	30.9714	205623	Al-jasem	IQ-G02	Basrah	IQ-D012	Midaina
IQ-P01238	Al-Jazrah		47.2664	30.9564	205606	Al-jazrah	IQ-G02	Basrah	IQ-D012	Midaina
IQ-P01239	Al-Jazrah wa al-Mastabah		47.2139	30.9353	205575	Al-jazrah wa al-mastabah	IQ-G02	Basrah	IQ-D012	Midaina
IQ-P01240	Al-Jeebot		47.2536	30.9283	205562	Al-jeebot	IQ-G02	Basrah	IQ-D012	Midaina
IQ-P01241	Al-Kareem		47.4475	30.9928	205654	Al-kareem	IQ-G02	Basrah	IQ-D012	Midaina
IQ-P01242	Al-Kaswan		47.2786	30.9489	205599	Al-kaswan	IQ-G02	Basrah	IQ-D012	Midaina
IQ-P01243	Al-Khalefah		47.2814	30.9331	205569	Al-khalefah	IQ-G02	Basrah	IQ-D012	Midaina
IQ-P01244	Al-Khas al-Gharbiyah		47.2978	30.9672	205615	Al-khas al-gharbiyah	IQ-G02	Basrah	IQ-D012	Midaina
IQ-P01245	Al-Khas al-Hamad		47.3008	30.9483	205595	Al-khas al-hamad	IQ-G02	Basrah	IQ-D012	Midaina
IQ-P01246	Al-Khas al-Hemd		47.3069	30.9431	205593	Al-khas al-hemd	IQ-G02	Basrah	IQ-D012	Midaina
IQ-P01247	Al-Khas al-Nazlah		47.2953	30.9664	205613	Al-khas al-nazlah	IQ-G02	Basrah	IQ-D012	Midaina
IQ-P01248	Al-Khas al-Sharqiyah		47.3056	30.9703	205622	Al-khas al-sharqiyah	IQ-G02	Basrah	IQ-D012	Midaina
IQ-P01249	Al-Kubaiba		47.3956	31.1486	205689	Al-kubaiba	IQ-G02	Basrah	IQ-D012	Midaina
IQ-P01250	Al-Mahmiyah		47.2369	30.9758	205627	Al-mahmiyah	IQ-G02	Basrah	IQ-D012	Midaina
IQ-P01251	Al-Mazlak		47.2369	30.9758	205628	Al-mazlak	IQ-G02	Basrah	IQ-D012	Midaina
IQ-P01252	Al-Meer Authma_N		47.2586	30.9392	205585	Al-meer authma_n	IQ-G02	Basrah	IQ-D012	Midaina
IQ-P01253	Al-Mentaqa_ al-Senae_Ya		47.4647	30.9517	205604	Al-mentaqa_ al-senae_ya	IQ-G02	Basrah	IQ-D012	Midaina
IQ-P01254	Al-Mohayat		47.3858	30.9944	205659	Al-mohayat	IQ-G02	Basrah	IQ-D012	Midaina
IQ-P01255	Al-Mua_Rdha_(Al-Ghumayij)		47.48	30.9372	205583	Al-mua_rdha_(al-ghumayij)	IQ-G02	Basrah	IQ-D012	Midaina
IQ-P01256	Al-Nae_Em		47.4208	30.9908	205652	Al-nae_em	IQ-G02	Basrah	IQ-D012	Midaina
IQ-P01257	Al-Nosairy		47.2467	30.9394	205589	Al-nosairy	IQ-G02	Basrah	IQ-D012	Midaina
IQ-P01258	Al-Radhah		47.2369	30.9758	205629	Al-radhah	IQ-G02	Basrah	IQ-D012	Midaina
IQ-P01259	Al-Rahmaniyah		47.2969	30.9247	205554	Al-rahmaniyah	IQ-G02	Basrah	IQ-D012	Midaina
IQ-P01260	Al-Rumailah		47.3633	30.9939	205657	Al-rumailah	IQ-G02	Basrah	IQ-D012	Midaina
IQ-P01261	Al-Sabeh		47.4228	30.9997	205662	Al-sabeh	IQ-G02	Basrah	IQ-D012	Midaina
IQ-P01262	Al-Sadedah		47.2139	30.9353	205576	Al-sadedah	IQ-G02	Basrah	IQ-D012	Midaina
IQ-P01263	Al-Saeed		47.2786	30.9489	205600	Al-saeed	IQ-G02	Basrah	IQ-D012	Midaina
IQ-P01264	Al-Sahanah		47.2139	30.9353	205577	Al-sahanah	IQ-G02	Basrah	IQ-D012	Midaina
IQ-P01265	Al-Salem		47.2811	30.9294	205563	Al-salem	IQ-G02	Basrah	IQ-D012	Midaina
IQ-P01266	Al-Samayid		47.2956	30.9883	205649	Al-samayid	IQ-G02	Basrah	IQ-D012	Midaina
IQ-P01267	Al-Sawa_D wa al-Homood		47.2831	30.9408	205591	Al-sawa_d wa al-homood	IQ-G02	Basrah	IQ-D012	Midaina
IQ-P01268	Al-Sebayah		47.2664	31.0011	205663	Al-sebayah	IQ-G02	Basrah	IQ-D012	Midaina
IQ-P01269	Al-Shaheen		47.4517	30.9875	205647	Al-shaheen	IQ-G02	Basrah	IQ-D012	Midaina
IQ-P01270	Al-Shannaniyah(Al-Bazoon)		47.4847	30.9175	205552	Al-shannaniyah(al-bazoon)	IQ-G02	Basrah	IQ-D012	Midaina
IQ-P01271	Al-Shate_E		47.4278	31.1703	205691	Al-shate_e	IQ-G02	Basrah	IQ-D012	Midaina
IQ-P01272	Al-Sheeb		47.2139	30.9353	205578	Al-sheeb	IQ-G02	Basrah	IQ-D012	Midaina
IQ-P01273	Al-Soda_N		47.2419	30.9356	205581	Al-soda_n	IQ-G02	Basrah	IQ-D012	Midaina
IQ-P01274	Al-Sooq		47.2742	30.9508	205601	Al-sooq	IQ-G02	Basrah	IQ-D012	Midaina
IQ-P01275	Al-Sowailih		47.4428	30.9933	205655	Al-sowailih	IQ-G02	Basrah	IQ-D012	Midaina
IQ-P01276	Al-Tamar		47.2797	30.9275	205559	Al-tamar	IQ-G02	Basrah	IQ-D012	Midaina
IQ-P01277	Al-Tarabah		47.2733	31.0019	205665	Al-tarabah	IQ-G02	Basrah	IQ-D012	Midaina
IQ-P01278	Al-Waheed		47.2717	30.9317	205568	Al-waheed	IQ-G02	Basrah	IQ-D012	Midaina
IQ-P01279	Al-Waki		47.2714	30.9253	205555	Al-waki	IQ-G02	Basrah	IQ-D012	Midaina
IQ-P01280	Al-Ya_Aqoob		47.2797	30.9486	205596	Al-ya_aqoob	IQ-G02	Basrah	IQ-D012	Midaina
IQ-P01281	Al-Zewaitiyah		47.2586	30.9392	205586	Al-zewaitiyah	IQ-G02	Basrah	IQ-D012	Midaina
IQ-P01282	Aradha		47.31	30.91	200130	Aradha	IQ-G02	Basrah	IQ-D012	Midaina
IQ-P01283	As Saora		47.2306	30.9689	205620	As saora	IQ-G02	Basrah	IQ-D012	Midaina
IQ-P01284	As Sarifah		47.41	31.2	200137	As Sarifah	IQ-G02	Basrah	IQ-D012	Midaina
IQ-P01285	As Sebatiyah		47.2167	30.9683	205618	As sebatiyah	IQ-G02	Basrah	IQ-D012	Midaina
IQ-P01286	Ash Shabaziyah		47.46	30.94	200134	Ash Shabaziyah	IQ-G02	Basrah	IQ-D012	Midaina
IQ-P01287	Ash Shanin		47.44	30.98	200135	Ash Shanin	IQ-G02	Basrah	IQ-D012	Midaina
IQ-P01288	Aslan		47.3	31.03	200136	Aslan	IQ-G02	Basrah	IQ-D012	Midaina
IQ-P01289	Badran	البصرة /المدينة /البدران	47.2591	30.9347	200145	Badran	IQ-G02	Basrah	IQ-D012	Midaina
IQ-P01290	Badriya		47.16	30.96	204667	Badriya	IQ-G02	Basrah	IQ-D012	Midaina
IQ-P01291	Bahela		47.2961	30.8947	205450	Bahela	IQ-G02	Basrah	IQ-D012	Midaina
IQ-P01292	Bareya 1		47.2711	30.9456	205845	Bareya 1	IQ-G02	Basrah	IQ-D012	Midaina
IQ-P01293	Barriz		47.38	31.06	200149	Barriz	IQ-G02	Basrah	IQ-D012	Midaina
IQ-P01294	Chanahiyan		47.2	30.93	200154	Chanahiyan	IQ-G02	Basrah	IQ-D012	Midaina
IQ-P01295	E_Melhah		47.2369	30.9758	205630	E_melhah	IQ-G02	Basrah	IQ-D012	Midaina
IQ-P01296	Hash Ibn Mansur		47.3	30.95	200174	Hash Ibn Mansur	IQ-G02	Basrah	IQ-D012	Midaina
IQ-P01297	Hay al-Bareya-2		47.2711	30.9456	205842	Hay Al-Bareya-2	IQ-G02	Basrah	IQ-D012	Midaina
IQ-P01298	Hay al-Shohada_		47.2586	30.9392	205588	Hay al-shohada_	IQ-G02	Basrah	IQ-D012	Midaina
IQ-P01299	Hay Qate’A		47.2711	30.9456	205843	Hay Qate’a	IQ-G02	Basrah	IQ-D012	Midaina
IQ-P01300	Huwaisa		47.48	30.913	200176	Huwaisa	IQ-G02	Basrah	IQ-D012	Midaina
IQ-P01301	Hwair al-Sadah		47.3225	30.9769	205635	Hwair al-sadah	IQ-G02	Basrah	IQ-D012	Midaina
IQ-P01302	Hwair al-Sagheer		47.3103	30.9719	205624	Hwair al-sagheer	IQ-G02	Basrah	IQ-D012	Midaina
IQ-P01303	Hwair E_Qab		47.3244	30.9825	205640	Hwair e_qab	IQ-G02	Basrah	IQ-D012	Midaina
IQ-P01304	Jalal		47.25	30.94	200179	Jalal	IQ-G02	Basrah	IQ-D012	Midaina
IQ-P01305	Jiliyah		47.45	30.97	200183	Jiliyah	IQ-G02	Basrah	IQ-D012	Midaina
IQ-P01306	Khas al Khumaisa As Sagheer		47.2972	30.9481	205594	Khas al khumaisa as sagheer	IQ-G02	Basrah	IQ-D012	Midaina
IQ-P01307	Khumaisa		47.27	30.93	200189	Khumaisa	IQ-G02	Basrah	IQ-D012	Midaina
IQ-P01308	Ma'Bar		47.23	30.93	200203	Ma`bar	IQ-G02	Basrah	IQ-D012	Midaina
IQ-P01309	Mahalat al-Sabeeh		47.4069	30.9781	205638	Mahalat al-sabeeh	IQ-G02	Basrah	IQ-D012	Midaina
IQ-P01310	Mahalt al-Hussainat		47.4047	30.9847	205643	Mahalt al-hussainat	IQ-G02	Basrah	IQ-D012	Midaina
IQ-P01311	Mauzah		47.42	31.05	200212	Mauzah	IQ-G02	Basrah	IQ-D012	Midaina
IQ-P01312	Meer Ahmed		47.2742	30.9508	205602	Meer ahmed	IQ-G02	Basrah	IQ-D012	Midaina
IQ-P01313	Mirea_An		47.2181	30.905	205453	Mirea_an	IQ-G02	Basrah	IQ-D012	Midaina
IQ-P01314	Murid Agha		47.33	30.96	200215	Murid Agha	IQ-G02	Basrah	IQ-D012	Midaina
IQ-P01315	Na'Im		47.4	30.96	200218	Na`im	IQ-G02	Basrah	IQ-D012	Midaina
IQ-P01316	Nahar al-Basha		47.4114	31.0061	205667	Nahar al-basha	IQ-G02	Basrah	IQ-D012	Midaina
IQ-P01317	Nahar Saleh		47.3422	30.9622	205610	Nahar saleh	IQ-G02	Basrah	IQ-D012	Midaina
IQ-P01318	Qal'Ah		47.2	30.95	200219	Qal`ah	IQ-G02	Basrah	IQ-D012	Midaina
IQ-P01319	Ramla		47.3	31.04	200223	Ramla	IQ-G02	Basrah	IQ-D012	Midaina
IQ-P01320	Saba'a		47.15	30.96	204803	Saba`a	IQ-G02	Basrah	IQ-D012	Midaina
IQ-P01321	Saib		47.19	30.93	200231	Saib	IQ-G02	Basrah	IQ-D012	Midaina
IQ-P01322	Sakhrija		47.4303	31.1794	205692	Sakhrija	IQ-G02	Basrah	IQ-D012	Midaina
IQ-P01323	Salih		47.18	30.93	200232	Salih	IQ-G02	Basrah	IQ-D012	Midaina
IQ-P01324	Salman Bin Dawood		47.3714	30.9944	205658	Salman bin dawood	IQ-G02	Basrah	IQ-D012	Midaina
IQ-P01325	Shalah		47.45	30.96	200238	Shalah	IQ-G02	Basrah	IQ-D012	Midaina
IQ-P01326	Shalhat al-Hajaj		47.3472	30.9858	205645	Shalhat al-hajaj	IQ-G02	Basrah	IQ-D012	Midaina
IQ-P01327	Shalhat al-Hajaj(Kobashi)		47.3567	30.9817	205639	Shalhat al-hajaj(kobashi)	IQ-G02	Basrah	IQ-D012	Midaina
IQ-P01328	Shalhat al-Hasan		47.4619	30.9564	205607	Shalhat al-hasan	IQ-G02	Basrah	IQ-D012	Midaina
IQ-P01329	Shalhat al-Mohi		47.4569	30.9669	205614	Shalhat al-mohi	IQ-G02	Basrah	IQ-D012	Midaina
IQ-P01330	Shalhat Iqab		47.3922	30.9958	205660	Shalhat iqab	IQ-G02	Basrah	IQ-D012	Midaina
IQ-P01331	Shuwayj		47.26	31	200283	Shuwayj	IQ-G02	Basrah	IQ-D012	Midaina
IQ-P01332	Slaen al-Jazrah		47.2139	30.9353	205579	Slaen al-jazrah	IQ-G02	Basrah	IQ-D012	Midaina
IQ-P01333	Slaen al-Salehiyah		47.2139	30.9353	205580	Slaen al-salehiyah	IQ-G02	Basrah	IQ-D012	Midaina
IQ-P01334	Talha		47.39	30.97	200127	Talha	IQ-G02	Basrah	IQ-D012	Midaina
IQ-P01335	Tarat al-Sharash		47.4489	30.9831	205641	Tarat al-sharash	IQ-G02	Basrah	IQ-D012	Midaina
IQ-P01336	Tawal		47.35	30.98	200287	Tawal	IQ-G02	Basrah	IQ-D012	Midaina
IQ-P01337	Towilah		47.2369	30.9758	205631	Towilah	IQ-G02	Basrah	IQ-D012	Midaina
IQ-P01338	Turaba		47.28	31	200245	Turaba	IQ-G02	Basrah	IQ-D012	Midaina
IQ-P01339	Umm al-Sebah		47.2369	30.9758	205632	Umm al-sebah	IQ-G02	Basrah	IQ-D012	Midaina
IQ-P01340	Umm al-Showayik		47.2628	31.0014	205664	Umm al-showayik	IQ-G02	Basrah	IQ-D012	Midaina
IQ-P01341	Umm Ash Shuwayj		47.26	30.98	200247	Umm ash Shuwayj	IQ-G02	Basrah	IQ-D012	Midaina
IQ-P01342	Urmelah		47.2369	30.9758	205633	Urmelah	IQ-G02	Basrah	IQ-D012	Midaina
IQ-P01343	Abu al-Joola_N		47.5169	30.9619	205609	Abu al-joola_n	IQ-G02	Basrah	IQ-D013	Qurna
IQ-P01344	Abu Aran		47.4253	31.1014	205684	Abu aran	IQ-G02	Basrah	IQ-D013	Qurna
IQ-P01345	Abu Bsair		47.5656	30.8119	205520	Abu bsair	IQ-G02	Basrah	IQ-D013	Qurna
IQ-P01346	Abu Bsairy		47.5464	30.8806	205542	Abu bsairy	IQ-G02	Basrah	IQ-D013	Qurna
IQ-P01347	Abu Dafla		47.5822	30.8292	205526	Abu dafla	IQ-G02	Basrah	IQ-D013	Qurna
IQ-P01348	Abu Diflah		47.57	30.82	200276	Abu Diflah	IQ-G02	Basrah	IQ-D013	Qurna
IQ-P01349	Abu Gharab		47.6253	30.7869	205514	Abu gharab	IQ-G02	Basrah	IQ-D013	Qurna
IQ-P01350	Abu Mesa_Ed		47.4419	31.0994	205683	Abu mesa_ed	IQ-G02	Basrah	IQ-D013	Qurna
IQ-P01351	Abu Shulook		47.5228	30.8561	205533	Abu shulook	IQ-G02	Basrah	IQ-D013	Qurna
IQ-P01352	Abu Wawi		47.5133	30.8647	205537	Abu wawi	IQ-G02	Basrah	IQ-D013	Qurna
IQ-P01353	Ad-Dowh		47.4842	30.9628	205611	Ad-dowh	IQ-G02	Basrah	IQ-D013	Qurna
IQ-P01354	Adh-Dhawa'In		47.5211	30.8989	205452	Adh-dhawa'in	IQ-G02	Basrah	IQ-D013	Qurna
IQ-P01355	Al Sooq		47.4347	31.0139	205811	Al sooq	IQ-G02	Basrah	IQ-D013	Qurna
IQ-P01356	Al 'Alwa		47.5772	30.8269	205525	Al 'alwa	IQ-G02	Basrah	IQ-D013	Qurna
IQ-P01357	Al Halla		47.43	31.08	200263	Al Halla	IQ-G02	Basrah	IQ-D013	Qurna
IQ-P01358	Al Hawafidh		47.5711	30.8364	205529	Al hawafidh	IQ-G02	Basrah	IQ-D013	Qurna
IQ-P01359	Al Huraiba		47.45	31.14	200261	Al Huraiba	IQ-G02	Basrah	IQ-D013	Qurna
IQ-P01360	Al Jal'A		47.4336	31.0281	205896	Al Jal'a	IQ-G02	Basrah	IQ-D013	Qurna
IQ-P01361	Al Jawabir		47.44	31.16	200286	Al Jawabir	IQ-G02	Basrah	IQ-D013	Qurna
IQ-P01362	Al Muzaira		47.45	31.02	200253	Al Muzaira	IQ-G02	Basrah	IQ-D013	Qurna
IQ-P01363	Al Najeriya Village		47.43	31.22	205936	Al Najeriya village	IQ-G02	Basrah	IQ-D013	Qurna
IQ-P01364	Al Qurnah		47.43	31.01	200129	Al Qurnah	IQ-G02	Basrah	IQ-D013	Qurna
IQ-P01365	Al Taqah Area		47.4108	31.0514	205919	Al Taqah area	IQ-G02	Basrah	IQ-D013	Qurna
IQ-P01366	Al Thagar	القرنة / الثغر	47.4332	31.1462	205961	Al Thagar	IQ-G02	Basrah	IQ-D013	Qurna
IQ-P01367	Al Zwain Village		47.57	30.79	205891	Al Zwain village	IQ-G02	Basrah	IQ-D013	Qurna
IQ-P01368	Al-Alwa		47.4294	31.0731	205680	Al-alwa	IQ-G02	Basrah	IQ-D013	Qurna
IQ-P01369	Al-Athba_& Kahena (Bait Shawi)		47.4575	30.8953	205451	Al-athba_& kahena (bait shawi)	IQ-G02	Basrah	IQ-D013	Qurna
IQ-P01370	Al-Awad		47.5075	30.9075	205545	Al-awad	IQ-G02	Basrah	IQ-D013	Qurna
IQ-P01371	Al-Biejia		47.5725	30.8217	205523	Al-biejia	IQ-G02	Basrah	IQ-D013	Qurna
IQ-P01372	Albu Shuaikh		47.53	30.86	200265	Albu Shuaikh	IQ-G02	Basrah	IQ-D013	Qurna
IQ-P01373	Al-Hala_(Salij Rezn)		47.44	31.0831	205681	Al-hala_(salij rezn)	IQ-G02	Basrah	IQ-D013	Qurna
IQ-P01374	Al-Halejiya		47.4461	31.0583	205679	Al-halejiya	IQ-G02	Basrah	IQ-D013	Qurna
IQ-P01375	Al-Hawafidh		47.5442	30.8442	205531	Al-hawafidh	IQ-G02	Basrah	IQ-D013	Qurna
IQ-P01376	Al-Hawafidh al-Ola		47.5669	30.8392	205530	Al-hawafidh al-ola	IQ-G02	Basrah	IQ-D013	Qurna
IQ-P01377	Al-Hawafidh Ath-Thania		47.5772	30.8269	205524	Al-hawafidh ath-thania	IQ-G02	Basrah	IQ-D013	Qurna
IQ-P01378	Al-Heda		47.2632	31.3371	205682	Al-heda	IQ-G02	Basrah	IQ-D013	Qurna
IQ-P01379	Al-Jowaber		47.4514	31.1547	205690	Al-jowaber	IQ-G02	Basrah	IQ-D013	Qurna
IQ-P01380	Al-Koor		47.5328	30.8586	205535	Al-koor	IQ-G02	Basrah	IQ-D013	Qurna
IQ-P01381	Al-Markaz (Hareba)		47.4311	31.1464	205688	Al-markaz (hareba_)	IQ-G02	Basrah	IQ-D013	Qurna
IQ-P01382	Al-Mehamda		47.5406	30.8486	205532	Al-mehamda	IQ-G02	Basrah	IQ-D013	Qurna
IQ-P01383	Al-Mezearah	القرنة/المزيرعة	47.52	30.89	205674	Al-mezearah	IQ-G02	Basrah	IQ-D013	Qurna
IQ-P01384	Al-Nehairat		47.4336	31.0281	205676	Al-nehairat	IQ-G02	Basrah	IQ-D013	Qurna
IQ-P01385	Al-Nesaer		47.425	31.0111	205671	Al-nesaer	IQ-G02	Basrah	IQ-D013	Qurna
IQ-P01386	Al-Seraifah		47.4319	31.2247	205696	Al-seraifah	IQ-G02	Basrah	IQ-D013	Qurna
IQ-P01387	Al-Sewayb		47.4375	31.0108	205670	Al-sewayb	IQ-G02	Basrah	IQ-D013	Qurna
IQ-P01388	Al-Shafi al-Markaz		47.5372	30.8617	205536	Al-shafi al-markaz	IQ-G02	Basrah	IQ-D013	Qurna
IQ-P01389	Al-Shannanh		47.5189	30.8825	205544	Al-shannanh	IQ-G02	Basrah	IQ-D013	Qurna
IQ-P01390	Al-Sharamkha(1) Bait Ghanim		47.55	30.835	205527	Al-sharamkha(1) bait ghanim	IQ-G02	Basrah	IQ-D013	Qurna
IQ-P01391	An Nahairat Ash Shimaliya		47.4297	31.0372	205677	An nahairat ash shimaliya	IQ-G02	Basrah	IQ-D013	Qurna
IQ-P01392	An Nakhelat		47.4278	31.1197	205686	An nakhelat	IQ-G02	Basrah	IQ-D013	Qurna
IQ-P01393	An Nashwah		47.59	30.82	200126	An Nashwah	IQ-G02	Basrah	IQ-D013	Qurna
IQ-P01394	An Nasr Ash Shaghambah		47.5603	30.7847	205513	An nasr ash shaghambah	IQ-G02	Basrah	IQ-D013	Qurna
IQ-P01395	An Nejeara		47.4411	31.2242	205695	An nejeara	IQ-G02	Basrah	IQ-D013	Qurna
IQ-P01396	An-Nashwa		47.5969	30.8206	205522	An-nashwa	IQ-G02	Basrah	IQ-D013	Qurna
IQ-P01397	Ar-Radhia		47.5022	30.9106	205548	Ar-radhia	IQ-G02	Basrah	IQ-D013	Qurna
IQ-P01398	As Sayyed Ali As Sayyed Noor		47.5144	30.9092	205546	As sayyed ali as sayyed noor	IQ-G02	Basrah	IQ-D013	Qurna
IQ-P01399	Ash Shafi		47.51	30.87	200288	Ash Shafi	IQ-G02	Basrah	IQ-D013	Qurna
IQ-P01400	Bait Abbad		47.4331	31.2058	205693	Bait abbad	IQ-G02	Basrah	IQ-D013	Qurna
IQ-P01401	Bait Basheer		47.4419	31.2258	205698	Bait basheer	IQ-G02	Basrah	IQ-D013	Qurna
IQ-P01402	Bait Haza'a		47.5517	30.8581	205534	Bait haza'a	IQ-G02	Basrah	IQ-D013	Qurna
IQ-P01403	Bait Henayan		47.5503	30.8653	205538	Bait henayan	IQ-G02	Basrah	IQ-D013	Qurna
IQ-P01404	Bait Nazal		47.5281	30.8908	205448	Bait nazal	IQ-G02	Basrah	IQ-D013	Qurna
IQ-P01405	Bait Saiyid Nur		47.51	30.9	200146	Bait Saiyid Nur	IQ-G02	Basrah	IQ-D013	Qurna
IQ-P01406	Bait Salman		47.4325	31.2161	205694	Bait salman	IQ-G02	Basrah	IQ-D013	Qurna
IQ-P01407	Bani Asad		47.5692	30.7914	205515	Bani asad	IQ-G02	Basrah	IQ-D013	Qurna
IQ-P01408	Bomsheeh		47.4333	31.0147	205672	Bomsheeh	IQ-G02	Basrah	IQ-D013	Qurna
IQ-P01409	Chalabiya		47.5	30.91	200153	Chalabiya	IQ-G02	Basrah	IQ-D013	Qurna
IQ-P01410	Dair		47.57	30.79	200157	Dair	IQ-G02	Basrah	IQ-D013	Qurna
IQ-P01411	Duwa		47.48	30.96	200159	Duwa	IQ-G02	Basrah	IQ-D013	Qurna
IQ-P01412	Halaliya		47.5	30.88	200171	Halaliya	IQ-G02	Basrah	IQ-D013	Qurna
IQ-P01413	Hamayan (Hamedan)		47.4325	31.2442	205700	Hamayan (hamedan)	IQ-G02	Basrah	IQ-D013	Qurna
IQ-P01414	Hamayon		47.4489	31.1097	205685	Hamayon	IQ-G02	Basrah	IQ-D013	Qurna
IQ-P01415	Hay al Hakeem		47.57	30.79	205938	Hay Al Hakeem	IQ-G02	Basrah	IQ-D013	Qurna
IQ-P01416	Hay al Imam al Sadiq		47.575	30.807	205939	Hay Al Imam Al Sadiq	IQ-G02	Basrah	IQ-D013	Qurna
IQ-P01417	Hay al-Askary (Hay Imam al-Baqer )		47.5711	30.8014	205518	Hay al-askary (hay imam al-baqer )	IQ-G02	Basrah	IQ-D013	Qurna
IQ-P01418	Hay al-Juma_A	البصرة / القرنة /حي جمعة	47.4289	31.0233	205675	Hay al-juma_a	IQ-G02	Basrah	IQ-D013	Qurna
IQ-P01419	Hay al-Salam		47.4208	31.0092	205668	Hay al-salam	IQ-G02	Basrah	IQ-D013	Qurna
IQ-P01420	Hay As Salam		47.5503	30.8189	205521	Hay as salam	IQ-G02	Basrah	IQ-D013	Qurna
IQ-P01421	Hor Alsinaf		47.4247	30.8367	205812	Hor alsinaf	IQ-G02	Basrah	IQ-D013	Qurna
IQ-P01422	Humayun		47.45	31.11	200175	Humayun	IQ-G02	Basrah	IQ-D013	Qurna
IQ-P01423	Jahannam		47.4447	31.2247	205697	Jahannam	IQ-G02	Basrah	IQ-D013	Qurna
IQ-P01424	Jaraiyah		47.51	31.13	200180	Jaraiyah	IQ-G02	Basrah	IQ-D013	Qurna
IQ-P01425	Jazirat al Hamra		47.49	30.99	200182	Jazirat al Hamra	IQ-G02	Basrah	IQ-D013	Qurna
IQ-P01426	Khaliliya		47.52	30.89	200186	Khaliliya	IQ-G02	Basrah	IQ-D013	Qurna
IQ-P01427	Khaz'Aliyah		47.54	30.89	200188	Khaz`aliyah	IQ-G02	Basrah	IQ-D013	Qurna
IQ-P01428	Khudhur		47.45	31.1311	205687	Khudhur	IQ-G02	Basrah	IQ-D013	Qurna
IQ-P01429	Kut As Saiyid		47.56	30.84	200195	Kut as Saiyid	IQ-G02	Basrah	IQ-D013	Qurna
IQ-P01430	Kut Ash Shikari		47.55	30.85	200194	Kut ash Shikari	IQ-G02	Basrah	IQ-D013	Qurna
IQ-P01431	Kut Nazzal		47.5336	30.8789	205541	Kut nazzal	IQ-G02	Basrah	IQ-D013	Qurna
IQ-P01432	Madniya		47.6	30.8	200204	Madniya	IQ-G02	Basrah	IQ-D013	Qurna
IQ-P01433	Malha		47.33	30.85	200209	Malha	IQ-G02	Basrah	IQ-D013	Qurna
IQ-P01434	Markaz al-Dair		47.5753	30.7958	205516	Markaz al-dair	IQ-G02	Basrah	IQ-D013	Qurna
IQ-P01435	Markaz Qadha_A al-Qurna		47.4361	31.015	205673	Markaz qadha_a al-qurna	IQ-G02	Basrah	IQ-D013	Qurna
IQ-P01436	Moza		47.4317	31.0436	205678	Moza	IQ-G02	Basrah	IQ-D013	Qurna
IQ-P01437	Mulayhin		47.62	30.79	200214	Mulayhin	IQ-G02	Basrah	IQ-D013	Qurna
IQ-P01438	Muzalbah		47.43	31.14	200216	Muzalbah	IQ-G02	Basrah	IQ-D013	Qurna
IQ-P01439	Nahar Jarad		47.5964	30.7806	205511	Nahar jarad	IQ-G02	Basrah	IQ-D013	Qurna
IQ-P01440	Nahar Shuhaib		47.5267	30.8714	205539	Nahar shuhaib	IQ-G02	Basrah	IQ-D013	Qurna
IQ-P01441	Rashid		47.5	31.23	200224	Rashid	IQ-G02	Basrah	IQ-D013	Qurna
IQ-P01442	Rotah - al Helijiyah		47.4879	31.121	205890	Rotah - Al Helijiyah	IQ-G02	Basrah	IQ-D013	Qurna
IQ-P01443	Salaj al-Atiya_		47.4372	31.0103	205669	Salaj al-atiya_	IQ-G02	Basrah	IQ-D013	Qurna
IQ-P01444	Shafi		47.52	30.85	200280	Shafi	IQ-G02	Basrah	IQ-D013	Qurna
IQ-P01445	Shafiya		47.5697	30.8094	205519	Shafiya	IQ-G02	Basrah	IQ-D013	Qurna
IQ-P01446	Shahban		47.6	30.8	200237	Shahban	IQ-G02	Basrah	IQ-D013	Qurna
IQ-P01447	Shamil		47.48	30.93	200239	Shamil	IQ-G02	Basrah	IQ-D013	Qurna
IQ-P01448	Shananah		47.49	30.9	200240	Shananah	IQ-G02	Basrah	IQ-D013	Qurna
IQ-P01449	Shannanat Bait Wafi		47.4978	30.9103	205547	Shannanat bait wafi	IQ-G02	Basrah	IQ-D013	Qurna
IQ-P01450	Shannanat Zerkania & Bani Malek		47.5197	30.8808	205543	Shannanat zerkania & bani malek	IQ-G02	Basrah	IQ-D013	Qurna
IQ-P01451	Silk al Atiya		47.48	30.98	200242	Silk al Atiya	IQ-G02	Basrah	IQ-D013	Qurna
IQ-P01452	Suwaib		47.49	30.96	200244	Suwaib	IQ-G02	Basrah	IQ-D013	Qurna
IQ-P01453	Waseeta		47.5908	30.7617	205506	Waseeta	IQ-G02	Basrah	IQ-D013	Qurna
IQ-P01454	Yazdo (Sharamkha_)		47.5533	30.8361	205528	Yazdo (sharamkha_)	IQ-G02	Basrah	IQ-D013	Qurna
IQ-P01455	Abo Mshaeykh		47.7706	30.5989	205473	Abo mshaeykh	IQ-G02	Basrah	IQ-D014	Shatt Al-Arab
IQ-P01456	Abu Dafla Area		47.5921	30.8224	205876	Abu Dafla area	IQ-G02	Basrah	IQ-D014	Shatt Al-Arab
IQ-P01457	Abu Gharb Area		47.6099	30.7985	205869	Abu Gharb area	IQ-G02	Basrah	IQ-D014	Shatt Al-Arab
IQ-P01458	Abu Mishyah		47.618	30.7915	205882	Abu Mishyah	IQ-G02	Basrah	IQ-D014	Shatt Al-Arab
IQ-P01459	Ad-Di_Aijy		48.0019	30.4822	205067	Ad-di_aijy	IQ-G02	Basrah	IQ-D014	Shatt Al-Arab
IQ-P01460	Al Alwa		47.5855	30.8205	205859	Al Alwa	IQ-G02	Basrah	IQ-D014	Shatt Al-Arab
IQ-P01461	Al Byjiyah		47.5864	30.8185	205875	Al Byjiyah	IQ-G02	Basrah	IQ-D014	Shatt Al-Arab
IQ-P01462	Al Dawa'In Area		47.5592	30.8487	205887	Al Dawa'in area	IQ-G02	Basrah	IQ-D014	Shatt Al-Arab
IQ-P01463	Al Diwa Area		47.5506	30.8639	205883	Al Diwa area	IQ-G02	Basrah	IQ-D014	Shatt Al-Arab
IQ-P01464	Al Hamodi		47.7019	30.7591	205931	Al Hamodi	IQ-G02	Basrah	IQ-D014	Shatt Al-Arab
IQ-P01465	Al Hawafiz Area		47.582	30.8284	205874	Al Hawafiz area	IQ-G02	Basrah	IQ-D014	Shatt Al-Arab
IQ-P01466	Al Hota		47.7739	30.6352	205937	Al Hota	IQ-G02	Basrah	IQ-D014	Shatt Al-Arab
IQ-P01467	Al Huwayrah		47.76	30.66	200260	Al Huwayrah	IQ-G02	Basrah	IQ-D014	Shatt Al-Arab
IQ-P01468	Al Jazira 3 - Hay al Yuba	البصرة /شط العرب /الجزيرة 3	47.7939	30.5883	205864	AL Jazira 3 - Hay Al Yuba	IQ-G02	Basrah	IQ-D014	Shatt Al-Arab
IQ-P01469	Al Jihiwi		47.7747	30.6171	205909	Al jihiwi	IQ-G02	Basrah	IQ-D014	Shatt Al-Arab
IQ-P01470	Al Khaliliyah al Shamaliya		47.5594	30.8486	205881	Al Khaliliyah Al Shamaliya	IQ-G02	Basrah	IQ-D014	Shatt Al-Arab
IQ-P01471	Al Lafiyaa		47.5964	30.8053	205870	Al Lafiyaa	IQ-G02	Basrah	IQ-D014	Shatt Al-Arab
IQ-P01472	Al Madaniyah		47.5975	30.8211	205872	Al Madaniyah	IQ-G02	Basrah	IQ-D014	Shatt Al-Arab
IQ-P01473	Al Mafati		47.6291	30.7864	205885	Al Mafati	IQ-G02	Basrah	IQ-D014	Shatt Al-Arab
IQ-P01474	Al Na'Isa		47.7996	30.5869	205901	Al Na'isa	IQ-G02	Basrah	IQ-D014	Shatt Al-Arab
IQ-P01475	Al Nashwa		47.6026	30.818	205873	Al Nashwa	IQ-G02	Basrah	IQ-D014	Shatt Al-Arab
IQ-P01476	Al Radhiyah		47.5569	30.8527	205884	Al Radhiyah	IQ-G02	Basrah	IQ-D014	Shatt Al-Arab
IQ-P01477	Al Sahil Village		47.85	30.51	205933	Al Sahil village	IQ-G02	Basrah	IQ-D014	Shatt Al-Arab
IQ-P01478	Al Shahban Area		47.6016	30.8047	205868	AL Shahban area	IQ-G02	Basrah	IQ-D014	Shatt Al-Arab
IQ-P01479	Al Shwilaat Village		47.703	30.75	205928	Al Shwilaat village	IQ-G02	Basrah	IQ-D014	Shatt Al-Arab
IQ-P01480	Al Tanuma - Street 4		47.8625	30.5283	205892	Al Tanuma - street 4	IQ-G02	Basrah	IQ-D014	Shatt Al-Arab
IQ-P01481	Al-A_Jairawia al-Jonobia		47.8961	30.5006	205304	Al-a_jairawia al-jonobia	IQ-G02	Basrah	IQ-D014	Shatt Al-Arab
IQ-P01482	Al-A_Jairawia Ash-Shemalia		47.8878	30.505	205320	Al-a_jairawia ash-shemalia	IQ-G02	Basrah	IQ-D014	Shatt Al-Arab
IQ-P01483	Al-Andalus	البصرة / الاندلس	47.8592	30.5322	205377	Al-andalus	IQ-G02	Basrah	IQ-D014	Shatt Al-Arab
IQ-P01484	Albu Bisary		47.5693	30.8372	205880	Albu Bisary	IQ-G02	Basrah	IQ-D014	Shatt Al-Arab
IQ-P01485	Albu Bisary - al Zriji		47.71	30.75	205934	Albu Bisary - Al Zriji	IQ-G02	Basrah	IQ-D014	Shatt Al-Arab
IQ-P01486	Al-Chowama		47.8031	30.5983	205472	Al-chowama	IQ-G02	Basrah	IQ-D014	Shatt Al-Arab
IQ-P01487	Al-Faiha_A		47.7825	30.5772	205461	Al-faiha_a	IQ-G02	Basrah	IQ-D014	Shatt Al-Arab
IQ-P01488	Al-Halaf		47.7958	30.5739	205457	Al-halaf	IQ-G02	Basrah	IQ-D014	Shatt Al-Arab
IQ-P01489	Al-Huta - al Libarat		47.7711	30.6392	205479	Al-huta - Al Libarat	IQ-G02	Basrah	IQ-D014	Shatt Al-Arab
IQ-P01490	Al-Hwairah		47.7667	30.6889	205483	Al-hwairah	IQ-G02	Basrah	IQ-D014	Shatt Al-Arab
IQ-P01491	Ali al Noor		47.5624	30.8446	205886	Ali Al Noor	IQ-G02	Basrah	IQ-D014	Shatt Al-Arab
IQ-P01492	Al-Jahidh		47.8533	30.5308	205373	Al-jahidh	IQ-G02	Basrah	IQ-D014	Shatt Al-Arab
IQ-P01493	Al-Jazera + al-Faiha'a		47.7805	30.575	205793	Al-Jazera + Al-Faiha'a	IQ-G02	Basrah	IQ-D014	Shatt Al-Arab
IQ-P01494	Al-Jazira Ar-Rabi_A		47.7892	30.6192	205476	Al-jazira ar-rabi_a	IQ-G02	Basrah	IQ-D014	Shatt Al-Arab
IQ-P01495	Al-Jazira Ath-Thaltha		47.7956	30.5931	205470	Al-jazira ath-thaltha	IQ-G02	Basrah	IQ-D014	Shatt Al-Arab
IQ-P01496	Al-Jazira Ath-Thania		47.775	30.5892	205468	Al-jazira ath-thania	IQ-G02	Basrah	IQ-D014	Shatt Al-Arab
IQ-P01497	Al-Jumhoriya		47.81	30.5939	205471	Al-jumhoriya	IQ-G02	Basrah	IQ-D014	Shatt Al-Arab
IQ-P01498	Al-Kabasi al-Kabeer		47.8128	30.5697	205446	Al-kabasi al-kabeer	IQ-G02	Basrah	IQ-D014	Shatt Al-Arab
IQ-P01499	Al-Kabasi As-Sagheer		47.8294	30.5575	205433	Al-kabasi as-sagheer	IQ-G02	Basrah	IQ-D014	Shatt Al-Arab
IQ-P01500	Ar-Raiyan		47.7942	30.6056	205475	Ar-raiyan	IQ-G02	Basrah	IQ-D014	Shatt Al-Arab
IQ-P01501	Ar-Ramla		47.79	30.5714	205447	Ar-ramla	IQ-G02	Basrah	IQ-D014	Shatt Al-Arab
IQ-P01502	As Salehiyah		47.9619	30.4853	205072	As salehiyah	IQ-G02	Basrah	IQ-D014	Shatt Al-Arab
IQ-P01503	As-Sulaimania		48.0078	30.4772	205058	As-sulaimania	IQ-G02	Basrah	IQ-D014	Shatt Al-Arab
IQ-P01504	At Tannumah		47.85	30.53	200139	At Tannumah	IQ-G02	Basrah	IQ-D014	Shatt Al-Arab
IQ-P01505	Bab al Jaliya		47.76	30.66	200143	Bab al Jaliya	IQ-G02	Basrah	IQ-D014	Shatt Al-Arab
IQ-P01506	Bab Jelai_A		47.7872	30.6781	205482	Bab jelai_a	IQ-G02	Basrah	IQ-D014	Shatt Al-Arab
IQ-P01507	Bab Zayd		47.8	30.65	200144	Bab Zayd	IQ-G02	Basrah	IQ-D014	Shatt Al-Arab
IQ-P01508	Bait Hanyan		47.5738	30.8328	205879	Bait Hanyan	IQ-G02	Basrah	IQ-D014	Shatt Al-Arab
IQ-P01509	Bait Haza' Area		47.5776	30.8283	205878	Bait Haza' area	IQ-G02	Basrah	IQ-D014	Shatt Al-Arab
IQ-P01510	Bait Swad		47.7783	30.6104	205908	Bait Swad	IQ-G02	Basrah	IQ-D014	Shatt Al-Arab
IQ-P01511	Bait Zair		47.8578	30.5206	205354	Bait zair	IQ-G02	Basrah	IQ-D014	Shatt Al-Arab
IQ-P01512	Bani Sukain		47.6208	30.8204	205871	Bani Sukain	IQ-G02	Basrah	IQ-D014	Shatt Al-Arab
IQ-P01513	Beni Sala		47.7281	30.7492	205497	Beni sala	IQ-G02	Basrah	IQ-D014	Shatt Al-Arab
IQ-P01514	Biban		47.77	30.7	200151	Biban	IQ-G02	Basrah	IQ-D014	Shatt Al-Arab
IQ-P01515	Birbara		47.81	30.56	200152	Birbara	IQ-G02	Basrah	IQ-D014	Shatt Al-Arab
IQ-P01516	Duwayji		47.98	30.5	200160	Duwayji	IQ-G02	Basrah	IQ-D014	Shatt Al-Arab
IQ-P01517	Firuziya		47.79	30.57	200162	Firuziya	IQ-G02	Basrah	IQ-D014	Shatt Al-Arab
IQ-P01518	Geridlan		47.8436	30.5269	205366	Geridlan	IQ-G02	Basrah	IQ-D014	Shatt Al-Arab
IQ-P01519	Hay al A'Skari		47.7	30.7612	205922	Hay Al A'skari	IQ-G02	Basrah	IQ-D014	Shatt Al-Arab
IQ-P01520	Hay al Ghadeer		47.98	30.47	205861	Hay Al Ghadeer	IQ-G02	Basrah	IQ-D014	Shatt Al-Arab
IQ-P01521	Hay al Ghadeer (Street 17)		47.839	30.5164	205860	Hay Al Ghadeer (Street 17)	IQ-G02	Basrah	IQ-D014	Shatt Al-Arab
IQ-P01522	Hay al Jabasy al Kabeer		47.8166	30.5828	205918	Hay Al Jabasy Al Kabeer	IQ-G02	Basrah	IQ-D014	Shatt Al-Arab
IQ-P01523	Hay al Jabasy al Sagheer		47.8	30.6027	205921	Hay Al Jabasy Al Sagheer	IQ-G02	Basrah	IQ-D014	Shatt Al-Arab
IQ-P01524	Hay al Jim'A	البصرة / شط العرب / حي الجامعة	47.8616	30.5416	205798	Hay Al Jim'a	IQ-G02	Basrah	IQ-D014	Shatt Al-Arab
IQ-P01525	Hay al Shuhada		47.8647	30.5412	205906	Hay Al Shuhada	IQ-G02	Basrah	IQ-D014	Shatt Al-Arab
IQ-P01526	Hay al-Jami_A	البصرة / شط العرب / حي الجامعة	47.8653	30.54	205391	Hay al-jami_a	IQ-G02	Basrah	IQ-D014	Shatt Al-Arab
IQ-P01527	Hay Az-Zira_A		47.8622	30.5375	205385	Hay az-zira_a	IQ-G02	Basrah	IQ-D014	Shatt Al-Arab
IQ-P01528	Imam Muhammad Jawad		47.76	30.63	200178	Imam Muhammad Jawad	IQ-G02	Basrah	IQ-D014	Shatt Al-Arab
IQ-P01529	Jasim		47.98	30.48	200181	Jasim	IQ-G02	Basrah	IQ-D014	Shatt Al-Arab
IQ-P01530	Jurf al Meleh		47.8625	30.5283	205370	Jurf al meleh	IQ-G02	Basrah	IQ-D014	Shatt Al-Arab
IQ-P01531	Kataiban		47.75	30.7	200185	Kataiban	IQ-G02	Basrah	IQ-D014	Shatt Al-Arab
IQ-P01532	Ketaiban		47.7611	30.6969	205484	Ketaiban	IQ-G02	Basrah	IQ-D014	Shatt Al-Arab
IQ-P01533	Kibasi		47.83	30.56	200190	Kibasi	IQ-G02	Basrah	IQ-D014	Shatt Al-Arab
IQ-P01534	Kut al Jaw'		47.86	30.51	200192	Kut al Jaw'	IQ-G02	Basrah	IQ-D014	Shatt Al-Arab
IQ-P01535	Kut al Ju'		47.8742	30.5297	205372	Kut al ju'	IQ-G02	Basrah	IQ-D014	Shatt Al-Arab
IQ-P01536	Kut al Khan Area		47.5852	30.824	205877	Kut Al Khan area	IQ-G02	Basrah	IQ-D014	Shatt Al-Arab
IQ-P01537	Kut al Quwam		47.8939	30.5019	205309	Kut al quwam	IQ-G02	Basrah	IQ-D014	Shatt Al-Arab
IQ-P01538	Kut Az Zair		47.88	30.5	200196	Kut az Zair	IQ-G02	Basrah	IQ-D014	Shatt Al-Arab
IQ-P01539	Kut Falawan		47.746	30.737	200197	Kut Falawan	IQ-G02	Basrah	IQ-D014	Shatt Al-Arab
IQ-P01540	Kut Flyew		47.7358	30.7428	205493	Kut flyew	IQ-G02	Basrah	IQ-D014	Shatt Al-Arab
IQ-P01541	Kut Swady		47.9467	30.4889	205273	Kut swady	IQ-G02	Basrah	IQ-D014	Shatt Al-Arab
IQ-P01542	Menawy Ligem		47.9425	30.4864	205265	Menawy ligem	IQ-G02	Basrah	IQ-D014	Shatt Al-Arab
IQ-P01543	Moholat al-Zuhair		47.8769	30.4894	205274	Moholat al-zuhair	IQ-G02	Basrah	IQ-D014	Shatt Al-Arab
IQ-P01544	Nahar Hasan		47.8361	30.5558	205429	Nahar hasan	IQ-G02	Basrah	IQ-D014	Shatt Al-Arab
IQ-P01545	Nahar Jasem		47.9542	30.4844	205070	Nahar jasem	IQ-G02	Basrah	IQ-D014	Shatt Al-Arab
IQ-P01546	Old al-Hayania Ath-Thaniya		47.8556	30.8722	205540	Old al-hayania ath-thaniya	IQ-G02	Basrah	IQ-D014	Shatt Al-Arab
IQ-P01548	Rubah		47.76	30.7	200226	Rubah	IQ-G02	Basrah	IQ-D014	Shatt Al-Arab
IQ-P01549	Shat al Arab St 13	البصرة / شط العرب / شارع 13	47.8536	30.5286	205965	Shat Al Arab St 13	IQ-G02	Basrah	IQ-D014	Shatt Al-Arab
IQ-P01550	Shatt al Arab		47.98	30.47	200124	Shatt Al Arab	IQ-G02	Basrah	IQ-D014	Shatt Al-Arab
IQ-P01551	Al Guraitiya		47.6	30.28	200264	Al Guraitiya	IQ-G02	Basrah	IQ-D015	Zubair
IQ-P01552	Al Jabjud		47.86	30.11	200259	Al Jabjud	IQ-G02	Basrah	IQ-D015	Zubair
IQ-P01553	Al Jam'A		47.73	30.38	200258	Al Jam`a	IQ-G02	Basrah	IQ-D015	Zubair
IQ-P01554	Al Manteqah al Rab'Ah		47.7101	30.4054	205942	Al manteqah Al rab'ah	IQ-G02	Basrah	IQ-D015	Zubair
IQ-P01555	Al Muthalath		47.723	30.3791	205923	Al Muthalath	IQ-G02	Basrah	IQ-D015	Zubair
IQ-P01556	Al Najmi		47.6722	30.265	205897	Al Najmi	IQ-G02	Basrah	IQ-D015	Zubair
IQ-P01557	'Al Rashediya		47.162	30.55	204934	'Al Rashediya	IQ-G02	Basrah	IQ-D015	Zubair
IQ-P01558	Al Shamal		47.7175	30.3888	205797	Al Shamal	IQ-G02	Basrah	IQ-D015	Zubair
IQ-P01559	Al -Shemal Area	البصرة /الزبير /محلة الشمال	47.713	30.4043	204936	Al -Shemal Area	IQ-G02	Basrah	IQ-D015	Zubair
IQ-P01560	Al-Arab al 'Asriyah		47.6889	30.3983	205198	Al-arab al 'asriyah	IQ-G02	Basrah	IQ-D015	Zubair
IQ-P01561	Al-Burgesiyah (Door al-Sakan)		47.6025	30.3742	205175	Al-burgesiyah (door al-sakan)	IQ-G02	Basrah	IQ-D015	Zubair
IQ-P01562	Al-Burgesiyah al-Gharbiyah/1		47.585	30.3956	205195	Al-burgesiyah al-gharbiyah/1	IQ-G02	Basrah	IQ-D015	Zubair
IQ-P01563	Al-Dariehmiyah al-Thaniyah		47.7206	30.3781	205177	Al-dariehmiyah al-thaniyah	IQ-G02	Basrah	IQ-D015	Zubair
IQ-P01564	Al-Dhweihrat		47.6933	30.3808	205179	Al-dhweihrat	IQ-G02	Basrah	IQ-D015	Zubair
IQ-P01565	Al-Dur al-Jahiza		47.72	30.41	205800	Al-Dur Al-Jahiza	IQ-G02	Basrah	IQ-D015	Zubair
IQ-P01566	Al-Jamhoriyah al-'olah	البصرة /الزبير /الجمهورية 1	47.7083	30.395	205194	Al-jamhoriyah al-'olah	IQ-G02	Basrah	IQ-D015	Zubair
IQ-P01567	Al-Jamhoriyah al-Thaniyah	الجمهورية 2	47.7147	30.3858	205187	Al-jamhoriyah al-thaniyah	IQ-G02	Basrah	IQ-D015	Zubair
IQ-P01568	Al-Kut 3	البصرة/الزبير /الكوت 3	47.7092	30.3853	205846	Al-Kut 3	IQ-G02	Basrah	IQ-D015	Zubair
IQ-P01569	Al-Marbed al-Jadeed		47.6789	30.3786	205178	Al-marbed al-jadeed	IQ-G02	Basrah	IQ-D015	Zubair
IQ-P01570	Al-Marbed al-Kadeem		47.6881	30.3831	205184	Al-marbed al-kadeem	IQ-G02	Basrah	IQ-D015	Zubair
IQ-P01571	Al-Petrokemiywiyat		47.7197	30.2447	205005	Al-petrokemiywiyat	IQ-G02	Basrah	IQ-D015	Zubair
IQ-P01572	Al-Qariah al-Bashreah		47.7197	30.1094	205111	Al-qariah al-bashreah	IQ-G02	Basrah	IQ-D015	Zubair
IQ-P01573	Al-Rafdhiyah al-Gharbiyah		47.7028	30.2619	205008	Al-rafdhiyah al-gharbiyah	IQ-G02	Basrah	IQ-D015	Zubair
IQ-P01574	Al-Rafdhiyah al-Sharqiyah		47.7244	30.2569	205007	Al-rafdhiyah al-sharqiyah	IQ-G02	Basrah	IQ-D015	Zubair
IQ-P01575	Al-Rasheidiyah al-Thaniyah	البصرة /الزبير /الرشيدية 2	47.7008	30.3917	205191	Al-rasheidiyah al-thaniyah	IQ-G02	Basrah	IQ-D015	Zubair
IQ-P01576	Al-Rasheidiyah al-'ola		47.7022	30.4261	205206	Al-rasheidiyah al-'ola	IQ-G02	Basrah	IQ-D015	Zubair
IQ-P01577	Al-Rumailah al-Shemaliyah (Sakn al-Rumailah)		47.3558	30.5731	205454	Al-rumailah al-shemaliyah (sakn al-rumailah)	IQ-G02	Basrah	IQ-D015	Zubair
IQ-P01578	Ar Rafi'Iyah		47.4	30.35	200131	Ar Rafi`iyah	IQ-G02	Basrah	IQ-D015	Zubair
IQ-P01579	Ar Ratawi		47.21	30.62	200289	Ar Ratawi	IQ-G02	Basrah	IQ-D015	Zubair
IQ-P01580	Ar Rumaila		47.28	30.58	200132	Ar Rumaila	IQ-G02	Basrah	IQ-D015	Zubair
IQ-P01581	Ar Rumaylah		47.34	30.27	200133	Ar Rumaylah	IQ-G02	Basrah	IQ-D015	Zubair
IQ-P01582	Arkely al-Shemaliyah		47.7411	30.3328	205169	Arkely al-shemaliyah	IQ-G02	Basrah	IQ-D015	Zubair
IQ-P01583	As Sudayrah		47.6	30.36	200138	As Sudayrah	IQ-G02	Basrah	IQ-D015	Zubair
IQ-P01584	At Tubah al Hamra'		47.65	30.45	200141	At Tubah al Hamra'	IQ-G02	Basrah	IQ-D015	Zubair
IQ-P01585	Az Zubayr		47.7	30.38	200122	Az Zubayr	IQ-G02	Basrah	IQ-D015	Zubair
IQ-P01586	Barjisiya - Mazari'		47.6769	30.3457	200148	Barjisiya - Mazari'	IQ-G02	Basrah	IQ-D015	Zubair
IQ-P01587	Chuwaibda		47.55	30.4	200155	Chuwaibda	IQ-G02	Basrah	IQ-D015	Zubair
IQ-P01588	Dirhamiyah		47.71	30.33	200158	Dirhamiyah	IQ-G02	Basrah	IQ-D015	Zubair
IQ-P01589	Dirhamiyah 2		47.715	30.3669	205824	Dirhamiyah 2	IQ-G02	Basrah	IQ-D015	Zubair
IQ-P01590	Dirhamiyah Sector 16 - 53		47.6826	30.3455	205903	Dirhamiyah sector 16 - 53	IQ-G02	Basrah	IQ-D015	Zubair
IQ-P01591	Door al Emarat As Sakaniyah		47.7842	30.2281	205001	Door al emarat as sakaniyah	IQ-G02	Basrah	IQ-D015	Zubair
IQ-P01592	Door al Hadeed wa al Solb		47.8044	30.2367	205004	Door al hadeed wa al solb	IQ-G02	Basrah	IQ-D015	Zubair
IQ-P01593	Door al Hindiyah Ash Shemaliyah		47.9083	30.0386	205079	Door al hindiyah ash shemaliyah	IQ-G02	Basrah	IQ-D015	Zubair
IQ-P01594	Door al Qaeda al Bahriya		47.9383	30.0153	204979	Door al qaeda al bahriya	IQ-G02	Basrah	IQ-D015	Zubair
IQ-P01595	Door al Sakak	البصرة /الزبير /الشعيبة /دور السكك	47.6472	30.4742	205816	Door Al Sakak	IQ-G02	Basrah	IQ-D015	Zubair
IQ-P01596	Door al Sha'Bi		47.9142	30.0342	205076	Door al sha'bi	IQ-G02	Basrah	IQ-D015	Zubair
IQ-P01597	Door al-Asmedah wa al-Hadeed		47.7689	30.2306	205003	Door al-asmedah wa al-hadeed	IQ-G02	Basrah	IQ-D015	Zubair
IQ-P01598	Door al-Asment		47.9256	30.0303	204987	Door al-asment	IQ-G02	Basrah	IQ-D015	Zubair
IQ-P01599	Door al-Bareid al-Aolah		47.7736	30.2242	204999	Door al-bareid al-aolah	IQ-G02	Basrah	IQ-D015	Zubair
IQ-P01600	Door al-Bareid al-Thaniyah		47.7731	30.2228	204998	Door al-bareid al-thaniyah	IQ-G02	Basrah	IQ-D015	Zubair
IQ-P01601	Door al-Dhubat (Hay al-Zahra')		47.7083	30.3744	205176	Door al-dhubat (hay al-zahra')	IQ-G02	Basrah	IQ-D015	Zubair
IQ-P01602	Door al-Farook		47.9158	30.0383	205078	Door al-farook	IQ-G02	Basrah	IQ-D015	Zubair
IQ-P01603	Door al-Hindiyah wa al-Kuoriyah		47.7708	30.23	205002	Door al-hindiyah wa al-kuoriyah	IQ-G02	Basrah	IQ-D015	Zubair
IQ-P01604	Door al-Hussein		47.9294	30.0275	204986	Door al-hussein	IQ-G02	Basrah	IQ-D015	Zubair
IQ-P01605	Door al-Jahezah		47.9331	30.0267	204983	Door al-jahezah	IQ-G02	Basrah	IQ-D015	Zubair
IQ-P01606	Door al-Masharie'e al-Naftiyah		47.6683	30.4386	205216	Door al-masharie'e al-naftiyah	IQ-G02	Basrah	IQ-D015	Zubair
IQ-P01607	Door al-Mwani'e al-Kadeem		47.9172	30.0394	205080	Door al-mwani'e al-kadeem	IQ-G02	Basrah	IQ-D015	Zubair
IQ-P01608	Door al-Sha'ebah al-Sharqiyah		47.6728	30.4283	205208	Door al-sha'ebah al-sharqiyah	IQ-G02	Basrah	IQ-D015	Zubair
IQ-P01609	Door al-Zera'ah		47.7139	30.1203	205129	Door al-zera'ah	IQ-G02	Basrah	IQ-D015	Zubair
IQ-P01610	Door Ma'Mal al Asmeda		47.8317	30.1906	205159	Door ma'mal al asmeda	IQ-G02	Basrah	IQ-D015	Zubair
IQ-P01611	Door Masfah al-Basrah		47.6606	30.4458	205229	Door masfah al-basrah	IQ-G02	Basrah	IQ-D015	Zubair
IQ-P01612	Door Nawab al-Dhubat		47.6767	30.4303	205212	Door nawab al-dhubat	IQ-G02	Basrah	IQ-D015	Zubair
IQ-P01613	Hay 7 Nissan (Hay 9 Nissan)		47.7206	30.3836	205185	Hay 7 nissan (hay 9 nissan)	IQ-G02	Basrah	IQ-D015	Zubair
IQ-P01614	Hay al - Fida'a		47.715	30.3775	205823	Hay Al - Fida'a	IQ-G02	Basrah	IQ-D015	Zubair
IQ-P01615	Hay al A'Del		47.71	30.36	205926	Hay Al A'del	IQ-G02	Basrah	IQ-D015	Zubair
IQ-P01616	Hay al Athare		47.7233	30.3894	205831	Hay AL Athare	IQ-G02	Basrah	IQ-D015	Zubair
IQ-P01617	Hay al Dirhamiyah 3	البصرة / الزبير / الدرهمية 3	47.723	30.3791	205913	Hay Al Dirhamiyah 3	IQ-G02	Basrah	IQ-D015	Zubair
IQ-P01618	Hay al Hadi 2		47.6979	30.3753	205914	Hay Al Hadi 2	IQ-G02	Basrah	IQ-D015	Zubair
IQ-P01619	Hay al Hussain	البصرة /الزبير /حي الحسين	47.7314	30.3816	205796	Hay Al Hussain	IQ-G02	Basrah	IQ-D015	Zubair
IQ-P01620	Hay al Korya	البصرة /الزبير / خور الزبير /الكورية	47.7583	30.2283	205806	Hay Al korya	IQ-G02	Basrah	IQ-D015	Zubair
IQ-P01621	Hay al Qaada		47.7112	30.3661	205927	Hay Al Qaada	IQ-G02	Basrah	IQ-D015	Zubair
IQ-P01622	Hay al Races		47.6977	30.3805	205899	Hay Al Races	IQ-G02	Basrah	IQ-D015	Zubair
IQ-P01623	Hay al Risala		47.7	30.372	205915	Hay Al Risala	IQ-G02	Basrah	IQ-D015	Zubair
IQ-P01624	Hay al Sajad		47.7167	30.38	205830	Hay Al sajad	IQ-G02	Basrah	IQ-D015	Zubair
IQ-P01625	Hay al Salam		47.7128	30.3717	205822	Hay Al Salam	IQ-G02	Basrah	IQ-D015	Zubair
IQ-P01626	Hay al Salam 2		47.6997	30.38	205839	Hay Al Salam 2	IQ-G02	Basrah	IQ-D015	Zubair
IQ-P01627	Hay al Shuhada'a	البصرة /الزبير /حي الشهداء	47.7233	30.3708	205820	Hay Al Shuhada'a	IQ-G02	Basrah	IQ-D015	Zubair
IQ-P01628	Hay al-Ameer		47.6753	30.3886	205188	Hay al-ameer	IQ-G02	Basrah	IQ-D015	Zubair
IQ-P01629	Hay al-Ansar		47.7228	30.3753	205828	Hay Al-Ansar	IQ-G02	Basrah	IQ-D015	Zubair
IQ-P01630	Hay al-Asadey		47.7139	30.3669	205173	Hay al-asadey	IQ-G02	Basrah	IQ-D015	Zubair
IQ-P01631	Hay al-Askari 2		47.7357	30.3839	205950	Hay Al-Askari 2	IQ-G02	Basrah	IQ-D015	Zubair
IQ-P01632	Hay al-Askary		47.7247	30.3825	205183	Hay al-askary	IQ-G02	Basrah	IQ-D015	Zubair
IQ-P01633	Hay al-Baladiyat		47.7175	30.3842	205186	Hay al-baladiyat	IQ-G02	Basrah	IQ-D015	Zubair
IQ-P01634	Hay al-Ghadeer		47.6831	30.3922	205192	Hay al-ghadeer	IQ-G02	Basrah	IQ-D015	Zubair
IQ-P01635	Hay al-Hadi		47.6947	30.3719	205174	Hay al-hadi	IQ-G02	Basrah	IQ-D015	Zubair
IQ-P01636	Hay al-Hakim 2	البصرة /الزبير /حي الحكيم /2	47.7052	30.3792	205963	Hay Al-hakim 2	IQ-G02	Basrah	IQ-D015	Zubair
IQ-P01637	Hay al-Hussein		47.6772	30.39	205190	Hay al-hussein	IQ-G02	Basrah	IQ-D015	Zubair
IQ-P01638	Hay al-Intesar		47.7147	30.3889	205189	Hay al-intesar	IQ-G02	Basrah	IQ-D015	Zubair
IQ-P01639	Hay al-Kamarek		47.7169	30.1114	205113	Hay al-kamarek	IQ-G02	Basrah	IQ-D015	Zubair
IQ-P01640	Hay al-Khardah		47.7319	30.0983	205106	Hay al-khardah	IQ-G02	Basrah	IQ-D015	Zubair
IQ-P01641	Hay al-Mu'Almein		47.7133	30.3817	205182	Hay al-mu'almein	IQ-G02	Basrah	IQ-D015	Zubair
IQ-P01642	Hay al-Neda'a		47.7239	30.1117	205114	Hay al-neda'a	IQ-G02	Basrah	IQ-D015	Zubair
IQ-P01643	Hay al-Samood		47.7128	30.115	205120	Hay al-samood	IQ-G02	Basrah	IQ-D015	Zubair
IQ-P01644	Hay al-Sikak		47.6686	30.4208	205204	Hay al-sikak	IQ-G02	Basrah	IQ-D015	Zubair
IQ-P01645	Hay al-Simood		47.6889	30.3817	205181	Hay al-simood	IQ-G02	Basrah	IQ-D015	Zubair
IQ-P01646	Hay Ameer al-Mu'eminen		47.7208	30.3972	205197	Hay ameer al-mu'eminen	IQ-G02	Basrah	IQ-D015	Zubair
IQ-P01647	Hay Asmeda al Janobiyia		47.8264	30.1842	205807	Hay Asmeda Al Janobiyia	IQ-G02	Basrah	IQ-D015	Zubair
IQ-P01648	Hay Door al-Sena'ah		47.9117	30.0458	205084	Hay door al-sena'ah	IQ-G02	Basrah	IQ-D015	Zubair
IQ-P01649	Hay Khalid		47.437	30.204	205941	Hay Khalid	IQ-G02	Basrah	IQ-D015	Zubair
IQ-P01650	Hay Madrasat al Qitaal		47.707	30.37	205924	Hay Madrasat Al Qitaal	IQ-G02	Basrah	IQ-D015	Zubair
IQ-P01651	Hay Umm al-Ma'arek		47.7214	30.1161	205122	Hay umm al-ma'arek	IQ-G02	Basrah	IQ-D015	Zubair
IQ-P01652	Khoor al-Zubair		47.7756	30.2253	205000	Khoor al-zubair	IQ-G02	Basrah	IQ-D015	Zubair
IQ-P01653	Khor al Zubair-Hay al Hasan	البصرة /الزبير / خور الزبير /حي الحسن	47.7682	30.234	205946	khor Al Zubair-Hay AL Hasan	IQ-G02	Basrah	IQ-D015	Zubair
IQ-P01654	Khor al Zubir		47.77	30.225	205805	Khor Al zubir	IQ-G02	Basrah	IQ-D015	Zubair
IQ-P01655	Lewa'a al-Hidod		47.705	30.4033	205201	Lewa'a al-hidod	IQ-G02	Basrah	IQ-D015	Zubair
IQ-P01656	Mahalat al Arab al-Ula		47.7	30.38	205894	Mahalat Al Arab Al-ula	IQ-G02	Basrah	IQ-D015	Zubair
IQ-P01657	Mahalat al-Arab	البصرة /الزبير / محلة العرب	47.6834	30.3951	205949	Mahalat Al-Arab	IQ-G02	Basrah	IQ-D015	Zubair
IQ-P01658	Mahalat al-Arab/2		47.6936	30.3939	205193	Mahalat al-arab/2	IQ-G02	Basrah	IQ-D015	Zubair
IQ-P01659	Mahalat al-Kout		47.7014	30.3811	205180	Mahalat al-kout	IQ-G02	Basrah	IQ-D015	Zubair
IQ-P01660	Mahalat al-Shemal al-Kadeem		47.7056	30.3956	205196	Mahalat al-shemal al-kadeem	IQ-G02	Basrah	IQ-D015	Zubair
IQ-P01661	Mahalat al-Shemal al-Jadedah		47.7111	30.4019	205199	Mahalat al-shemal al-jadedah	IQ-G02	Basrah	IQ-D015	Zubair
IQ-P01662	Maqda		47.76	30.31	200211	Maqda	IQ-G02	Basrah	IQ-D015	Zubair
IQ-P01663	Mishrif		47.67	30.43	200213	Mishrif	IQ-G02	Basrah	IQ-D015	Zubair
IQ-P01664	Qasr Ibrahim Darahim		47.6	30.35	200220	Qasr Ibrahim Darahim	IQ-G02	Basrah	IQ-D015	Zubair
IQ-P01665	Rij al Barat		47.91	30.05	200225	Rij al Barat	IQ-G02	Basrah	IQ-D015	Zubair
IQ-P01666	Safwan		47.71	30.11	200121	Safwan	IQ-G02	Basrah	IQ-D015	Zubair
IQ-P01667	Suq Swadi		47.6972	30.3986	205799	Suq Swadi	IQ-G02	Basrah	IQ-D015	Zubair
IQ-P01668	Umm Qasr	البصرة/الزبير /ناحية ام قصر	47.92	30.03	200120	Umm Qasr	IQ-G02	Basrah	IQ-D015	Zubair
IQ-P23945	Al Dawajin	الزبير / الدواجن	47.7345	30.3549	205967	Al Dawajin	IQ-G02	Basrah	IQ-D015	Zubair
IQ-P23946	Door Dhubat al Saf	البصرة /الزبير /الشعيبة /دور ضباط الصف	47.6792	30.4284	205968	Door Dhubat Al Saf	IQ-G02	Basrah	IQ-D015	Zubair
IQ-P01669	Abu Meleh (Aal Mhesien)		45.5414	31.2794	305030	Abu meleh / a_l mhesien	IQ-G03	Muthanna	IQ-D016	Khidhir
IQ-P01670	Abu Shitait		45.4869	30.9839	305605	Abu shitait	IQ-G03	Muthanna	IQ-D016	Khidhir
IQ-P01671	Ad Darraji		45.72	31.16	300364	Ad Darraji	IQ-G03	Muthanna	IQ-D016	Khidhir
IQ-P01672	Al A'In Village		45.5847	31.1903	305574	Al A'in Village	IQ-G03	Muthanna	IQ-D016	Khidhir
IQ-P01673	Al A'Rifat Village		45.48	31.25	305576	Al A'rifat Village	IQ-G03	Muthanna	IQ-D016	Khidhir
IQ-P01674	Aal Asiedah		45.4308	31.1953	304945	A_l asiedah	IQ-G03	Muthanna	IQ-D016	Khidhir
IQ-P01675	Aal Bu Jiriyah (Aal Shili)		45.5278	31.3133	305076	A_l bu jiriyah (a_l shili_)	IQ-G03	Muthanna	IQ-D016	Khidhir
IQ-P01676	Aal Dalakh		45.5403	31.2178	304962	A_l dala_kh	IQ-G03	Muthanna	IQ-D016	Khidhir
IQ-P01677	Aal Dalel		45.48	31.3203	305092	A_l dalel	IQ-G03	Muthanna	IQ-D016	Khidhir
IQ-P01678	Al Dulakh		45.55	31.21	300359	Al Dulakh	IQ-G03	Muthanna	IQ-D016	Khidhir
IQ-P01679	Aal Fartoos		45.6253	31.2283	304991	A_l fartoos	IQ-G03	Muthanna	IQ-D016	Khidhir
IQ-P01680	Aal Ghlaedh		45.5922	31.1975	304947	A_l ghlaedh	IQ-G03	Muthanna	IQ-D016	Khidhir
IQ-P01681	Aal Ghlaedh wa Sarhah		45.6233	31.1914	304939	A_l ghlaedh wa sarhah	IQ-G03	Muthanna	IQ-D016	Khidhir
IQ-P01682	Aal Hanaf		45.5186	31.2808	305032	A_l hanaf	IQ-G03	Muthanna	IQ-D016	Khidhir
IQ-P01683	Aal Harab		45.5531	31.2686	305020	A_l harab	IQ-G03	Muthanna	IQ-D016	Khidhir
IQ-P01684	Al Huwaysh		45.43	31.2	300358	Al Huwaysh	IQ-G03	Muthanna	IQ-D016	Khidhir
IQ-P01685	Al Khithir		45.54	31.19	300317	Al Khithir	IQ-G03	Muthanna	IQ-D016	Khidhir
IQ-P01686	Aal Kiefah		45.6072	31.2181	304964	A_l kiefah	IQ-G03	Muthanna	IQ-D016	Khidhir
IQ-P01687	Aal Mhawis		45.5575	31.2317	304994	A_l mhawis	IQ-G03	Muthanna	IQ-D016	Khidhir
IQ-P01688	Aal Mohameed		45.5556	31.2181	304963	A_l mohameed	IQ-G03	Muthanna	IQ-D016	Khidhir
IQ-P01689	Aal Nasir		45.5381	31.2728	305024	A_l nasir	IQ-G03	Muthanna	IQ-D016	Khidhir
IQ-P01690	Aal Refiee		45.585	31.2283	304990	A_l refie_e	IQ-G03	Muthanna	IQ-D016	Khidhir
IQ-P01691	Aal Rethan /Al-Yashan		45.4125	31.2233	304965	A_l rethan /al-yashan	IQ-G03	Muthanna	IQ-D016	Khidhir
IQ-P01692	Al Sabikha		45.75	31.16	304888	Al Sabikha	IQ-G03	Muthanna	IQ-D016	Khidhir
IQ-P01693	Aal Sanbol		45.5056	31.29	305044	A_l sanbol	IQ-G03	Muthanna	IQ-D016	Khidhir
IQ-P01694	Aal Satar		45.4267	31.2031	304953	A_l satar	IQ-G03	Muthanna	IQ-D016	Khidhir
IQ-P01695	Al Ssub al Ssaghir Region		45.5422	31.1864	305566	Al Ssub Al Ssaghir region	IQ-G03	Muthanna	IQ-D016	Khidhir
IQ-P01696	Al-A_Jlawiyah		45.5592	31.2925	305050	Al-a_jlawiyah	IQ-G03	Muthanna	IQ-D016	Khidhir
IQ-P01697	Al-A_Refat al-O_La		45.5661	31.2247	304966	Al-a_refat al-o_la	IQ-G03	Muthanna	IQ-D016	Khidhir
IQ-P01698	Al-A_Refat al-Thaniyah		45.58	31.2164	304961	Al-a_refat al-thaniyah	IQ-G03	Muthanna	IQ-D016	Khidhir
IQ-P01699	Al-A_Wile_En al-Khamis		45.5975	31.0856	304915	Al-a_wile_en al-khamis	IQ-G03	Muthanna	IQ-D016	Khidhir
IQ-P01700	Al-Ajzar		45.6269	31.25	305004	Al-ajzar	IQ-G03	Muthanna	IQ-D016	Khidhir
IQ-P01701	Al-Awilieen		45.4478	31.2575	305008	Al-awilieen	IQ-G03	Muthanna	IQ-D016	Khidhir
IQ-P01702	Al-Bab		45.5431	31.2331	304995	Al-bab	IQ-G03	Muthanna	IQ-D016	Khidhir
IQ-P01703	Al-Bdiery		45.5278	31.26	305011	Al-bdiery	IQ-G03	Muthanna	IQ-D016	Khidhir
IQ-P01704	Albu Risha Village (Al Layith)		45.5577	31.1818	305660	Albu Risha village (Al Layith)	IQ-G03	Muthanna	IQ-D016	Khidhir
IQ-P01705	Albu Sultan		45.4969	31.285	305039	Albu sultan	IQ-G03	Muthanna	IQ-D016	Khidhir
IQ-P01706	Al-Burshiyah (1)		45.5592	31.1817	304934	Al-burshiyah (1)	IQ-G03	Muthanna	IQ-D016	Khidhir
IQ-P01707	Al-Burshiyah (2)		45.5583	31.1822	304935	Al-burshiyah (2)	IQ-G03	Muthanna	IQ-D016	Khidhir
IQ-P01708	Al-Dakhinah		45.6147	31.2156	304960	Al-dakhinah	IQ-G03	Muthanna	IQ-D016	Khidhir
IQ-P01709	Al-Daraji		45.72	31.1742	304930	Al-daraji	IQ-G03	Muthanna	IQ-D016	Khidhir
IQ-P01710	Al-Dhaherah		45.5381	31.2469	305001	Al-dhaherah	IQ-G03	Muthanna	IQ-D016	Khidhir
IQ-P01711	Al-Dorah (Aal Sahoo)		45.5719	31.1939	304943	Al-dorah / a_l sahoo	IQ-G03	Muthanna	IQ-D016	Khidhir
IQ-P01712	Al-Fajir (Al-Taly)		45.4492	31.1836	304937	Al-fajir / al-taly	IQ-G03	Muthanna	IQ-D016	Khidhir
IQ-P01713	Al-Faresiyah wa al-Kishaeesh		45.5947	31.2511	305005	Al-faresiyah wa al-kishaeesh	IQ-G03	Muthanna	IQ-D016	Khidhir
IQ-P01714	Al-Hajamah		45.6608	31.1764	304933	Al-hajamah	IQ-G03	Muthanna	IQ-D016	Khidhir
IQ-P01715	Al-Hamediyah		45.5558	31.1758	304932	Al-hamediyah	IQ-G03	Muthanna	IQ-D016	Khidhir
IQ-P01716	Al-Harbi		45.5333	31.2456	305000	Al-harbi	IQ-G03	Muthanna	IQ-D016	Khidhir
IQ-P01717	Al-Hasiyah		45.6069	31.3231	305098	Al-hasiyah	IQ-G03	Muthanna	IQ-D016	Khidhir
IQ-P01718	Al-Hay al-Askary		45.5308	31.1972	304946	Al-hay al-askary	IQ-G03	Muthanna	IQ-D016	Khidhir
IQ-P01719	Al-Hay al-Askary (Al-Soob al-Kabeer)		45.5536	31.2014	304951	Al-hay al-askary (al-soob al-kabeer)	IQ-G03	Muthanna	IQ-D016	Khidhir
IQ-P01720	Al-Hesiejiyah		45.6861	31.5086	305354	Al-hesiejiyah	IQ-G03	Muthanna	IQ-D016	Khidhir
IQ-P01721	Al-Howishly		45.7739	31.1553	304922	Al-howishly	IQ-G03	Muthanna	IQ-D016	Khidhir
IQ-P01722	Al-Jirif		45.4939	31.2953	305053	Al-jirif	IQ-G03	Muthanna	IQ-D016	Khidhir
IQ-P01723	Al-Kareem		45.5561	31.2953	305054	Al-kareem	IQ-G03	Muthanna	IQ-D016	Khidhir
IQ-P01724	Al-Kawam		45.56	31.1947	304944	Al-kawam	IQ-G03	Muthanna	IQ-D016	Khidhir
IQ-P01725	Al-Khaforah		45.4386	31.2253	304967	Al-khaforah	IQ-G03	Muthanna	IQ-D016	Khidhir
IQ-P01726	Al-Ma_Amel /Al-Taly		45.4583	31.1897	304938	Al-ma_amel /al-taly	IQ-G03	Muthanna	IQ-D016	Khidhir
IQ-P01727	Al-Mesha_Alah		45.6786	31.1606	304924	Al-mesha_alah	IQ-G03	Muthanna	IQ-D016	Khidhir
IQ-P01728	Al-Mesha_Lah (Ain Sied)		45.5914	31.0842	304913	Al-mesha_lah / ain sied	IQ-G03	Muthanna	IQ-D016	Khidhir
IQ-P01729	Al-Momenien		45.5333	31.3911	305188	Al-momenien	IQ-G03	Muthanna	IQ-D016	Khidhir
IQ-P01730	Al-Nasha_A		45.4981	31.1758	304931	Al-nasha_a	IQ-G03	Muthanna	IQ-D016	Khidhir
IQ-P01731	Al-Noesra_T		45.5383	31.2656	305016	Al-noesra_t	IQ-G03	Muthanna	IQ-D016	Khidhir
IQ-P01732	Al-Noesrat wa Nae_Emah Smary		45.5856	31.25	305003	Al-noesrat wa nae_emah smary	IQ-G03	Muthanna	IQ-D016	Khidhir
IQ-P01733	Al-O_Dah		45.6867	31.1225	304918	Al-o_dah	IQ-G03	Muthanna	IQ-D016	Khidhir
IQ-P01734	Al-Sabiyah		45.5397	31.2083	304955	Al-sabiyah	IQ-G03	Muthanna	IQ-D016	Khidhir
IQ-P01735	Al-Said Suhail		45.1504	31.4522	305615	Al-Said Suhail	IQ-G03	Muthanna	IQ-D016	Khidhir
IQ-P01736	Al-Saniyah		45.7156	31.1661	304927	Al-saniyah	IQ-G03	Muthanna	IQ-D016	Khidhir
IQ-P01737	Al-Sebie_Eyah		45.6825	31.1542	304921	Al-sebie_eyah	IQ-G03	Muthanna	IQ-D016	Khidhir
IQ-P01738	Al-Shewailah		45.5967	31.1533	304920	Al-shewailah	IQ-G03	Muthanna	IQ-D016	Khidhir
IQ-P01739	Al-Shie_El		45.6194	31.2136	304958	Al-shie_el	IQ-G03	Muthanna	IQ-D016	Khidhir
IQ-P01740	Al-Sibikhiyah		45.7494	31.1708	304929	Al-sibikhiyah	IQ-G03	Muthanna	IQ-D016	Khidhir
IQ-P01741	Al-Tadhehiyah		45.4897	31.3222	305095	Al-tadhehiyah	IQ-G03	Muthanna	IQ-D016	Khidhir
IQ-P01742	Al-Tirefiyah		45.5931	31.1153	304917	Al-tirefiyah	IQ-G03	Muthanna	IQ-D016	Khidhir
IQ-P01743	Al-Zawiyah		45.5472	31.23	304992	Al-zawiyah	IQ-G03	Muthanna	IQ-D016	Khidhir
IQ-P01744	Al-Zewiyah		45.6867	31.1656	304926	Al-zewiyah	IQ-G03	Muthanna	IQ-D016	Khidhir
IQ-P01745	Arbayin		45.6	31.03	300297	`Arbayin	IQ-G03	Muthanna	IQ-D016	Khidhir
IQ-P01746	Ath Thawih		45.61	31.31	300303	Ath Thawih	IQ-G03	Muthanna	IQ-D016	Khidhir
IQ-P01747	Chaifa		45.65	31.25	300305	Chaifa	IQ-G03	Muthanna	IQ-D016	Khidhir
IQ-P01748	Drewil Jihayah Mutar		45.4875	31.2833	305037	Drewil jihayah mutar	IQ-G03	Muthanna	IQ-D016	Khidhir
IQ-P01749	Fadhil E_Waid		45.4667	31.2831	305034	Fadhil e_waid	IQ-G03	Muthanna	IQ-D016	Khidhir
IQ-P01750	Hashim Sheer Kata_T		45.585	31.2117	304957	Hashim sheer kata_t	IQ-G03	Muthanna	IQ-D016	Khidhir
IQ-P01751	Hattat		45.53	31.01	300309	Hattat	IQ-G03	Muthanna	IQ-D016	Khidhir
IQ-P01752	Hay al A'Sry		45.5425	31.2001	305579	Hay Al A'sry	IQ-G03	Muthanna	IQ-D016	Khidhir
IQ-P01753	Hay al-Sadir		45.535	31.2014	304950	Hay al-sadir	IQ-G03	Muthanna	IQ-D016	Khidhir
IQ-P01754	Hay al-Tameem		45.2958	31.3281	305611	Hay Al-Tameem	IQ-G03	Muthanna	IQ-D016	Khidhir
IQ-P01755	Jabir Rumih		45.4106	31.2372	304997	Jabir rumih	IQ-G03	Muthanna	IQ-D016	Khidhir
IQ-P01756	Khalawi		45.66	31.25	300316	Khalawi	IQ-G03	Muthanna	IQ-D016	Khidhir
IQ-P01757	Mahalat al-A_In		45.5489	31.1928	304941	Mahalat al-a_in	IQ-G03	Muthanna	IQ-D016	Khidhir
IQ-P01758	Mahalat al-Asry al-Gharbi		45.5394	31.1983	304948	Mahalat al-asry al-gharbi	IQ-G03	Muthanna	IQ-D016	Khidhir
IQ-P01759	Mahalat al-Asry al-Sharqi		45.5403	31.1928	304940	Mahalat al-asry al-sharqi	IQ-G03	Muthanna	IQ-D016	Khidhir
IQ-P01760	Mahalat al-Gharbi al-Qadeem		45.6297	31.1994	304949	Mahalat al-gharbi al-qadeem	IQ-G03	Muthanna	IQ-D016	Khidhir
IQ-P01761	Mahalat al-Jola_N (Al-Soob al-Kabeer)		45.5467	31.2086	304956	Mahalat al-jola_n (al-soob al-kabeer)	IQ-G03	Muthanna	IQ-D016	Khidhir
IQ-P01762	Mahalat al-Sharqi al-Qadeem		45.6322	31.2022	304952	Mahalat al-sharqi al-qadeem	IQ-G03	Muthanna	IQ-D016	Khidhir
IQ-P01763	Mahalat al-Shuhada_A wa al-Asra_		45.5511	31.2044	304954	Mahalat al-shuhada_a wa al-asra_	IQ-G03	Muthanna	IQ-D016	Khidhir
IQ-P01764	Mahalt Aal Bu Reshah al-O_La (Al-Soob al-Sagher)		45.5478	31.1939	304942	Mahalt a_l bu reshah al-o_la (al-soob al-sagher)	IQ-G03	Muthanna	IQ-D016	Khidhir
IQ-P01765	Masfiya Village		45.5761	31.1864	305561	Masfiya Village	IQ-G03	Muthanna	IQ-D016	Khidhir
IQ-P01766	Masir al Harbi		45.61	31.25	300325	Masir al Harbi	IQ-G03	Muthanna	IQ-D016	Khidhir
IQ-P01767	Mhesien Aal Shajan		45.615	31.3244	305101	Mhesien a_l shajan	IQ-G03	Muthanna	IQ-D016	Khidhir
IQ-P01768	Najim Hadi		45.4481	31.2358	304996	Najim hadi	IQ-G03	Muthanna	IQ-D016	Khidhir
IQ-P01769	Nasha		45.5	31.18	300330	Nasha	IQ-G03	Muthanna	IQ-D016	Khidhir
IQ-P01770	Qafarah		45.41	31.25	300332	Qafarah	IQ-G03	Muthanna	IQ-D016	Khidhir
IQ-P01771	Qal'At Rawdan		45.8	31.63	304795	Qal`at Rawdan	IQ-G03	Muthanna	IQ-D016	Khidhir
IQ-P01772	Qasr Ad Dughaiyim		45.61	31	300337	Qasr ad Dughaiyim	IQ-G03	Muthanna	IQ-D016	Khidhir
IQ-P01773	Qasr At Tawail		45.41	31.2	300338	Qasr at Tawail	IQ-G03	Muthanna	IQ-D016	Khidhir
IQ-P01774	Qasr Ibn Ansar		45.63	31.01	300340	Qasr Ibn Ansar	IQ-G03	Muthanna	IQ-D016	Khidhir
IQ-P01775	Rekan Harib		45.5156	31.2775	305028	Rekan harib	IQ-G03	Muthanna	IQ-D016	Khidhir
IQ-P01776	Sabu-Ih		45.53	31.2	300343	Sabu-ih	IQ-G03	Muthanna	IQ-D016	Khidhir
IQ-P01777	Saeed Aal Marjan		45.5058	31.2833	305038	Saeed a_l marjan	IQ-G03	Muthanna	IQ-D016	Khidhir
IQ-P01778	Sayadi al-Asma_K /1		45.5903	31.0856	304914	Sayadi al-asma_k /1	IQ-G03	Muthanna	IQ-D016	Khidhir
IQ-P01779	Sayadi al-Asma_K /2		45.5686	31.0456	304912	Sayadi al-asma_k /2	IQ-G03	Muthanna	IQ-D016	Khidhir
IQ-P01780	Thejiel Danan		45.5931	31.2919	305047	Thejiel danan	IQ-G03	Muthanna	IQ-D016	Khidhir
IQ-P01781	Umm Ar Rawj		45.56	31.06	300353	Umm ar Rawj	IQ-G03	Muthanna	IQ-D016	Khidhir
IQ-P01782	Umm Khames wa Sayyed Hashim		45.6892	31.1603	304923	Umm khames wa sayyed hashim	IQ-G03	Muthanna	IQ-D016	Khidhir
IQ-P01783	Umm Zerin		45.6964	31.1608	304925	Umm zerin	IQ-G03	Muthanna	IQ-D016	Khidhir
IQ-P01784	Wasetah		45.5119	31.1678	304928	Wasetah	IQ-G03	Muthanna	IQ-D016	Khidhir
IQ-P01785	Zalif		45.61	31.26	300354	Zalif	IQ-G03	Muthanna	IQ-D016	Khidhir
IQ-P01786	14 Ramadan (Al Subel Albu Nasir)		45.1271	31.4847	305653	14 Ramadan (Al Subel Albu Nasir)	IQ-G03	Muthanna	IQ-D017	Rumaitha
IQ-P01787	14 Ramadhan Mufraj Hasan		45.0753	31.5044	305346	14 ramadhan mufraj hasan	IQ-G03	Muthanna	IQ-D017	Rumaitha
IQ-P01788	7 Nisan		45.2744	31.4311	305269	7 nisan	IQ-G03	Muthanna	IQ-D017	Rumaitha
IQ-P01789	Abas wa Meteeb		45.1092	31.4006	305203	Abas wa meteeb	IQ-G03	Muthanna	IQ-D017	Rumaitha
IQ-P01790	Abd 'Ali		45.23	31.56	300368	`Abd `Ali	IQ-G03	Muthanna	IQ-D017	Rumaitha
IQ-P01791	Abd Hitaiet		45.1364	31.6556	305454	Abd hitaiet	IQ-G03	Muthanna	IQ-D017	Rumaitha
IQ-P01792	Abd Jasim Mahdi		45.2067	31.4761	305326	Abd jasim mahdi	IQ-G03	Muthanna	IQ-D017	Rumaitha
IQ-P01793	Abd Mahdi		45.2389	31.4317	305271	Abd mahdi	IQ-G03	Muthanna	IQ-D017	Rumaitha
IQ-P01794	Abd Muhjah		45.2008	31.4417	305251	Abd muhjah	IQ-G03	Muthanna	IQ-D017	Rumaitha
IQ-P01795	Abd Shawi		45.3242	31.3731	305135	Abd shawi	IQ-G03	Muthanna	IQ-D017	Rumaitha
IQ-P01796	Abdul 'Aziz		45.23	31.5	300366	`Abdul `Aziz	IQ-G03	Muthanna	IQ-D017	Rumaitha
IQ-P01797	Abdul Ameer Abdul Ridha		45.0658	31.6758	305466	Abdul ameer abdul ridha	IQ-G03	Muthanna	IQ-D017	Rumaitha
IQ-P01798	Abdul Ameer Ebadi		45.1356	31.6544	305452	Abdul ameer ebadi	IQ-G03	Muthanna	IQ-D017	Rumaitha
IQ-P01799	Abdul Ameer Kahdim		45.2061	31.6708	305464	Abdul ameer kahdim	IQ-G03	Muthanna	IQ-D017	Rumaitha
IQ-P01800	Abdul Ameer Sabar		45.1653	31.6589	305457	Abdul ameer sabar	IQ-G03	Muthanna	IQ-D017	Rumaitha
IQ-P01801	Abdul Hussin Mohammed		45.1766	31.586	305698	Abdul Hussin Mohammed	IQ-G03	Muthanna	IQ-D017	Rumaitha
IQ-P01802	Abdul Wahed Sahib		45.0306	31.4122	305221	Abdul wahed sahib	IQ-G03	Muthanna	IQ-D017	Rumaitha
IQ-P01803	Abdullah _Ajiel		45.4347	31.3781	305144	Abdullah _ajiel	IQ-G03	Muthanna	IQ-D017	Rumaitha
IQ-P01804	Abo Elamah		45.2675	31.4842	305589	Abo Elamah	IQ-G03	Muthanna	IQ-D017	Rumaitha
IQ-P01805	Abo Uani		45.162	31.3458	305590	Abo Uani	IQ-G03	Muthanna	IQ-D017	Rumaitha
IQ-P01806	Abu al-Jabur		45.1983	31.4656	305316	Abu al-jabur	IQ-G03	Muthanna	IQ-D017	Rumaitha
IQ-P01807	Abu Ayal		45.1686	31.4947	305339	Abu ayal	IQ-G03	Muthanna	IQ-D017	Rumaitha
IQ-P01808	Abu Dhirook		45.2478	31.5003	305344	Abu dhirook	IQ-G03	Muthanna	IQ-D017	Rumaitha
IQ-P01809	Abu Khudhair Village		45.305	31.4575	305521	Abu Khudhair Village	IQ-G03	Muthanna	IQ-D017	Rumaitha
IQ-P01810	Abu Khuwait		45.2036	31.4514	305291	Abu khuwait	IQ-G03	Muthanna	IQ-D017	Rumaitha
IQ-P01811	Abu Kihelah		45.2239	31.4183	305231	Abu kihelah	IQ-G03	Muthanna	IQ-D017	Rumaitha
IQ-P01812	Abu Kinbarah wa al-Diel		45.3536	31.4744	305323	Abu kinbarah wa al-diel	IQ-G03	Muthanna	IQ-D017	Rumaitha
IQ-P01813	Abu Kunbarah		45.3558	31.4764	305327	Abu kunbarah	IQ-G03	Muthanna	IQ-D017	Rumaitha
IQ-P01814	Abu Rewayah		45.38	31.3964	305200	Abu rewayah	IQ-G03	Muthanna	IQ-D017	Rumaitha
IQ-P01815	Abu Sarar Village		45.1981	31.6332	305700	Abu Sarar village	IQ-G03	Muthanna	IQ-D017	Rumaitha
IQ-P01816	Abu Sarar wa Abdul Sadah		45.1564	31.6919	305476	Abu sarar wa abdul sadah	IQ-G03	Muthanna	IQ-D017	Rumaitha
IQ-P01817	Abu Shabibah		45.3003	31.5986	305428	Abu shabibah	IQ-G03	Muthanna	IQ-D017	Rumaitha
IQ-P01818	Abu Shihah		45.2847	31.4364	305281	Abu shihah	IQ-G03	Muthanna	IQ-D017	Rumaitha
IQ-P01819	Abu Siriefah		45.1942	31.5508	305405	Abu siriefah	IQ-G03	Muthanna	IQ-D017	Rumaitha
IQ-P01820	Abu Tabikh		45.11	31.6	300365	Abu Tabikh	IQ-G03	Muthanna	IQ-D017	Rumaitha
IQ-P01821	Agawat		45.1217	31.4194	305560	Agawat	IQ-G03	Muthanna	IQ-D017	Rumaitha
IQ-P01822	Agawat Village		45.1217	31.4194	305514	Agawat Village	IQ-G03	Muthanna	IQ-D017	Rumaitha
IQ-P01823	Al Abaidh		45.2294	31.4875	305591	Al Abaidh	IQ-G03	Muthanna	IQ-D017	Rumaitha
IQ-P01824	Aal Abd al-Hasan		45.2528	31.5211	305366	A_l abd al-hasan	IQ-G03	Muthanna	IQ-D017	Rumaitha
IQ-P01825	Aal Adar		45.2142	31.5061	305349	A_l a_dar	IQ-G03	Muthanna	IQ-D017	Rumaitha
IQ-P01826	Aal Agoon		45.1366	31.5082	305380	a_l _agoon	IQ-G03	Muthanna	IQ-D017	Rumaitha
IQ-P01827	Al A'Kar		45.3827	31.3993	305718	Al A'kar	IQ-G03	Muthanna	IQ-D017	Rumaitha
IQ-P01828	Al Aksha Village		45.1264	31.6081	305555	Al Aksha Village	IQ-G03	Muthanna	IQ-D017	Rumaitha
IQ-P01829	Al Antar - 58		45.3273	31.4368	305704	Al Antar - 58	IQ-G03	Muthanna	IQ-D017	Rumaitha
IQ-P01830	Al Antar - 59		45.3334	31.4398	305705	Al Antar - 59	IQ-G03	Muthanna	IQ-D017	Rumaitha
IQ-P01831	Aal A'Ntar - Aal Shormah		45.3392	31.4591	305707	A_l A'ntar - Al Shormah	IQ-G03	Muthanna	IQ-D017	Rumaitha
IQ-P01832	Al Antar Village		45.3444	31.4786	305573	Al Antar Village	IQ-G03	Muthanna	IQ-D017	Rumaitha
IQ-P01833	Al'Anthar		45.3336	31.4581	305302	A_l_anthar	IQ-G03	Muthanna	IQ-D017	Rumaitha
IQ-P01834	Aal Anthar		45.3483	31.4792	305331	A_l _anthar	IQ-G03	Muthanna	IQ-D017	Rumaitha
IQ-P01835	Aal Anthar / Abu Niaaj		45.4758	31.4297	305267	A_l _anthar(abu nia_aj)	IQ-G03	Muthanna	IQ-D017	Rumaitha
IQ-P01836	Aal Anthar / Abu Rfosh		45.3561	31.4553	305295	A_l _anthar(abu rfosh)	IQ-G03	Muthanna	IQ-D017	Rumaitha
IQ-P01837	Aal Anthar / Aal Hamed		45.3722	31.4572	305299	A_l _anthar (a_l hamed)	IQ-G03	Muthanna	IQ-D017	Rumaitha
IQ-P01838	Aal Anthar / al-Shurqah		45.3447	31.4561	305297	A_l _anthar(al-shurqah)	IQ-G03	Muthanna	IQ-D017	Rumaitha
IQ-P01839	Aal Anthar / al-Ramthah		45.35	31.4428	305254	A_l _anthar / al-ramthah	IQ-G03	Muthanna	IQ-D017	Rumaitha
IQ-P01840	Aal Anthar / Umm al-Shibaj		45.3381	31.4572	305298	A_l _anthar / umm al-shibaj	IQ-G03	Muthanna	IQ-D017	Rumaitha
IQ-P01841	Al Aridhyat Village		45.1297	31.5531	305563	Al Aridhyat Village	IQ-G03	Muthanna	IQ-D017	Rumaitha
IQ-P01842	Aal Ati		45.4553	31.3939	305197	A_l _ati	IQ-G03	Muthanna	IQ-D017	Rumaitha
IQ-P01843	Al Awati Village		45.2556	31.4839	305517	Al Awati Village	IQ-G03	Muthanna	IQ-D017	Rumaitha
IQ-P01844	Aal Bahar		45.2889	31.4714	305319	A_l bahar	IQ-G03	Muthanna	IQ-D017	Rumaitha
IQ-P01845	Al Bahrani		45.3922	31.4054	305716	Al Bahrani	IQ-G03	Muthanna	IQ-D017	Rumaitha
IQ-P01846	Aal Bazoien		45.4553	31.4422	305253	A_l bazoien	IQ-G03	Muthanna	IQ-D017	Rumaitha
IQ-P01847	Aal Bu Hamad		45.2472	31.3847	305155	A_l bu hamad	IQ-G03	Muthanna	IQ-D017	Rumaitha
IQ-P01848	Aal Bu Hussain		45.2739	31.3733	305136	A_l bu hussain	IQ-G03	Muthanna	IQ-D017	Rumaitha
IQ-P01849	Al Bu Musa Village		45.1003	31.5183	305543	Al Bu Musa Village	IQ-G03	Muthanna	IQ-D017	Rumaitha
IQ-P01850	Aal Daboosh		45.2067	31.6331	305442	A_l daboosh	IQ-G03	Muthanna	IQ-D017	Rumaitha
IQ-P01851	Al Daboosh Village		45.2925	31.4731	305515	Al Daboosh Village	IQ-G03	Muthanna	IQ-D017	Rumaitha
IQ-P01852	Aal Darb		45.4558	31.3919	305192	A_l darb	IQ-G03	Muthanna	IQ-D017	Rumaitha
IQ-P01853	Aal Darub		45.455	31.3917	305191	A_l darub	IQ-G03	Muthanna	IQ-D017	Rumaitha
IQ-P01854	Al Dasmah al Jayash		45.3695	31.3758	305710	Al Dasmah Al Jayash	IQ-G03	Muthanna	IQ-D017	Rumaitha
IQ-P01855	Aal Dibais		45.2325	31.4742	305322	A_l dibais	IQ-G03	Muthanna	IQ-D017	Rumaitha
IQ-P01856	Aal Dibies		45.1256	31.4206	305239	A_l dibies	IQ-G03	Muthanna	IQ-D017	Rumaitha
IQ-P01857	Aal Dukhan		45.2967	31.555	305408	A_l dukhan	IQ-G03	Muthanna	IQ-D017	Rumaitha
IQ-P01858	Aal Essa		45.2172	31.4906	305335	A_l _essa	IQ-G03	Muthanna	IQ-D017	Rumaitha
IQ-P01859	Al E'Ssa		45.2906	31.3733	305533	Al E'ssa	IQ-G03	Muthanna	IQ-D017	Rumaitha
IQ-P01860	Aal Essa wa Sayyed Mohammed		45.1444	31.5975	305426	A_l _essa wa sayyed mohammed	IQ-G03	Muthanna	IQ-D017	Rumaitha
IQ-P01861	Al Faiad		45.1463	31.3096	305619	al faiad	IQ-G03	Muthanna	IQ-D017	Rumaitha
IQ-P01862	Aal Fatnan		45.2878	31.3844	305154	A_l fatnan	IQ-G03	Muthanna	IQ-D017	Rumaitha
IQ-P01863	Al Fatora al Hashish		45.3981	31.3798	305709	Al Fatora Al Hashish	IQ-G03	Muthanna	IQ-D017	Rumaitha
IQ-P01864	Al Faza'Iyah Village		45.1531	31.5333	305569	Al Faza'iyah Village	IQ-G03	Muthanna	IQ-D017	Rumaitha
IQ-P01865	Al Fnikh		45.3793	31.3723	305714	Al Fnikh	IQ-G03	Muthanna	IQ-D017	Rumaitha
IQ-P01866	Al Ftora al Ziwiyah		45.4131	31.38	305711	Al Ftora Al Ziwiyah	IQ-G03	Muthanna	IQ-D017	Rumaitha
IQ-P01867	Al Ftorah al Mizhier		45.4186	31.3797	305148	Al Ftorah Al Mizhier	IQ-G03	Muthanna	IQ-D017	Rumaitha
IQ-P01868	Al Ghadeer		45.1681	31.5189	305567	Al Ghadeer	IQ-G03	Muthanna	IQ-D017	Rumaitha
IQ-P01869	Aal Habtoor		45.1864	31.5969	305425	A_l habtoor	IQ-G03	Muthanna	IQ-D017	Rumaitha
IQ-P01870	Al Hadam Village		45.2542	31.4914	305516	Al Hadam Village	IQ-G03	Muthanna	IQ-D017	Rumaitha
IQ-P01871	Aal Hajiel		45.445	31.3853	305157	A_l hajiel	IQ-G03	Muthanna	IQ-D017	Rumaitha
IQ-P01872	Al Halaichah Village		45.1936	31.5578	305541	Al Halaichah Village	IQ-G03	Muthanna	IQ-D017	Rumaitha
IQ-P01873	Aal Hatroosh		45.4444	31.3858	305159	A_l hatroosh	IQ-G03	Muthanna	IQ-D017	Rumaitha
IQ-P01874	A'L Hewayish		45.2981	31.4106	305218	A'l hewayish	IQ-G03	Muthanna	IQ-D017	Rumaitha
IQ-P01875	Aal Hijael		45.2483	31.3906	305186	A_l hijae_l	IQ-G03	Muthanna	IQ-D017	Rumaitha
IQ-P01876	Al Hilal		45.1125	31.4274	304890	Al Hilal	IQ-G03	Muthanna	IQ-D017	Rumaitha
IQ-P01877	Aal Hiwaish (Sayyed Karem)		45.2858	31.4494	305288	A_l hiwaish (sayyed karem)	IQ-G03	Muthanna	IQ-D017	Rumaitha
IQ-P01878	Al Humor Aal Hameed		45.3689	31.4539	305309	Al Humor A_l hameed	IQ-G03	Muthanna	IQ-D017	Rumaitha
IQ-P01879	Al Huwaish (Albu Hedba)		45.323	31.418	305607	Al Huwaish (Albu Hedba)	IQ-G03	Muthanna	IQ-D017	Rumaitha
IQ-P01880	Aal Jaleel		45.2639	31.5075	305352	A_l jaleel	IQ-G03	Muthanna	IQ-D017	Rumaitha
IQ-P01881	Aal Jaleel wa Aal Essa		45.2225	31.505	305347	A_l jaleel wa a_l _essa	IQ-G03	Muthanna	IQ-D017	Rumaitha
IQ-P01882	Aal Jaleel wa Aal Majhool		45.2281	31.5061	305350	A_l jaleel wa a_l majhool	IQ-G03	Muthanna	IQ-D017	Rumaitha
IQ-P01883	Al Jamiah al Gharbiya		45.0508	31.4075	305550	Al Jamiah Al Gharbiya	IQ-G03	Muthanna	IQ-D017	Rumaitha
IQ-P01884	Al Jiheel Village		45.4514	31.4931	305583	Al Jiheel Village	IQ-G03	Muthanna	IQ-D017	Rumaitha
IQ-P01885	Aal Kardoosh		45.4769	31.4286	305264	A_l kardoosh	IQ-G03	Muthanna	IQ-D017	Rumaitha
IQ-P01886	Al Khazill		45.1489	31.5828	305526	Al Khazill	IQ-G03	Muthanna	IQ-D017	Rumaitha
IQ-P01887	Aal Khudhur		45.2642	31.5078	305353	A_l khudhur	IQ-G03	Muthanna	IQ-D017	Rumaitha
IQ-P01888	Al Majd		45.2184	31.4437	304889	Al Majd	IQ-G03	Muthanna	IQ-D017	Rumaitha
IQ-P01889	Aal Malaaib		45.1842	31.6889	305474	A_l mala_aib	IQ-G03	Muthanna	IQ-D017	Rumaitha
IQ-P01890	Aal Masal		45.2858	31.5508	305406	A_l masal	IQ-G03	Muthanna	IQ-D017	Rumaitha
IQ-P01891	Aal Masal		45.2714	31.5519	305407	A_l masa_l	IQ-G03	Muthanna	IQ-D017	Rumaitha
IQ-P01892	Al Masal Village		45.2711	31.4236	305513	Al Masal Village	IQ-G03	Muthanna	IQ-D017	Rumaitha
IQ-P01893	Al Masolia		45.2244	31.5397	305512	Al Masolia	IQ-G03	Muthanna	IQ-D017	Rumaitha
IQ-P01894	Aal Mijadir		45.2472	31.3783	305145	A_l mijadir	IQ-G03	Muthanna	IQ-D017	Rumaitha
IQ-P01895	Al Mudhlim		45.2856	31.5394	305525	Al Mudhlim	IQ-G03	Muthanna	IQ-D017	Rumaitha
IQ-P01896	Al Naho wa al Malakh		45.3856	31.385	305717	Al Naho Wa Al Malakh	IQ-G03	Muthanna	IQ-D017	Rumaitha
IQ-P01897	Aal Nijairis		45.2956	31.4433	305256	A_l nijairis	IQ-G03	Muthanna	IQ-D017	Rumaitha
IQ-P01898	Al O'Kraa		45.3506	31.4424	305702	Al O'kraa	IQ-G03	Muthanna	IQ-D017	Rumaitha
IQ-P01899	Al 'Qab al Bedha		45.3739	31.3932	305712	Al 'Qab Al Bedha	IQ-G03	Muthanna	IQ-D017	Rumaitha
IQ-P01900	Al 'Qab Um Ahmed		45.3916	31.3883	305713	Al 'Qab Um Ahmed	IQ-G03	Muthanna	IQ-D017	Rumaitha
IQ-P01901	Al Quds Army Complex		45.2064	31.5192	305586	Al Quds Army Complex	IQ-G03	Muthanna	IQ-D017	Rumaitha
IQ-P01902	Al Raak		45.5331	31.3925	305655	Al Raak	IQ-G03	Muthanna	IQ-D017	Rumaitha
IQ-P01903	Al Rawawita Village		45.2033	31.5422	305518	Al Rawawita Village	IQ-G03	Muthanna	IQ-D017	Rumaitha
IQ-P01904	Al Roasheah		45.2517	31.4944	305593	Al Roasheah	IQ-G03	Muthanna	IQ-D017	Rumaitha
IQ-P01905	Al Sa'ad Allah Village		45.0667	31.4168	305551	Al Sa'ad Allah Village	IQ-G03	Muthanna	IQ-D017	Rumaitha
IQ-P01906	Aal Sagban		45.3811	31.3933	305196	A_l sagban	IQ-G03	Muthanna	IQ-D017	Rumaitha
IQ-P01907	Al Sakalwa		45.0521	31.4034	305651	Al Sakalwa	IQ-G03	Muthanna	IQ-D017	Rumaitha
IQ-P01908	Aal Sakban		45.3773	31.4018	305708	A_l Sakban	IQ-G03	Muthanna	IQ-D017	Rumaitha
IQ-P01909	Aal Sameeh		45.2419	31.4603	305306	A_l sameeh	IQ-G03	Muthanna	IQ-D017	Rumaitha
IQ-P01910	Aal Samieh/2		45.2344	31.465	305315	A_l samieh/2	IQ-G03	Muthanna	IQ-D017	Rumaitha
IQ-P01911	Al Sammareen Village		45.2553	31.5739	305539	Al Sammareen Village	IQ-G03	Muthanna	IQ-D017	Rumaitha
IQ-P01912	Al Sebl - Alkhamees Village		45.1388	31.467	305618	Al Sebl - AlKhamees village	IQ-G03	Muthanna	IQ-D017	Rumaitha
IQ-P01913	Aal Shaee		45.135	31.5675	305419	A_l shae_e	IQ-G03	Muthanna	IQ-D017	Rumaitha
IQ-P01914	Al Shamiya		45.2111	31.5286	305523	Al Shamiya	IQ-G03	Muthanna	IQ-D017	Rumaitha
IQ-P01915	Aal Shatam		45.1131	31.4133	305223	A_l shatam	IQ-G03	Muthanna	IQ-D017	Rumaitha
IQ-P01916	Aal Shiwaijah		45.3128	31.5358	305394	A_l shiwaijah	IQ-G03	Muthanna	IQ-D017	Rumaitha
IQ-P01917	Al Shuwaija		45.2033	31.5253	305530	Al Shuwaija	IQ-G03	Muthanna	IQ-D017	Rumaitha
IQ-P01918	Aal Sihoor		45.1897	31.5236	305371	A_l sihoor	IQ-G03	Muthanna	IQ-D017	Rumaitha
IQ-P01919	Al Siniyah Village		45.1783	31.5031	305554	Al Siniyah Village	IQ-G03	Muthanna	IQ-D017	Rumaitha
IQ-P01920	Al Siwalim		45.1489	31.5828	305562	Al Siwalim	IQ-G03	Muthanna	IQ-D017	Rumaitha
IQ-P01921	Al Subul		45.1475	31.5219	305529	Al Subul	IQ-G03	Muthanna	IQ-D017	Rumaitha
IQ-P01922	Al Suhor		45.5306	31.5067	305528	Al Suhor	IQ-G03	Muthanna	IQ-D017	Rumaitha
IQ-P01923	Aal Sultan		45.2161	31.4992	305340	A_l sultan	IQ-G03	Muthanna	IQ-D017	Rumaitha
IQ-P01924	Al Suwaihiya Village		45.2039	31.5361	305552	Al Suwaihiya Village	IQ-G03	Muthanna	IQ-D017	Rumaitha
IQ-P01925	Al Tadhamin - Armala		45.1379	31.4171	305662	Al Tadhamin - Armala	IQ-G03	Muthanna	IQ-D017	Rumaitha
IQ-P01926	Al Tawawirah Village		45.1353	31.42	305547	Al Tawawirah Village	IQ-G03	Muthanna	IQ-D017	Rumaitha
IQ-P01927	Al Tawba Village		45.482	31.352	305531	Al Tawba Village	IQ-G03	Muthanna	IQ-D017	Rumaitha
IQ-P01928	Aal Tewaiher		45.1331	31.4633	305312	A_l tewaiher	IQ-G03	Muthanna	IQ-D017	Rumaitha
IQ-P01929	Al Thuwaibat Village		45.05	31.4111	305557	Al Thuwaibat Village	IQ-G03	Muthanna	IQ-D017	Rumaitha
IQ-P01930	Al Tibool		45.5247	31.4048	305661	Al Tibool	IQ-G03	Muthanna	IQ-D017	Rumaitha
IQ-P01931	Al Tishinat		45.4249	31.4486	305654	Al Tishinat	IQ-G03	Muthanna	IQ-D017	Rumaitha
IQ-P01932	Al Warka		45.29	31.46	300294	Al Warka	IQ-G03	Muthanna	IQ-D017	Rumaitha
IQ-P01933	Al Warka'a		45.2711	31.4236	305587	Al Warka'a	IQ-G03	Muthanna	IQ-D017	Rumaitha
IQ-P01934	A'L Zaira		45.3947	31.3758	305141	A'l zaira	IQ-G03	Muthanna	IQ-D017	Rumaitha
IQ-P01935	Al Zekirdeen		45.3183	31.4711	305703	Al Zekirdeen	IQ-G03	Muthanna	IQ-D017	Rumaitha
IQ-P01936	Al Zira al Tanki		45.3831	31.3941	305715	Al Zira Al Tanki	IQ-G03	Muthanna	IQ-D017	Rumaitha
IQ-P01937	Al-_Afloog		45.1658	31.4033	305204	Al-_afloog	IQ-G03	Muthanna	IQ-D017	Rumaitha
IQ-P01938	Al-_Ahad		45.0756	31.4997	305343	Al-_ahad	IQ-G03	Muthanna	IQ-D017	Rumaitha
IQ-P01939	Al-_Akshah		45.0347	31.6786	305469	Al-_akshah	IQ-G03	Muthanna	IQ-D017	Rumaitha
IQ-P01940	Al-_Alwah (Sayyed Kamil)		45.2328	31.6025	305430	Al-_alwah (sayyed kamil)	IQ-G03	Muthanna	IQ-D017	Rumaitha
IQ-P01941	Al-_Amareen		45.2733	31.5497	305404	Al-_amareen	IQ-G03	Muthanna	IQ-D017	Rumaitha
IQ-P01942	Al-_Arayah		45.0664	31.5119	305357	Al-_arayah	IQ-G03	Muthanna	IQ-D017	Rumaitha
IQ-P01943	Al-_Aridah		45.06	31.4789	305330	Al-_aridah	IQ-G03	Muthanna	IQ-D017	Rumaitha
IQ-P01944	Al-_Awjah wa Umm Hijool		45.2925	31.3858	305158	Al-_awjah wa umm hijool	IQ-G03	Muthanna	IQ-D017	Rumaitha
IQ-P01945	Al-_Iwainah wa al-Khor wa al-_Abar		45.2936	31.3853	305156	Al-_iwainah wa al-khor wa al-_abar	IQ-G03	Muthanna	IQ-D017	Rumaitha
IQ-P01946	Al-Aalawiyah		45.2192	31.5264	305379	Al-a_lawiyah	IQ-G03	Muthanna	IQ-D017	Rumaitha
IQ-P01947	Al-A_Tlal		45.2239	31.6047	305431	Al-a_tlal	IQ-G03	Muthanna	IQ-D017	Rumaitha
IQ-P01948	Al-A_Umayah		45.2761	31.4047	305209	Al-a_umayah	IQ-G03	Muthanna	IQ-D017	Rumaitha
IQ-P01949	Ala’Akba		45.1461	31.4994	305620	Ala’akba	IQ-G03	Muthanna	IQ-D017	Rumaitha
IQ-P01950	Ala’Arada		45.1043	31.4752	305621	Ala’arada	IQ-G03	Muthanna	IQ-D017	Rumaitha
IQ-P01951	Al-Abar		45.1025	31.4302	305617	Al-Abar	IQ-G03	Muthanna	IQ-D017	Rumaitha
IQ-P01952	Al-Abasiyah		45.2439	31.5142	305359	Al-abasiyah	IQ-G03	Muthanna	IQ-D017	Rumaitha
IQ-P01953	Aladd Khan		45.29	31.54	300362	Aladd Khan	IQ-G03	Muthanna	IQ-D017	Rumaitha
IQ-P01954	Al-Ahafat		45.057	31.6968	305641	Al-Ahafat	IQ-G03	Muthanna	IQ-D017	Rumaitha
IQ-P01955	Al-Bakhathrah		45.2183	31.4433	305255	Al-bakhathrah	IQ-G03	Muthanna	IQ-D017	Rumaitha
IQ-P01956	Al-Barakah		45.2383	31.6756	305465	Al-barakah	IQ-G03	Muthanna	IQ-D017	Rumaitha
IQ-P01957	Al-Barakah (Al-Awathi)		45.2117	31.6642	305461	Al-barakah / al-_awathi	IQ-G03	Muthanna	IQ-D017	Rumaitha
IQ-P01958	Al-Barakat		45.3908	31.4497	305289	Al-barakat	IQ-G03	Muthanna	IQ-D017	Rumaitha
IQ-P01959	Al-Barshadiyah wa al-Tarmah		45.0608	31.6542	305451	Al-barshadiyah wa al-tarmah	IQ-G03	Muthanna	IQ-D017	Rumaitha
IQ-P01960	Al-Bedah/Al-Zeerah		45.3858	31.3956	305627	Al-Bedah/Al-Zeerah	IQ-G03	Muthanna	IQ-D017	Rumaitha
IQ-P01961	Al-Bidhah (Aal Hamzah)		45.3786	31.3769	305143	Al-bidhah (a_l hamzah)	IQ-G03	Muthanna	IQ-D017	Rumaitha
IQ-P01962	Al-Birairy(Sayyed Karem)		45.2892	31.445	305260	Al-birairy(sayyed karem)	IQ-G03	Muthanna	IQ-D017	Rumaitha
IQ-P01963	Albu Hamad		45.2022	31.4372	305282	Albu hamad	IQ-G03	Muthanna	IQ-D017	Rumaitha
IQ-P01964	Albu Hassan		45.2142	31.5061	305348	Albu hassan	IQ-G03	Muthanna	IQ-D017	Rumaitha
IQ-P01965	Albu Hiwaijimah		45.2772	31.4356	305278	Albu hiwaijimah	IQ-G03	Muthanna	IQ-D017	Rumaitha
IQ-P01966	Albu Hiwaysh		45.105	31.42	305237	Albu hiwaysh	IQ-G03	Muthanna	IQ-D017	Rumaitha
IQ-P01967	Albu Khashan		45.0736	31.4075	305211	Albu khashan	IQ-G03	Muthanna	IQ-D017	Rumaitha
IQ-P01968	Albu Khudhair		45.2669	31.4825	305332	Albu khudhair	IQ-G03	Muthanna	IQ-D017	Rumaitha
IQ-P01969	Albu Melih		45.2453	31.56	305417	Albu melih	IQ-G03	Muthanna	IQ-D017	Rumaitha
IQ-P01970	Albu Rahmah - al 'Awati Village		45.1861	31.6642	305460	Albu rahmah - Al 'Awati village	IQ-G03	Muthanna	IQ-D017	Rumaitha
IQ-P01971	Albu Salih (Shakir Layid)		45.2217	31.6547	305453	Albu salih / shakir layid	IQ-G03	Muthanna	IQ-D017	Rumaitha
IQ-P01972	Albu Salih Village		45.1688	31.617	305699	Albu Salih village	IQ-G03	Muthanna	IQ-D017	Rumaitha
IQ-P01973	Albu Shidah		45.1731	31.5681	305420	Albu shidah	IQ-G03	Muthanna	IQ-D017	Rumaitha
IQ-P01974	Albu Sireefah Village		45.2039	31.5361	305581	Albu Sireefah Village	IQ-G03	Muthanna	IQ-D017	Rumaitha
IQ-P01975	Al-Dasmah wa Aal _Atshan		45.3706	31.3942	305198	Al-dasmah wa a_l _atshan	IQ-G03	Muthanna	IQ-D017	Rumaitha
IQ-P01976	Al-Diel		45.3197	31.4875	305334	Al-diel	IQ-G03	Muthanna	IQ-D017	Rumaitha
IQ-P01977	Al-Diel (Aal Hiwaish)		45.2953	31.4786	305329	Al-diel (a_l hiwaish)	IQ-G03	Muthanna	IQ-D017	Rumaitha
IQ-P01978	Al-Diel(Al-Shilotiyah)		45.3253	31.4925	305338	Al-diel(al-shilotiyah)	IQ-G03	Muthanna	IQ-D017	Rumaitha
IQ-P01979	Al-Diwaiziyah		45.31	31.5142	305360	Al-diwaiziyah	IQ-G03	Muthanna	IQ-D017	Rumaitha
IQ-P01980	Al-Diwaziyah		45.3033	31.4914	305337	Al-diwaziyah	IQ-G03	Muthanna	IQ-D017	Rumaitha
IQ-P01981	Al-Fatoorah		45.3636	31.37	305133	Al-fatoorah	IQ-G03	Muthanna	IQ-D017	Rumaitha
IQ-P01982	Al-Fazaeeyah _ Turky Redha		45.1428	31.4908	305336	Al-fazaeeyah _ turky redha	IQ-G03	Muthanna	IQ-D017	Rumaitha
IQ-P01983	Al-Fazaiyah		45.1631	31.4994	305342	Al-fazaiyah	IQ-G03	Muthanna	IQ-D017	Rumaitha
IQ-P01984	Al-Fazaiyah wa al-Tewie_El		45.1636	31.5239	305372	Al-fazaiyah wa al-tewie_el	IQ-G03	Muthanna	IQ-D017	Rumaitha
IQ-P01985	Al-Gharbi		45.201	31.5268	305642	Al-Gharbi	IQ-G03	Muthanna	IQ-D017	Rumaitha
IQ-P01986	Al-Ghielaym		45.21	31.6256	305440	Al-ghielaym	IQ-G03	Muthanna	IQ-D017	Rumaitha
IQ-P01987	Al-Hadadiyah		45.1725	31.5486	305403	Al-hadadiyah	IQ-G03	Muthanna	IQ-D017	Rumaitha
IQ-P01988	Al-Hadidah wa Sajit Wali		45.2417	31.5556	305409	Al-hadidah wa sajit wali	IQ-G03	Muthanna	IQ-D017	Rumaitha
IQ-P01989	Al-Hajam		45.1864	31.5981	305427	Al-hajam	IQ-G03	Muthanna	IQ-D017	Rumaitha
IQ-P01990	Al-Hajamah		45.3339	31.3681	305129	Al-hajamah	IQ-G03	Muthanna	IQ-D017	Rumaitha
IQ-P01991	Al-Halielah		45.1747	31.4036	305205	Al-halielah	IQ-G03	Muthanna	IQ-D017	Rumaitha
IQ-P01992	Al-Hamamrah		45.2967	31.4467	305284	Al-hamamrah	IQ-G03	Muthanna	IQ-D017	Rumaitha
IQ-P01993	Al-Hamrah wa al-Dasmah		45.3586	31.3719	305134	Al-hamrah wa al-dasmah	IQ-G03	Muthanna	IQ-D017	Rumaitha
IQ-P01994	Al-Harjan (Diyab Hasan)		45.0814	31.6381	305444	Al-harjan / diyab hasan	IQ-G03	Muthanna	IQ-D017	Rumaitha
IQ-P01995	Al-Haywan		45.0267	31.4061	305210	Al-haywan	IQ-G03	Muthanna	IQ-D017	Rumaitha
IQ-P01996	Al-Helwah		45.3086	31.5192	305364	Al-helwah	IQ-G03	Muthanna	IQ-D017	Rumaitha
[truncated: 21,992 more rows]
