# Supplementary material for: The violent death toll from the Iraq War: 2003–2023
Source: PLoS One. 2024 Feb 27;19(2):e0297895. doi: 10.1371/journal.pone.0297895 (PMC10898744; doi:10.1371/journal.pone.0297895)
Supplement: S1 Data — (ZIP) [file pone.0297895.s001.zip › irq_pplt_ocha_20140722_README.txt]

IRAQ COMMON OPERATIONAL DATASET: SETTLEMENTS
============================================


PRODUCTION	
==========
Date:		22 Jul 2014
Filename:	irq_pplt_ocha_20140722.xlsx
Distribution:	This version sent to OCHA Geneva 22 July 2014 and presented at Iraq IMWG meeting 24 July 2014
Produced by:	OCHA and MapAction, Erbil, Iraq
Contact:	ocha.iraq@gmail.com
	

GENERAL NOTES	
=============
* These datasets are intended for coordination and operations in humanitarian activities.	
* The purpose of this settlements list in particular is as a gazetteer for geographical reference. It is not intended as a cartographic source or as an authoritative reference list.	
* The list is derived from IOM's placename database, which is the most extensive currently maintained placename source available for Iraq, and provides compatability with IOM's Displacement Tracking Matrix (DTM).	
* The list does NOT contain any designations of hierarchy (e.g. governorate / district capitals) or of size (e.g. settlement size or population size). Thus, the placenames refer to a variety of populated places including cities, towns, villages and neighbourhoods.	
* Arabic names are in the process of being added; some are included in this dataset.	
* Places will be added as they become available, with the P-Code number simply being incremented. In particular, not all DTM places are in this edition, but will be added as coordinates are confimed.	

	
P-CODE SYNTAX	
=============
Governorates (A1):	IQ-Gnn e.g. IQ-G12
Districts (A2):		IQ-Dnnn e.g. IQ-D007
Settlements:		IQ-Pnnnnn e.g. IQ-P00742

	
FIELD NAMES	
===========
Field name length:	Field names are 10 characters or fewer, to comply with the Shapefile attribute name limit
Administrative level:	A1 = administrative level 1
			A2 = administrative level 2
Name / p-code:		Name = Name of administrative unit. May be abbreviated to Na for brevity
			Code = P-code of administrative unit
Language:		Used for Names, not p-codes
			Ar = Arabic
			En = English (Roman script)
Alternatives:		These are provided for lookup compatibility with IOM and the earlier OCHA systems
			Alt1: Source is IOM
			Alt2: Source is OCHA
			Alt: for other alternatives as they arise

	
FILE NAMING	
===========
File names follow OCHA naming convention from:	
https://sites.google.com/site/ochaimwiki/file-and-dataset-naming-manual/file-naming-convention	
General pattern:	ISO3_Code+DataType_SubCode_[Scale]_Source_[Additional Description]
			(Datatypes: t = text table, p = points, a = area / polygon)


EDITS AND REVISIONS	
===================
18-22 July 2014 Edits to the placename list supplied by IOM:
	English names: some cleaning: extraneous puntuation removed (especially apostrophes and underlines preceding place names); other puntuation in Arabic transliterations made consistent; changes to capitalisation.
	Names of admin1 and admin2 areas changed to COD-compliant names and codes.
	Removed 3 records where name was missing.
	Removed 201 records where coordinates are missing.
	Removed 7 records that fall outside Iraq
	7 records where lat and long values apparently transposed: swapped lat/long (IQ-P23515 IQ-P08624 IQ-P16687 IQ-P12545 IQ-P08666 IQ-P12201 IQ-P22075)
	2 records where decimal points appear omitted from coordinates: points inserted (IQ-P12418 IQ-P20233)
