# Supplementary material for: The violent death toll from the Iraq War: 2003–2023
Source: PLoS One. 2024 Feb 27;19(2):e0297895. doi: 10.1371/journal.pone.0297895 (PMC10898744; doi:10.1371/journal.pone.0297895)
Supplement: S1 Data — (ZIP) [file pone.0297895.s001.zip › L1 original data.xls]

## Sheet: All data
	Start date	Alive	Alive	Alive						Date fin.			Alive @ interview
		<1	<5	Total	Births	Deaths	pers.Xmo.	deaths<1		2004-09-08	<1	<5	Total	Births	Deaths	pers.Xmo.	deaths<1		CMR Pre	CMR Post		Post - Pre CMR
Adhanya - Bag	2002-01-01	4	20	223	6	1	3260	0	Adhanya - Bag		4	22	224	5	9	4011	0		3.68098	26.926		23.245
Zafariniya -Bag	2002-01-01	5	21	207	10	2	3054	0	Zafariniya -Bag	2004-09-09	9	31	221	13	7	3758	1		7.85855	22.3523		14.4938
Balad - Sha 1	2002-01-01	3	29	198	10	0	2959	0	Balad - sha 1	2004-09-13	11	32	219	14	3	3750	1		0	9.6		9.6
Mahmoudia - Baghdad	2002-01-01	8	31	269	16	2	3974	1	Mahmoudia - Baghdad	2004-09-09	13	48	296	18	5	5031	2		6.03926	11.9261		5.8868
Kadamea - Baghdad	2002-01-01	6	18	213	6	1	3141	0	Kadamea - Baghdad	2004-09-08	6	20	228	9	1	3963	0		3.82044	3.02801		-0.79243
Sabak Boor - Baghdad	2002-01-01	4	16	212	5	3	3105	0	Sabak Boor - Baghdad	2004-09-11	6	19	219	7	2	3841	0		11.5942	6.24837		-5.34583
Shaara - Baghdad	2002-01-01	9	50	308	17	1	4641	0	Shaara - Baghdad	2004-09-11	10	54	336	18	6	5844	1		2.58565	12.3203		9.73468
Babil 1	2002-01-01	5	31	202	8	1	2995	0	Babil 1	2004-09-12	5	35	218	14	5	3777	4		4.00668	15.8856		11.8789
Babil 2	2002-01-01	8	30	298	5	2	4414	0	Babil 2	2004-09-12	10	35	314	16	3	5417	2		5.43725	6.64574		1.2085
Babil 3	2002-01-01	11	36	249	5	2	3646	0	Babil 3	2004-09-12	8	28	262	11	1	4582	0		6.58256	2.61894		-3.96361
Kut	2002-01-01	4	10	153	9	1	2293	1	Kut	2004-09-13	6	21	164	6	3	2788	0		5.23332	12.9125		7.67916
Thiqar 1 - Shatra	2002-01-01	8	26	215	7	1	3188	0	Thiqar 1 - Shatra	2004-09-13	13	32	236	15	0	4055	0		3.76412	0		-3.76412
Thiqar 2 - Rifari	2002-01-01	11	34	224	13	1	3476	0	Thiqar 2 - Rifari	2004-09-14	4	39	240	11	7	4197	1		3.45224	20.0143		16.5621
Thiqar 3 - Sookelshioukh	2002-01-01	6	32	222	8	1	3254	0	Thiqar 3 - Sookelshioukh	2004-09-13	7	31	235	10	4	4123	2		3.68777	11.642		7.95424
Karbala 1	2002-01-01	1	19	137	3	1	2117	0	Karbala 1	2004-09-14	3	16	143	6	2	2576	1		5.6684	9.31677		3.64837
Karbala 2	2002-01-01	5	36	212	11	2	3161	0	Karbala 2	2004-09-14	5	33	231	11	1	4011	0		7.59253	2.99177		-4.60076
Karbala 3	2002-01-01	3	23	206	9	1	3068	0	Karbala 3	2004-09-14	3	26	218	7	2	3851	0		3.91134	6.23215		2.3208
Sulyman 1	2002-01-01	0	11	167	2	3	2448	1	Sulyman 1	2004-09-15	2	13	169	5	2	3004	1		14.7059	7.98935		-6.71653
Sulyman 2	2002-01-01	3	8	172	4	3	2490	1	Sulyman 2	2004-09-15	2	9	175	2	0	3112	0		14.4578	0		-14.4578
Sulyman 3	2002-01-01	8	32	164	5	2	2406	1	Sulyman 3 Kalar	2004-09-15	5	27	172	5	0	3034	0		9.97506	0		-9.97506
Falluja	2002-01-01	3	29	206	4	0	3049	0	Falluja	2004-09-20	5	18	163	7	53	3399	1		0	187.114		187.114
Mosul 4 - Shirka	2002-01-01	8	28	213	9	1	3159	0	Mosul 4 Shirka	2004-09-18	5	32	229	10	2	4045	1		3.79867	5.93325		2.13458
Mosul 3	2002-01-01	20	49	342	16	1	5044	0	Mosul 3	2004-09-17	13	62	374	19	0	6519	0		2.37906	0		-2.37906
Mosul 2	2002-01-01	9	31	268	15	1	3986	1	Mosul 2	2004-09-17	9	38	286	8	3	5082	1		3.01054	7.08383		4.07329
Mosul 1	2002-01-01	7	30	248	8	3	3686	0	Mosul 1	2004-09-17	10	37	265	15	3	4656	0		9.76668	7.73196		-2.03473
Diala 1 Mukdadya	2002-01-01	10	26	248	11	3	3845	1	Diala 1 Mukdadya	2004-09-12	14	40	262	19	3	4708	0		9.36281	7.64656		-1.71625
Diala 2 Baguba	2002-01-01	7	20	178	4	0	2643	0	Diala 2 Baguba	2004-09-12	5	25	192	14	4	3392	0		0	14.1509		14.1509
Thaura - Baghdad	2002-01-01	8	43	346	10	1	5093	0	Thaura - Baghdad	2004-09-19	6	36	366	12	1	6476	0		2.35618	1.853		-0.503179
Sha 2 - Baijy	2002-01-01	9	29	263	12	1	3982	1	Sha 2 - Baijy	2004-09-18	6	38	287	13	0	5070	0		3.01356	0		-3.01356
Sha 3 - Baijy	2002-01-01	6	30	281	10	0	4186	0	Sha 3 - Baijy	2004-09-18	13	42	298	19	2	5356	0		0	4.48096		4.48096
Missan 1	2002-01-01	2	8	197	3	1	2904	0	Missan 1	2004-09-19	4	11	203	6	2	3600	0		4.13223	6.66667		2.53444
Missan 2	2002-01-01	7	27	183	10	1	2718	0	Missan 2	2004-09-19	10	34	201	11	2	3503	0		4.41501	6.85127		2.43626
Missan 3	2002-01-01	4	24	214	4	2	3153	0	Missan 3	2004-09-19	5	20	222	10	4	3908	2		7.6118	12.2825		4.6707
			887	7438	275	46	110538	8				1004	7868	366	142	138439	21		4.99376	12.3087		7.31491

## Sheet: without Falluja
	Start date	Alive	Alive	Alive						Date fin.			Alive @ interview
		<1	<5	Total	Births	Deaths	pers.Xmo.	deaths<1		2004-09-08	<1	<5	Total	Births	Deaths	pers.Xmo.	deaths<1		CMR Pre	CMR Post		Post - Pre CMR
Adhanya - Bag	2002-01-01	4	20	223	6	1	3260	0	Adhanya - Bag		4	22	224	5	9	4011	0		3.68098	26.926		23.245
Zafariniya -Bag	2002-01-01	5	21	207	10	2	3054	0	Zafariniya -Bag	2004-09-09	9	31	221	13	7	3758	1		7.85855	22.3523		14.4938
Balad - Sha 1	2002-01-01	3	29	198	10	0	2959	0	Balad - sha 1	2004-09-13	11	32	219	14	3	3750	1		0	9.6		9.6
Mahmoudia - Baghdad	2002-01-01	8	31	269	16	2	3974	1	Mahmoudia - Baghdad	2004-09-09	13	48	296	18	5	5031	2		6.03926	11.9261		5.8868
Kadamea - Baghdad	2002-01-01	6	18	213	6	1	3141	0	Kadamea - Baghdad	2004-09-08	6	20	228	9	1	3963	0		3.82044	3.02801		-0.79243
Sabak Boor - Baghdad	2002-01-01	4	16	212	5	3	3105	0	Sabak Boor - Baghdad	2004-09-11	6	19	219	7	2	3841	0		11.5942	6.24837		-5.34583
Shaara - Baghdad	2002-01-01	9	50	308	17	1	4641	0	Shaara - Baghdad	2004-09-11	10	54	336	18	6	5844	1		2.58565	12.3203		9.73468
Babil 1	2002-01-01	5	31	202	8	1	2995	0	Babil 1	2004-09-12	5	35	218	14	5	3777	4		4.00668	15.8856		11.8789
Babil 2	2002-01-01	8	30	298	5	2	4414	0	Babil 2	2004-09-12	10	35	314	16	3	5417	2		5.43725	6.64574		1.2085
Babil 3	2002-01-01	11	36	249	5	2	3646	0	Babil 3	2004-09-12	8	28	262	11	1	4582	0		6.58256	2.61894		-3.96361
Kut	2002-01-01	4	10	153	9	1	2293	1	Kut	2004-09-13	6	21	164	6	3	2788	0		5.23332	12.9125		7.67916
Thiqar 1 - Shatra	2002-01-01	8	26	215	7	1	3188	0	Thiqar 1 - Shatra	2004-09-13	13	32	236	15	0	4055	0		3.76412	0		-3.76412
Thiqar 2 - Rifari	2002-01-01	11	34	224	13	1	3476	0	Thiqar 2 - Rifari	2004-09-14	4	39	240	11	7	4197	1		3.45224	20.0143		16.5621
Thiqar 3 - Sookelshioukh	2002-01-01	6	32	222	8	1	3254	0	Thiqar 3 - Sookelshioukh	2004-09-13	7	31	235	10	4	4123	2		3.68777	11.642		7.95424
Karbala 1	2002-01-01	1	19	137	3	1	2117	0	Karbala 1	2004-09-14	3	16	143	6	2	2576	1		5.6684	9.31677		3.64837
Karbala 2	2002-01-01	5	36	212	11	2	3161	0	Karbala 2	2004-09-14	5	33	231	11	1	4011	0		7.59253	2.99177		-4.60076
Karbala 3	2002-01-01	3	23	206	9	1	3068	0	Karbala 3	2004-09-14	3	26	218	7	2	3851	0		3.91134	6.23215		2.3208
Sulyman 1	2002-01-01	0	11	167	2	3	2448	1	Sulyman 1	2004-09-15	2	13	169	5	2	3004	1		14.7059	7.98935		-6.71653
Sulyman 2	2002-01-01	3	8	172	4	3	2490	1	Sulyman 2	2004-09-15	2	9	175	2	0	3112	0		14.4578	0		-14.4578
Sulyman 3	2002-01-01	8	32	164	5	2	2406	1	Sulyman 3 Kalar	2004-09-15	5	27	172	5	0	3034	0		9.97506	0		-9.97506
Mosul 4 - Shirka	2002-01-01	8	28	213	9	1	3159	0	Mosul 4 Shirka	2004-09-18	5	32	229	10	2	4045	1		3.79867	5.93325		2.13458
Mosul 3	2002-01-01	20	49	342	16	1	5044	0	Mosul 3	2004-09-17	13	62	374	19	0	6519	0		2.37906	0		-2.37906
Mosul 2	2002-01-01	9	31	268	15	1	3986	1	Mosul 2	2004-09-17	9	38	286	8	3	5082	1		3.01054	7.08383		4.07329
Mosul 1	2002-01-01	7	30	248	8	3	3686	0	Mosul 1	2004-09-17	10	37	265	15	3	4656	0		9.76668	7.73196		-2.03473
Diala 1 Mukdadya	2002-01-01	10	26	248	11	3	3845	1	Diala 1 Mukdadya	2004-09-12	14	40	262	19	3	4708	0		9.36281	7.64656		-1.71625
Diala 2 Baguba	2002-01-01	7	20	178	4	0	2643	0	Diala 2 Baguba	2004-09-12	5	25	192	14	4	3392	0		0	14.1509		14.1509
Thaura - Baghdad	2002-01-01	8	43	346	10	1	5093	0	Thaura - Baghdad	2004-09-19	6	36	366	12	1	6476	0		2.35618	1.853		-0.503179
Sha 2 - Baijy	2002-01-01	9	29	263	12	1	3982	1	Sha 2 - Baijy	2004-09-18	6	38	287	13	0	5070	0		3.01356	0		-3.01356
Sha 3 - Baijy	2002-01-01	6	30	281	10	0	4186	0	Sha 3 - Baijy	2004-09-18	13	42	298	19	2	5356	0		0	4.48096		4.48096
Missan 1	2002-01-01	2	8	197	3	1	2904	0	Missan 1	2004-09-19	4	11	203	6	2	3600	0		4.13223	6.66667		2.53444
Missan 2	2002-01-01	7	27	183	10	1	2718	0	Missan 2	2004-09-19	10	34	201	11	2	3503	0		4.41501	6.85127		2.43626
Missan 3	2002-01-01	4	24	214	4	2	3153	0	Missan 3	2004-09-19	5	20	222	10	4	3908	2		7.6118	12.2825		4.6707
			858	7232	271	46	107489	8				986	7705	359	89	135040	20		5.13541	7.90877		2.77336

## Sheet: cleanest & simplest data
	Cluster Name		Deaths Pre-invasion		Person X mo.*		Deaths Post-invasion		Person X mo.
					for that cluster in				for that cluster in the
					the 14.6 mo before				17.6 - 18.0 months after (depending on the date of the interview)
	Adhanya - Bag		1		3260		9		4011
	Zafariniya -Bag		2		3054		7		3758
	Balad - Sha 1		0		2959		3		3750
	Mahmoudia - Baghdad		2		3974		5		5031
	Kadamea - Baghdad		1		3141		1		3963
	Sabak Boor - Baghdad		3		3105		2		3841
	Shaara - Baghdad		1		4641		6		5844
	Babil 1		1		2995		5		3777
	Babil 2		2		4414		3		5417
	Babil 3		2		3646		1		4582
	Kut		1		2293		3		2788
	Thiqar 1 - Shatra		1		3188		0		4055
	Thiqar 2 - Rifari		1		3476		7		4197
	Thiqar 3 - Sookelshioukh		1		3254		4		4123
	Karbala 1		1		2117		2		2576
	Karbala 2		2		3161		1		4011
	Karbala 3		1		3068		2		3851
	Sulyman 1		3		2448		2		3004
	Sulyman 2		3		2490		0		3112
	Sulyman 3		2		2406		0		3034
	Falluja		0		3049		53		3399
	Mosul 4 - Shirka		1		3159		2		4045
	Mosul 3		1		5044		0		6519
	Mosul 2		1		3986		3		5082
	Mosul 1		3		3686		3		4656
	Diala 1 Mukdadya		3		3845		3		4708
	Diala 2 Baguba		0		2643		4		3392
	Thaura - Baghdad		1		5093		1		6476
	Sha 2 - Baijy		1		3982		0		5070
	Sha 3 - Baijy		0		4186		2		5356
	Missan 1		1		2904		2		3600
	Missan 2		1		2718		2		3503
	Missan 3		2		3153		4		3908
			46		110538		142		138439
	*Note, that this is an exact estimate including months since births, before deaths, and months of visitors, not just residents X 14.6 mo.
