# Supplementary material for: The violent death toll from the Iraq War: 2003–2023
Source: PLoS One. 2024 Feb 27;19(2):e0297895. doi: 10.1371/journal.pone.0297895 (PMC10898744; doi:10.1371/journal.pone.0297895)
Supplement: S1 Data — (ZIP) [file pone.0297895.s001.zip › L2deaths_by_governorate_no_garbage.csv]

Year	Month	Anbar	Basrah	Qadissiya	Sulaymaniyah	Babylon	Baghdad	Thi-Qar	Diyala	Erbil	Kerbala	Tameem	Missan	Ninewa	Wasitt	Najaf	Saley Al-Din
2003	Jan	0	0	0	0	0	0	0	0	0	0	0	0	0	0	0	0
2003	Feb	1	0	0	0	0	0	0	0	1	0	0	0	0	0	0	0
2003	Mar	2	0	0	0	0	0	1	1	0	0	0	0	0	0	0	0
2003	Apr	1	0	0	0	0	0	0	3	0	0	0	0	0	0	0	0
2003	May	0	0	0	0	0	0	0	4	0	0	0	0	0	0	0	1
2003	Jun	0	0	0	0	0	0	0	0	0	0	0	0	0	0	0	0
2003	Jul	0	0	0	0	0	1	0	2	0	0	0	0	0	0	0	0
2003	Aug	1	2	0	0	0	0	0	0	0	0	0	0	0	0	0	0
2003	Sep	1	0	0	0	0	0	0	0	0	0	0	0	0	0	0	0
2003	Oct	0	0	1	0	0	0	0	0	0	0	0	0	0	0	0	0
2003	Nov	0	0	0	0	0	0	0	0	0	0	0	0	0	0	0	1
2003	Dec	0	0	0	0	0	1	0	0	0	0	0	0	0	0	0	1
2004	Jan	0	0	0	0	0	2	0	1	0	0	0	0	0	0	0	0
2004	Feb	0	0	0	0	0	0	0	0	0	0	0	0	1	0	0	0
2004	Mar	1	0	0	0	0	1	0	0	0	1	0	0	1	0	0	0
2004	Apr	6	0	0	0	0	0	0	1	0	0	1	0	1	0	0	0
2004	May	1	0	0	0	0	1	0	1	0	0	0	0	0	0	0	0
2004	Jun	0	0	0	0	1	0	0	1	0	0	1	0	2	0	0	3
2004	Jul	1	0	0	0	2	0	0	0	0	0	0	0	1	0	0	0
2004	Aug	1	3	0	0	0	1	0	1	0	0	0	0	1	0	0	0
2004	Sep	2	0	0	0	0	2	0	1	0	0	0	0	2	0	0	10
2004	Oct	1	0	0	0	0	0	0	1	0	0	0	0	0	0	0	1
2004	Nov	3	1	0	0	0	3	0	1	0	0	0	0	2	0	0	1
2004	Dec	1	0	0	0	0	1	0	0	0	2	0	0	1	0	0	2
2005	Jan	2	0	0	0	0	2	0	0	0	0	0	0	1	0	0	0
2005	Feb	1	0	0	0	0	0	0	1	0	0	0	0	2	0	0	0
2005	Mar	1	0	0	0	0	1	0	0	0	0	0	0	3	0	0	0
2005	Apr	2	0	0	0	0	0	0	1	0	0	0	0	2	0	0	0
2005	May	0	0	0	0	0	2	0	5	0	0	0	0	1	0	0	1
2005	Jun	0	0	0	0	0	1	0	2	2	0	0	0	7	0	0	1
2005	Jul	1	0	0	0	0	2	0	0	1	0	0	0	0	0	0	0
2005	Aug	0	0	1	0	0	5	1	0	0	0	0	1	2	0	0	2
2005	Sep	0	0	1	0	0	2	0	2	0	0	0	0	1	0	0	0
2005	Oct	1	0	0	0	3	0	0	0	1	0	0	0	2	0	0	0
2005	Nov	3	0	0	0	0	3	0	0	0	0	0	0	14	0	0	0
2005	Dec	0	0	0	0	0	3	0	0	0	0	0	1	2	0	0	0
2006	Jan	1	1	0	0	0	1	0	3	0	0	0	0	0	0	0	0
2006	Feb	2	0	0	0	0	0	0	1	0	0	0	0	1	0	0	0
2006	Mar	2	1	0	0	0	2	0	3	0	0	0	0	4	0	0	0
2006	Apr	0	0	1	0	0	2	0	2	0	0	0	0	1	0	0	0
2006	May	4	3	0	0	0	4	1	10	0	0	0	0	3	0	0	1
2006	Jun	0	5	0	0	0	0	0	1	0	0	0	1	1	0	0	0
2006	Jul	0	0	0	0	0	24	0	0	0	0	0	0	0	0	0	0
2003	NA	0	0	0	0	0	2	0	1	0	0	0	0	0	0	0	0
2004	NA	1	0	0	0	0	1	0	0	0	0	0	0	0	0	0	0
2005	NA	0	0	0	0	0	3	0	3	0	0	0	0	0	0	0	0
2006	NA	0	0	0	0	0	4	1	1	0	0	0	0	0	0	0	0
