# Supplementary material for: The violent death toll from the Iraq War: 2003–2023
Source: PLoS One. 2024 Feb 27;19(2):e0297895. doi: 10.1371/journal.pone.0297895 (PMC10898744; doi:10.1371/journal.pone.0297895)
Supplement: S1 Data — (ZIP) [file pone.0297895.s001.zip › L2_violent deaths_by cluster.csv]

Deaths
0
0
0
0
0
0
0
0
0
0
0
1
1
1
1
1
2
2
2
2
3
3
3
3
4
4
4
5
5
5
5
6
6
6
7
9
9
9
12
15
17
18
22
24
25
25
35
