# Supplementary material for: The violent death toll from the Iraq War: 2003–2023
Source: PLoS One. 2024 Feb 27;19(2):e0297895. doi: 10.1371/journal.pone.0297895 (PMC10898744; doi:10.1371/journal.pone.0297895)
Supplement: S1 Data — (ZIP) [file pone.0297895.s001.zip › primary_routes.shp.xml]

<?xml version="1.0"?>
<!--<!DOCTYPE metadata SYSTEM "http://www.esri.com/metadata/esriprof80.dtd">-->
<metadata xml:lang="en"><Esri><CreaDate>20120327</CreaDate><CreaTime>17582800</CreaTime><SyncOnce>TRUE</SyncOnce><DataProperties><lineage><Process Name="Define Projection" ToolSource="C:\Program Files\ArcGIS\ArcToolbox\Toolboxes\Data Management Tools.tbx\DefineProjection" Date="20080723" Time="173832">DefineProjection I:\GIS\02_Base_map\all_combined_data\transportation\road_special\primary_routes.shp GEOGCS['GCS_WGS_1984',DATUM['D_WGS_1984',SPHEROID['WGS_1984',6378137.0,298.257223563]],PRIMEM['Greenwich',0.0],UNIT['Degree',0.0174532925199433]] I:\GIS\02_Base_map\all_combined_data\transportation\road_special\primary_routes.shp</Process></lineage><itemProps><itemLocation><linkage Sync="TRUE">file://\\Dc-ocha\GIS\GIS\02_Base_map\all_combined_data\transportation\road_special\primary_routes\primary_routes</linkage><protocol Sync="TRUE">Local Area Network</protocol></itemLocation></itemProps><copyHistory><copy source="I:\GIS\02_Base_map\all_combined_data\transportation\road_special\primary_routes" dest="\\Dc-ocha\GIS\GIS\02_Base_map\all_combined_data\transportation\road_special\primary_routes\primary_routes" date="20120327" time="17582800"></copy></copyHistory></DataProperties></Esri></metadata>
