# Supplementary material for: The violent death toll from the Iraq War: 2003–2023
Source: PLoS One. 2024 Feb 27;19(2):e0297895. doi: 10.1371/journal.pone.0297895 (PMC10898744; doi:10.1371/journal.pone.0297895)
Supplement: S1 Data — (ZIP) [file pone.0297895.s001.zip › references.bib]

@article{roberts2004,
	title = {Mortality before and after the 2003 invasion of Iraq: cluster sample survey},
	author = {Roberts, Les and Lafta, Riyadh and Garfield, Richard and Khudhairi, Jamal and Burnham, Gilbert},
	year = {2004},
	month = {11},
	date = {2004-11-20},
	journal = {Lancet (London, England)},
	pages = {1857--1864},
	volume = {364},
	number = {9448},
	doi = {10.1016/S0140-6736(04)17441-2},
	note = {PMID: 15555665},
	langid = {eng}
}

@article{rosenblum2009,
	title = {Confidence intervals for the population mean tailored to small sample sizes, with applications to survey sampling},
	author = {Rosenblum, Michael A. and Laan, Mark J. van der},
	year = {2009},
	month = {01},
	date = {2009-01-07},
	journal = {The International Journal of Biostatistics},
	pages = {Article 4},
	volume = {5},
	number = {1},
	doi = {10.2202/1557-4679.1118},
	note = {PMID: 20231867
PMCID: PMC2827893},
	langid = {eng}
}
