# Supplementary material for: The violent death toll from the Iraq War: 2003–2023
Source: PLoS One. 2024 Feb 27;19(2):e0297895. doi: 10.1371/journal.pone.0297895 (PMC10898744; doi:10.1371/journal.pone.0297895)
Supplement: S1 Data — (ZIP) [file pone.0297895.s001.zip › UCDP_battledeaths.csv]

	dyad_id	location_inc	side_a	side_a_id	side_a_2nd	side_b	side_b_id	side_b_2nd	incompatibility	territory_name	year	bd_best	bd_low	bd_high	type_of_conflict	battle_location	gwno_a	gwno_a_2nd	gwno_b	gwno_b_2nd	gwno_loc	gwno_battle	region	version
13637	14320	Afghanistan	Government of Afghanistan	130		IS	234		1	Islamic State	2022	252	181	403	3	Afghanistan	700				700	700	3	23.1
333	16825	Afghanistan	Government of Afghanistan	130		NRF	8114		2		2022	555	353	1098	3	Afghanistan	700				700	700	3	23.1
333	17083	Afghanistan	Government of Afghanistan	130		AFF	8343		2		2022	45	30	69	3	Afghanistan	700				700	700	3	23.1
13637	14320	Afghanistan	Government of Afghanistan	130	Government of United States of America	IS	234		1	Islamic State	2021	264	206	322	4	Afghanistan, Pakistan	700	2			700	700, 770	3	23.1
333	16825	Afghanistan	Government of Afghanistan	130		NRF	8114		2		2021	534	85	1834	3	Afghanistan	700				700	700	3	23.1
333	735	Afghanistan	Government of Afghanistan	130	Government of United States of America	Taleban	303		2		2021	34795	33328	37715	4	Afghanistan	700	2			700	700	3	23.1
13637	14320	Afghanistan	Government of Afghanistan	130	Government of United States of America	IS	234		1	Islamic State	2020	316	279	356	4	Afghanistan	700	2			700	700	3	23.1
333	16210	Afghanistan	Government of Afghanistan	130	Government of United States of America	High Council of Afghanistan Islamic Emirate	6252		2		2020	55	55	70	4	Afghanistan	700	2			700	700	3	23.1
333	735	Afghanistan	Government of Afghanistan	130	Government of United States of America	Taleban	303		2		2020	20104	18641	21317	4	Afghanistan	700	2			700	700	3	23.1
13637	14320	Afghanistan	Government of Afghanistan	130	Government of United States of America	IS	234		1	Islamic State	2019	1075	1045	1435	4	Afghanistan	700	2			700	700	3	23.1
333	735	Afghanistan	Government of Afghanistan	130	Government of United States of America	Taleban	303		2		2019	28828	26973	33289	4	Afghanistan	700	2			700	700	3	23.1
13637	14320	Afghanistan	Government of Afghanistan	130	Government of United States of America	IS	234		1	Islamic State	2018	2842	2770	5149	4	Afghanistan	700	2			700	700	3	23.1
333	735	Afghanistan	Government of Afghanistan	130	Government of Pakistan, Government of United States of America	Taleban	303		2		2018	22837	21486	24818	4	Afghanistan, Pakistan	700	770, 2			700	700, 770	3	23.1
13637	14320	Afghanistan	Government of Afghanistan	130	Government of United States of America	IS	234		1	Islamic State	2017	2795	2738	3009	4	Afghanistan	700	2			700	700	3	23.1
333	735	Afghanistan	Government of Afghanistan	130	Government of Pakistan, Government of United States of America	Taleban	303		2		2017	16179	15404	17689	4	Afghanistan, Pakistan	700	770, 2			700	700, 770	3	23.1
13637	14320	Afghanistan	Government of Afghanistan	130	Government of Pakistan, Government of United States of America	IS	234		1	Islamic State	2016	2141	2100	2544	4	Afghanistan	700	770, 2			700	700	3	23.1
333	735	Afghanistan	Government of Afghanistan	130	Government of Pakistan, Government of United States of America	Taleban	303		2		2016	15775	14410	22162	4	Afghanistan, Pakistan	700	770, 2			700	700, 770	3	23.1
13637	14320	Afghanistan	Government of Afghanistan	130	Government of Pakistan, Government of United States of America	IS	234		1	Islamic State	2015	679	615	855	4	Afghanistan	700	770, 2			700	700	3	23.1
333	735	Afghanistan	Government of Afghanistan	130	Government of Pakistan, Government of United States of America	Taleban	303		2		2015	16581	15562	19807	4	Afghanistan, Pakistan	700	770, 2			700	700, 770	3	23.1
333	735	Afghanistan	Government of Afghanistan	130	Government of Albania, Government of Armenia, Government of Australia, Government of Austria, Government of Azerbaijan, Government of Belgium, Government of Bosnia-Herzegovina, Government of Bulgaria, Government of Canada, Government of Croatia, Government of Czech Republic, Government of Denmark, Government of El Salvador, Government of Estonia, Government of Finland, Government of France, Gover…	Taleban	303		2		2014	12351	11561	15724	4	Afghanistan, Pakistan	700	339, 371, 900, 305, 373, 211, 346, 355, 20, 344, 316, 390, 92, 366, 375, 220, 372, 260, 350, 310, 395, 205, 325, 663, 367, 368, 212, 820, 712, 341, 210, 920, 343, 385, 770, 290, 235, 360, 317, 349, 732, 230, 380, 972, 640, 369, 696, 200, 2			700	700, 770	3	23.1
333	726	Afghanistan	Government of Afghanistan	130	Government of Albania, Government of Armenia, Government of Australia, Government of Austria, Government of Azerbaijan, Government of Belgium, Government of Bosnia-Herzegovina, Government of Bulgaria, Government of Canada, Government of Croatia, Government of Czech Republic, Government of Denmark, Government of El Salvador, Government of Estonia, Government of Finland, Government of France, Gover…	Hizb-i Islami-yi Afghanistan	299		2		2013	35	35	35	4	Afghanistan	700	339, 371, 900, 305, 373, 211, 346, 355, 20, 344, 316, 390, 92, 366, 375, 220, 372, 260, 350, 310, 395, 205, 325, 367, 368, 212, 820, 712, 341, 210, 920, 343, 385, 290, 235, 360, 830, 317, 349, 732, 230, 380, 972, 640, 369, 696, 200, 2			700	700	3	23.1
333	735	Afghanistan	Government of Afghanistan	130	Government of Albania, Government of Armenia, Government of Australia, Government of Austria, Government of Azerbaijan, Government of Belgium, Government of Bosnia-Herzegovina, Government of Bulgaria, Government of Canada, Government of Croatia, Government of Czech Republic, Government of Denmark, Government of El Salvador, Government of Estonia, Government of Finland, Government of France, Gover…	Taleban	303		2		2013	8013	7577	10137	4	Afghanistan, Pakistan	700	339, 371, 900, 305, 373, 211, 346, 355, 20, 344, 316, 390, 92, 366, 375, 220, 372, 260, 350, 310, 395, 205, 325, 367, 368, 212, 820, 712, 341, 210, 920, 343, 385, 770, 290, 235, 360, 830, 317, 349, 732, 230, 380, 972, 640, 369, 696, 200, 2			700	700, 770	3	23.1
333	735	Afghanistan	Government of Afghanistan	130	Government of Albania, Government of Armenia, Government of Australia, Government of Austria, Government of Azerbaijan, Government of Bahrain, Government of Belgium, Government of Bosnia-Herzegovina, Government of Bulgaria, Government of Canada, Government of Croatia, Government of Czech Republic, Government of Denmark, Government of El Salvador, Government of Estonia, Government of Finland, Gove…	Taleban	303		2		2012	7730	7558	8541	4	Afghanistan, Pakistan	700	339, 371, 900, 305, 373, 692, 211, 346, 355, 20, 344, 316, 390, 92, 366, 375, 220, 372, 260, 350, 310, 395, 205, 325, 367, 368, 212, 820, 712, 341, 210, 920, 343, 385, 770, 290, 235, 360, 830, 317, 349, 732, 230, 380, 972, 640, 369, 696, 200, 2			700	700, 770	3	23.1
333	726	Afghanistan	Government of Afghanistan	130	Government of Albania, Government of Armenia, Government of Australia, Government of Austria, Government of Azerbaijan, Government of Belgium, Government of Bosnia-Herzegovina, Government of Bulgaria, Government of Canada, Government of Croatia, Government of Czech Republic, Government of Denmark, Government of El Salvador, Government of Estonia, Government of Finland, Government of France, Gover…	Hizb-i Islami-yi Afghanistan	299		2		2011	49	48	52	4	Afghanistan	700	339, 371, 900, 305, 373, 211, 346, 355, 20, 344, 316, 390, 92, 366, 375, 220, 372, 260, 350, 310, 395, 205, 325, 367, 368, 212, 820, 712, 341, 210, 920, 343, 385, 290, 235, 360, 830, 317, 349, 732, 230, 380, 972, 640, 369, 696, 200, 2			700	700	3	23.1
333	735	Afghanistan	Government of Afghanistan	130	Government of Albania, Government of Armenia, Government of Australia, Government of Austria, Government of Azerbaijan, Government of Belgium, Government of Bosnia-Herzegovina, Government of Bulgaria, Government of Canada, Government of Croatia, Government of Czech Republic, Government of Denmark, Government of El Salvador, Government of Estonia, Government of Finland, Government of France, Gover…	Taleban	303		2		2011	7374	7231	8238	4	Afghanistan, Pakistan	700	339, 371, 900, 305, 373, 211, 346, 355, 20, 344, 316, 390, 92, 366, 375, 220, 372, 260, 350, 310, 395, 205, 325, 367, 368, 212, 820, 712, 341, 210, 920, 343, 385, 770, 290, 235, 360, 830, 317, 349, 732, 230, 380, 972, 640, 369, 696, 200, 2			700	700, 770	3	23.1
333	726	Afghanistan	Government of Afghanistan	130	Government of Albania, Government of Armenia, Government of Australia, Government of Austria, Government of Azerbaijan, Government of Belgium, Government of Bosnia-Herzegovina, Government of Bulgaria, Government of Canada, Government of Croatia, Government of Czech Republic, Government of Denmark, Government of Estonia, Government of Finland, Government of France, Government of Georgia, Governmen…	Hizb-i Islami-yi Afghanistan	299		2		2010	98	97	101	4	Afghanistan	700	339, 371, 900, 305, 373, 211, 346, 355, 20, 344, 316, 390, 366, 375, 220, 372, 260, 350, 310, 395, 205, 325, 663, 367, 368, 212, 820, 712, 341, 210, 920, 343, 385, 290, 235, 360, 830, 317, 349, 732, 230, 380, 640, 369, 696, 200, 2			700	700	3	23.1
333	735	Afghanistan	Government of Afghanistan	130	Government of Albania, Government of Armenia, Government of Australia, Government of Austria, Government of Azerbaijan, Government of Belgium, Government of Bosnia-Herzegovina, Government of Bulgaria, Government of Canada, Government of Croatia, Government of Czech Republic, Government of Denmark, Government of Estonia, Government of Finland, Government of France, Government of Georgia, Governmen…	Taleban	303		2		2010	6940	6768	8364	4	Afghanistan, Pakistan	700	339, 371, 900, 305, 373, 211, 346, 355, 20, 344, 316, 390, 366, 375, 220, 372, 260, 350, 310, 395, 205, 325, 663, 367, 368, 212, 820, 712, 341, 210, 920, 343, 385, 770, 290, 235, 360, 830, 317, 349, 732, 230, 380, 640, 369, 696, 200, 2			700	700, 770	3	23.1
333	726	Afghanistan	Government of Afghanistan	130	Government of Albania, Government of Australia, Government of Azerbaijan, Government of Belgium, Government of Bosnia-Herzegovina, Government of Bulgaria, Government of Canada, Government of Croatia, Government of Czech Republic, Government of Denmark, Government of Estonia, Government of Finland, Government of France, Government of Georgia, Government of Germany, Government of Greece, Government…	Hizb-i Islami-yi Afghanistan	299		2		2009	54	54	70	4	Afghanistan	700	339, 900, 373, 211, 346, 355, 20, 344, 316, 390, 366, 375, 220, 372, 260, 350, 310, 395, 325, 367, 368, 212, 210, 920, 343, 385, 770, 290, 235, 360, 830, 317, 349, 230, 380, 640, 369, 696, 200, 2			700	700	3	23.1
333	735	Afghanistan	Government of Afghanistan	130	Government of Albania, Government of Australia, Government of Azerbaijan, Government of Belgium, Government of Bosnia-Herzegovina, Government of Bulgaria, Government of Canada, Government of Croatia, Government of Czech Republic, Government of Denmark, Government of Estonia, Government of Finland, Government of France, Government of Georgia, Government of Germany, Government of Greece, Government…	Taleban	303		2		2009	6336	5605	7993	4	Afghanistan, Pakistan	700	339, 900, 373, 211, 346, 355, 20, 344, 316, 390, 366, 375, 220, 372, 260, 350, 310, 395, 325, 367, 368, 212, 210, 920, 343, 385, 770, 290, 235, 360, 830, 317, 349, 230, 380, 640, 369, 696, 200, 2			700	700, 770	3	23.1
333	726	Afghanistan	Government of Afghanistan	130	Government of Albania, Government of Australia, Government of Austria, Government of Azerbaijan, Government of Belgium, Government of Bulgaria, Government of Canada, Government of Croatia, Government of Czech Republic, Government of Denmark, Government of Estonia, Government of Finland, Government of France, Government of Georgia, Government of Germany, Government of Greece, Government of Hungary…	Hizb-i Islami-yi Afghanistan	299		2		2008	97	92	117	4	Afghanistan, Pakistan	700	339, 900, 305, 373, 211, 355, 20, 344, 316, 390, 366, 375, 220, 372, 260, 350, 310, 395, 205, 325, 367, 368, 212, 210, 920, 385, 770, 290, 235, 360, 317, 349, 230, 380, 640, 200, 2			700	700, 770	3	23.1
333	735	Afghanistan	Government of Afghanistan	130	Government of Albania, Government of Australia, Government of Austria, Government of Azerbaijan, Government of Belgium, Government of Bulgaria, Government of Canada, Government of Croatia, Government of Czech Republic, Government of Denmark, Government of Estonia, Government of Finland, Government of France, Government of Georgia, Government of Germany, Government of Greece, Government of Hungary…	Taleban	303		2		2008	5558	5112	7072	4	Afghanistan, Pakistan	700	339, 900, 305, 373, 211, 355, 20, 344, 316, 390, 366, 375, 220, 372, 260, 350, 310, 395, 205, 325, 367, 368, 212, 210, 920, 385, 770, 290, 235, 360, 317, 349, 230, 380, 640, 200, 2			700	700, 770	3	23.1
333	735	Afghanistan	Government of Afghanistan	130	Government of Albania, Government of Australia, Government of Austria, Government of Azerbaijan, Government of Belgium, Government of Bulgaria, Government of Canada, Government of Croatia, Government of Czech Republic, Government of Denmark, Government of Estonia, Government of Finland, Government of France, Government of Germany, Government of Greece, Government of Hungary, Government of Iceland…	Taleban	303		2		2007	6848	6303	8386	4	Afghanistan, Pakistan	700	339, 900, 305, 373, 211, 355, 20, 344, 316, 390, 366, 375, 220, 260, 350, 310, 395, 205, 325, 663, 367, 368, 212, 210, 920, 343, 385, 770, 290, 235, 360, 317, 349, 230, 380, 225, 640, 200, 2			700	700, 770	3	23.1
333	726	Afghanistan	Government of Afghanistan	130		Hizb-i Islami-yi Afghanistan	299		2		2006	40	40	60	3	Afghanistan	700				700	700	3	23.1
333	735	Afghanistan	Government of Afghanistan	130	Government of Albania, Government of Australia, Government of Austria, Government of Azerbaijan, Government of Belgium, Government of Bulgaria, Government of Canada, Government of Croatia, Government of Czech Republic, Government of Denmark, Government of Estonia, Government of Finland, Government of France, Government of Germany, Government of Greece, Government of Hungary, Government of Iceland…	Taleban	303		2		2006	4694	4625	5483	4	Afghanistan, Pakistan	700	339, 900, 305, 373, 211, 355, 20, 344, 316, 390, 366, 375, 220, 260, 350, 310, 395, 205, 325, 367, 368, 212, 210, 920, 343, 385, 770, 290, 235, 360, 317, 349, 230, 380, 225, 640, 200, 2			700	700, 770	3	23.1
333	735	Afghanistan	Government of Afghanistan	130	Government of Australia, Government of Belgium, Government of Canada, Government of Denmark, Government of France, Government of Germany, Government of Italy, Government of Netherlands, Government of Norway, Government of Pakistan, Government of Poland, Government of Romania, Government of Slovakia, Government of Spain, Government of United Kingdom, Government of United States of America	Taleban	303		2		2005	1628	1424	1992	4	Afghanistan, Pakistan	700	900, 211, 20, 390, 220, 260, 325, 210, 385, 770, 290, 360, 317, 230, 200, 2			700	700, 770	3	23.1
333	735	Afghanistan	Government of Afghanistan	130	Government of Belgium, Government of Canada, Government of Czech Republic, Government of France, Government of Germany, Government of Italy, Government of Pakistan, Government of Poland, Government of Portugal, Government of Romania, Government of Slovakia, Government of Spain, Government of United Kingdom, Government of United States of America	Taleban	303		2		2004	711	669	1245	4	Afghanistan, Pakistan	700	211, 20, 316, 220, 260, 325, 770, 290, 235, 360, 317, 230, 200, 2			700	700, 770	3	23.1
333	726	Afghanistan	Government of Afghanistan	130	Government of Norway, Government of United States of America	Hizb-i Islami-yi Afghanistan	299		2		2003	32	32	45	4	Afghanistan	700	385, 2			700	700	3	23.1
333	735	Afghanistan	Government of Afghanistan	130	Government of Australia, Government of Denmark, Government of France, Government of Germany, Government of Italy, Government of Netherlands, Government of New Zealand, Government of Norway, Government of Poland, Government of Romania, Government of United Kingdom, Government of United States of America	Taleban	303		2		2003	628	614	939	4	Afghanistan	700	900, 390, 220, 260, 325, 210, 920, 385, 290, 360, 200, 2			700	700	3	23.1
333	726	Afghanistan	Government of Afghanistan	130		Hizb-i Islami-yi Afghanistan	299		2		2002	30	30	30	3	Afghanistan	700				700	700	3	23.1
333	736	Afghanistan	Government of Afghanistan	130		UIFSA	304	Government of Iran	2		2001	2328	2217	7657	4	Afghanistan	700			630	700	700	3	23.1
333	736	Afghanistan	Government of Afghanistan	130		UIFSA	304		2		2000	5235	4053	5511	3	Afghanistan	700				700	700	3	23.1
333	736	Afghanistan	Government of Afghanistan	130		UIFSA	304		2		1999	4629	4594	4945	3	Afghanistan	700				700	700	3	23.1
333	736	Afghanistan	Government of Afghanistan	130		UIFSA	304		2		1998	6256	6168	7698	3	Afghanistan	700				700	700	3	23.1
333	736	Afghanistan	Government of Afghanistan	130		UIFSA	304		2		1997	6396	4244	8281	3	Afghanistan	700				700	700	3	23.1
333	724	Afghanistan	Government of Afghanistan	130		Jam'iyyat-i Islami-yi Afghanistan	292		2		1996	314	314	314	3	Afghanistan	700				700	700	3	23.1
333	735	Afghanistan	Government of Afghanistan	130		Taleban	303		2		1996	1922	1912	2183	3	Afghanistan	700				700	700	3	23.1
333	736	Afghanistan	Government of Afghanistan	130		UIFSA	304		2		1996	941	935	1141	3	Afghanistan	700				700	700	3	23.1
333	726	Afghanistan	Government of Afghanistan	130		Hizb-i Islami-yi Afghanistan	299		2		1995	207	207	207	3	Afghanistan	700				700	700	3	23.1
333	732	Afghanistan	Government of Afghanistan	130		Hizb-i Wahdat	300		2		1995	168	168	168	3	Afghanistan	700				700	700	3	23.1
333	734	Afghanistan	Government of Afghanistan	130		Junbish-i Milli-yi Islami	302		2		1995	871	871	1181	3	Afghanistan	700				700	700	3	23.1
333	735	Afghanistan	Government of Afghanistan	130		Taleban	303		2		1995	4270	4270	4934	3	Afghanistan, Pakistan	700				700	700, 770	3	23.1
333	726	Afghanistan	Government of Afghanistan	130		Hizb-i Islami-yi Afghanistan	299		2		1994	669	669	907	3	Afghanistan	700				700	700	3	23.1
333	732	Afghanistan	Government of Afghanistan	130		Hizb-i Wahdat	300		2		1994	191	191	946	3	Afghanistan	700				700	700	3	23.1
333	734	Afghanistan	Government of Afghanistan	130		Junbish-i Milli-yi Islami	302		2		1994	8077	8077	10102	3	Afghanistan	700				700	700	3	23.1
333	726	Afghanistan	Government of Afghanistan	130		Hizb-i Islami-yi Afghanistan	299		2		1993	3160	3160	7234	3	Afghanistan	700				700	700	3	23.1
333	732	Afghanistan	Government of Afghanistan	130		Hizb-i Wahdat	300		2		1993	476	468	486	3	Afghanistan	700				700	700	3	23.1
333	734	Afghanistan	Government of Afghanistan	130		Junbish-i Milli-yi Islami	302		2		1993	85	85	85	3	Afghanistan	700				700	700	3	23.1
333	724	Afghanistan	Government of Afghanistan	130		Jam'iyyat-i Islami-yi Afghanistan	292		2		1992	35	35	35	3	Afghanistan	700				700	700	3	23.1
333	726	Afghanistan	Government of Afghanistan	130		Hizb-i Islami-yi Afghanistan	299		2		1992	3890	3873	5047	3	Afghanistan	700				700	700	3	23.1
333	732	Afghanistan	Government of Afghanistan	130		Hizb-i Wahdat	300		2		1992	351	351	378	3	Afghanistan	700				700	700	3	23.1
333	724	Afghanistan	Government of Afghanistan	130		Jam'iyyat-i Islami-yi Afghanistan	292		2		1991	385	334	385	3	Afghanistan	700				700	700	3	23.1
333	726	Afghanistan	Government of Afghanistan	130		Hizb-i Islami-yi Afghanistan	299		2		1991	451	451	951	3	Afghanistan	700				700	700	3	23.1
333	727	Afghanistan	Government of Afghanistan	130		Hizb-i Islami-yi Afghanistan - Khalis faction	294		2		1991	2441	2346	2441	3	Afghanistan	700				700	700	3	23.1
333	732	Afghanistan	Government of Afghanistan	130		Hizb-i Wahdat	300		2		1991	25	25	25	3	Afghanistan	700				700	700	3	23.1
333	724	Afghanistan	Government of Afghanistan	130		Jam'iyyat-i Islami-yi Afghanistan	292		2		1990	581	515	1231	3	Afghanistan	700				700	700	3	23.1
333	726	Afghanistan	Government of Afghanistan	130		Hizb-i Islami-yi Afghanistan	299		2		1990	586	586	586	3	Afghanistan	700				700	700	3	23.1
333	727	Afghanistan	Government of Afghanistan	130		Hizb-i Islami-yi Afghanistan - Khalis faction	294		2		1990	178	89	220	3	Afghanistan	700				700	700	3	23.1
333	732	Afghanistan	Government of Afghanistan	130		Hizb-i Wahdat	300		2		1990	25	25	25	3	Afghanistan	700				700	700	3	23.1
333	733	Afghanistan	Government of Afghanistan	130		Military faction (forces of Shahnawaz Tanay)	301		2		1990	108	108	213	3	Afghanistan	700				700	700	3	23.1
333	724	Afghanistan	Government of Afghanistan	130	Government of Russia (Soviet Union)	Jam'iyyat-i Islami-yi Afghanistan	292		2		1989	1545	1374	1745	4	Afghanistan	700	365			700	700	3	23.1
333	726	Afghanistan	Government of Afghanistan	130	Government of Russia (Soviet Union)	Hizb-i Islami-yi Afghanistan	299		2		1989	181	1	181	4	Afghanistan	700	365			700	700	3	23.1
333	727	Afghanistan	Government of Afghanistan	130	Government of Russia (Soviet Union)	Hizb-i Islami-yi Afghanistan - Khalis faction	294		2		1989	3393	474	14991	4	Afghanistan	700	365			700	700	3	23.1
333	729	Afghanistan	Government of Afghanistan	130	Government of Russia (Soviet Union)	Mahaz-i Milli-yi Islami-yi Afghanistan	296		2		1989	30	30	30	4	Afghanistan	700	365			700	700	3	23.1
333	732	Afghanistan	Government of Afghanistan	130	Government of Russia (Soviet Union)	Hizb-i Wahdat	300		2		1989	25	25	104	4	Afghanistan	700	365			700	700	3	23.1
13692	11199	Afghanistan, United Kingdom, United States of America	Government of Afghanistan	130		Government of United Kingdom, Government of United States of America	28, 3		2		2001	1397	1388	2075	2	Afghanistan	700		200, 2		2, 200, 700	700	1, 3, 5	23.1
386	830	Algeria	Government of Algeria	109		AQIM	539		2		2020	26	26	26	3	Algeria	615				615	615	4	23.1
386	830	Algeria	Government of Algeria	109		AQIM	539		2		2018	33	33	37	3	Algeria	615				615	615	4	23.1
386	830	Algeria	Government of Algeria	109		AQIM	539		2		2017	60	60	73	3	Algeria	615				615	615	4	23.1
386	830	Algeria	Government of Algeria	109		AQIM	539		2		2016	86	82	91	3	Algeria	615				615	615	4	23.1
13721	14847	Algeria	Government of Algeria	109		IS	234		1	Islamic State	2015	26	26	26	3	Algeria	615				615	615	4	23.1
386	830	Algeria	Government of Algeria	109		AQIM	539		2		2015	84	81	91	3	Algeria	615				615	615	4	23.1
386	830	Algeria	Government of Algeria	109		AQIM	539		2		2014	107	83	147	3	Algeria	615				615	615	4	23.1
386	830	Algeria	Government of Algeria	109		AQIM	539		2		2013	147	147	165	3	Algeria	615				615	615	4	23.1
386	11984	Algeria	Government of Algeria	109		MUJAO	1161		2		2012	25	25	25	3	Algeria	615				615	615	4	23.1
386	830	Algeria	Government of Algeria	109		AQIM	539		2		2012	231	225	285	3	Algeria	615				615	615	4	23.1
386	830	Algeria	Government of Algeria	109		AQIM	539		2		2011	267	259	273	3	Algeria	615				615	615	4	23.1
386	830	Algeria	Government of Algeria	109		AQIM	539		2		2010	236	236	276	3	Algeria	615				615	615	4	23.1
386	830	Algeria	Government of Algeria	109		AQIM	539		2		2009	505	493	674	3	Algeria	615				615	615	4	23.1
386	830	Algeria	Government of Algeria	109		AQIM	539		2		2008	339	339	410	3	Algeria	615				615	615	4	23.1
386	830	Algeria	Government of Algeria	109		AQIM	539		2		2007	472	471	518	3	Algeria	615				615	615	4	23.1
386	830	Algeria	Government of Algeria	109		AQIM	539		2		2006	255	255	286	3	Algeria	615				615	615	4	23.1
386	830	Algeria	Government of Algeria	109		AQIM	539		2		2005	229	228	262	3	Algeria, Mali	615				615	615, 432	4	23.1
386	830	Algeria	Government of Algeria	109	Government of Chad, Government of Mali, Government of Niger	AQIM	539		2		2004	451	451	467	4	Algeria, Chad, Niger	615	483, 432, 436			615	615, 483, 436	4	23.1
386	829	Algeria	Government of Algeria	109		GIA	538		2		2003	25	25	25	3	Algeria	615				615	615	4	23.1
386	830	Algeria	Government of Algeria	109		AQIM	539		2		2003	645	645	661	3	Algeria	615				615	615	4	23.1
386	829	Algeria	Government of Algeria	109		GIA	538		2		2002	35	35	35	3	Algeria	615				615	615	4	23.1
386	830	Algeria	Government of Algeria	109		AQIM	539		2		2002	504	504	505	3	Algeria	615				615	615	4	23.1
386	829	Algeria	Government of Algeria	109		GIA	538		2		2001	136	136	150	3	Algeria	615				615	615	4	23.1
386	830	Algeria	Government of Algeria	109		AQIM	539		2		2001	506	506	716	3	Algeria	615				615	615	4	23.1
386	829	Algeria	Government of Algeria	109		GIA	538		2		2000	26	26	26	3	Algeria	615				615	615	4	23.1
386	830	Algeria	Government of Algeria	109		AQIM	539		2		2000	921	921	1000	3	Algeria	615				615	615	4	23.1
386	829	Algeria	Government of Algeria	109		GIA	538		2		1999	965	965	993	3	Algeria	615				615	615	4	23.1
386	830	Algeria	Government of Algeria	109		AQIM	539		2		1999	66	66	66	3	Algeria	615				615	615	4	23.1
386	829	Algeria	Government of Algeria	109		GIA	538		2		1998	3029	3029	3665	3	Algeria	615				615	615	4	23.1
386	828	Algeria	Government of Algeria	109		AIS	537		2		1997	40	40	220	3	Algeria	615				615	615	4	23.1
386	829	Algeria	Government of Algeria	109		GIA	538		2		1997	1363	1363	1841	3	Algeria	615				615	615	4	23.1
386	828	Algeria	Government of Algeria	109		AIS	537		2		1996	25	19	153	3	Algeria	615				615	615	4	23.1
386	829	Algeria	Government of Algeria	109		GIA	538		2		1996	1059	1059	1354	3	Algeria	615				615	615	4	23.1
386	828	Algeria	Government of Algeria	109		AIS	537		2		1995	25	1	151	3	Algeria	615				615	615	4	23.1
386	829	Algeria	Government of Algeria	109		GIA	538		2		1995	2983	2983	5940	3	Algeria	615				615	615	4	23.1
386	828	Algeria	Government of Algeria	109		AIS	537		2		1994	1346	1346	1469	3	Algeria	615				615	615	4	23.1
386	829	Algeria	Government of Algeria	109		GIA	538		2		1994	570	570	610	3	Algeria	615				615	615	4	23.1
386	828	Algeria	Government of Algeria	109		AIS	537		2		1993	775	775	835	3	Algeria	615				615	615	4	23.1
386	829	Algeria	Government of Algeria	109		GIA	538		2		1993	25	25	25	3	Algeria	615				615	615	4	23.1
386	828	Algeria	Government of Algeria	109		AIS	537		2		1992	257	257	336	3	Algeria	615				615	615	4	23.1
386	827	Algeria	Government of Algeria	109		Takfir wa'l Hijra	536		2		1991	34	34	34	3	Algeria	615				615	615	4	23.1
387	15993	Angola	Government of Angola	99		FLEC-FAC-TN	7412		1	Cabinda	2022	25	6	149	3	Angola, Congo, DR Congo (Zaire)	540				540	540, 484, 490	4	23.1
387	15993	Angola	Government of Angola	99		FLEC-FAC-TN	7412		1	Cabinda	2020	25	11	136	3	Angola, Congo, DR Congo (Zaire)	540				540	540, 484, 490	4	23.1
387	15993	Angola	Government of Angola	99		FLEC-FAC-TN	7412		1	Cabinda	2019	25	10	50	3	Angola, Congo, DR Congo (Zaire)	540				540	540, 484, 490	4	23.1
387	15993	Angola	Government of Angola	99		FLEC-FAC-TN	7412		1	Cabinda	2017	25	16	111	3	Angola	540				540	540	4	23.1
387	15993	Angola	Government of Angola	99		FLEC-FAC-TN	7412		1	Cabinda	2016	25	9	185	3	Angola	540				540	540	4	23.1
387	832	Angola	Government of Angola	99		FLEC-FAC	541		1	Cabinda	2009	25	1	66	3	Angola	540				540	540	4	23.1
387	832	Angola	Government of Angola	99		FLEC-FAC	541		1	Cabinda	2007	25	0	110	3	Angola	540				540	540	4	23.1
387	832	Angola	Government of Angola	99		FLEC-FAC	541		1	Cabinda	2004	25	8	54	3	Angola	540				540	540	4	23.1
387	832	Angola	Government of Angola	99		FLEC-FAC	541		1	Cabinda	2003	25	22	146	3	Angola	540				540	540	4	23.1
327	714	Angola	Government of Angola	99	Government of Namibia	UNITA	567		2		2002	465	461	465	4	Angola	540	565			540	540	4	23.1
387	831	Angola	Government of Angola	99		FLEC-R	540		1	Cabinda	2002	25	1	37	3	Angola	540				540	540	4	23.1
387	832	Angola	Government of Angola	99		FLEC-FAC	541		1	Cabinda	2002	31	31	398	3	Angola	540				540	540	4	23.1
327	714	Angola	Government of Angola	99	Government of Namibia	UNITA	567		2		2001	1123	1123	2447	4	Angola	540	565			540	540	4	23.1
327	714	Angola	Government of Angola	99	Government of Namibia	UNITA	567		2		2000	1000	404	3796	4	Angola, Namibia	540	565			540	540, 565	4	23.1
327	714	Angola	Government of Angola	99	Government of Namibia	UNITA	567		2		1999	2273	2273	6431	4	Angola, Namibia	540	565			540	540, 565	4	23.1
327	714	Angola	Government of Angola	99		UNITA	567		2		1998	1041	1041	1516	3	Angola	540				540	540	4	23.1
387	832	Angola	Government of Angola	99		FLEC-FAC	541		1	Cabinda	1998	25	13	313	3	Angola	540				540	540	4	23.1
387	831	Angola	Government of Angola	99		FLEC-R	540		1	Cabinda	1997	25	4	42	3	Angola	540				540	540	4	23.1
387	832	Angola	Government of Angola	99		FLEC-FAC	541		1	Cabinda	1997	26	2	28	3	Angola	540				540	540	4	23.1
387	832	Angola	Government of Angola	99		FLEC-FAC	541		1	Cabinda	1996	29	6	256	3	Angola	540				540	540	4	23.1
327	714	Angola	Government of Angola	99		UNITA	567		2		1995	162	162	522	3	Angola	540				540	540	4	23.1
387	832	Angola	Government of Angola	99		FLEC-FAC	541		1	Cabinda	1995	25	3	87	3	Angola	540				540	540	4	23.1
327	714	Angola	Government of Angola	99		UNITA	567		2		1994	3924	3920	11087	3	Angola, DR Congo (Zaire)	540				540	540, 490	4	23.1
387	831	Angola	Government of Angola	99		FLEC-R	540		1	Cabinda	1994	25	0	74	3	Angola	540				540	540	4	23.1
387	832	Angola	Government of Angola	99		FLEC-FAC	541		1	Cabinda	1994	25	4	80	3	Angola	540				540	540	4	23.1
327	714	Angola	Government of Angola	99		UNITA	567		2		1993	12054	12054	23329	3	Angola	540				540	540	4	23.1
327	714	Angola	Government of Angola	99		UNITA	567		2		1992	2321	2321	3572	3	Angola	540				540	540	4	23.1
387	832	Angola	Government of Angola	99		FLEC-FAC	541		1	Cabinda	1992	25	2	128	3	Angola	540				540	540	4	23.1
327	714	Angola	Government of Angola	99		UNITA	567		2		1991	491	491	647	3	Angola	540				540	540	4	23.1
387	831	Angola	Government of Angola	99		FLEC-R	540		1	Cabinda	1991	25	6	41	3	Angola	540				540	540	4	23.1
327	714	Angola	Government of Angola	99		UNITA	567		2		1990	2558	2557	4452	3	Angola	540				540	540	4	23.1
327	714	Angola	Government of Angola	99	Government of Cuba	UNITA	567		2		1989	2810	2810	6283	4	Angola	540	40			540	540	4	23.1
420	883	Australia, Iraq, United Kingdom, United States of America	Government of Australia, Government of United Kingdom, Government of United States of America	156, 28, 3		Government of Iraq	116		2		2003	7927	7927	13814	2	Iraq	900, 200, 2		645		2, 200, 645, 900	645	1, 2, 3, 5	23.1
388	833	Azerbaijan	Government of Azerbaijan	64		Republic of Artsakh	338	Government of Armenia	1	Artsakh (Nagorno-Karabakh)	2022	308	308	310	4	Armenia, Azerbaijan	373			371	373	371, 373	1	23.1
388	833	Azerbaijan	Government of Azerbaijan	64		Republic of Artsakh	338	Government of Armenia	1	Artsakh (Nagorno-Karabakh)	2021	40	40	43	4	Armenia, Azerbaijan	373			371	373	371, 373	1	23.1
388	833	Azerbaijan	Government of Azerbaijan	64	Government of Turkey	Republic of Artsakh	338	Government of Armenia	1	Artsakh (Nagorno-Karabakh)	2020	7646	7548	9077	4	Armenia, Azerbaijan	373	640		371	373	371, 373	1	23.1
388	833	Azerbaijan	Government of Azerbaijan	64		Republic of Artsakh	338	Government of Armenia	1	Artsakh (Nagorno-Karabakh)	2017	36	36	37	4	Azerbaijan	373			371	373	373	1	23.1
388	833	Azerbaijan	Government of Azerbaijan	64		Republic of Artsakh	338	Government of Armenia	1	Artsakh (Nagorno-Karabakh)	2016	141	141	263	4	Armenia, Azerbaijan	373			371	373	371, 373	1	23.1
388	833	Azerbaijan	Government of Azerbaijan	64		Republic of Artsakh	338	Government of Armenia	1	Artsakh (Nagorno-Karabakh)	2015	72	65	121	4	Armenia, Azerbaijan	373			371	373	371, 373	1	23.1
388	833	Azerbaijan	Government of Azerbaijan	64		Republic of Artsakh	338	Government of Armenia	1	Artsakh (Nagorno-Karabakh)	2014	46	45	54	4	Azerbaijan	373			371	373	373	1	23.1
388	833	Azerbaijan	Government of Azerbaijan	64		Republic of Artsakh	338	Government of Armenia	1	Artsakh (Nagorno-Karabakh)	2012	25	25	27	4	Armenia, Azerbaijan	373			371	373	371, 373	1	23.1
388	833	Azerbaijan	Government of Azerbaijan	64		Republic of Artsakh	338	Government of Armenia	1	Artsakh (Nagorno-Karabakh)	2008	30	30	43	4	Azerbaijan	373			371	373	373	1	23.1
388	833	Azerbaijan	Government of Azerbaijan	64		Republic of Artsakh	338	Government of Armenia	1	Artsakh (Nagorno-Karabakh)	2005	25	25	26	4	Armenia, Azerbaijan	373			371	373	371, 373	1	23.1
388	833	Azerbaijan	Government of Azerbaijan	64		Republic of Artsakh	338	Government of Armenia	1	Artsakh (Nagorno-Karabakh)	1998	34	34	38	4	Azerbaijan	373			371	373	373	1	23.1
388	833	Azerbaijan	Government of Azerbaijan	64		Republic of Artsakh	338	Government of Armenia	1	Artsakh (Nagorno-Karabakh)	1997	29	29	36	4	Azerbaijan	373			371	373	373	1	23.1
396	845	Azerbaijan	Government of Azerbaijan	64		OPON Forces	348		2		1995	44	44	72	3	Azerbaijan	373				373	373	1	23.1
388	833	Azerbaijan	Government of Azerbaijan	64		Republic of Artsakh	338		1	Artsakh (Nagorno-Karabakh)	1994	1507	1257	3937	3	Armenia, Azerbaijan	373				373	371, 373	1	23.1
388	833	Azerbaijan	Government of Azerbaijan	64		Republic of Artsakh	338	Government of Armenia	1	Artsakh (Nagorno-Karabakh)	1993	1171	968	1801	4	Armenia, Azerbaijan	373			371	373	371, 373	1	23.1
396	844	Azerbaijan	Government of Azerbaijan	64		Military faction (forces of Suret Husseinov)	347		2		1993	60	60	88	3	Azerbaijan	373				373	373	1	23.1
388	833	Azerbaijan	Government of Azerbaijan	64		Republic of Artsakh	338	Government of Armenia	1	Artsakh (Nagorno-Karabakh)	1992	2167	2099	3635	4	Armenia, Azerbaijan	373			371	373	371, 373	1	23.1
388	833	Azerbaijan	Government of Azerbaijan	64		Republic of Artsakh	338	Government of Armenia	1	Artsakh (Nagorno-Karabakh)	1991	35	35	35	4	Azerbaijan	373			371	373	373	1	23.1
13674	14718	Bangladesh	Government of Bangladesh	143		IS	234		1	Islamic State	2017	47	47	48	3	Bangladesh	771				771	771	3	23.1
13674	14718	Bangladesh	Government of Bangladesh	143		IS	234		1	Islamic State	2016	41	41	41	3	Bangladesh	771				771	771	3	23.1
11350	11991	Bangladesh	Government of Bangladesh	143		PBCP-J	1165		2		2006	57	57	58	3	Bangladesh	771				771	771	3	23.1
11350	10985	Bangladesh	Government of Bangladesh	143		PBCP	805		2		2005	32	32	37	3	Bangladesh	771				771	771	3	23.1
11350	11991	Bangladesh	Government of Bangladesh	143		PBCP-J	1165		2		2005	30	29	31	3	Bangladesh	771				771	771	3	23.1
322	705	Bangladesh	Government of Bangladesh	143		PCJSS	285		1	Chittagong Hill Tracts	1991	25	22	45	3	Bangladesh	771				771	771	3	23.1
322	705	Bangladesh	Government of Bangladesh	143		PCJSS	285		1	Chittagong Hill Tracts	1990	45	45	45	3	Bangladesh	771				771	771	3	23.1
322	705	Bangladesh	Government of Bangladesh	143		PCJSS	285		1	Chittagong Hill Tracts	1989	26	26	26	3	Bangladesh	771				771	771	3	23.1
15256	16685	Benin	Government of Benin	1209		JNIM	6716		2		2022	30	30	33	3	Benin	434				434	434	4	23.1
389	834	Bosnia-Herzegovina	Government of Bosnia-Herzegovina	50		Serbian irregulars	371		1	Serb	1995	25	25	25	3	Bosnia-Herzegovina	346				346	346	1	23.1
389	835	Bosnia-Herzegovina	Government of Bosnia-Herzegovina	50		Serbian Republic of Bosnia-Herzegovina	339		1	Serb	1995	8036	7697	9736	3	Bosnia-Herzegovina	346				346	346	1	23.1
397	846	Bosnia-Herzegovina	Government of Bosnia-Herzegovina	50		Autonomous Province of Western Bosnia	349		1	Bihaca Krajina	1995	488	487	753	3	Bosnia-Herzegovina, Croatia	346				346	346, 344	1	23.1
389	834	Bosnia-Herzegovina	Government of Bosnia-Herzegovina	50		Serbian irregulars	371		1	Serb	1994	25	25	25	3	Bosnia-Herzegovina	346				346	346	1	23.1
389	835	Bosnia-Herzegovina	Government of Bosnia-Herzegovina	50		Serbian Republic of Bosnia-Herzegovina	339		1	Serb	1994	4848	4385	5584	3	Bosnia-Herzegovina	346				346	346	1	23.1
397	846	Bosnia-Herzegovina	Government of Bosnia-Herzegovina	50		Autonomous Province of Western Bosnia	349		1	Bihaca Krajina	1994	1385	1372	1659	3	Bosnia-Herzegovina	346				346	346	1	23.1
398	847	Bosnia-Herzegovina	Government of Bosnia-Herzegovina	50		Croatian irregulars	370		1	Croat	1994	25	25	25	3	Bosnia-Herzegovina	346				346	346	1	23.1
398	848	Bosnia-Herzegovina	Government of Bosnia-Herzegovina	50		Croatian Republic of Bosnia-Herzegovina	350		1	Croat	1994	653	542	660	3	Bosnia-Herzegovina	346				346	346	1	23.1
389	834	Bosnia-Herzegovina	Government of Bosnia-Herzegovina	50		Serbian irregulars	371	Government of Serbia (Yugoslavia)	1	Serb	1993	25	25	25	4	Bosnia-Herzegovina	346			345	346	346	1	23.1
389	835	Bosnia-Herzegovina	Government of Bosnia-Herzegovina	50		Serbian Republic of Bosnia-Herzegovina	339	Government of Serbia (Yugoslavia)	1	Serb	1993	4955	4466	6304	4	Bosnia-Herzegovina	346			345	346	346	1	23.1
397	846	Bosnia-Herzegovina	Government of Bosnia-Herzegovina	50		Autonomous Province of Western Bosnia	349		1	Bihaca Krajina	1993	231	202	317	3	Bosnia-Herzegovina	346				346	346	1	23.1
398	847	Bosnia-Herzegovina	Government of Bosnia-Herzegovina	50		Croatian irregulars	370	Government of Croatia	1	Croat	1993	25	25	25	4	Bosnia-Herzegovina	346			344	346	346	1	23.1
398	848	Bosnia-Herzegovina	Government of Bosnia-Herzegovina	50		Croatian Republic of Bosnia-Herzegovina	350	Government of Croatia	1	Croat	1993	7924	7647	8740	4	Bosnia-Herzegovina	346			344	346	346	1	23.1
389	834	Bosnia-Herzegovina	Government of Bosnia-Herzegovina	50		Serbian irregulars	371	Government of Serbia (Yugoslavia)	1	Serb	1992	25	25	25	4	Bosnia-Herzegovina	346			345	346	346	1	23.1
389	835	Bosnia-Herzegovina	Government of Bosnia-Herzegovina	50		Serbian Republic of Bosnia-Herzegovina	339	Government of Serbia (Yugoslavia)	1	Serb	1992	16777	13875	19002	4	Bosnia-Herzegovina, Croatia, Serbia (Yugoslavia)	346			345	346	346, 344, 345	1	23.1
398	848	Bosnia-Herzegovina	Government of Bosnia-Herzegovina	50		Croatian Republic of Bosnia-Herzegovina	350		1	Croat	1992	80	80	80	3	Bosnia-Herzegovina	346				346	346	1	23.1
13840	14953	Burkina Faso	Government of Burkina Faso	78	Government of France, Government of Niger	IS	234		1	Islamic State	2022	404	254	422	4	Burkina Faso	439	220, 436			439	439	4	23.1
360	15175	Burkina Faso	Government of Burkina Faso	78	Government of France, Government of Niger, Government of Togo	JNIM	6716		2		2022	1643	1550	1870	4	Burkina Faso	439	220, 436, 461			439	439	4	23.1
13840	14953	Burkina Faso	Government of Burkina Faso	78	Government of Chad, Government of France, Government of Mali, Government of Niger	IS	234		1	Islamic State	2021	170	152	176	4	Burkina Faso	439	483, 220, 432, 436			439	439	4	23.1
360	15175	Burkina Faso	Government of Burkina Faso	78	Government of Chad, Government of France, Government of Ghana, Government of Ivory Coast, Government of Niger, Government of Togo	JNIM	6716		2		2021	821	706	924	4	Burkina Faso	439	483, 220, 452, 437, 436, 461			439	439	4	23.1
13840	14953	Burkina Faso	Government of Burkina Faso	78	Government of France	IS	234		1	Islamic State	2020	160	131	182	4	Burkina Faso	439	220			439	439	4	23.1
360	15175	Burkina Faso	Government of Burkina Faso	78	Government of France	JNIM	6716		2		2020	352	183	359	4	Burkina Faso	439	220			439	439	4	23.1
13840	14953	Burkina Faso	Government of Burkina Faso	78	Government of France	IS	234		1	Islamic State	2019	78	73	137	4	Burkina Faso	439	220			439	439	4	23.1
360	15175	Burkina Faso	Government of Burkina Faso	78	Government of France	JNIM	6716		2		2019	271	185	404	4	Burkina Faso	439	220			439	439	4	23.1
360	15175	Burkina Faso	Government of Burkina Faso	78	Government of Mali	JNIM	6716		2		2018	79	70	103	4	Burkina Faso	439	432			439	439	4	23.1
287	11798	Burundi	Government of Burundi	93	Government of DR Congo (Zaire)	FNL-Ubugabo-Burihabwa	3553		2		2022	73	65	73	4	DR Congo (Zaire)	516	490			516	490	4	23.1
287	14842	Burundi	Government of Burundi	93	Government of DR Congo (Zaire)	RED-TABARA	6513		2		2022	161	161	187	4	DR Congo (Zaire)	516	490			516	490	4	23.1
287	14842	Burundi	Government of Burundi	93	Government of DR Congo (Zaire)	RED-TABARA	6513		2		2021	26	26	29	4	Burundi, DR Congo (Zaire)	516	490			516	516, 490	4	23.1
287	11798	Burundi	Government of Burundi	93	Government of DR Congo (Zaire)	FNL-Ubugabo-Burihabwa	3553		2		2020	56	56	62	4	DR Congo (Zaire)	516	490			516	490	4	23.1
287	14842	Burundi	Government of Burundi	93	Government of DR Congo (Zaire)	RED-TABARA	6513		2		2020	83	79	139	4	Burundi, DR Congo (Zaire)	516	490			516	516, 490	4	23.1
287	14842	Burundi	Government of Burundi	93	Government of DR Congo (Zaire)	RED-TABARA	6513		2		2019	61	60	96	4	Burundi, DR Congo (Zaire)	516	490			516	516, 490	4	23.1
287	14528	Burundi	Government of Burundi	93		Military faction (forces of Godefroid Niyombare)	6187		2		2015	46	46	49	3	Burundi	516				516	516	4	23.1
287	14649	Burundi	Government of Burundi	93		FPB	6297		2		2015	96	96	96	3	Burundi	516				516	516	4	23.1
287	14842	Burundi	Government of Burundi	93		RED-TABARA	6513		2		2015	43	43	43	3	Burundi	516				516	516	4	23.1
287	14842	Burundi	Government of Burundi	93		RED-TABARA	6513		2		2014	56	56	56	3	Burundi	516				516	516	4	23.1
287	596	Burundi	Government of Burundi	93		Palipehutu-FNL	432		2		2008	201	201	205	3	Burundi	516				516	516	4	23.1
287	596	Burundi	Government of Burundi	93		Palipehutu-FNL	432		2		2006	141	141	141	3	Burundi	516				516	516	4	23.1
287	596	Burundi	Government of Burundi	93		Palipehutu-FNL	432		2		2005	286	286	356	3	Burundi	516				516	516	4	23.1
287	596	Burundi	Government of Burundi	93		Palipehutu-FNL	432		2		2004	387	367	425	3	Burundi	516				516	516	4	23.1
287	596	Burundi	Government of Burundi	93		Palipehutu-FNL	432		2		2003	710	710	733	3	Burundi	516				516	516	4	23.1
287	597	Burundi	Government of Burundi	93		CNDD-FDD	434		2		2003	275	275	421	3	Burundi	516				516	516	4	23.1
287	596	Burundi	Government of Burundi	93		Palipehutu-FNL	432		2		2002	575	513	810	3	Burundi	516				516	516	4	23.1
287	597	Burundi	Government of Burundi	93		CNDD-FDD	434		2		2002	552	282	794	3	Burundi, DR Congo (Zaire)	516				516	516, 490	4	23.1
287	596	Burundi	Government of Burundi	93		Palipehutu-FNL	432		2		2001	740	727	1507	3	Burundi	516				516	516	4	23.1
287	597	Burundi	Government of Burundi	93		CNDD-FDD	434		2		2001	442	442	981	3	Burundi	516				516	516	4	23.1
287	596	Burundi	Government of Burundi	93		Palipehutu-FNL	432		2		2000	448	404	838	3	Burundi	516				516	516	4	23.1
287	597	Burundi	Government of Burundi	93		CNDD-FDD	434		2		2000	899	822	1284	3	Burundi	516				516	516	4	23.1
287	596	Burundi	Government of Burundi	93		Palipehutu-FNL	432		2		1999	292	248	386	3	Burundi	516				516	516	4	23.1
287	597	Burundi	Government of Burundi	93		CNDD-FDD	434		2		1999	232	73	293	3	Burundi	516				516	516	4	23.1
287	594	Burundi	Government of Burundi	93		CNDD	431		2		1998	273	273	322	3	Burundi	516				516	516	4	23.1
287	596	Burundi	Government of Burundi	93		Palipehutu-FNL	432		2		1998	305	305	345	3	Burundi	516				516	516	4	23.1
287	597	Burundi	Government of Burundi	93		CNDD-FDD	434		2		1998	43	43	73	3	Burundi	516				516	516	4	23.1
287	594	Burundi	Government of Burundi	93		CNDD	431		2		1997	396	396	719	3	Burundi	516				516	516	4	23.1
287	595	Burundi	Government of Burundi	93		Frolina	433		2		1997	131	31	329	3	Burundi	516				516	516	4	23.1
287	596	Burundi	Government of Burundi	93		Palipehutu-FNL	432		2		1997	112	112	168	3	Burundi	516				516	516	4	23.1
287	594	Burundi	Government of Burundi	93		CNDD	431		2		1996	531	496	962	3	Burundi	516				516	516	4	23.1
287	594	Burundi	Government of Burundi	93		CNDD	431		2		1995	254	235	526	3	Burundi	516				516	516	4	23.1
287	594	Burundi	Government of Burundi	93		CNDD	431		2		1994	56	56	532	3	Burundi	516				516	516	4	23.1
287	593	Burundi	Government of Burundi	93		Palipehutu	430		2		1992	61	61	61	3	Burundi	516				516	516	4	23.1
287	593	Burundi	Government of Burundi	93		Palipehutu	430		2		1991	272	272	551	3	Burundi	516				516	516	4	23.1
300	15800	Cambodia (Kampuchea)	Government of Cambodia (Kampuchea)	148		Forces of Norodom Ranariddh	7248		2		1998	119	119	230	3	Cambodia (Kampuchea)	811				811	811	3	23.1
300	644	Cambodia (Kampuchea)	Government of Cambodia (Kampuchea)	148		KR	270		2		1998	127	127	155	3	Cambodia (Kampuchea), Thailand	811				811	811, 800	3	23.1
300	15800	Cambodia (Kampuchea)	Government of Cambodia (Kampuchea)	148		Forces of Norodom Ranariddh	7248		2		1997	233	233	378	3	Cambodia (Kampuchea)	811				811	811	3	23.1
300	15801	Cambodia (Kampuchea)	Government of Cambodia (Kampuchea)	148		Military faction (Forces of Hun Sen)	7249		2		1997	65	65	65	3	Cambodia (Kampuchea)	811				811	811	3	23.1
300	644	Cambodia (Kampuchea)	Government of Cambodia (Kampuchea)	148		KR	270		2		1997	117	117	206	3	Cambodia (Kampuchea)	811				811	811	3	23.1
300	644	Cambodia (Kampuchea)	Government of Cambodia (Kampuchea)	148		KR	270		2		1996	788	788	1007	3	Cambodia (Kampuchea)	811				811	811	3	23.1
300	644	Cambodia (Kampuchea)	Government of Cambodia (Kampuchea)	148		KR	270		2		1995	694	684	1105	3	Cambodia (Kampuchea)	811				811	811	3	23.1
300	644	Cambodia (Kampuchea)	Government of Cambodia (Kampuchea)	148		KR	270		2		1994	464	404	1126	3	Cambodia (Kampuchea)	811				811	811	3	23.1
300	644	Cambodia (Kampuchea)	Government of Cambodia (Kampuchea)	148		KR	270		2		1993	274	274	393	3	Cambodia (Kampuchea)	811				811	811	3	23.1
300	644	Cambodia (Kampuchea)	Government of Cambodia (Kampuchea)	148		KR	270		2		1992	118	118	118	3	Cambodia (Kampuchea)	811				811	811	3	23.1
300	644	Cambodia (Kampuchea)	Government of Cambodia (Kampuchea)	148		KR	270		2		1991	40	40	99	3	Cambodia (Kampuchea)	811				811	811	3	23.1
300	646	Cambodia (Kampuchea)	Government of Cambodia (Kampuchea)	148		KPNLF	272		2		1991	30	30	102	3	Cambodia (Kampuchea)	811				811	811	3	23.1
300	647	Cambodia (Kampuchea)	Government of Cambodia (Kampuchea)	148		FUNCINPEC	273		2		1991	150	150	250	3	Cambodia (Kampuchea)	811				811	811	3	23.1
300	644	Cambodia (Kampuchea)	Government of Cambodia (Kampuchea)	148		KR	270		2		1990	174	168	557	3	Cambodia (Kampuchea)	811				811	811	3	23.1
300	646	Cambodia (Kampuchea)	Government of Cambodia (Kampuchea)	148		KPNLF	272		2		1990	100	100	100	3	Cambodia (Kampuchea)	811				811	811	3	23.1
300	644	Cambodia (Kampuchea)	Government of Cambodia (Kampuchea)	148	Government of Vietnam (North Vietnam)	KR	270		2		1989	404	404	1894	4	Cambodia (Kampuchea), Thailand	811	816			811	811, 800	3	23.1
300	646	Cambodia (Kampuchea)	Government of Cambodia (Kampuchea)	148	Government of Vietnam (North Vietnam)	KPNLF	272		2		1989	271	271	401	4	Cambodia (Kampuchea)	811	816			811	811	3	23.1
300	647	Cambodia (Kampuchea)	Government of Cambodia (Kampuchea)	148	Government of Vietnam (North Vietnam)	FUNCINPEC	273		2		1989	143	143	143	4	Cambodia (Kampuchea)	811	816			811	811	3	23.1
294	634	Cambodia (Kampuchea), Thailand	Government of Cambodia (Kampuchea)	148		Government of Thailand	147		1	Common Border	2011	29	29	36	2	Cambodia (Kampuchea), Thailand	811		800		800, 811	811, 800	3	23.1
14129	15895	Cameroon	Government of Cameroon	83		Ambazonia insurgents	7332		1	Ambazonia	2022	375	317	437	3	Cameroon	471				471	471	4	23.1
353	12422	Cameroon	Government of Cameroon	83		Jama'atu Ahlis Sunna Lidda'awati wal-Jihad	1051		2		2022	31	26	43	3	Cameroon	471				471	471	4	23.1
13638	14666	Cameroon	Government of Cameroon	83	Government of Nigeria	IS	234		1	Islamic State	2021	62	56	134	4	Cameroon	471	475			471	471	4	23.1
14129	15895	Cameroon	Government of Cameroon	83		Ambazonia insurgents	7332		1	Ambazonia	2021	519	510	644	3	Cameroon	471				471	471	4	23.1
14129	15895	Cameroon	Government of Cameroon	83		Ambazonia insurgents	7332		1	Ambazonia	2020	401	377	457	3	Cameroon	471				471	471	4	23.1
353	12422	Cameroon	Government of Cameroon	83		Jama'atu Ahlis Sunna Lidda'awati wal-Jihad	1051		2		2020	28	28	34	3	Cameroon	471				471	471	4	23.1
13638	14666	Cameroon	Government of Cameroon	83	Government of Chad	IS	234		1	Islamic State	2019	135	129	153	4	Cameroon	471	483			471	471	4	23.1
14129	15895	Cameroon	Government of Cameroon	83		Ambazonia insurgents	7332		1	Ambazonia	2019	558	557	645	3	Cameroon	471				471	471	4	23.1
14129	15895	Cameroon	Government of Cameroon	83		Ambazonia insurgents	7332		1	Ambazonia	2018	751	747	1007	3	Cameroon, Nigeria	471				471	471, 475	4	23.1
14129	15895	Cameroon	Government of Cameroon	83		Ambazonia insurgents	7332		1	Ambazonia	2017	35	35	44	3	Cameroon	471				471	471	4	23.1
353	12422	Cameroon	Government of Cameroon	83		Jama'atu Ahlis Sunna Lidda'awati wal-Jihad	1051		2		2017	63	63	63	3	Cameroon	471				471	471	4	23.1
13638	14666	Cameroon	Government of Cameroon	83		IS	234		1	Islamic State	2016	189	189	206	3	Cameroon, Nigeria	471				471	471, 475	4	23.1
353	12422	Cameroon	Government of Cameroon	83		Jama'atu Ahlis Sunna Lidda'awati wal-Jihad	1051		2		2016	32	32	32	3	Cameroon	471				471	471	4	23.1
13638	14666	Cameroon	Government of Cameroon	83	Government of Chad	IS	234		1	Islamic State	2015	283	283	315	4	Cameroon, Nigeria	471	483			471	471, 475	4	23.1
353	12422	Cameroon	Government of Cameroon	83	Government of Chad	Jama'atu Ahlis Sunna Lidda'awati wal-Jihad	1051		2		2015	712	712	712	4	Cameroon	471	483			471	471	4	23.1
405	858	Cameroon, Nigeria	Government of Cameroon	83		Government of Nigeria	84		1	Bakassi	1996	56	56	57	2	Cameroon	471		475		471, 475	471	4	23.1
416	16562	Central African Republic	Government of Central African Republic	86	Government of Argentina, Government of Bangladesh, Government of Benin, Government of Bhutan, Government of Bolivia, Government of Brazil, Government of Burkina Faso, Government of Burundi, Government of Cambodia (Kampuchea), Government of Cameroon, Government of Colombia, Government of Congo, Government of Czech Republic, Government of Djibouti, Government of Ecuador, Government of Egypt, Govern…	CPC	7870		2		2022	675	675	801	4	Central African Republic	482	160, 771, 434, 760, 145, 140, 439, 516, 811, 471, 100, 484, 316, 522, 130, 651, 220, 481, 420, 452, 90, 438, 850, 437, 663, 705, 501, 432, 435, 70, 359, 600, 790, 436, 475, 770, 150, 135, 840, 235, 360, 365, 517, 433, 345, 451, 230, 780, 380, 510, 461, 616, 640, 2, 816, 551, 552			482	482	4	23.1
416	15593	Central African Republic	Government of Central African Republic	86	Government of Bangladesh, Government of Benin, Government of Brazil, Government of Burkina Faso, Government of Burundi, Government of Cambodia (Kampuchea), Government of Cameroon, Government of Congo, Government of Djibouti, Government of Egypt, Government of France, Government of Gabon, Government of Gambia, Government of Ghana, Government of Guinea, Government of Indonesia, Government of Ivory …	UPC	5999		2		2021	175	152	175	4	Central African Republic	482	771, 434, 140, 439, 516, 811, 471, 484, 522, 651, 220, 481, 420, 452, 438, 850, 437, 663, 580, 432, 435, 600, 790, 436, 475, 770, 135, 235, 360, 517, 433, 345, 230, 780, 380, 510, 461, 616, 551			482	482	4	23.1
416	16562	Central African Republic	Government of Central African Republic	86	Government of Bangladesh, Government of Benin, Government of Brazil, Government of Burkina Faso, Government of Burundi, Government of Cambodia (Kampuchea), Government of Cameroon, Government of Congo, Government of Djibouti, Government of Egypt, Government of France, Government of Gabon, Government of Gambia, Government of Ghana, Government of Guinea, Government of Indonesia, Government of Ivory …	CPC	7870		2		2021	731	591	741	4	Central African Republic	482	771, 434, 140, 439, 516, 811, 471, 484, 522, 651, 220, 481, 420, 452, 438, 850, 437, 663, 580, 432, 435, 600, 790, 436, 475, 770, 135, 235, 360, 517, 433, 345, 230, 780, 380, 510, 461, 616, 551			482	482	4	23.1
416	15593	Central African Republic	Government of Central African Republic	86	Government of Bangladesh, Government of Benin, Government of Brazil, Government of Burkina Faso, Government of Burundi, Government of Cambodia (Kampuchea), Government of Cameroon, Government of Congo, Government of Djibouti, Government of Egypt, Government of France, Government of Gabon, Government of Gambia, Government of Ghana, Government of Guinea, Government of Indonesia, Government of Ivory …	UPC	5999		2		2020	26	26	36	4	Central African Republic	482	771, 434, 140, 439, 516, 811, 471, 484, 522, 651, 220, 481, 420, 452, 438, 850, 437, 663, 580, 432, 435, 600, 790, 436, 475, 770, 135, 235, 360, 517, 433, 345, 230, 780, 380, 510, 461, 616, 551			482	482	4	23.1
416	16562	Central African Republic	Government of Central African Republic	86	Government of Bangladesh, Government of Benin, Government of Brazil, Government of Burkina Faso, Government of Burundi, Government of Cambodia (Kampuchea), Government of Cameroon, Government of Congo, Government of Djibouti, Government of Egypt, Government of France, Government of Gabon, Government of Gambia, Government of Ghana, Government of Guinea, Government of Indonesia, Government of Ivory …	CPC	7870		2		2020	31	31	31	4	Central African Republic	482	771, 434, 140, 439, 516, 811, 471, 484, 522, 651, 220, 481, 420, 452, 438, 850, 437, 663, 580, 432, 435, 600, 790, 436, 475, 770, 135, 235, 360, 517, 433, 345, 230, 780, 380, 510, 461, 616, 551			482	482	4	23.1
416	15593	Central African Republic	Government of Central African Republic	86	Government of Bangladesh, Government of Benin, Government of Burkina Faso, Government of Burundi, Government of Cambodia (Kampuchea), Government of Cameroon, Government of Congo, Government of Djibouti, Government of DR Congo (Zaire), Government of Egypt, Government of France, Government of Gabon, Government of Gambia, Government of Ghana, Government of Guinea, Government of Indonesia, Government…	UPC	5999		2		2019	51	48	53	4	Central African Republic	482	771, 434, 439, 516, 811, 471, 484, 522, 490, 651, 220, 481, 420, 452, 438, 850, 437, 663, 580, 432, 435, 600, 790, 436, 770, 135, 235, 360, 517, 433, 345, 230, 780, 380, 510, 461, 616, 551			482	482	4	23.1
416	12380	Central African Republic	Government of Central African Republic	86	Government of Bangladesh, Government of Benin, Government of Burkina Faso, Government of Burundi, Government of Cambodia (Kampuchea), Government of Cameroon, Government of Congo, Government of Djibouti, Government of DR Congo (Zaire), Government of Egypt, Government of France, Government of Gabon, Government of Gambia, Government of Ghana, Government of Guinea, Government of Indonesia, Government…	anti-Balaka	4201		2		2018	48	47	48	4	Central African Republic	482	771, 434, 439, 516, 811, 471, 484, 522, 490, 651, 220, 481, 420, 452, 438, 850, 437, 663, 580, 432, 435, 600, 790, 436, 770, 135, 235, 360, 517, 433, 345, 230, 780, 380, 510, 461, 616, 551			482	482	4	23.1
416	15593	Central African Republic	Government of Central African Republic	86	Government of Bangladesh, Government of Benin, Government of Burkina Faso, Government of Burundi, Government of Cambodia (Kampuchea), Government of Cameroon, Government of Congo, Government of Djibouti, Government of DR Congo (Zaire), Government of Egypt, Government of France, Government of Gabon, Government of Gambia, Government of Ghana, Government of Guinea, Government of Indonesia, Government…	UPC	5999		2		2018	55	53	68	4	Central African Republic	482	771, 434, 439, 516, 811, 471, 484, 522, 490, 651, 220, 481, 420, 452, 438, 850, 437, 663, 580, 432, 435, 600, 790, 436, 770, 135, 235, 360, 517, 433, 345, 230, 780, 380, 510, 461, 616, 551			482	482	4	23.1
416	12380	Central African Republic	Government of Central African Republic	86	Government of Bangladesh, Government of Benin, Government of Burkina Faso, Government of Burundi, Government of Cambodia (Kampuchea), Government of Cameroon, Government of Congo, Government of Djibouti, Government of DR Congo (Zaire), Government of Egypt, Government of France, Government of Gabon, Government of Gambia, Government of Ghana, Government of Guinea, Government of Hungary, Government o…	anti-Balaka	4201		2		2017	35	35	35	4	Central African Republic	482	771, 434, 439, 516, 811, 471, 484, 522, 490, 651, 220, 481, 420, 452, 438, 310, 850, 437, 663, 432, 435, 600, 790, 436, 770, 135, 235, 360, 517, 433, 345, 230, 780, 380, 510, 461, 616, 678, 551			482	482	4	23.1
15283	12391	Central African Republic	Government of Central African Republic	86	Government of Bangladesh, Government of Benin, Government of Bhutan, Government of Bolivia, Government of Brazil, Government of Burkina Faso, Government of Burundi, Government of Cambodia (Kampuchea), Government of Cameroon, Government of Congo, Government of Djibouti, Government of DR Congo (Zaire), Government of Egypt, Government of France, Government of Gabon, Government of Gambia, Government …	FPRC	4007		1	Logone	2015	27	27	27	4	Central African Republic	482	771, 434, 760, 145, 140, 439, 516, 811, 471, 484, 522, 490, 651, 220, 481, 420, 452, 90, 438, 310, 850, 437, 663, 501, 580, 432, 435, 359, 600, 790, 436, 475, 770, 150, 135, 360, 517, 433, 345, 780, 510, 800, 461, 616, 640, 2, 816, 678, 551			482	482	4	23.1
416	12380	Central African Republic	Government of Central African Republic	86	Government of Bangladesh, Government of Benin, Government of Bhutan, Government of Brazil, Government of Burkina Faso, Government of Burundi, Government of Cambodia (Kampuchea), Government of Cameroon, Government of Chad, Government of Congo, Government of Djibouti, Government of DR Congo (Zaire), Government of Egypt, Government of France, Government of Gabon, Government of Ghana, Government of G…	anti-Balaka	4201		2		2014	136	136	148	4	Central African Republic	482	771, 434, 760, 140, 439, 516, 811, 471, 483, 484, 522, 490, 651, 220, 481, 452, 90, 850, 437, 663, 501, 580, 432, 435, 359, 600, 790, 436, 770, 150, 135, 517, 433, 345, 780, 510, 800, 616, 2, 551			482	482	4	23.1
416	12380	Central African Republic	Government of Central African Republic	86		anti-Balaka	4201		2		2013	262	240	326	3	Central African Republic	482				482	482	4	23.1
416	875	Central African Republic	Government of Central African Republic	86	Government of South Africa	Seleka	554		2		2013	114	112	162	4	Central African Republic	482	560			482	482	4	23.1
416	875	Central African Republic	Government of Central African Republic	86	Government of Chad	Seleka	554		2		2012	45	45	45	4	Central African Republic	482	483			482	482	4	23.1
416	876	Central African Republic	Government of Central African Republic	86		CPJP	1053		2		2011	44	44	79	3	Central African Republic	482				482	482	4	23.1
416	876	Central African Republic	Government of Central African Republic	86		CPJP	1053		2		2010	25	25	105	3	Central African Republic	482				482	482	4	23.1
416	876	Central African Republic	Government of Central African Republic	86		CPJP	1053		2		2009	28	28	71	3	Central African Republic	482				482	482	4	23.1
416	875	Central African Republic	Government of Central African Republic	86	Government of France	Seleka	554		2		2006	46	44	168	4	Central African Republic	482	220			482	482	4	23.1
416	874	Central African Republic	Government of Central African Republic	86		Forces of Francois Bozize	553		2		2002	131	129	184	3	Central African Republic	482				482	482	4	23.1
416	873	Central African Republic	Government of Central African Republic	86	Government of Libya	Military faction (forces of André Kolingba)	552		2		2001	195	195	295	4	Central African Republic	482	620			482	482	4	23.1
13640	14667	Chad	Government of Chad	87		IS	234		1	Islamic State	2022	45	45	61	3	Chad	483				483	483	4	23.1
13640	14667	Chad	Government of Chad	87		IS	234		1	Islamic State	2021	55	55	82	3	Chad	483				483	483	4	23.1
288	16743	Chad	Government of Chad	87		FACT	7255		2		2021	431	431	631	3	Chad	483				483	483	4	23.1
13640	14667	Chad	Government of Chad	87		IS	234		1	Islamic State	2020	143	143	696	3	Chad	483				483	483	4	23.1
288	15676	Chad	Government of Chad	87		CCMSR	7151		2		2020	53	6	53	3	Chad	483				483	483	4	23.1
13640	14667	Chad	Government of Chad	87		IS	234		1	Islamic State	2019	144	144	166	3	Chad	483				483	483	4	23.1
13640	14667	Chad	Government of Chad	87		IS	234		1	Islamic State	2018	108	108	109	3	Chad	483				483	483	4	23.1
288	15676	Chad	Government of Chad	87		CCMSR	7151		2		2018	42	42	89	3	Chad	483				483	483	4	23.1
13640	14667	Chad	Government of Chad	87		IS	234		1	Islamic State	2017	57	57	219	3	Chad	483				483	483	4	23.1
13640	14667	Chad	Government of Chad	87		IS	234		1	Islamic State	2015	272	272	272	3	Chad	483				483	483	4	23.1
288	622	Chad	Government of Chad	87		FPRN	1112		2		2010	42	42	83	3	Chad, Sudan	483				483	483, 625	4	23.1
288	621	Chad	Government of Chad	87		UFR	1069		2		2009	131	131	324	3	Chad	483				483	483	4	23.1
288	620	Chad	Government of Chad	87		AN	716		2		2008	991	991	1361	3	Chad	483				483	483	4	23.1
288	619	Chad	Government of Chad	87		UFDD	456		2		2007	69	69	380	3	Chad	483				483	483	4	23.1
288	617	Chad	Government of Chad	87		FUCD	453		2		2006	879	879	988	3	Chad	483				483	483	4	23.1
288	618	Chad	Government of Chad	87		RAFD	454		2		2006	32	32	543	3	Chad	483				483	483	4	23.1
288	619	Chad	Government of Chad	87		UFDD	456		2		2006	339	339	1092	3	Chad	483				483	483	4	23.1
288	617	Chad	Government of Chad	87		FUCD	453		2		2005	100	100	356	3	Chad	483				483	483	4	23.1
288	616	Chad	Government of Chad	87		MDJT	452		2		2003	37	37	189	3	Chad	483				483	483	4	23.1
288	616	Chad	Government of Chad	87		MDJT	452		2		2002	294	294	350	3	Chad	483				483	483	4	23.1
288	616	Chad	Government of Chad	87		MDJT	452		2		2001	226	226	326	3	Chad	483				483	483	4	23.1
288	616	Chad	Government of Chad	87		MDJT	452		2		2000	989	989	1041	3	Chad	483				483	483	4	23.1
288	616	Chad	Government of Chad	87		MDJT	452		2		1999	394	394	1149	3	Chad	483				483	483	4	23.1
288	615	Chad	Government of Chad	87		FARF	451		2		1998	34	34	34	3	Chad	483				483	483	4	23.1
288	610	Chad	Government of Chad	87		MDD	446		2		1997	39	39	39	3	Chad	483				483	483	4	23.1
288	615	Chad	Government of Chad	87		FARF	451		2		1997	58	58	58	3	Chad	483				483	483	4	23.1
288	612	Chad	Government of Chad	87		CNR	447		2		1994	25	25	25	3	Chad	483				483	483	4	23.1
288	613	Chad	Government of Chad	87		CSNPD	448		2		1994	100	100	204	3	Chad	483				483	483	4	23.1
288	614	Chad	Government of Chad	87		FNT	450		2		1994	31	31	31	3	Chad	483				483	483	4	23.1
288	610	Chad	Government of Chad	87		MDD	446		2		1993	40	40	40	3	Chad	483				483	483	4	23.1
288	612	Chad	Government of Chad	87		CNR	447		2		1993	25	25	25	3	Chad	483				483	483	4	23.1
288	613	Chad	Government of Chad	87		CSNPD	448		2		1993	30	30	30	3	Chad	483				483	483	4	23.1
288	614	Chad	Government of Chad	87		FNT	450		2		1993	25	25	25	3	Chad	483				483	483	4	23.1
288	610	Chad	Government of Chad	87		MDD	446		2		1992	726	726	1380	3	Chad	483				483	483	4	23.1
288	612	Chad	Government of Chad	87		CNR	447		2		1992	115	115	115	3	Chad	483				483	483	4	23.1
288	613	Chad	Government of Chad	87		CSNPD	448		2		1992	33	33	33	3	Chad	483				483	483	4	23.1
288	614	Chad	Government of Chad	87		FNT	450		2		1992	25	25	25	3	Chad	483				483	483	4	23.1
288	610	Chad	Government of Chad	87		MDD	446		2		1991	25	25	25	3	Chad	483				483	483	4	23.1
288	611	Chad	Government of Chad	87		Military faction (forces of Maldoum Bada Abbas)	449		2		1991	43	43	43	3	Chad	483				483	483	4	23.1
288	606	Chad	Government of Chad	87		Islamic Legion	442		2		1990	252	252	2099	3	Chad	483				483	483	4	23.1
288	609	Chad	Government of Chad	87		MPS	445		2		1990	1100	1100	6833	3	Chad, Sudan	483				483	483, 625	4	23.1
288	606	Chad	Government of Chad	87		Islamic Legion	442		2		1989	235	235	835	3	Chad, Sudan	483				483	483, 625	4	23.1
288	607	Chad	Government of Chad	87		MOSANAT	444		2		1989	50	50	50	3	Chad	483				483	483	4	23.1
288	608	Chad	Government of Chad	87		Revolutionary Forces of 1 April	443		2		1989	30	30	700	3	Sudan	483				483	625	4	23.1
11349	11990	China	Government of China	135		ETIM	1156		1	East Turkestan	2008	36	36	39	3	China	710				710	710	3	23.1
274	569	China, India	Government of China	135		Government of India	141		1	Aksai Chin, Arunachal Pradesh	2020	25	25	25	2	India	710		750		710, 750	750	3	23.1
289	17247	Colombia	Government of Colombia	17		FARC - Mordisco	8468		2		2022	73	73	73	3	Colombia	100				100	100	5	23.1
289	17247	Colombia	Government of Colombia	17		FARC - Mordisco	8468		2		2021	65	65	67	3	Colombia	100				100	100	5	23.1
289	624	Colombia	Government of Colombia	17		ELN	744		2		2021	48	48	56	3	Colombia	100				100	100	5	23.1
289	17247	Colombia	Government of Colombia	17		FARC - Mordisco	8468		2		2020	28	28	28	3	Colombia, Peru	100				100	100, 135	5	23.1
289	17247	Colombia	Government of Colombia	17		FARC - Mordisco	8468		2		2019	50	50	50	3	Colombia, Ecuador	100				100	100, 130	5	23.1
289	624	Colombia	Government of Colombia	17		ELN	744		2		2019	65	65	69	3	Colombia	100				100	100	5	23.1
289	17247	Colombia	Government of Colombia	17		FARC - Mordisco	8468		2		2018	76	76	76	3	Colombia	100				100	100	5	23.1
289	624	Colombia	Government of Colombia	17		ELN	744		2		2018	55	55	55	3	Colombia	100				100	100	5	23.1
289	624	Colombia	Government of Colombia	17		ELN	744		2		2016	30	30	30	3	Colombia	100				100	100	5	23.1
289	623	Colombia	Government of Colombia	17		FARC	743		2		2015	84	84	84	3	Colombia	100				100	100	5	23.1
289	624	Colombia	Government of Colombia	17		ELN	744		2		2015	50	50	56	3	Colombia	100				100	100	5	23.1
289	623	Colombia	Government of Colombia	17		FARC	743		2		2014	119	119	119	3	Colombia	100				100	100	5	23.1
289	623	Colombia	Government of Colombia	17		FARC	743		2		2013	113	113	156	3	Colombia	100				100	100	5	23.1
289	624	Colombia	Government of Colombia	17		ELN	744		2		2013	27	27	27	3	Colombia	100				100	100	5	23.1
289	623	Colombia	Government of Colombia	17		FARC	743		2		2012	211	211	310	3	Colombia	100				100	100	5	23.1
289	623	Colombia	Government of Colombia	17		FARC	743		2		2011	202	202	208	3	Colombia	100				100	100	5	23.1
289	623	Colombia	Government of Colombia	17		FARC	743		2		2010	367	367	373	3	Colombia	100				100	100	5	23.1
289	624	Colombia	Government of Colombia	17		ELN	744		2		2010	52	52	52	3	Colombia	100				100	100	5	23.1
289	623	Colombia	Government of Colombia	17		FARC	743		2		2009	377	377	421	3	Colombia	100				100	100	5	23.1
289	623	Colombia	Government of Colombia	17		FARC	743		2		2008	217	213	217	3	Colombia, Ecuador	100				100	100, 130	5	23.1
289	624	Colombia	Government of Colombia	17		ELN	744		2		2008	27	27	36	3	Colombia	100				100	100	5	23.1
289	623	Colombia	Government of Colombia	17		FARC	743		2		2007	316	316	323	3	Colombia, Venezuela	100				100	100, 101	5	23.1
289	623	Colombia	Government of Colombia	17		FARC	743		2		2006	468	468	480	3	Colombia	100				100	100	5	23.1
289	624	Colombia	Government of Colombia	17		ELN	744		2		2006	34	34	34	3	Colombia	100				100	100	5	23.1
289	623	Colombia	Government of Colombia	17		FARC	743		2		2005	1222	1222	1287	3	Colombia	100				100	100	5	23.1
289	624	Colombia	Government of Colombia	17		ELN	744		2		2005	167	167	168	3	Colombia	100				100	100	5	23.1
289	15558	Colombia	Government of Colombia	17		EPL - Megateo	7074		2		2004	26	26	26	3	Colombia	100				100	100	5	23.1
289	623	Colombia	Government of Colombia	17		FARC	743		2		2004	968	944	1020	3	Colombia	100				100	100	5	23.1
289	624	Colombia	Government of Colombia	17		ELN	744		2		2004	240	240	240	3	Colombia	100				100	100	5	23.1
289	623	Colombia	Government of Colombia	17		FARC	743		2		2003	1356	1331	1376	3	Colombia	100				100	100	5	23.1
289	624	Colombia	Government of Colombia	17		ELN	744		2		2003	241	241	244	3	Colombia	100				100	100	5	23.1
289	15558	Colombia	Government of Colombia	17		EPL - Megateo	7074		2		2002	25	25	25	3	Colombia	100				100	100	5	23.1
289	623	Colombia	Government of Colombia	17		FARC	743		2		2002	2946	2887	3480	3	Colombia	100				100	100	5	23.1
289	624	Colombia	Government of Colombia	17		ELN	744		2		2002	408	408	409	3	Colombia	100				100	100	5	23.1
289	623	Colombia	Government of Colombia	17		FARC	743		2		2001	1490	1485	1605	3	Colombia	100				100	100	5	23.1
289	624	Colombia	Government of Colombia	17		ELN	744		2		2001	374	374	378	3	Colombia	100				100	100	5	23.1
289	15558	Colombia	Government of Colombia	17		EPL - Megateo	7074		2		2000	38	38	38	3	Colombia	100				100	100	5	23.1
289	623	Colombia	Government of Colombia	17		FARC	743		2		2000	1534	1520	1834	3	Colombia	100				100	100	5	23.1
289	624	Colombia	Government of Colombia	17		ELN	744		2		2000	298	298	317	3	Colombia	100				100	100	5	23.1
289	623	Colombia	Government of Colombia	17		FARC	743		2		1999	1160	1139	1419	3	Colombia	100				100	100	5	23.1
289	624	Colombia	Government of Colombia	17		ELN	744		2		1999	214	214	244	3	Colombia	100				100	100	5	23.1
289	623	Colombia	Government of Colombia	17		FARC	743		2		1998	876	875	1321	3	Colombia	100				100	100	5	23.1
289	624	Colombia	Government of Colombia	17		ELN	744		2		1998	63	63	63	3	Colombia	100				100	100	5	23.1
289	623	Colombia	Government of Colombia	17		FARC	743		2		1997	442	442	558	3	Colombia	100				100	100	5	23.1
289	624	Colombia	Government of Colombia	17		ELN	744		2		1997	118	118	118	3	Colombia	100				100	100	5	23.1
289	623	Colombia	Government of Colombia	17		FARC	743		2		1996	885	878	922	3	Colombia	100				100	100	5	23.1
289	624	Colombia	Government of Colombia	17		ELN	744		2		1996	307	307	307	3	Colombia	100				100	100	5	23.1
289	623	Colombia	Government of Colombia	17		FARC	743		2		1995	770	770	775	3	Colombia	100				100	100	5	23.1
289	624	Colombia	Government of Colombia	17		ELN	744		2		1995	53	53	53	3	Colombia	100				100	100	5	23.1
289	623	Colombia	Government of Colombia	17		FARC	743		2		1994	1082	1082	1291	3	Colombia	100				100	100	5	23.1
289	624	Colombia	Government of Colombia	17		ELN	744		2		1994	41	41	43	3	Colombia	100				100	100	5	23.1
289	623	Colombia	Government of Colombia	17		FARC	743		2		1993	130	130	140	3	Colombia	100				100	100	5	23.1
289	624	Colombia	Government of Colombia	17		ELN	744		2		1993	52	52	52	3	Colombia	100				100	100	5	23.1
289	623	Colombia	Government of Colombia	17		FARC	743		2		1992	1404	1404	1428	3	Colombia	100				100	100	5	23.1
289	624	Colombia	Government of Colombia	17		ELN	744		2		1992	75	75	75	3	Colombia	100				100	100	5	23.1
289	623	Colombia	Government of Colombia	17		FARC	743		2		1991	666	666	681	3	Colombia	100				100	100	5	23.1
289	624	Colombia	Government of Colombia	17		ELN	744		2		1991	59	59	73	3	Colombia	100				100	100	5	23.1
289	623	Colombia	Government of Colombia	17		FARC	743		2		1990	351	351	418	3	Colombia	100				100	100	5	23.1
289	624	Colombia	Government of Colombia	17		ELN	744		2		1990	115	115	115	3	Colombia	100				100	100	5	23.1
289	626	Colombia	Government of Colombia	17		EPL	746		2		1990	35	35	35	3	Colombia	100				100	100	5	23.1
289	623	Colombia	Government of Colombia	17		FARC	743		2		1989	63	63	751	3	Colombia	100				100	100	5	23.1
289	624	Colombia	Government of Colombia	17		ELN	744		2		1989	142	141	160	3	Colombia	100				100	100	5	23.1
289	626	Colombia	Government of Colombia	17		EPL	746		2		1989	33	33	33	3	Colombia	100				100	100	5	23.1
407	860	Comoros	Government of Comoros	107		MPA/Republic of Anjouan	544		1	Anjouan	1997	56	56	78	3	Comoros	581				581	581	4	23.1
362	789	Comoros	Government of Comoros	107		Presidential guard	518		2		1989	29	29	30	3	Comoros	581				581	581	4	23.1
408	864	Congo	Government of Congo	88		Ntsiloulous	548		2		2016	73	73	73	3	Congo	484				484	484	4	23.1
408	864	Congo	Government of Congo	88	Government of Angola	Ntsiloulous	548		2		2002	167	167	171	4	Congo	484	540			484	484	4	23.1
408	863	Congo	Government of Congo	88	Government of Angola, Government of Chad	Cocoyes	547		2		1999	117	117	1007	4	Congo	484	540, 483			484	484	4	23.1
408	864	Congo	Government of Congo	88	Government of Angola, Government of Chad	Ntsiloulous	548		2		1999	509	509	509	4	Congo	484	540, 483			484	484	4	23.1
408	861	Congo	Government of Congo	88	Government of Angola, Government of Chad	Ninjas	546		2		1998	101	101	123	4	Congo	484	540, 483			484	484	4	23.1
408	863	Congo	Government of Congo	88	Government of Angola, Government of Chad	Cocoyes	547		2		1998	155	155	337	4	Congo	484	540, 483			484	484	4	23.1
408	864	Congo	Government of Congo	88	Government of Angola, Government of Chad	Ntsiloulous	548		2		1998	3016	3016	3016	4	Congo	484	540, 483			484	484	4	23.1
408	862	Congo	Government of Congo	88		Cobras	545	Government of Angola, Government of Chad	2		1997	10000	10000	20000	4	Congo, DR Congo (Zaire)	484			540, 483	484	484, 490	4	23.1
408	863	Congo	Government of Congo	88	Government of Angola, Government of Chad	Cocoyes	547		2		1997	33	33	33	4	Congo	484	540, 483			484	484	4	23.1
408	861	Congo	Government of Congo	88		Ninjas	546		2		1993	53	53	53	3	Congo	484				484	484	4	23.1
390	837	Croatia	Government of Croatia	48		Serbian Republic of Krajina	340		1	Serb	1995	1132	672	2823	3	Bosnia-Herzegovina, Croatia	344				344	346, 344	1	23.1
390	837	Croatia	Government of Croatia	48		Serbian Republic of Krajina	340		1	Serb	1994	86	86	86	3	Bosnia-Herzegovina	344				344	346	1	23.1
390	837	Croatia	Government of Croatia	48		Serbian Republic of Krajina	340	Government of Serbia (Yugoslavia)	1	Serb	1993	418	418	486	4	Bosnia-Herzegovina, Croatia	344			345	344	346, 344	1	23.1
390	836	Croatia	Government of Croatia	48		Serbian irregulars	371	Government of Serbia (Yugoslavia)	1	Serb	1992	25	25	25	4	Croatia	344			345	344	344	1	23.1
390	837	Croatia	Government of Croatia	48		Serbian Republic of Krajina	340	Government of Serbia (Yugoslavia)	1	Serb	1992	4009	3986	4053	4	Bosnia-Herzegovina, Croatia, Serbia (Yugoslavia)	344			345	344	346, 344, 345	1	23.1
379	811	Djibouti	Government of Djibouti	96		FRUD-C	531		2		1999	25	25	57	3	Djibouti	522				522	522	4	23.1
379	810	Djibouti	Government of Djibouti	96		FRUD	530		2		1994	39	39	46	3	Djibouti	522				522	522	4	23.1
379	810	Djibouti	Government of Djibouti	96		FRUD	530		2		1993	33	33	107	3	Djibouti	522				522	522	4	23.1
379	810	Djibouti	Government of Djibouti	96		FRUD	530		2		1992	129	44	757	3	Djibouti	522				522	522	4	23.1
379	810	Djibouti	Government of Djibouti	96		FRUD	530		2		1991	60	60	240	3	Djibouti	522				522	522	4	23.1
435	902	Djibouti, Eritrea	Government of Djibouti	96		Government of Eritrea	98		1	Common border	2008	35	35	44	2	Djibouti	522		531		522, 531	522	4	23.1
14692	15998	DR Congo (Zaire)	Government of DR Congo (Zaire)	89	Government of Burundi, Government of Indonesia, Government of Kenya, Government of Malawi, Government of Nepal, Government of South Africa, Government of South Sudan, Government of Tanzania, Government of Uganda, Government of Ukraine	IS	234		1	Islamic State	2022	577	569	660	4	DR Congo (Zaire)	490	516, 850, 501, 553, 790, 560, 626, 510, 500, 369			490	490	4	23.1
283	11377	DR Congo (Zaire)	Government of DR Congo (Zaire)	89	Government of Bangladesh, Government of Burundi, Government of Indonesia, Government of Kenya, Government of Malawi, Government of Nepal, Government of South Africa, Government of South Sudan, Government of Tanzania, Government of Ukraine	CNPSC	3043		2		2022	41	41	41	4	DR Congo (Zaire)	490	771, 516, 850, 501, 553, 790, 560, 626, 510, 369			490	490	4	23.1
283	11982	DR Congo (Zaire)	Government of DR Congo (Zaire)	89	Government of Bangladesh, Government of Burundi, Government of Indonesia, Government of Kenya, Government of Malawi, Government of Nepal, Government of South Africa, Government of South Sudan, Government of Tanzania, Government of Uganda, Government of Ukraine	M23	1160	Government of Rwanda	2		2022	384	384	419	4	DR Congo (Zaire), Rwanda	490	771, 516, 850, 501, 553, 790, 560, 626, 510, 500, 369		517	490	490, 517	4	23.1
283	16129	DR Congo (Zaire)	Government of DR Congo (Zaire)	89	Government of Bangladesh, Government of Burundi, Government of Indonesia, Government of Kenya, Government of Malawi, Government of Nepal, Government of South Africa, Government of South Sudan, Government of Tanzania, Government of Uganda, Government of Ukraine	Mayi Mayi Kyandenga	6896		2		2022	32	32	32	4	DR Congo (Zaire)	490	771, 516, 850, 501, 553, 790, 560, 626, 510, 500, 369			490	490	4	23.1
283	16286	DR Congo (Zaire)	Government of DR Congo (Zaire)	89	Government of Bangladesh, Government of Burundi, Government of Indonesia, Government of Kenya, Government of Malawi, Government of Nepal, Government of South Africa, Government of South Sudan, Government of Tanzania, Government of Uganda, Government of Ukraine	RNL	7098		2		2022	47	40	51	4	DR Congo (Zaire)	490	771, 516, 850, 501, 553, 790, 560, 626, 510, 500, 369			490	490	4	23.1
283	16823	DR Congo (Zaire)	Government of DR Congo (Zaire)	89	Government of Bangladesh, Government of Burundi, Government of Indonesia, Government of Kenya, Government of Malawi, Government of Nepal, Government of South Africa, Government of South Sudan, Government of Tanzania, Government of Ukraine	Mayi Mayi Biloze Bishambuke	7107		2		2022	39	38	39	4	DR Congo (Zaire)	490	771, 516, 850, 501, 553, 790, 560, 626, 510, 369			490	490	4	23.1
14692	15998	DR Congo (Zaire)	Government of DR Congo (Zaire)	89	Government of Kenya, Government of Nepal, Government of South Africa, Government of Tanzania, Government of Uganda	IS	234		1	Islamic State	2021	622	594	646	4	DR Congo (Zaire)	490	501, 790, 560, 510, 500			490	490	4	23.1
283	10509	DR Congo (Zaire)	Government of DR Congo (Zaire)	89	Government of Kenya, Government of Nepal, Government of South Africa, Government of Tanzania	APCLS	1200		2		2021	146	146	147	4	DR Congo (Zaire)	490	501, 790, 560, 510			490	490	4	23.1
283	11377	DR Congo (Zaire)	Government of DR Congo (Zaire)	89	Government of Kenya, Government of Nepal, Government of South Africa, Government of Tanzania	CNPSC	3043		2		2021	88	82	96	4	DR Congo (Zaire)	490	501, 790, 560, 510			490	490	4	23.1
283	11982	DR Congo (Zaire)	Government of DR Congo (Zaire)	89	Government of Kenya, Government of Nepal, Government of South Africa, Government of Tanzania	M23	1160		2		2021	33	32	47	4	DR Congo (Zaire)	490	501, 790, 560, 510			490	490	4	23.1
283	15389	DR Congo (Zaire)	Government of DR Congo (Zaire)	89	Government of Kenya, Government of Nepal, Government of South Africa, Government of Tanzania	CMC	6920		2		2021	92	91	93	4	DR Congo (Zaire)	490	501, 790, 560, 510			490	490	4	23.1
283	16286	DR Congo (Zaire)	Government of DR Congo (Zaire)	89	Government of Kenya, Government of Nepal, Government of South Africa, Government of Tanzania	RNL	7098		2		2021	37	33	37	4	DR Congo (Zaire)	490	501, 790, 560, 510			490	490	4	23.1
14692	15998	DR Congo (Zaire)	Government of DR Congo (Zaire)	89	Government of Malawi, Government of South Africa, Government of Tanzania	IS	234		1	Islamic State	2020	644	641	702	4	DR Congo (Zaire)	490	553, 560, 510			490	490	4	23.1
265	12009	DR Congo (Zaire)	Government of DR Congo (Zaire)	89	Government of Malawi, Government of South Africa, Government of Tanzania	Kata Katanga	3967		1	Katanga	2020	54	41	77	4	DR Congo (Zaire)	490	553, 560, 510			490	490	4	23.1
283	10509	DR Congo (Zaire)	Government of DR Congo (Zaire)	89	Government of Malawi, Government of South Africa, Government of Tanzania	APCLS	1200		2		2020	48	48	48	4	DR Congo (Zaire)	490	553, 560, 510			490	490	4	23.1
283	11377	DR Congo (Zaire)	Government of DR Congo (Zaire)	89	Government of Malawi, Government of South Africa, Government of Tanzania	CNPSC	3043		2		2020	89	82	106	4	DR Congo (Zaire)	490	553, 560, 510			490	490	4	23.1
283	15389	DR Congo (Zaire)	Government of DR Congo (Zaire)	89	Government of Malawi, Government of South Africa, Government of Tanzania	CMC	6920		2		2020	86	83	92	4	DR Congo (Zaire)	490	553, 560, 510			490	490	4	23.1
429	894	DR Congo (Zaire)	Government of DR Congo (Zaire)	89	Government of Malawi, Government of South Africa, Government of Tanzania	BDK	561		1	Kongo Kingdom	2020	64	60	64	4	DR Congo (Zaire)	490	553, 560, 510			490	490	4	23.1
14692	15998	DR Congo (Zaire)	Government of DR Congo (Zaire)	89	Government of Malawi, Government of South Africa, Government of Tanzania	IS	234		1	Islamic State	2019	170	162	175	4	DR Congo (Zaire)	490	553, 560, 510			490	490	4	23.1
283	11377	DR Congo (Zaire)	Government of DR Congo (Zaire)	89	Government of Malawi, Government of South Africa, Government of Tanzania	CNPSC	3043		2		2019	73	73	75	4	DR Congo (Zaire)	490	553, 560, 510			490	490	4	23.1
283	15336	DR Congo (Zaire)	Government of DR Congo (Zaire)	89	Government of Malawi, Government of South Africa, Government of Tanzania	UPLC	6894		2		2019	37	37	37	4	DR Congo (Zaire)	490	553, 560, 510			490	490	4	23.1
283	15389	DR Congo (Zaire)	Government of DR Congo (Zaire)	89	Government of Malawi, Government of South Africa, Government of Tanzania	CMC	6920		2		2019	67	67	67	4	DR Congo (Zaire)	490	553, 560, 510			490	490	4	23.1
283	11377	DR Congo (Zaire)	Government of DR Congo (Zaire)	89	Government of Malawi, Government of South Africa, Government of Tanzania	CNPSC	3043		2		2018	302	302	305	4	DR Congo (Zaire)	490	553, 560, 510			490	490	4	23.1
283	14929	DR Congo (Zaire)	Government of DR Congo (Zaire)	89		Kamuina Nsapu	6590		2		2018	57	57	62	3	DR Congo (Zaire)	490				490	490	4	23.1
283	15336	DR Congo (Zaire)	Government of DR Congo (Zaire)	89	Government of Malawi, Government of South Africa, Government of Tanzania	UPLC	6894		2		2018	41	41	47	4	DR Congo (Zaire)	490	553, 560, 510			490	490	4	23.1
283	15389	DR Congo (Zaire)	Government of DR Congo (Zaire)	89	Government of Malawi, Government of South Africa, Government of Tanzania	CMC	6920		2		2018	39	39	39	4	DR Congo (Zaire)	490	553, 560, 510			490	490	4	23.1
283	11377	DR Congo (Zaire)	Government of DR Congo (Zaire)	89	Government of Malawi, Government of South Africa, Government of Tanzania	CNPSC	3043		2		2017	242	242	251	4	DR Congo (Zaire)	490	553, 560, 510			490	490	4	23.1
283	11982	DR Congo (Zaire)	Government of DR Congo (Zaire)	89	Government of Malawi, Government of South Africa, Government of Tanzania	M23	1160		2		2017	28	28	32	4	DR Congo (Zaire)	490	553, 560, 510			490	490	4	23.1
283	14929	DR Congo (Zaire)	Government of DR Congo (Zaire)	89		Kamuina Nsapu	6590		2		2017	2966	2724	3909	3	DR Congo (Zaire)	490				490	490	4	23.1
283	15135	DR Congo (Zaire)	Government of DR Congo (Zaire)	89	Government of Malawi, Government of South Africa, Government of Tanzania	MNR	6740		2		2017	73	73	73	4	DR Congo (Zaire)	490	553, 560, 510			490	490	4	23.1
429	894	DR Congo (Zaire)	Government of DR Congo (Zaire)	89	Government of Malawi, Government of South Africa, Government of Tanzania	BDK	561		1	Kongo Kingdom	2017	86	86	90	4	DR Congo (Zaire)	490	553, 560, 510			490	490	4	23.1
283	14929	DR Congo (Zaire)	Government of DR Congo (Zaire)	89		Kamuina Nsapu	6590		2		2016	477	279	1792	3	DR Congo (Zaire)	490				490	490	4	23.1
283	16286	DR Congo (Zaire)	Government of DR Congo (Zaire)	89		RNL	7098		2		2016	29	29	30	3	DR Congo (Zaire)	490				490	490	4	23.1
265	12009	DR Congo (Zaire)	Government of DR Congo (Zaire)	89	Government of Malawi, Government of South Africa, Government of Tanzania	Kata Katanga	3967		1	Katanga	2014	60	30	60	4	DR Congo (Zaire)	490	553, 560, 510			490	490	4	23.1
283	10509	DR Congo (Zaire)	Government of DR Congo (Zaire)	89	Government of Malawi, Government of South Africa, Government of Tanzania	APCLS	1200		2		2014	29	26	29	4	DR Congo (Zaire)	490	553, 560, 510			490	490	4	23.1
283	11377	DR Congo (Zaire)	Government of DR Congo (Zaire)	89	Government of Malawi, Government of South Africa, Government of Tanzania	CNPSC	3043		2		2014	57	37	77	4	DR Congo (Zaire)	490	553, 560, 510			490	490	4	23.1
265	12009	DR Congo (Zaire)	Government of DR Congo (Zaire)	89	Government of Malawi, Government of South Africa, Government of Tanzania	Kata Katanga	3967		1	Katanga	2013	94	90	115	4	DR Congo (Zaire)	490	553, 560, 510			490	490	4	23.1
283	10509	DR Congo (Zaire)	Government of DR Congo (Zaire)	89	Government of Malawi, Government of South Africa, Government of Tanzania	APCLS	1200		2		2013	136	126	136	4	DR Congo (Zaire)	490	553, 560, 510			490	490	4	23.1
283	11982	DR Congo (Zaire)	Government of DR Congo (Zaire)	89	Government of Malawi, Government of South Africa, Government of Tanzania	M23	1160	Government of Rwanda	2		2013	1152	1142	1162	4	DR Congo (Zaire), Rwanda	490	553, 560, 510		517	490	490, 517	4	23.1
283	12463	DR Congo (Zaire)	Government of DR Congo (Zaire)	89		Forces of Paul Joseph Mukungubila	4286		2		2013	92	92	92	3	DR Congo (Zaire)	490				490	490	4	23.1
283	11377	DR Congo (Zaire)	Government of DR Congo (Zaire)	89		CNPSC	3043		2		2012	43	42	48	3	DR Congo (Zaire)	490				490	490	4	23.1
283	11982	DR Congo (Zaire)	Government of DR Congo (Zaire)	89		M23	1160	Government of Rwanda, Government of Uganda	2		2012	658	609	759	4	DR Congo (Zaire), Rwanda	490			517, 500	490	490, 517	4	23.1
283	14808	DR Congo (Zaire)	Government of DR Congo (Zaire)	89		UPCP	3518		2		2012	33	27	44	3	DR Congo (Zaire)	490				490	490	4	23.1
283	11377	DR Congo (Zaire)	Government of DR Congo (Zaire)	89		CNPSC	3043		2		2011	41	41	41	3	DR Congo (Zaire)	490				490	490	4	23.1
283	588	DR Congo (Zaire)	Government of DR Congo (Zaire)	89		CNDP	426		2		2008	486	486	486	3	DR Congo (Zaire)	490				490	490	4	23.1
429	894	DR Congo (Zaire)	Government of DR Congo (Zaire)	89		BDK	561		1	Kongo Kingdom	2008	250	250	293	3	DR Congo (Zaire)	490				490	490	4	23.1
283	588	DR Congo (Zaire)	Government of DR Congo (Zaire)	89		CNDP	426		2		2007	516	516	553	3	DR Congo (Zaire)	490				490	490	4	23.1
429	894	DR Congo (Zaire)	Government of DR Congo (Zaire)	89		BDK	561		1	Kongo Kingdom	2007	116	116	116	3	DR Congo (Zaire)	490				490	490	4	23.1
283	588	DR Congo (Zaire)	Government of DR Congo (Zaire)	89		CNDP	426		2		2006	182	54	362	3	DR Congo (Zaire), Uganda	490				490	490, 500	4	23.1
283	16286	DR Congo (Zaire)	Government of DR Congo (Zaire)	89		RNL	7098		2		2005	34	34	34	3	DR Congo (Zaire)	490				490	490	4	23.1
283	586	DR Congo (Zaire)	Government of DR Congo (Zaire)	89	Government of Angola, Government of Namibia, Government of Zimbabwe (Rhodesia)	RCD	424	Government of Rwanda	2		2001	454	454	734	4	DR Congo (Zaire)	490	540, 565, 552		517	490	490	4	23.1
283	585	DR Congo (Zaire)	Government of DR Congo (Zaire)	89	Government of Angola, Government of Namibia, Government of Zimbabwe (Rhodesia)	MLC	423	Government of Uganda	2		2000	389	389	1265	4	DR Congo (Zaire)	490	540, 565, 552		500	490	490	4	23.1
283	586	DR Congo (Zaire)	Government of DR Congo (Zaire)	89	Government of Angola, Government of Namibia, Government of Zimbabwe (Rhodesia)	RCD	424	Government of Rwanda	2		2000	905	871	1193	4	DR Congo (Zaire)	490	540, 565, 552		517	490	490	4	23.1
283	585	DR Congo (Zaire)	Government of DR Congo (Zaire)	89	Government of Angola, Government of Chad, Government of Namibia, Government of Zimbabwe (Rhodesia)	MLC	423	Government of Uganda	2		1999	1807	1807	1807	4	DR Congo (Zaire)	490	540, 483, 565, 552		500	490	490	4	23.1
283	586	DR Congo (Zaire)	Government of DR Congo (Zaire)	89	Government of Angola, Government of Chad, Government of Namibia, Government of Zimbabwe (Rhodesia)	RCD	424	Government of Rwanda, Government of Uganda	2		1999	1146	791	1422	4	DR Congo (Zaire)	490	540, 483, 565, 552		517, 500	490	490	4	23.1
283	585	DR Congo (Zaire)	Government of DR Congo (Zaire)	89	Government of Angola, Government of Chad, Government of Namibia, Government of Zimbabwe (Rhodesia)	MLC	423	Government of Uganda	2		1998	374	156	402	4	DR Congo (Zaire)	490	540, 483, 565, 552		500	490	490	4	23.1
283	586	DR Congo (Zaire)	Government of DR Congo (Zaire)	89	Government of Angola, Government of Chad, Government of Namibia, Government of Zimbabwe (Rhodesia)	RCD	424	Government of Rwanda, Government of Uganda	2		1998	2894	2866	5309	4	DR Congo (Zaire)	490	540, 483, 565, 552		517, 500	490	490	4	23.1
283	584	DR Congo (Zaire)	Government of DR Congo (Zaire)	89		AFDL	422	Government of Angola, Government of Rwanda, Government of Uganda	2		1997	4465	4046	4834	4	DR Congo (Zaire)	490			540, 517, 500	490	490	4	23.1
283	584	DR Congo (Zaire)	Government of DR Congo (Zaire)	89		AFDL	422	Government of Rwanda	2		1996	1288	1148	1836	4	DR Congo (Zaire)	490			517	490	490	4	23.1
403	854	Ecuador, Peru	Government of Ecuador	20		Government of Peru	21		1	Cordillera del Condor	1995	99	92	303	2	Ecuador, Peru	130		135		130, 135	130, 135	5	23.1
13648	14677	Egypt	Government of Egypt	117		IS	234		1	Islamic State	2022	231	214	233	3	Egypt	651				651	651	2	23.1
13648	14677	Egypt	Government of Egypt	117		IS	234		1	Islamic State	2021	112	99	204	3	Egypt	651				651	651	2	23.1
13648	14677	Egypt	Government of Egypt	117		IS	234		1	Islamic State	2020	527	206	538	3	Egypt	651				651	651	2	23.1
13648	14677	Egypt	Government of Egypt	117		IS	234		1	Islamic State	2019	589	217	598	3	Egypt	651				651	651	2	23.1
391	14973	Egypt	Government of Egypt	117		Harakit Sawa'id Misr	6616		2		2019	48	42	54	3	Egypt	651				651	651	2	23.1
13648	14677	Egypt	Government of Egypt	117		IS	234		1	Islamic State	2018	652	502	654	3	Egypt	651				651	651	2	23.1
391	14973	Egypt	Government of Egypt	117		Harakit Sawa'id Misr	6616		2		2018	28	28	28	3	Egypt	651				651	651	2	23.1
13648	14677	Egypt	Government of Egypt	117		IS	234		1	Islamic State	2017	394	279	514	3	Egypt	651				651	651	2	23.1
391	14973	Egypt	Government of Egypt	117		Harakit Sawa'id Misr	6616		2		2017	55	55	66	3	Egypt	651				651	651	2	23.1
391	15262	Egypt	Government of Egypt	117		Jama'at Ansar al-Islam	6844		2		2017	48	48	94	3	Egypt	651				651	651	2	23.1
13648	14677	Egypt	Government of Egypt	117		IS	234		1	Islamic State	2016	355	355	359	3	Egypt	651				651	651	2	23.1
13648	14677	Egypt	Government of Egypt	117		IS	234		1	Islamic State	2015	767	753	947	3	Egypt	651				651	651	2	23.1
391	12487	Egypt	Government of Egypt	117		Ansar Bayt al-Maqdis	4319		2		2014	184	184	184	3	Egypt	651				651	651	2	23.1
391	838	Egypt	Government of Egypt	117		al-Gama'a al-Islamiyya	341		2		1998	27	27	29	3	Egypt	651				651	651	2	23.1
391	838	Egypt	Government of Egypt	117		al-Gama'a al-Islamiyya	341		2		1997	66	66	69	3	Egypt	651				651	651	2	23.1
391	838	Egypt	Government of Egypt	117		al-Gama'a al-Islamiyya	341		2		1996	85	85	99	3	Egypt	651				651	651	2	23.1
391	838	Egypt	Government of Egypt	117		al-Gama'a al-Islamiyya	341		2		1995	191	191	199	3	Egypt, Ethiopia	651				651	651, 530	2	23.1
391	838	Egypt	Government of Egypt	117		al-Gama'a al-Islamiyya	341		2		1994	145	145	157	3	Egypt	651				651	651	2	23.1
391	838	Egypt	Government of Egypt	117		al-Gama'a al-Islamiyya	341		2		1993	103	103	119	3	Egypt	651				651	651	2	23.1
316	697	El Salvador	Government of El Salvador	13		FMLN	755		2		1991	88	88	93	3	El Salvador	92				92	92	5	23.1
316	697	El Salvador	Government of El Salvador	13		FMLN	755		2		1990	849	849	999	3	El Salvador	92				92	92	5	23.1
316	697	El Salvador	Government of El Salvador	13		FMLN	755		2		1989	4924	4924	4952	3	El Salvador	92				92	92	5	23.1
326	712	Eritrea	Government of Eritrea	98		EIJM - AS	495		2		2003	57	57	57	3	Eritrea	531				531	531	4	23.1
326	712	Eritrea	Government of Eritrea	98		EIJM - AS	495		2		1999	25	25	239	3	Eritrea	531				531	531	4	23.1
326	712	Eritrea	Government of Eritrea	98		EIJM - AS	495		2		1997	31	31	117	3	Eritrea	531				531	531	4	23.1
409	865	Eritrea, Ethiopia	Government of Eritrea	98		Government of Ethiopia	97		1	Common border	2016	25	25	200	2	Eritrea	531		530		530, 531	531	4	23.1
409	865	Eritrea, Ethiopia	Government of Eritrea	98		Government of Ethiopia	97		1	Common border	2000	50000	50000	50000	2	Eritrea, Ethiopia	531		530		530, 531	531, 530	4	23.1
409	865	Eritrea, Ethiopia	Government of Eritrea	98		Government of Ethiopia	97		1	Common border	1999	47192	47192	47192	2	Eritrea, Ethiopia	531		530		530, 531	531, 530	4	23.1
409	865	Eritrea, Ethiopia	Government of Eritrea	98		Government of Ethiopia	97		1	Common border	1998	1000	218	1980	2	Eritrea, Ethiopia	531		530		530, 531	531, 530	4	23.1
267	16920	Ethiopia	Government of Ethiopia	97		GLF	8196		2		2022	39	39	40	3	Ethiopia	530				530	530	4	23.1
267	555	Ethiopia	Government of Ethiopia	97	Government of Eritrea	TPLF	410		2		2022	100282	100178	101821	4	Eritrea, Ethiopia, Sudan	530	531			530	531, 530, 625	4	23.1
413	16240	Ethiopia	Government of Ethiopia	97	Government of Kenya	OLA	7595		1	Oromiya	2022	764	652	5963	4	Ethiopia, Kenya	530	501			530	530, 501	4	23.1
267	555	Ethiopia	Government of Ethiopia	97	Government of Eritrea	TPLF	410		2		2021	8789	8258	42218	4	Ethiopia	530	531			530	530	4	23.1
413	16240	Ethiopia	Government of Ethiopia	97		OLA	7595		1	Oromiya	2021	280	276	3774	3	Ethiopia	530				530	530	4	23.1
267	555	Ethiopia	Government of Ethiopia	97	Government of Eritrea	TPLF	410		2		2020	1596	1493	3665	4	Ethiopia	530	531			530	530	4	23.1
413	16240	Ethiopia	Government of Ethiopia	97		OLA	7595		1	Oromiya	2020	28	28	378	3	Ethiopia	530				530	530	4	23.1
14935	16023	Ethiopia	Government of Ethiopia	97		Military faction (forces of Asaminew Tsige)	7438		1	Amhara	2019	27	27	27	3	Ethiopia	530				530	530	4	23.1
413	16240	Ethiopia	Government of Ethiopia	97		OLA	7595		1	Oromiya	2019	40	40	43	3	Ethiopia	530				530	530	4	23.1
329	719	Ethiopia	Government of Ethiopia	97		ONLF	497		1	Ogaden	2016	25	0	50	3	Ethiopia	530				530	530	4	23.1
413	869	Ethiopia	Government of Ethiopia	97		OLF	551		1	Oromiya	2016	25	5	292	3	Ethiopia	530				530	530	4	23.1
329	719	Ethiopia	Government of Ethiopia	97		ONLF	497		1	Ogaden	2015	25	0	138	3	Ethiopia	530				530	530	4	23.1
413	869	Ethiopia	Government of Ethiopia	97		OLF	551		1	Oromiya	2015	25	25	110	3	Ethiopia, Kenya	530				530	530, 501	4	23.1
329	719	Ethiopia	Government of Ethiopia	97		ONLF	497		1	Ogaden	2014	25	25	222	3	Ethiopia	530				530	530	4	23.1
329	719	Ethiopia	Government of Ethiopia	97		ONLF	497		1	Ogaden	2013	52	52	908	3	Ethiopia	530				530	530	4	23.1
413	869	Ethiopia	Government of Ethiopia	97		OLF	551		1	Oromiya	2013	25	25	93	3	Ethiopia	530				530	530	4	23.1
329	719	Ethiopia	Government of Ethiopia	97		ONLF	497		1	Ogaden	2012	25	25	406	3	Ethiopia	530				530	530	4	23.1
413	869	Ethiopia	Government of Ethiopia	97		OLF	551		1	Oromiya	2012	25	25	162	3	Ethiopia	530				530	530	4	23.1
329	719	Ethiopia	Government of Ethiopia	97		ONLF	497		1	Ogaden	2011	25	25	379	3	Ethiopia, Kenya	530				530	530, 501	4	23.1
413	869	Ethiopia	Government of Ethiopia	97		OLF	551		1	Oromiya	2011	25	0	174	3	Ethiopia	530				530	530	4	23.1
329	719	Ethiopia	Government of Ethiopia	97		ONLF	497		1	Ogaden	2010	126	123	1860	3	Ethiopia, Somalia	530				530	530, 520	4	23.1
413	869	Ethiopia	Government of Ethiopia	97		OLF	551		1	Oromiya	2010	25	25	128	3	Ethiopia	530				530	530	4	23.1
329	719	Ethiopia	Government of Ethiopia	97		ONLF	497		1	Ogaden	2009	473	473	995	3	Ethiopia	530				530	530	4	23.1
413	869	Ethiopia	Government of Ethiopia	97		OLF	551		1	Oromiya	2009	42	42	97	3	Ethiopia	530				530	530	4	23.1
329	719	Ethiopia	Government of Ethiopia	97		ONLF	497		1	Ogaden	2008	25	25	416	3	Ethiopia	530				530	530	4	23.1
413	869	Ethiopia	Government of Ethiopia	97		OLF	551		1	Oromiya	2008	25	25	175	3	Ethiopia	530				530	530	4	23.1
329	719	Ethiopia	Government of Ethiopia	97		ONLF	497		1	Ogaden	2007	152	152	737	3	Ethiopia	530				530	530	4	23.1
413	869	Ethiopia	Government of Ethiopia	97		OLF	551		1	Oromiya	2007	25	0	361	3	Ethiopia	530				530	530	4	23.1
329	719	Ethiopia	Government of Ethiopia	97		ONLF	497		1	Ogaden	2006	25	0	818	3	Ethiopia	530				530	530	4	23.1
413	869	Ethiopia	Government of Ethiopia	97		OLF	551		1	Oromiya	2006	25	0	202	3	Ethiopia	530				530	530	4	23.1
329	719	Ethiopia	Government of Ethiopia	97		ONLF	497		1	Ogaden	2005	58	58	695	3	Ethiopia	530				530	530	4	23.1
413	869	Ethiopia	Government of Ethiopia	97		OLF	551		1	Oromiya	2005	25	0	75	3	Ethiopia	530				530	530	4	23.1
329	719	Ethiopia	Government of Ethiopia	97		ONLF	497		1	Ogaden	2004	25	25	525	3	Ethiopia, Somalia	530				530	530, 520	4	23.1
413	869	Ethiopia	Government of Ethiopia	97		OLF	551		1	Oromiya	2004	25	0	167	3	Ethiopia	530				530	530	4	23.1
329	719	Ethiopia	Government of Ethiopia	97		ONLF	497		1	Ogaden	2003	25	25	260	3	Ethiopia	530				530	530	4	23.1
413	869	Ethiopia	Government of Ethiopia	97		OLF	551		1	Oromiya	2003	25	25	76	3	Ethiopia	530				530	530	4	23.1
329	719	Ethiopia	Government of Ethiopia	97		ONLF	497		1	Ogaden	2002	25	25	637	3	Ethiopia	530				530	530	4	23.1
413	869	Ethiopia	Government of Ethiopia	97		OLF	551		1	Oromiya	2002	25	25	1434	3	Ethiopia	530				530	530	4	23.1
329	719	Ethiopia	Government of Ethiopia	97		ONLF	497		1	Ogaden	2001	25	25	117	3	Ethiopia	530				530	530	4	23.1
413	869	Ethiopia	Government of Ethiopia	97		OLF	551		1	Oromiya	2001	25	10	876	3	Ethiopia, Kenya	530				530	530, 501	4	23.1
329	719	Ethiopia	Government of Ethiopia	97		ONLF	497		1	Ogaden	2000	25	0	855	3	Ethiopia	530				530	530	4	23.1
413	869	Ethiopia	Government of Ethiopia	97		OLF	551		1	Oromiya	2000	25	25	608	3	Ethiopia	530				530	530	4	23.1
329	718	Ethiopia	Government of Ethiopia	97		AIAI	542		1	Ogaden	1999	25	25	92	3	Ethiopia, Somalia	530				530	530, 520	4	23.1
329	719	Ethiopia	Government of Ethiopia	97		ONLF	497		1	Ogaden	1999	25	25	548	3	Ethiopia, Somalia	530				530	530, 520	4	23.1
413	869	Ethiopia	Government of Ethiopia	97		OLF	551		1	Oromiya	1999	683	372	2914	3	Ethiopia, Kenya	530				530	530, 501	4	23.1
329	719	Ethiopia	Government of Ethiopia	97		ONLF	497		1	Ogaden	1998	25	6	90	3	Ethiopia	530				530	530	4	23.1
413	869	Ethiopia	Government of Ethiopia	97		OLF	551		1	Oromiya	1998	25	25	25	3	Ethiopia	530				530	530	4	23.1
329	718	Ethiopia	Government of Ethiopia	97		AIAI	542		1	Ogaden	1996	186	186	325	3	Ethiopia, Somalia	530				530	530, 520	4	23.1
329	719	Ethiopia	Government of Ethiopia	97		ONLF	497		1	Ogaden	1996	25	25	156	3	Ethiopia	530				530	530	4	23.1
363	791	Ethiopia	Government of Ethiopia	97		ARDUF	520		1	Afar	1996	25	25	25	3	Ethiopia	530				530	530	4	23.1
413	869	Ethiopia	Government of Ethiopia	97		OLF	551		1	Oromiya	1995	25	1	402	3	Ethiopia	530				530	530	4	23.1
329	719	Ethiopia	Government of Ethiopia	97		ONLF	497		1	Ogaden	1994	50	50	50	3	Ethiopia	530				530	530	4	23.1
413	869	Ethiopia	Government of Ethiopia	97		OLF	551		1	Oromiya	1994	25	25	42	3	Ethiopia	530				530	530	4	23.1
329	718	Ethiopia	Government of Ethiopia	97		AIAI	542		1	Ogaden	1993	36	36	36	3	Ethiopia	530				530	530	4	23.1
413	869	Ethiopia	Government of Ethiopia	97		OLF	551		1	Oromiya	1992	165	165	275	3	Ethiopia	530				530	530	4	23.1
11447	10006	Ethiopia	Government of Ethiopia	97		IGLF	1115		1	Hararghe	1991	100	100	100	3	Ethiopia	530				530	530	4	23.1
267	12104	Ethiopia	Government of Ethiopia	97		Forces of Harar garrison	1215		2		1991	600	600	800	3	Ethiopia	530				530	530	4	23.1
267	558	Ethiopia	Government of Ethiopia	97		EPRDF	414		2		1991	3918	3918	4768	3	Ethiopia	530				530	530	4	23.1
275	571	Ethiopia	Government of Ethiopia	97		EPLF	416		1	Eritrea	1991	6907	6904	6907	3	Ethiopia	530				530	530	4	23.1
413	869	Ethiopia	Government of Ethiopia	97		OLF	551		1	Oromiya	1991	700	700	1330	3	Ethiopia	530				530	530	4	23.1
267	558	Ethiopia	Government of Ethiopia	97		EPRDF	414		2		1990	18985	18985	18985	3	Ethiopia	530				530	530	4	23.1
275	571	Ethiopia	Government of Ethiopia	97		EPLF	416		1	Eritrea	1990	30633	30633	30633	3	Ethiopia	530				530	530	4	23.1
413	869	Ethiopia	Government of Ethiopia	97		OLF	551		1	Oromiya	1990	80	80	3036	3	Ethiopia	530				530	530	4	23.1
267	558	Ethiopia	Government of Ethiopia	97		EPRDF	414		2		1989	18366	18366	18366	3	Ethiopia	530				530	530	4	23.1
267	559	Ethiopia	Government of Ethiopia	97		Military faction (forces of Amsha Desta and Merid Negusie)	413		2		1989	37	37	54	3	Ethiopia	530				530	530	4	23.1
275	571	Ethiopia	Government of Ethiopia	97		EPLF	416		1	Eritrea	1989	5930	5930	5930	3	Ethiopia	530				530	530	4	23.1
413	869	Ethiopia	Government of Ethiopia	97		OLF	551		1	Oromiya	1989	25	25	150	3	Ethiopia	530				530	530	4	23.1
393	840	Georgia	Government of Georgia	63		Republic of South Ossetia	343	Government of Russia (Soviet Union)	1	South Ossetia	2008	621	621	859	4	Georgia	372			365	372	372	1	23.1
393	840	Georgia	Government of Georgia	63		Republic of South Ossetia	343		1	South Ossetia	2004	27	27	73	3	Georgia	372				372	372	1	23.1
380	813	Georgia	Government of Georgia	63		Zviadists	333		2		1993	152	152	152	3	Georgia	372				372	372	1	23.1
392	839	Georgia	Government of Georgia	63		Republic of Abkhazia	342		1	Abkhazia	1993	1611	1611	2563	3	Georgia	372				372	372	1	23.1
380	813	Georgia	Government of Georgia	63		Zviadists	333		2		1992	71	71	76	3	Georgia	372				372	372	1	23.1
392	839	Georgia	Government of Georgia	63		Republic of Abkhazia	342		1	Abkhazia	1992	566	566	1195	3	Georgia	372				372	372	1	23.1
393	840	Georgia	Government of Georgia	63		Republic of South Ossetia	343		1	South Ossetia	1992	134	134	137	3	Georgia	372				372	372	1	23.1
380	812	Georgia	Government of Georgia	63		National Guard and Mkhedrioni	332		2		1991	52	52	170	3	Georgia	372				372	372	1	23.1
233	469	Guatemala	Government of Guatemala	11		URNG	732		2		1995	27	21	27	3	Guatemala	90				90	90	5	23.1
233	469	Guatemala	Government of Guatemala	11		URNG	732		2		1994	37	37	39	3	Guatemala	90				90	90	5	23.1
233	469	Guatemala	Government of Guatemala	11		URNG	732		2		1993	58	58	86	3	Guatemala	90				90	90	5	23.1
233	469	Guatemala	Government of Guatemala	11		URNG	732		2		1992	67	67	95	3	Guatemala	90				90	90	5	23.1
233	469	Guatemala	Government of Guatemala	11		URNG	732		2		1991	72	72	85	3	Guatemala	90				90	90	5	23.1
233	469	Guatemala	Government of Guatemala	11		URNG	732		2		1990	83	83	114	3	Guatemala	90				90	90	5	23.1
233	469	Guatemala	Government of Guatemala	11		URNG	732		2		1989	82	82	300	3	Guatemala	90				90	90	5	23.1
307	654	Guinea	Government of Guinea	77		RFDG	463		2		2001	432	432	778	3	Guinea, Liberia, Sierra Leone	438				438	438, 450, 451	4	23.1
307	654	Guinea	Government of Guinea	77		RFDG	463		2		2000	217	182	522	3	Guinea	438				438	438	4	23.1
410	866	Guinea-Bissau	Government of Guinea-Bissau	70	Government of Guinea, Government of Senegal	Military Junta for the Consolidation of Democracy, Peace and Justice	549		2		1999	199	154	225	4	Guinea-Bissau	404	438, 433			404	404	4	23.1
410	866	Guinea-Bissau	Government of Guinea-Bissau	70	Government of Guinea, Government of Senegal	Military Junta for the Consolidation of Democracy, Peace and Justice	549		2		1998	505	501	702	4	Guinea-Bissau	404	438, 433			404	404	4	23.1
381	816	Haiti	Government of Haiti	6		FLRN	765		2		2004	146	69	334	3	Haiti	41				41	41	5	23.1
381	817	Haiti	Government of Haiti	6		OP Lavalas	766		2		2004	61	61	182	3	Haiti	41				41	41	5	23.1
381	815	Haiti	Government of Haiti	6		Military faction (forces of Raol Cédras)	764		2		1991	160	55	359	3	Haiti	41				41	41	5	23.1
381	814	Haiti	Government of Haiti	6		Military faction (forces of Himmler Rebu and Guy Francois)	763		2		1989	48	21	57	3	Haiti	41				41	41	5	23.1
227	453	India	Government of India	141		CPI-Maoist	195		2		2022	75	75	75	3	India	750				750	750	3	23.1
364	792	India	Government of India	141		Kashmir insurgents	325		1	Kashmir	2022	235	235	237	3	India	750				750	750	3	23.1
227	453	India	Government of India	141		CPI-Maoist	195		2		2021	181	175	193	3	India	750				750	750	3	23.1
364	792	India	Government of India	141		Kashmir insurgents	325		1	Kashmir	2021	250	247	254	3	India, Pakistan	750				750	750, 770	3	23.1
227	453	India	Government of India	141		CPI-Maoist	195		2		2020	153	152	175	3	India	750				750	750	3	23.1
364	792	India	Government of India	141		Kashmir insurgents	325		1	Kashmir	2020	311	311	312	3	India, Pakistan	750				750	750, 770	3	23.1
227	453	India	Government of India	141		CPI-Maoist	195		2		2019	216	216	217	3	India	750				750	750	3	23.1
364	792	India	Government of India	141		Kashmir insurgents	325		1	Kashmir	2019	267	266	276	3	India	750				750	750	3	23.1
13653	14685	India	Government of India	141		UNLFW	6320		1	Western South East Asia	2018	27	26	28	3	India	750				750	750	3	23.1
227	453	India	Government of India	141		CPI-Maoist	195		2		2018	309	304	321	3	India	750				750	750	3	23.1
364	792	India	Government of India	141		Kashmir insurgents	325		1	Kashmir	2018	386	387	391	3	India	750				750	750	3	23.1
13653	14685	India	Government of India	141		UNLFW	6320		1	Western South East Asia	2017	39	39	41	3	India	750				750	750	3	23.1
227	453	India	Government of India	141		CPI-Maoist	195		2		2017	245	244	246	3	India	750				750	750	3	23.1
364	792	India	Government of India	141		Kashmir insurgents	325		1	Kashmir	2017	322	322	322	3	India	750				750	750	3	23.1
13653	14685	India	Government of India	141		UNLFW	6320		1	Western South East Asia	2016	47	47	69	3	India	750				750	750	3	23.1
227	453	India	Government of India	141		CPI-Maoist	195		2		2016	268	244	323	3	India	750				750	750	3	23.1
364	792	India	Government of India	141		Kashmir insurgents	325		1	Kashmir	2016	282	282	297	3	Afghanistan, India	750				750	700, 750	3	23.1
13653	14685	India	Government of India	141		UNLFW	6320		1	Western South East Asia	2015	161	98	192	3	India	750				750	750	3	23.1
227	453	India	Government of India	141		CPI-Maoist	195		2		2015	146	146	205	3	India	750				750	750	3	23.1
364	792	India	Government of India	141		Kashmir insurgents	325		1	Kashmir	2015	165	164	170	3	India	750				750	750	3	23.1
11342	11971	India	Government of India	141		GNLA	1163		1	Garoland	2014	26	23	32	3	India	750				750	750	3	23.1
227	453	India	Government of India	141		CPI-Maoist	195		2		2014	198	171	245	3	India	750				750	750	3	23.1
364	792	India	Government of India	141		Kashmir insurgents	325		1	Kashmir	2014	179	178	228	3	India	750				750	750	3	23.1
421	14102	India	Government of India	141		NDFB-S	5826		1	Bodoland	2014	39	33	58	3	India	750				750	750	3	23.1
227	453	India	Government of India	141		CPI-Maoist	195		2		2013	215	209	236	3	India	750				750	750	3	23.1
364	792	India	Government of India	141		Kashmir insurgents	325		1	Kashmir	2013	146	140	147	3	India	750				750	750	3	23.1
421	14102	India	Government of India	141		NDFB-S	5826		1	Bodoland	2013	28	26	28	3	India	750				750	750	3	23.1
11342	11971	India	Government of India	141		GNLA	1163		1	Garoland	2012	27	23	27	3	India	750				750	750	3	23.1
227	453	India	Government of India	141		CPI-Maoist	195		2		2012	245	237	278	3	India	750				750	750	3	23.1
364	792	India	Government of India	141		Kashmir insurgents	325		1	Kashmir	2012	144	143	147	3	India	750				750	750	3	23.1
227	453	India	Government of India	141		CPI-Maoist	195		2		2011	299	299	348	3	India	750				750	750	3	23.1
364	792	India	Government of India	141		Kashmir insurgents	325		1	Kashmir	2011	140	140	147	3	India	750				750	750	3	23.1
227	453	India	Government of India	141		CPI-Maoist	195		2		2010	569	556	664	3	India	750				750	750	3	23.1
364	792	India	Government of India	141		Kashmir insurgents	325		1	Kashmir	2010	370	365	437	3	India	750				750	750	3	23.1
365	793	India	Government of India	141		ULFA	326		1	Assam	2010	32	32	33	3	India	750				750	750	3	23.1
421	886	India	Government of India	141		NDFB - RD	1066		1	Bodoland	2010	57	57	86	3	India	750				750	750	3	23.1
227	453	India	Government of India	141		CPI-Maoist	195		2		2009	522	513	654	3	India	750				750	750	3	23.1
347	769	India	Government of India	141		UNLF	315		1	Manipur	2009	29	26	35	3	India	750				750	750	3	23.1
347	770	India	Government of India	141		KCP	317		1	Manipur	2009	29	8	41	3	India	750				750	750	3	23.1
347	771	India	Government of India	141		PREPAK	318		1	Manipur	2009	38	25	38	3	India	750				750	750	3	23.1
364	792	India	Government of India	141		Kashmir insurgents	325		1	Kashmir	2009	361	358	393	3	India	750				750	750	3	23.1
365	793	India	Government of India	141		ULFA	326		1	Assam	2009	63	61	65	3	India	750				750	750	3	23.1
421	886	India	Government of India	141		NDFB - RD	1066		1	Bodoland	2009	73	69	78	3	India	750				750	750	3	23.1
227	453	India	Government of India	141		CPI-Maoist	195		2		2008	384	376	437	3	India	750				750	750	3	23.1
347	770	India	Government of India	141		KCP	317		1	Manipur	2008	63	63	64	3	India	750				750	750	3	23.1
347	771	India	Government of India	141		PREPAK	318		1	Manipur	2008	36	36	36	3	India	750				750	750	3	23.1
364	792	India	Government of India	141		Kashmir insurgents	325		1	Kashmir	2008	500	482	525	3	India	750				750	750	3	23.1
365	793	India	Government of India	141		ULFA	326		1	Assam	2008	75	75	78	3	India	750				750	750	3	23.1
434	901	India	Government of India	141		PULF	369		1	Islamic State	2008	25	25	25	3	India	750				750	750	3	23.1
227	453	India	Government of India	141		CPI-Maoist	195		2		2007	377	373	404	3	India	750				750	750	3	23.1
347	769	India	Government of India	141		UNLF	315		1	Manipur	2007	45	45	73	3	India	750				750	750	3	23.1
364	792	India	Government of India	141		Kashmir insurgents	325		1	Kashmir	2007	550	540	562	3	India	750				750	750	3	23.1
365	793	India	Government of India	141		ULFA	326		1	Assam	2007	114	114	120	3	India	750				750	750	3	23.1
227	453	India	Government of India	141		CPI-Maoist	195		2		2006	546	489	608	3	India	750				750	750	3	23.1
347	768	India	Government of India	141		PLA	314		1	Manipur	2006	42	41	42	3	India	750				750	750	3	23.1
347	769	India	Government of India	141		UNLF	315		1	Manipur	2006	31	28	33	3	India	750				750	750	3	23.1
364	792	India	Government of India	141		Kashmir insurgents	325		1	Kashmir	2006	705	698	728	3	India	750				750	750	3	23.1
365	793	India	Government of India	141		ULFA	326		1	Assam	2006	49	49	50	3	India	750				750	750	3	23.1
227	453	India	Government of India	141		CPI-Maoist	195		2		2005	199	199	241	3	India	750				750	750	3	23.1
347	769	India	Government of India	141		UNLF	315		1	Manipur	2005	47	47	53	3	India	750				750	750	3	23.1
364	792	India	Government of India	141		Kashmir insurgents	325		1	Kashmir	2005	1058	1055	1139	3	India	750				750	750	3	23.1
365	793	India	Government of India	141		ULFA	326		1	Assam	2005	78	77	78	3	India	750				750	750	3	23.1
227	451	India	Government of India	141		PWG	193		2		2004	27	27	27	3	India	750				750	750	3	23.1
227	452	India	Government of India	141		MCC	194		2		2004	44	44	44	3	India	750				750	750	3	23.1
335	11299	India	Government of India	141		NLFT-B	2939		1	Tripura	2004	26	26	26	3	India	750				750	750	3	23.1
347	768	India	Government of India	141		PLA	314		1	Manipur	2004	26	26	26	3	India	750				750	750	3	23.1
347	769	India	Government of India	141		UNLF	315		1	Manipur	2004	34	34	34	3	India	750				750	750	3	23.1
364	792	India	Government of India	141		Kashmir insurgents	325		1	Kashmir	2004	1359	1174	1391	3	India	750				750	750	3	23.1
365	793	India	Government of India	141		ULFA	326		1	Assam	2004	70	69	74	3	India	750				750	750	3	23.1
421	885	India	Government of India	141		NDFB	363		1	Bodoland	2004	27	27	27	3	India	750				750	750	3	23.1
227	451	India	Government of India	141		PWG	193		2		2003	66	66	71	3	India	750				750	750	3	23.1
227	452	India	Government of India	141		MCC	194		2		2003	33	33	33	3	India	750				750	750	3	23.1
335	740	India	Government of India	141		NLFT	307		1	Tripura	2003	32	32	32	3	India	750				750	750	3	23.1
347	769	India	Government of India	141		UNLF	315		1	Manipur	2003	27	27	27	3	India	750				750	750	3	23.1
364	792	India	Government of India	141		Kashmir insurgents	325		1	Kashmir	2003	1328	1308	1464	3	India	750				750	750	3	23.1
365	793	India	Government of India	141		ULFA	326		1	Assam	2003	43	43	58	3	India	750				750	750	3	23.1
421	885	India	Government of India	141		NDFB	363		1	Bodoland	2003	109	109	122	3	India	750				750	750	3	23.1
227	451	India	Government of India	141		PWG	193		2		2002	122	121	132	3	India	750				750	750	3	23.1
227	452	India	Government of India	141		MCC	194		2		2002	57	57	57	3	India	750				750	750	3	23.1
335	740	India	Government of India	141		NLFT	307		1	Tripura	2002	40	40	40	3	India	750				750	750	3	23.1
364	792	India	Government of India	141		Kashmir insurgents	325		1	Kashmir	2002	1498	1498	1498	3	India	750				750	750	3	23.1
365	793	India	Government of India	141		ULFA	326		1	Assam	2002	59	59	59	3	India	750				750	750	3	23.1
421	885	India	Government of India	141		NDFB	363		1	Bodoland	2002	44	44	44	3	India	750				750	750	3	23.1
227	451	India	Government of India	141		PWG	193		2		2001	108	93	108	3	India	750				750	750	3	23.1
227	452	India	Government of India	141		MCC	194		2		2001	65	65	65	3	India	750				750	750	3	23.1
335	740	India	Government of India	141		NLFT	307		1	Tripura	2001	32	32	32	3	India	750				750	750	3	23.1
364	792	India	Government of India	141		Kashmir insurgents	325		1	Kashmir	2001	804	733	3555	3	India	750				750	750	3	23.1
365	793	India	Government of India	141		ULFA	326		1	Assam	2001	113	113	124	3	India	750				750	750	3	23.1
421	885	India	Government of India	141		NDFB	363		1	Bodoland	2001	77	77	77	3	India	750				750	750	3	23.1
227	11932	India	Government of India	141		CPI-ML-J	3946		2		2000	25	22	25	3	India	750				750	750	3	23.1
227	451	India	Government of India	141		PWG	193		2		2000	146	142	151	3	India	750				750	750	3	23.1
227	452	India	Government of India	141		MCC	194		2		2000	25	25	25	3	India	750				750	750	3	23.1
251	508	India	Government of India	141		NSCN-IM	223		1	Nagaland	2000	30	18	30	3	India	750				750	750	3	23.1
335	740	India	Government of India	141		NLFT	307		1	Tripura	2000	61	59	64	3	India	750				750	750	3	23.1
347	768	India	Government of India	141		PLA	314		1	Manipur	2000	29	29	29	3	India	750				750	750	3	23.1
347	769	India	Government of India	141		UNLF	315		1	Manipur	2000	31	31	35	3	India	750				750	750	3	23.1
364	792	India	Government of India	141		Kashmir insurgents	325		1	Kashmir	2000	2291	2278	2352	3	India, Pakistan	750				750	750, 770	3	23.1
365	793	India	Government of India	141		ULFA	326		1	Assam	2000	87	76	87	3	India	750				750	750	3	23.1
227	451	India	Government of India	141		PWG	193		2		1999	91	91	91	3	India	750				750	750	3	23.1
227	452	India	Government of India	141		MCC	194		2		1999	35	29	39	3	India	750				750	750	3	23.1
335	740	India	Government of India	141		NLFT	307		1	Tripura	1999	32	38	38	3	India	750				750	750	3	23.1
347	769	India	Government of India	141		UNLF	315		1	Manipur	1999	31	31	31	3	India	750				750	750	3	23.1
364	792	India	Government of India	141		Kashmir insurgents	325		1	Kashmir	1999	864	844	883	3	India	750				750	750	3	23.1
365	793	India	Government of India	141		ULFA	326		1	Assam	1999	53	53	58	3	India	750				750	750	3	23.1
421	885	India	Government of India	141		NDFB	363		1	Bodoland	1999	33	33	33	3	India	750				750	750	3	23.1
227	451	India	Government of India	141		PWG	193		2		1998	99	99	111	3	India	750				750	750	3	23.1
347	768	India	Government of India	141		PLA	314		1	Manipur	1998	25	25	25	3	India	750				750	750	3	23.1
364	792	India	Government of India	141		Kashmir insurgents	325		1	Kashmir	1998	576	576	701	3	India	750				750	750	3	23.1
365	793	India	Government of India	141		ULFA	326		1	Assam	1998	55	55	57	3	India	750				750	750	3	23.1
421	885	India	Government of India	141		NDFB	363		1	Bodoland	1998	31	31	31	3	India	750				750	750	3	23.1
227	451	India	Government of India	141		PWG	193		2		1997	84	78	85	3	India	750				750	750	3	23.1
251	508	India	Government of India	141		NSCN-IM	223		1	Nagaland	1997	37	37	37	3	India	750				750	750	3	23.1
335	739	India	Government of India	141		ATTF	306		1	Tripura	1997	32	12	32	3	India	750				750	750	3	23.1
335	740	India	Government of India	141		NLFT	307		1	Tripura	1997	40	40	40	3	India	750				750	750	3	23.1
364	792	India	Government of India	141		Kashmir insurgents	325		1	Kashmir	1997	533	533	555	3	India	750				750	750	3	23.1
365	793	India	Government of India	141		ULFA	326		1	Assam	1997	112	112	119	3	India	750				750	750	3	23.1
421	885	India	Government of India	141		NDFB	363		1	Bodoland	1997	34	34	34	3	Bhutan, India	750				750	760, 750	3	23.1
227	451	India	Government of India	141		PWG	193		2		1996	173	172	173	3	India	750				750	750	3	23.1
251	508	India	Government of India	141		NSCN-IM	223		1	Nagaland	1996	40	40	40	3	India	750				750	750	3	23.1
347	768	India	Government of India	141		PLA	314		1	Manipur	1996	28	28	28	3	India	750				750	750	3	23.1
364	792	India	Government of India	141		Kashmir insurgents	325		1	Kashmir	1996	489	489	1232	3	India	750				750	750	3	23.1
365	793	India	Government of India	141		ULFA	326		1	Assam	1996	48	48	53	3	India	750				750	750	3	23.1
421	885	India	Government of India	141		NDFB	363		1	Bodoland	1996	25	25	27	3	India	750				750	750	3	23.1
251	508	India	Government of India	141		NSCN-IM	223		1	Nagaland	1995	95	95	95	3	India	750				750	750	3	23.1
347	768	India	Government of India	141		PLA	314		1	Manipur	1995	25	25	25	3	India	750				750	750	3	23.1
364	792	India	Government of India	141		Kashmir insurgents	325		1	Kashmir	1995	687	687	894	3	India	750				750	750	3	23.1
365	793	India	Government of India	141		ULFA	326		1	Assam	1995	29	17	78	3	India	750				750	750	3	23.1
227	451	India	Government of India	141		PWG	193		2		1994	68	68	68	3	India	750				750	750	3	23.1
251	508	India	Government of India	141		NSCN-IM	223		1	Nagaland	1994	60	58	69	3	India	750				750	750	3	23.1
347	769	India	Government of India	141		UNLF	315		1	Manipur	1994	25	25	25	3	India	750				750	750	3	23.1
364	792	India	Government of India	141		Kashmir insurgents	325		1	Kashmir	1994	958	955	1148	3	India	750				750	750	3	23.1
365	793	India	Government of India	141		ULFA	326		1	Assam	1994	25	25	126	3	India	750				750	750	3	23.1
421	885	India	Government of India	141		NDFB	363		1	Bodoland	1994	36	36	36	3	India	750				750	750	3	23.1
227	451	India	Government of India	141		PWG	193		2		1993	182	174	193	3	India	750				750	750	3	23.1
251	508	India	Government of India	141		NSCN-IM	223		1	Nagaland	1993	92	92	128	3	India	750				750	750	3	23.1
347	769	India	Government of India	141		UNLF	315		1	Manipur	1993	25	25	25	3	India	750				750	750	3	23.1
351	775	India	Government of India	141		Sikh insurgents	319		1	Punjab/Khalistan	1993	358	358	360	3	India	750				750	750	3	23.1
364	792	India	Government of India	141		Kashmir insurgents	325		1	Kashmir	1993	846	845	1159	3	India	750				750	750	3	23.1
227	451	India	Government of India	141		PWG	193		2		1992	322	322	502	3	India	750				750	750	3	23.1
251	508	India	Government of India	141		NSCN-IM	223		1	Nagaland	1992	47	47	47	3	India	750				750	750	3	23.1
335	739	India	Government of India	141		ATTF	306		1	Tripura	1992	29	29	31	3	India	750				750	750	3	23.1
351	775	India	Government of India	141		Sikh insurgents	319		1	Punjab/Khalistan	1992	2390	2390	2444	3	India	750				750	750	3	23.1
364	792	India	Government of India	141		Kashmir insurgents	325		1	Kashmir	1992	265	265	337	3	India	750				750	750	3	23.1
227	451	India	Government of India	141		PWG	193		2		1991	78	78	78	3	India	750				750	750	3	23.1
351	775	India	Government of India	141		Sikh insurgents	319		1	Punjab/Khalistan	1991	2673	2673	2739	3	India	750				750	750	3	23.1
364	792	India	Government of India	141		Kashmir insurgents	325		1	Kashmir	1991	330	330	551	3	India	750				750	750	3	23.1
351	775	India	Government of India	141		Sikh insurgents	319		1	Punjab/Khalistan	1990	1839	1839	1882	3	India	750				750	750	3	23.1
364	792	India	Government of India	141		Kashmir insurgents	325		1	Kashmir	1990	407	402	586	3	India	750				750	750	3	23.1
365	793	India	Government of India	141		ULFA	326		1	Assam	1990	30	6	30	3	India	750				750	750	3	23.1
421	884	India	Government of India	141		ABSU	362		1	Bodoland	1990	25	25	25	3	India	750				750	750	3	23.1
351	775	India	Government of India	141		Sikh insurgents	319		1	Punjab/Khalistan	1989	905	905	928	3	India	750				750	750	3	23.1
421	884	India	Government of India	141		ABSU	362		1	Bodoland	1989	72	72	80	3	India	750				750	750	3	23.1
218	422	India, Pakistan	Government of India	141		Government of Pakistan	142		1	Kashmir	2020	162	162	168	2	India, Pakistan	750		770		750, 770	750, 770	3	23.1
218	422	India, Pakistan	Government of India	141		Government of Pakistan	142		1	Kashmir	2019	164	164	175	2	India, Pakistan	750		770		750, 770	750, 770	3	23.1
218	422	India, Pakistan	Government of India	141		Government of Pakistan	142		1	Kashmir	2018	129	126	164	2	India, Pakistan	750		770		750, 770	750, 770	3	23.1
218	422	India, Pakistan	Government of India	141		Government of Pakistan	142		1	Kashmir	2017	151	151	153	2	India, Pakistan	750		770		750, 770	750, 770	3	23.1
218	422	India, Pakistan	Government of India	141		Government of Pakistan	142		1	Kashmir	2016	100	100	112	2	India, Pakistan	750		770		750, 770	750, 770	3	23.1
218	422	India, Pakistan	Government of India	141		Government of Pakistan	142		1	Kashmir	2015	63	62	64	2	India, Pakistan	750		770		750, 770	750, 770	3	23.1
218	422	India, Pakistan	Government of India	141		Government of Pakistan	142		1	Kashmir	2014	49	46	68	2	India, Pakistan	750		770		750, 770	750, 770	3	23.1
218	422	India, Pakistan	Government of India	141		Government of Pakistan	142		1	Kashmir	2013	31	31	33	2	India, Pakistan	750		770		750, 770	750, 770	3	23.1
218	422	India, Pakistan	Government of India	141		Government of Pakistan	142		1	Kashmir	2003	237	237	276	2	India, Pakistan	750		770		750, 770	750, 770	3	23.1
218	422	India, Pakistan	Government of India	141		Government of Pakistan	142		1	Kashmir	2002	212	212	233	2	India, Pakistan	750		770		750, 770	750, 770	3	23.1
218	422	India, Pakistan	Government of India	141		Government of Pakistan	142		1	Kashmir	2001	48	48	86	2	India, Pakistan	750		770		750, 770	750, 770	3	23.1
218	422	India, Pakistan	Government of India	141		Government of Pakistan	142		1	Kashmir	2000	222	221	259	2	India, Pakistan	750		770		750, 770	750, 770	3	23.1
218	422	India, Pakistan	Government of India	141		Government of Pakistan	142		1	Kashmir	1999	934	914	1508	2	India, Pakistan	750		770		750, 770	750, 770	3	23.1
218	422	India, Pakistan	Government of India	141		Government of Pakistan	142		1	Kashmir	1998	147	147	163	2	India, Pakistan	750		770		750, 770	750, 770	3	23.1
218	422	India, Pakistan	Government of India	141		Government of Pakistan	142		1	Kashmir	1997	127	127	133	2	India, Pakistan	750		770		750, 770	750, 770	3	23.1
218	422	India, Pakistan	Government of India	141		Government of Pakistan	142		1	Kashmir	1996	35	35	35	2	India, Pakistan	750		770		750, 770	750, 770	3	23.1
218	422	India, Pakistan	Government of India	141		Government of Pakistan	142		1	Kashmir	1994	42	42	42	2	India, Pakistan	750		770		750, 770	750, 770	3	23.1
218	422	India, Pakistan	Government of India	141		Government of Pakistan	142		1	Kashmir	1992	25	25	33	2	India	750		770		750, 770	750	3	23.1
218	422	India, Pakistan	Government of India	141		Government of Pakistan	142		1	Kashmir	1991	99	99	195	2	India, Pakistan	750		770		750, 770	750, 770	3	23.1
218	422	India, Pakistan	Government of India	141		Government of Pakistan	142		1	Kashmir	1990	28	26	28	2	India, Pakistan	750		770		750, 770	750, 770	3	23.1
218	422	India, Pakistan	Government of India	141		Government of Pakistan	142		1	Kashmir	1989	25	25	25	2	India	750		770		750, 770	750	3	23.1
291	628	Indonesia	Government of Indonesia	155		OPM	266		1	West Papua	2022	46	38	47	3	Indonesia	850				850	850	3	23.1
291	628	Indonesia	Government of Indonesia	155		OPM	266		1	West Papua	2021	51	24	59	3	Indonesia	850				850	850	3	23.1
291	628	Indonesia	Government of Indonesia	155		OPM	266		1	West Papua	2018	25	24	41	3	Indonesia	850				850	850	3	23.1
366	794	Indonesia	Government of Indonesia	155		GAM	327		1	Aceh	2005	213	213	215	3	Indonesia	850				850	850	3	23.1
366	794	Indonesia	Government of Indonesia	155		GAM	327		1	Aceh	2004	935	932	1075	3	Indonesia	850				850	850	3	23.1
366	794	Indonesia	Government of Indonesia	155		GAM	327		1	Aceh	2003	868	839	1365	3	Indonesia	850				850	850	3	23.1
366	794	Indonesia	Government of Indonesia	155		GAM	327		1	Aceh	2002	466	429	571	3	Indonesia	850				850	850	3	23.1
366	794	Indonesia	Government of Indonesia	155		GAM	327		1	Aceh	2001	278	254	306	3	Indonesia	850				850	850	3	23.1
366	794	Indonesia	Government of Indonesia	155		GAM	327		1	Aceh	2000	286	242	332	3	Indonesia	850				850	850	3	23.1
330	720	Indonesia	Government of Indonesia	155		CNRT	290		1	East Timor	1999	26	26	30	3	Indonesia	850				850	850	3	23.1
366	794	Indonesia	Government of Indonesia	155		GAM	327		1	Aceh	1999	187	179	258	3	Indonesia	850				850	850	3	23.1
330	720	Indonesia	Government of Indonesia	155		CNRT	290		1	East Timor	1998	30	14	48	3	Indonesia	850				850	850	3	23.1
330	720	Indonesia	Government of Indonesia	155		CNRT	290		1	East Timor	1997	51	51	79	3	Indonesia	850				850	850	3	23.1
330	720	Indonesia	Government of Indonesia	155		CNRT	290		1	East Timor	1992	39	39	39	3	Indonesia	850				850	850	3	23.1
366	794	Indonesia	Government of Indonesia	155		GAM	327		1	Aceh	1991	58	57	133	3	Indonesia	850				850	850	3	23.1
366	794	Indonesia	Government of Indonesia	155		GAM	327		1	Aceh	1990	72	61	127	3	Indonesia	850				850	850	3	23.1
338	754	Iran	Government of Iran	114		PJAK	309		2		2021	30	18	30	3	Iran, Iraq	630				630	630, 645	2	23.1
338	754	Iran	Government of Iran	114		PJAK	309		2		2020	35	27	44	3	Iran, Iraq	630				630	630, 645	2	23.1
338	12556	Iran	Government of Iran	114		Jaish al-Adl	4364		2		2019	31	31	46	3	Iran	630				630	630	2	23.1
205	406	Iran	Government of Iran	114		KDPI	164		1	Kurdistan	2018	44	33	78	3	Iran, Iraq	630				630	630, 645	2	23.1
338	754	Iran	Government of Iran	114		PJAK	309		2		2018	28	27	37	3	Iran, Iraq	630				630	630, 645	2	23.1
14268	14895	Iran	Government of Iran	114		IS	234		1	Islamic State	2017	27	27	27	3	Iran	630				630	630	2	23.1
205	406	Iran	Government of Iran	114		KDPI	164		1	Kurdistan	2016	30	30	137	3	Iran, Iraq	630				630	630, 645	2	23.1
338	754	Iran	Government of Iran	114		PJAK	309		2		2011	242	235	246	3	Iran, Iraq	630				630	630, 645	2	23.1
338	755	Iran	Government of Iran	114		Jondullah	310		2		2010	74	74	74	3	Iran	630				630	630	2	23.1
338	754	Iran	Government of Iran	114		PJAK	309		2		2009	67	67	67	3	Iran	630				630	630	2	23.1
338	755	Iran	Government of Iran	114		Jondullah	310		2		2009	66	54	81	3	Iran	630				630	630	2	23.1
338	754	Iran	Government of Iran	114		PJAK	309		2		2008	42	42	178	3	Iran, Iraq	630				630	630, 645	2	23.1
338	755	Iran	Government of Iran	114		Jondullah	310		2		2008	79	79	87	3	Iran, Pakistan	630				630	630, 770	2	23.1
338	754	Iran	Government of Iran	114		PJAK	309		2		2007	61	40	131	3	Iran, Iraq	630				630	630, 645	2	23.1
338	755	Iran	Government of Iran	114		Jondullah	310		2		2007	25	21	69	3	Iran	630				630	630	2	23.1
338	754	Iran	Government of Iran	114		PJAK	309		2		2006	31	26	68	3	Iran, Iraq	630				630	630, 645	2	23.1
338	755	Iran	Government of Iran	114		Jondullah	310		2		2006	26	26	55	3	Iran	630				630	630	2	23.1
338	754	Iran	Government of Iran	114		PJAK	309		2		2005	28	28	37	3	Iran	630				630	630	2	23.1
338	753	Iran	Government of Iran	114		MEK	308		2		2001	119	119	149	3	Iran, Iraq	630				630	630, 645	2	23.1
338	753	Iran	Government of Iran	114		MEK	308		2		2000	40	40	77	3	Iran, Iraq	630				630	630, 645	2	23.1
338	753	Iran	Government of Iran	114		MEK	308		2		1999	28	28	35	3	Iran, Iraq	630				630	630, 645	2	23.1
338	753	Iran	Government of Iran	114		MEK	308		2		1997	38	38	42	3	Iran, Iraq	630				630	630, 645	2	23.1
205	406	Iran	Government of Iran	114		KDPI	164		1	Kurdistan	1996	27	27	29	3	Iran, Iraq	630				630	630, 645	2	23.1
205	406	Iran	Government of Iran	114		KDPI	164		1	Kurdistan	1993	110	110	110	3	Iran, Iraq	630				630	630, 645	2	23.1
338	753	Iran	Government of Iran	114		MEK	308		2		1993	76	76	152	3	Iran, Iraq, Italy, Pakistan	630				630	630, 645, 325, 770	2	23.1
338	753	Iran	Government of Iran	114		MEK	308		2		1991	45	45	45	3	Iran, Iraq	630				630	630, 645	2	23.1
205	406	Iran	Government of Iran	114		KDPI	164		1	Kurdistan	1990	31	31	335	3	Iran	630				630	630	2	23.1
14609	15633	Iran, Israel	Government of Iran	114		Government of Israel	121	Government of United States of America	2		2022	55	55	85	2	Syria, Yemen (North Yemen)	630		666	2	630, 666	652, 678	2	23.1
14609	15633	Iran, Israel	Government of Iran	114		Government of Israel	121	Government of United States of America	2		2021	162	157	172	2	Syria	630		666	2	630, 666	652	2	23.1
14609	15633	Iran, Israel	Government of Iran	114		Government of Israel	121	Government of United States of America	2		2020	461	398	473	2	Iran, Iraq, Syria, Yemen (North Yemen)	630		666	2	630, 666	630, 645, 652, 678	2	23.1
14609	15633	Iran, Israel	Government of Iran	114		Government of Israel	121		2		2019	138	113	153	2	Syria	630		666		630, 666	652	2	23.1
14609	15633	Iran, Israel	Government of Iran	114		Government of Israel	121		2		2018	111	111	127	2	Syria	630		666		630, 666	652	2	23.1
259	524	Iraq	Government of Iraq	116	Government of France, Government of Netherlands, Government of United Kingdom, Government of United States of America	IS	234		2		2022	335	332	349	4	Iraq	645	220, 210, 200, 2			645	645	2	23.1
259	524	Iraq	Government of Iraq	116	Government of France, Government of Netherlands, Government of United Kingdom, Government of United States of America	IS	234		2		2021	707	628	816	4	Afghanistan, Iraq	645	220, 210, 200, 2			645	700, 645	2	23.1
259	524	Iraq	Government of Iraq	116	Government of France, Government of Netherlands, Government of United Kingdom, Government of United States of America	IS	234		2		2020	671	638	711	4	Iraq, Syria	645	220, 210, 200, 2			645	645, 652	2	23.1
259	524	Iraq	Government of Iraq	116	Government of France, Government of Netherlands, Government of United Kingdom, Government of United States of America	IS	234		2		2019	498	497	520	4	Iraq, Syria, United Kingdom	645	220, 210, 200, 2			645	645, 652, 200	2	23.1
259	524	Iraq	Government of Iraq	116	Government of Australia, Government of Belgium, Government of France, Government of Jordan, Government of Netherlands, Government of Saudi Arabia, Government of United Kingdom, Government of United States of America	IS	234		2		2018	866	856	900	4	Australia, Belgium, France, Iraq, Syria	645	900, 211, 220, 663, 210, 670, 200, 2			645	900, 211, 220, 645, 652	2	23.1
259	524	Iraq	Government of Iraq	116	Government of Australia, Government of Belgium, Government of France, Government of Jordan, Government of Saudi Arabia, Government of United Kingdom, Government of United States of America	IS	234		2		2017	10025	9776	12186	4	Afghanistan, France, Iraq, Pakistan, Syria, Yemen (North Yemen)	645	900, 211, 220, 663, 670, 200, 2			645	700, 220, 645, 770, 652, 678	2	23.1
259	524	Iraq	Government of Iraq	116	Government of Australia, Government of Bahrain, Government of Belgium, Government of Canada, Government of Denmark, Government of France, Government of Jordan, Government of Netherlands, Government of Saudi Arabia, Government of United Arab Emirates, Government of United Kingdom, Government of United States of America	IS	234		2		2016	9775	9543	10214	4	Belgium, Iraq, Libya, Syria	645	900, 692, 211, 20, 390, 220, 663, 210, 670, 696, 200, 2			645	211, 645, 620, 652	2	23.1
259	524	Iraq	Government of Iraq	116	Government of Australia, Government of Bahrain, Government of Belgium, Government of Canada, Government of Denmark, Government of France, Government of Jordan, Government of Netherlands, Government of Saudi Arabia, Government of United Arab Emirates, Government of United Kingdom, Government of United States of America	IS	234		2		2015	10981	10918	12181	4	France, Iraq, Libya, Syria	645	900, 692, 211, 20, 390, 220, 663, 210, 670, 696, 200, 2			645	220, 645, 620, 652	2	23.1
259	524	Iraq	Government of Iraq	116	Government of Australia, Government of Bahrain, Government of Belgium, Government of Canada, Government of Denmark, Government of France, Government of Jordan, Government of Netherlands, Government of Saudi Arabia, Government of United Arab Emirates, Government of United Kingdom, Government of United States of America	IS	234		2		2014	13761	13035	15037	4	Iraq, Syria	645	900, 692, 211, 20, 390, 220, 663, 210, 670, 696, 200, 2			645	645, 652	2	23.1
259	524	Iraq	Government of Iraq	116		IS	234		2		2013	1870	1723	1925	3	Iraq, Syria	645				645	645, 652	2	23.1
259	524	Iraq	Government of Iraq	116		IS	234		2		2012	565	487	598	3	Iraq	645				645	645	2	23.1
259	523	Iraq	Government of Iraq	116	Government of United States of America	Ansar al-Islam	233		2		2011	27	27	27	4	Iraq	645	2			645	645	2	23.1
259	524	Iraq	Government of Iraq	116	Government of United States of America	IS	234		2		2011	837	710	932	4	Iraq	645	2			645	645	2	23.1
259	524	Iraq	Government of Iraq	116	Government of United States of America	IS	234		2		2010	989	810	1040	4	Iraq	645	2			645	645	2	23.1
259	524	Iraq	Government of Iraq	116	Government of Australia, Government of El Salvador, Government of Estonia, Government of United Kingdom, Government of United States of America	IS	234		2		2009	1036	926	1074	4	Iraq	645	900, 92, 366, 200, 2			645	645	2	23.1
259	13891	Iraq	Government of Iraq	116	Government of Albania, Government of Armenia, Government of Australia, Government of Azerbaijan, Government of Bosnia-Herzegovina, Government of Bulgaria, Government of Czech Republic, Government of El Salvador, Government of Estonia, Government of Georgia, Government of Kazakhstan, Government of Latvia, Government of Lithuania, Government of Moldova, Government of Mongolia, Government of North M…	al-Mahdi Army	5659		2		2008	866	856	1250	4	Iraq	645	339, 371, 900, 373, 346, 355, 316, 92, 366, 372, 705, 367, 368, 359, 712, 343, 290, 360, 732, 972, 369, 200, 2			645	645	2	23.1
259	524	Iraq	Government of Iraq	116	Government of Albania, Government of Armenia, Government of Australia, Government of Azerbaijan, Government of Bosnia-Herzegovina, Government of Bulgaria, Government of Czech Republic, Government of El Salvador, Government of Estonia, Government of Georgia, Government of Kazakhstan, Government of Latvia, Government of Lithuania, Government of Moldova, Government of Mongolia, Government of North M…	IS	234		2		2008	1246	1242	1289	4	Iraq	645	339, 371, 900, 373, 346, 355, 316, 92, 366, 372, 705, 367, 368, 359, 712, 343, 290, 360, 732, 972, 369, 200, 2			645	645	2	23.1
259	13891	Iraq	Government of Iraq	116	Government of Albania, Government of Armenia, Government of Australia, Government of Azerbaijan, Government of Bosnia-Herzegovina, Government of Bulgaria, Government of Czech Republic, Government of Denmark, Government of El Salvador, Government of Estonia, Government of Georgia, Government of Kazakhstan, Government of Latvia, Government of Lithuania, Government of Moldova, Government of Mongolia…	al-Mahdi Army	5659		2		2007	371	315	440	4	Iraq	645	339, 371, 900, 373, 346, 355, 316, 390, 92, 366, 372, 705, 367, 368, 359, 712, 343, 290, 360, 317, 732, 972, 200, 2			645	645	2	23.1
259	523	Iraq	Government of Iraq	116	Government of Albania, Government of Armenia, Government of Australia, Government of Azerbaijan, Government of Bosnia-Herzegovina, Government of Bulgaria, Government of Czech Republic, Government of Denmark, Government of El Salvador, Government of Estonia, Government of Georgia, Government of Kazakhstan, Government of Latvia, Government of Lithuania, Government of Moldova, Government of Mongolia…	Ansar al-Islam	233		2		2007	25	24	28	4	Iraq	645	339, 371, 900, 373, 346, 355, 316, 390, 92, 366, 372, 705, 367, 368, 359, 712, 343, 290, 360, 317, 732, 972, 200, 2			645	645	2	23.1
259	524	Iraq	Government of Iraq	116	Government of Albania, Government of Armenia, Government of Australia, Government of Azerbaijan, Government of Bosnia-Herzegovina, Government of Bulgaria, Government of Czech Republic, Government of Denmark, Government of El Salvador, Government of Estonia, Government of Georgia, Government of Kazakhstan, Government of Latvia, Government of Lithuania, Government of Moldova, Government of Mongolia…	IS	234		2		2007	1741	1626	1938	4	Iraq	645	339, 371, 900, 373, 346, 355, 316, 390, 92, 366, 372, 705, 367, 368, 359, 712, 343, 290, 360, 317, 732, 972, 200, 2			645	645	2	23.1
259	525	Iraq	Government of Iraq	116	Government of Albania, Government of Armenia, Government of Australia, Government of Azerbaijan, Government of Bosnia-Herzegovina, Government of Bulgaria, Government of Czech Republic, Government of Denmark, Government of El Salvador, Government of Estonia, Government of Georgia, Government of Kazakhstan, Government of Latvia, Government of Lithuania, Government of Moldova, Government of Mongolia…	RJF	235		2		2007	75	75	75	4	Iraq	645	339, 371, 900, 373, 346, 355, 316, 390, 92, 366, 372, 705, 367, 368, 359, 712, 343, 290, 360, 317, 732, 972, 200, 2			645	645	2	23.1
259	523	Iraq	Government of Iraq	116	Government of Albania, Government of Armenia, Government of Australia, Government of Azerbaijan, Government of Bosnia-Herzegovina, Government of Bulgaria, Government of Czech Republic, Government of Denmark, Government of El Salvador, Government of Estonia, Government of Georgia, Government of Kazakhstan, Government of Latvia, Government of Lithuania, Government of Moldova, Government of Mongolia…	Ansar al-Islam	233		2		2006	160	96	163	4	Iraq	645	339, 371, 900, 373, 346, 355, 316, 390, 92, 366, 372, 705, 367, 368, 359, 712, 343, 290, 360, 317, 732, 200, 2			645	645	2	23.1
259	524	Iraq	Government of Iraq	116	Government of Albania, Government of Armenia, Government of Australia, Government of Azerbaijan, Government of Bosnia-Herzegovina, Government of Bulgaria, Government of Czech Republic, Government of Denmark, Government of El Salvador, Government of Estonia, Government of Georgia, Government of Kazakhstan, Government of Latvia, Government of Lithuania, Government of Moldova, Government of Mongolia…	IS	234		2		2006	3732	3065	3917	4	Iraq	645	339, 371, 900, 373, 346, 355, 316, 390, 92, 366, 372, 705, 367, 368, 359, 712, 343, 290, 360, 317, 732, 200, 2			645	645	2	23.1
259	525	Iraq	Government of Iraq	116	Government of Albania, Government of Armenia, Government of Australia, Government of Azerbaijan, Government of Bosnia-Herzegovina, Government of Bulgaria, Government of Czech Republic, Government of Denmark, Government of El Salvador, Government of Estonia, Government of Georgia, Government of Kazakhstan, Government of Latvia, Government of Lithuania, Government of Moldova, Government of Mongolia…	RJF	235		2		2006	31	31	43	4	Iraq	645	339, 371, 900, 373, 346, 355, 316, 390, 92, 366, 372, 705, 367, 368, 359, 712, 343, 290, 360, 317, 732, 200, 2			645	645	2	23.1
259	523	Iraq	Government of Iraq	116	Government of Albania, Government of Armenia, Government of Australia, Government of Azerbaijan, Government of Bosnia-Herzegovina, Government of Bulgaria, Government of Czech Republic, Government of Denmark, Government of El Salvador, Government of Estonia, Government of Georgia, Government of Italy, Government of Kazakhstan, Government of Latvia, Government of Lithuania, Government of Moldova, G…	Ansar al-Islam	233		2		2005	302	302	329	4	Iraq	645	339, 371, 900, 373, 346, 355, 316, 390, 92, 366, 372, 325, 705, 367, 368, 359, 712, 210, 343, 385, 290, 235, 360, 317, 732, 369, 200, 2			645	645	2	23.1
259	524	Iraq	Government of Iraq	116	Government of Albania, Government of Armenia, Government of Australia, Government of Azerbaijan, Government of Bosnia-Herzegovina, Government of Bulgaria, Government of Czech Republic, Government of Denmark, Government of El Salvador, Government of Estonia, Government of Georgia, Government of Italy, Government of Kazakhstan, Government of Latvia, Government of Lithuania, Government of Moldova, G…	IS	234		2		2005	2208	2153	3058	4	Iraq	645	339, 371, 900, 373, 346, 355, 316, 390, 92, 366, 372, 325, 705, 367, 368, 359, 712, 210, 343, 385, 290, 235, 360, 317, 732, 369, 200, 2			645	645	2	23.1
259	525	Iraq	Government of Iraq	116	Government of Albania, Government of Armenia, Government of Australia, Government of Azerbaijan, Government of Bosnia-Herzegovina, Government of Bulgaria, Government of Czech Republic, Government of Denmark, Government of El Salvador, Government of Estonia, Government of Georgia, Government of Italy, Government of Kazakhstan, Government of Latvia, Government of Lithuania, Government of Moldova, G…	RJF	235		2		2005	98	87	176	4	Iraq	645	339, 371, 900, 373, 346, 355, 316, 390, 92, 366, 372, 325, 705, 367, 368, 359, 712, 210, 343, 385, 290, 235, 360, 317, 732, 369, 200, 2			645	645	2	23.1
259	13891	Iraq	Government of Iraq	116	Government of Albania, Government of Australia, Government of Azerbaijan, Government of Bulgaria, Government of Czech Republic, Government of Denmark, Government of Dominican Republic, Government of El Salvador, Government of Estonia, Government of Georgia, Government of Honduras, Government of Italy, Government of Kazakhstan, Government of Latvia, Government of Lithuania, Government of Moldova, …	al-Mahdi Army	5659		2		2004	1258	1258	1903	4	Iraq	645	339, 900, 373, 355, 316, 390, 42, 92, 366, 372, 91, 325, 705, 367, 368, 359, 712, 210, 93, 343, 385, 840, 290, 235, 360, 317, 732, 230, 972, 369, 200, 2			645	645	2	23.1
259	523	Iraq	Government of Iraq	116	Government of Albania, Government of Australia, Government of Azerbaijan, Government of Bulgaria, Government of Czech Republic, Government of Denmark, Government of Dominican Republic, Government of El Salvador, Government of Estonia, Government of Georgia, Government of Honduras, Government of Italy, Government of Kazakhstan, Government of Latvia, Government of Lithuania, Government of Moldova, …	Ansar al-Islam	233		2		2004	414	405	488	4	Iraq	645	339, 900, 373, 355, 316, 390, 42, 92, 366, 372, 91, 325, 705, 367, 368, 359, 712, 210, 93, 343, 385, 840, 290, 235, 360, 317, 732, 230, 972, 369, 200, 2			645	645	2	23.1
259	524	Iraq	Government of Iraq	116	Government of Albania, Government of Australia, Government of Azerbaijan, Government of Bulgaria, Government of Czech Republic, Government of Denmark, Government of Dominican Republic, Government of El Salvador, Government of Estonia, Government of Georgia, Government of Honduras, Government of Italy, Government of Kazakhstan, Government of Latvia, Government of Lithuania, Government of Moldova, …	IS	234		2		2004	2422	2418	3751	4	Iraq	645	339, 900, 373, 355, 316, 390, 42, 92, 366, 372, 91, 325, 705, 367, 368, 359, 712, 210, 93, 343, 385, 840, 290, 235, 360, 317, 732, 230, 972, 369, 200, 2			645	645	2	23.1
259	521	Iraq	Government of Iraq	116		SCIRI	231		2		1996	42	42	66	3	Iraq	645				645	645	2	23.1
271	565	Iraq	Government of Iraq	116		PUK	261		1	Kurdistan	1996	356	356	366	3	Iran, Iraq	645				645	630, 645	2	23.1
259	521	Iraq	Government of Iraq	116		SCIRI	231		2		1995	325	325	650	3	Iraq	645				645	645	2	23.1
271	565	Iraq	Government of Iraq	116		PUK	261		1	Kurdistan	1995	262	262	302	3	Iraq	645				645	645	2	23.1
259	521	Iraq	Government of Iraq	116		SCIRI	231		2		1994	34	34	36	3	Iraq	645				645	645	2	23.1
259	521	Iraq	Government of Iraq	116		SCIRI	231		2		1993	75	75	203	3	Iraq	645				645	645	2	23.1
259	521	Iraq	Government of Iraq	116		SCIRI	231		2		1992	280	280	741	3	Iraq	645				645	645	2	23.1
271	565	Iraq	Government of Iraq	116		PUK	261		1	Kurdistan	1992	26	26	52	3	Iraq	645				645	645	2	23.1
259	521	Iraq	Government of Iraq	116		SCIRI	231		2		1991	237	237	1261	3	Iraq	645				645	645	2	23.1
271	564	Iraq	Government of Iraq	116		KDP	260		1	Kurdistan	1991	298	298	1558	3	Iraq	645				645	645	2	23.1
271	565	Iraq	Government of Iraq	116		PUK	261		1	Kurdistan	1991	949	949	1045	3	Iraq	645				645	645	2	23.1
271	564	Iraq	Government of Iraq	116		KDP	260		1	Kurdistan	1990	34	34	34	3	Iraq	645				645	645	2	23.1
271	565	Iraq	Government of Iraq	116		PUK	261		1	Kurdistan	1990	60	60	60	3	Iraq	645				645	645	2	23.1
271	564	Iraq	Government of Iraq	116		KDP	260		1	Kurdistan	1989	25	25	25	3	Iraq	645				645	645	2	23.1
271	565	Iraq	Government of Iraq	116		PUK	261		1	Kurdistan	1989	25	25	25	3	Iraq	645				645	645	2	23.1
371	799	Iraq, Kuwait	Government of Iraq	116		Government of Kuwait	125	Government of Argentina, Government of Australia, Government of Bahrain, Government of Bangladesh, Government of Belgium, Government of Canada, Government of Czechoslovakia, Government of Denmark, Government of Egypt, Government of France, Government of Greece, Government of Honduras, Government of Italy, Government of Morocco, Government of Netherlands, Government of Niger, Government of Norway,…	1	Kuwait	1991	21790	21747	26203	2	Iraq, Kuwait, Philippines, Saudi Arabia	645		690	160, 900, 692, 771, 211, 20, 315, 390, 651, 220, 350, 91, 325, 600, 210, 436, 385, 698, 770, 235, 694, 670, 433, 451, 230, 652, 640, 696, 200, 2	645, 690	645, 690, 840, 670	2	23.1
371	799	Iraq, Kuwait	Government of Iraq	116		Government of Kuwait	125		1	Kuwait	1990	1058	1058	1058	2	Kuwait	645		690		645, 690	690	2	23.1
234	476	Israel	Government of Israel	121		Fatah	207		1	Palestine	2022	29	26	29	3	Israel	666				666	666	2	23.1
234	478	Israel	Government of Israel	121		PIJ	208		1	Palestine	2022	55	55	55	3	Israel	666				666	666	2	23.1
234	477	Israel	Government of Israel	121		Hamas	209		1	Palestine	2021	233	233	233	3	Israel	666				666	666	2	23.1
234	478	Israel	Government of Israel	121		PIJ	208		1	Palestine	2021	36	36	36	3	Israel	666				666	666	2	23.1
234	478	Israel	Government of Israel	121		PIJ	208		1	Palestine	2019	50	50	51	3	Israel, Syria	666				666	666, 652	2	23.1
234	477	Israel	Government of Israel	121		Hamas	209		1	Palestine	2018	53	53	62	3	Israel	666				666	666	2	23.1
234	477	Israel	Government of Israel	121		Hamas	209		1	Palestine	2014	2150	2140	2153	3	Israel	666				666	666	2	23.1
234	478	Israel	Government of Israel	121		PIJ	208		1	Palestine	2014	228	228	230	3	Israel	666				666	666	2	23.1
234	477	Israel	Government of Israel	121		Hamas	209		1	Palestine	2012	197	198	207	3	Israel	666				666	666	2	23.1
234	478	Israel	Government of Israel	121		PIJ	208		1	Palestine	2012	38	38	38	3	Israel	666				666	666	2	23.1
234	477	Israel	Government of Israel	121		Hamas	209		1	Palestine	2011	35	35	35	3	Israel	666				666	666	2	23.1
234	478	Israel	Government of Israel	121		PIJ	208		1	Palestine	2011	43	43	43	3	Israel	666				666	666	2	23.1
234	478	Israel	Government of Israel	121		PIJ	208		1	Palestine	2010	27	27	27	3	Israel	666				666	666	2	23.1
234	477	Israel	Government of Israel	121		Hamas	209		1	Palestine	2009	657	559	828	3	Israel	666				666	666	2	23.1
234	478	Israel	Government of Israel	121		PIJ	208		1	Palestine	2009	39	39	39	3	Israel	666				666	666	2	23.1
234	477	Israel	Government of Israel	121		Hamas	209		1	Palestine	2008	606	518	644	3	Israel	666				666	666	2	23.1
234	478	Israel	Government of Israel	121		PIJ	208		1	Palestine	2008	62	62	71	3	Israel	666				666	666	2	23.1
234	476	Israel	Government of Israel	121		Fatah	207		1	Palestine	2007	41	41	47	3	Israel	666				666	666	2	23.1
234	477	Israel	Government of Israel	121		Hamas	209		1	Palestine	2007	141	141	160	3	Israel	666				666	666	2	23.1
234	478	Israel	Government of Israel	121		PIJ	208		1	Palestine	2007	94	93	98	3	Israel	666				666	666	2	23.1
234	476	Israel	Government of Israel	121		Fatah	207		1	Palestine	2006	72	68	81	3	Israel	666				666	666	2	23.1
234	477	Israel	Government of Israel	121		Hamas	209		1	Palestine	2006	136	136	170	3	Israel	666				666	666	2	23.1
234	478	Israel	Government of Israel	121		PIJ	208		1	Palestine	2006	95	95	102	3	Israel, Lebanon	666				666	666, 660	2	23.1
234	481	Israel	Government of Israel	121		PRC	212		1	Palestine	2006	45	42	52	3	Israel	666				666	666	2	23.1
426	891	Israel	Government of Israel	121		Hezbollah	366		1	Southern Lebanon	2006	857	855	1160	3	Israel, Lebanon	666				666	666, 660	2	23.1
234	476	Israel	Government of Israel	121		Fatah	207		1	Palestine	2005	40	38	42	3	Israel	666				666	666	2	23.1
234	477	Israel	Government of Israel	121		Hamas	209		1	Palestine	2005	36	34	41	3	Israel	666				666	666	2	23.1
234	478	Israel	Government of Israel	121		PIJ	208		1	Palestine	2005	47	45	53	3	Israel	666				666	666	2	23.1
234	477	Israel	Government of Israel	121		Hamas	209		1	Palestine	2004	207	203	241	3	Israel, Syria	666				666	666, 652	2	23.1
234	478	Israel	Government of Israel	121		PIJ	208		1	Palestine	2004	71	61	75	3	Israel	666				666	666	2	23.1
234	480	Israel	Government of Israel	121		AMB	211		1	Palestine	2004	108	108	119	3	Israel	666				666	666	2	23.1
234	477	Israel	Government of Israel	121		Hamas	209		1	Palestine	2003	220	220	231	3	Israel	666				666	666	2	23.1
234	478	Israel	Government of Israel	121		PIJ	208		1	Palestine	2003	52	52	56	3	Israel	666				666	666	2	23.1
234	480	Israel	Government of Israel	121		AMB	211		1	Palestine	2003	36	36	40	3	Israel	666				666	666	2	23.1
234	476	Israel	Government of Israel	121		Fatah	207		1	Palestine	2002	62	62	62	3	Israel	666				666	666	2	23.1
234	477	Israel	Government of Israel	121		Hamas	209		1	Palestine	2002	195	189	201	3	Israel	666				666	666	2	23.1
234	478	Israel	Government of Israel	121		PIJ	208		1	Palestine	2002	107	107	111	3	Israel	666				666	666	2	23.1
234	479	Israel	Government of Israel	121		PNA	210		1	Palestine	2002	116	115	152	3	Israel	666				666	666	2	23.1
234	480	Israel	Government of Israel	121		AMB	211		1	Palestine	2002	133	133	143	3	Israel	666				666	666	2	23.1
234	474	Israel	Government of Israel	121		PFLP	205		1	Palestine	2001	27	24	34	3	Israel	666				666	666	2	23.1
234	476	Israel	Government of Israel	121		Fatah	207		1	Palestine	2001	37	37	42	3	Israel	666				666	666	2	23.1
234	477	Israel	Government of Israel	121		Hamas	209		1	Palestine	2001	79	77	83	3	Israel	666				666	666	2	23.1
234	478	Israel	Government of Israel	121		PIJ	208		1	Palestine	2001	26	26	26	3	Israel	666				666	666	2	23.1
234	479	Israel	Government of Israel	121		PNA	210		1	Palestine	2001	75	74	76	3	Israel	666				666	666	2	23.1
234	476	Israel	Government of Israel	121		Fatah	207		1	Palestine	2000	30	27	32	3	Israel	666				666	666	2	23.1
234	479	Israel	Government of Israel	121		PNA	210		1	Palestine	2000	47	47	47	3	Israel	666				666	666	2	23.1
426	891	Israel	Government of Israel	121		Hezbollah	366		1	Southern Lebanon	1999	41	41	42	3	Lebanon	666				666	660	2	23.1
426	891	Israel	Government of Israel	121		Hezbollah	366		1	Southern Lebanon	1998	54	54	56	3	Lebanon	666				666	660	2	23.1
426	891	Israel	Government of Israel	121		Hezbollah	366		1	Southern Lebanon	1997	82	82	90	3	Lebanon	666				666	660	2	23.1
234	479	Israel	Government of Israel	121		PNA	210		1	Palestine	1996	66	66	66	3	Israel	666				666	666	2	23.1
426	891	Israel	Government of Israel	121		Hezbollah	366		1	Southern Lebanon	1996	95	93	103	3	Israel, Lebanon	666				666	666, 660	2	23.1
234	478	Israel	Government of Israel	121		PIJ	208		1	Palestine	1995	34	34	36	3	Israel, Malta	666				666	666, 338	2	23.1
426	891	Israel	Government of Israel	121		Hezbollah	366		1	Southern Lebanon	1995	74	71	85	3	Israel, Lebanon	666				666	666, 660	2	23.1
234	477	Israel	Government of Israel	121		Hamas	209		1	Palestine	1994	44	41	45	3	Israel	666				666	666	2	23.1
426	891	Israel	Government of Israel	121		Hezbollah	366		1	Southern Lebanon	1994	82	71	120	3	Lebanon	666				666	660	2	23.1
234	477	Israel	Government of Israel	121		Hamas	209		1	Palestine	1993	47	47	48	3	Israel	666				666	666	2	23.1
426	891	Israel	Government of Israel	121		Hezbollah	366		1	Southern Lebanon	1993	124	124	186	3	Israel, Lebanon	666				666	666, 660	2	23.1
234	476	Israel	Government of Israel	121		Fatah	207		1	Palestine	1992	33	32	36	3	France, Israel, Lebanon	666				666	220, 666, 660	2	23.1
426	891	Israel	Government of Israel	121		Hezbollah	366		1	Southern Lebanon	1992	87	87	120	3	Argentina, Israel, Lebanon	666				666	160, 666, 660	2	23.1
234	476	Israel	Government of Israel	121		Fatah	207		1	Palestine	1991	28	28	30	3	Israel, Lebanon	666				666	666, 660	2	23.1
426	891	Israel	Government of Israel	121		Hezbollah	366		1	Southern Lebanon	1991	28	28	31	3	Lebanon	666				666	660	2	23.1
234	476	Israel	Government of Israel	121		Fatah	207		1	Palestine	1990	29	26	49	3	Israel, Lebanon	666				666	666, 660	2	23.1
426	891	Israel	Government of Israel	121		Hezbollah	366		1	Southern Lebanon	1990	42	42	45	3	Lebanon	666				666	660	2	23.1
234	474	Israel	Government of Israel	121		PFLP	205		1	Palestine	1989	27	27	30	3	Israel, Lebanon	666				666	666, 660	2	23.1
234	475	Israel	Government of Israel	121		PFLP-GC	206		1	Palestine	1989	27	27	33	3	Israel, Lebanon	666				666	666, 660	2	23.1
419	10842	Ivory Coast	Government of Ivory Coast	76		FDSI-CI	1125		2		2011	50	48	50	3	Ivory Coast	437				437	437	4	23.1
419	882	Ivory Coast	Government of Ivory Coast	76		FRCI	558		2		2011	48	42	129	3	Ivory Coast	437				437	437	4	23.1
419	882	Ivory Coast	Government of Ivory Coast	76		FRCI	558		2		2004	47	47	48	3	Ivory Coast	437				437	437	4	23.1
419	880	Ivory Coast	Government of Ivory Coast	76		MPIGO	557		2		2003	95	95	460	3	Ivory Coast	437				437	437	4	23.1
419	881	Ivory Coast	Government of Ivory Coast	76		MJP	555		2		2003	44	44	59	3	Ivory Coast	437				437	437	4	23.1
419	879	Ivory Coast	Government of Ivory Coast	76		MPCI	556		2		2002	543	542	580	3	Ivory Coast	437				437	437	4	23.1
419	880	Ivory Coast	Government of Ivory Coast	76		MPIGO	557		2		2002	81	23	81	3	Ivory Coast	437				437	437	4	23.1
13886	14741	Jordan	Government of Jordan	120		IS	234		1	Islamic State	2016	34	34	35	3	Jordan, Syria	663				663	663, 652	2	23.1
13646	10589	Kenya	Government of Kenya	91		Al-Shabaab	717		1	Northeastern Province and Coast	2022	72	71	148	3	Kenya	501				501	501	4	23.1
13646	10589	Kenya	Government of Kenya	91	Government of United States of America	Al-Shabaab	717		1	Northeastern Province and Coast	2021	78	78	184	4	Kenya, Somalia	501	2			501	501, 520	4	23.1
13646	10589	Kenya	Government of Kenya	91	Government of United States of America	Al-Shabaab	717		1	Northeastern Province and Coast	2020	94	94	142	4	Kenya	501	2			501	501	4	23.1
13646	10589	Kenya	Government of Kenya	91	Government of United States of America	Al-Shabaab	717		1	Northeastern Province and Coast	2019	61	60	94	4	Kenya	501	2			501	501	4	23.1
13646	10589	Kenya	Government of Kenya	91		Al-Shabaab	717		1	Northeastern Province and Coast	2018	69	59	147	3	Kenya	501				501	501	4	23.1
13646	10589	Kenya	Government of Kenya	91		Al-Shabaab	717		1	Northeastern Province and Coast	2017	85	83	110	3	Kenya	501				501	501	4	23.1
13646	10589	Kenya	Government of Kenya	91		Al-Shabaab	717		1	Northeastern Province and Coast	2016	49	49	83	3	Kenya, Somalia	501				501	501, 520	4	23.1
13646	10589	Kenya	Government of Kenya	91		Al-Shabaab	717		1	Northeastern Province and Coast	2015	42	40	117	3	Kenya, Somalia	501				501	501, 520	4	23.1
13324	14236	Kyrgyzstan, Tajikistan	Government of Kyrgyzstan	132		Government of Tajikistan	131		1	Common Border	2022	152	152	158	2	Kyrgyzstan, Tajikistan	703		702		702, 703	703, 702	3	23.1
13324	14236	Kyrgyzstan, Tajikistan	Government of Kyrgyzstan	132		Government of Tajikistan	131		1	Common Border	2021	56	56	56	2	Kyrgyzstan, Tajikistan	703		702		702, 703	703, 702	3	23.1
262	537	Laos	Government of Laos	149		LRM	246		2		1990	249	45	249	3	Laos	812				812	812	3	23.1
262	537	Laos	Government of Laos	149		LRM	246		2		1989	30	30	30	3	Laos	812				812	812	3	23.1
13675	14244	Lebanon	Government of Lebanon	119		IS	234		1	Islamic State	2017	70	69	96	3	Lebanon	660				660	660	2	23.1
13675	14244	Lebanon	Government of Lebanon	119		IS	234		1	Islamic State	2015	76	42	135	3	Lebanon	660				660	660	2	23.1
13675	14244	Lebanon	Government of Lebanon	119		IS	234		1	Islamic State	2014	126	126	126	3	Lebanon	660				660	660	2	23.1
260	532	Lebanon	Government of Lebanon	119	Government of Syria	Forces of Michel Aoun	242		2		1990	700	400	800	4	Lebanon	660	652			660	660	2	23.1
260	532	Lebanon	Government of Lebanon	119	Government of Syria	Forces of Michel Aoun	242		2		1989	458	401	616	4	Lebanon	660	652			660	660	2	23.1
260	533	Lebanon	Government of Lebanon	119	Government of Syria	Lebanese Forces	243		2		1989	253	205	290	4	Lebanon	660	652			660	660	2	23.1
411	867	Lesotho	Government of Lesotho	104	Government of Botswana, Government of South Africa	Military faction (Lesotho)	550		2		1998	78	78	78	4	Lesotho	570	571, 560			570	570	4	23.1
341	761	Liberia	Government of Liberia	79		LURD	509		2		2003	1711	1711	1811	3	Liberia	450				450	450	4	23.1
341	762	Liberia	Government of Liberia	79		MODEL	510		2		2003	76	76	76	3	Liberia	450				450	450	4	23.1
341	761	Liberia	Government of Liberia	79		LURD	509		2		2002	492	391	517	3	Liberia	450				450	450	4	23.1
341	761	Liberia	Government of Liberia	79		LURD	509		2		2001	341	341	341	3	Liberia	450				450	450	4	23.1
341	761	Liberia	Government of Liberia	79		LURD	509		2		2000	57	57	57	3	Liberia	450				450	450	4	23.1
341	759	Liberia	Government of Liberia	79		NPFL	507		2		1990	236	236	280	3	Ivory Coast, Liberia	450				450	437, 450	4	23.1
341	760	Liberia	Government of Liberia	79		INPFL	508		2		1990	111	111	151	3	Liberia	450				450	450	4	23.1
341	759	Liberia	Government of Liberia	79		NPFL	507		2		1989	27	27	27	3	Liberia	450				450	450	4	23.1
11346	14059	Libya	Government of Libya	111	Government of Turkey	Forces of the House of Representatives	5802		2		2020	668	564	784	4	Libya	620	640			620	620	4	23.1
11346	14059	Libya	Government of Libya	111		Forces of the House of Representatives	5802	Government of Sudan, Government of United Arab Emirates	2		2019	1588	1381	1664	4	Libya	620			625, 696	620	620	4	23.1
13694	14745	Libya	Government of Libya	111	Government of United States of America	IS	234		1	Islamic State	2019	43	43	43	4	Libya	620	2			620	620	4	23.1
13694	14745	Libya	Government of Libya	111	Government of United States of America	IS	234		1	Islamic State	2018	44	44	45	4	Libya	620	2			620	620	4	23.1
11346	14059	Libya	Government of Libya	111		Forces of the House of Representatives	5802		2		2017	166	166	166	3	Libya	620				620	620	4	23.1
11346	15225	Libya	Government of Libya	111		Forces of Khalifa al-Ghawil	6814		2		2017	72	72	73	3	Libya	620				620	620	4	23.1
11346	15333	Libya	Government of Libya	111		PFLL	6893		2		2017	70	70	98	3	Libya	620				620	620	4	23.1
13694	14745	Libya	Government of Libya	111	Government of United States of America	IS	234		1	Islamic State	2017	96	95	121	4	Libya	620	2			620	620	4	23.1
13694	14745	Libya	Government of Libya	111	Government of United States of America	IS	234		1	Islamic State	2016	1678	1607	2720	4	Libya	620	2			620	620	4	23.1
11346	14059	Libya	Government of Libya	111		Forces of the House of Representatives	5802		2		2015	156	156	190	3	Libya	620				620	620	4	23.1
13694	14745	Libya	Government of Libya	111		IS	234		1	Islamic State	2015	118	116	121	3	Libya	620				620	620	4	23.1
11346	14059	Libya	Government of Libya	111		Forces of the House of Representatives	5802		2		2014	131	131	131	3	Libya	620				620	620	4	23.1
11346	14249	Libya	Government of Libya	111		Zintan Military Council	5940		2		2014	143	143	143	3	Libya	620				620	620	4	23.1
11346	15539	Libya	Government of Libya	111		ASL	7046		2		2013	31	17	61	3	Libya	620				620	620	4	23.1
11346	10885	Libya	Government of Libya	111		Forces of Muammar Gaddafi	1127		2		2011	713	712	977	3	Libya	620				620	620	4	23.1
11346	11980	Libya	Government of Libya	111	Government of Zimbabwe (Rhodesia)	NTC	1126		2		2011	3049	3010	5308	4	Libya	620	552			620	620	4	23.1
11487	12139	Malaysia	Government of Malaysia	152		Sultanate of Sulu	4006		1	Sabah	2013	70	68	122	3	Malaysia, Philippines	820				820	820, 840	3	23.1
11347	15108	Mali	Government of Mali	72	Government of Australia, Government of Austria, Government of Bangladesh, Government of Belgium, Government of Benin, Government of Bhutan, Government of Burkina Faso, Government of Burundi, Government of Cambodia (Kampuchea), Government of Cameroon, Government of Canada, Government of Chad, Government of China, Government of Czech Republic, Government of Denmark, Government of Egypt, Government …	JNIM	6716		2		2022	1113	1095	1246	4	Burkina Faso, Mali	432	900, 305, 771, 211, 434, 760, 439, 516, 811, 471, 20, 483, 710, 316, 390, 651, 92, 366, 375, 220, 420, 260, 452, 90, 438, 850, 630, 325, 437, 663, 501, 367, 450, 368, 212, 435, 70, 790, 210, 436, 475, 385, 770, 235, 360, 433, 451, 230, 780, 380, 225, 461, 616, 640, 200, 2			432	439, 432	4	23.1
14113	15259	Mali	Government of Mali	72	Government of Australia, Government of Austria, Government of Bangladesh, Government of Belgium, Government of Benin, Government of Bhutan, Government of Burkina Faso, Government of Burundi, Government of Cambodia (Kampuchea), Government of Cameroon, Government of Canada, Government of Chad, Government of China, Government of Czech Republic, Government of Denmark, Government of Egypt, Government …	IS	234		1	Islamic State	2022	323	323	436	4	Mali	432	900, 305, 771, 211, 434, 760, 439, 516, 811, 471, 20, 483, 710, 316, 390, 651, 92, 366, 375, 220, 420, 260, 452, 350, 90, 438, 850, 630, 325, 437, 663, 501, 367, 450, 368, 212, 435, 70, 790, 210, 436, 475, 385, 770, 235, 360, 433, 451, 230, 780, 380, 225, 461, 616, 640, 200, 2			432	432	4	23.1
11347	15108	Mali	Government of Mali	72	Government of Armenia, Government of Australia, Government of Austria, Government of Bangladesh, Government of Belgium, Government of Benin, Government of Bhutan, Government of Bosnia-Herzegovina, Government of Burkina Faso, Government of Burundi, Government of Cambodia (Kampuchea), Government of Cameroon, Government of Canada, Government of Chad, Government of China, Government of Czech Republic…	JNIM	6716		2		2021	616	578	660	4	Mali	432	371, 900, 305, 771, 211, 434, 760, 346, 439, 516, 811, 471, 20, 483, 710, 316, 390, 651, 92, 366, 530, 375, 220, 420, 260, 452, 350, 90, 438, 850, 630, 205, 325, 437, 663, 501, 367, 450, 368, 212, 435, 70, 790, 210, 436, 475, 385, 770, 235, 360, 433, 451, 230, 780, 380, 225, 461, 616, 640, 369, 200, 2, 551			432	432	4	23.1
14113	15259	Mali	Government of Mali	72	Government of Armenia, Government of Australia, Government of Austria, Government of Bangladesh, Government of Belgium, Government of Benin, Government of Bhutan, Government of Bosnia-Herzegovina, Government of Burkina Faso, Government of Burundi, Government of Cambodia (Kampuchea), Government of Cameroon, Government of Canada, Government of Chad, Government of China, Government of Czech Republic…	IS	234		1	Islamic State	2021	110	110	129	4	Mali	432	371, 900, 305, 771, 211, 434, 760, 346, 439, 516, 811, 471, 20, 483, 710, 316, 390, 651, 92, 366, 530, 375, 220, 420, 260, 452, 90, 438, 850, 630, 205, 325, 437, 663, 501, 367, 450, 368, 212, 435, 70, 790, 210, 436, 475, 385, 770, 235, 360, 433, 451, 230, 780, 380, 225, 461, 616, 640, 369, 200, 2, 551			432	432	4	23.1
11347	15108	Mali	Government of Mali	72	Government of Armenia, Government of Australia, Government of Austria, Government of Bangladesh, Government of Belgium, Government of Benin, Government of Bhutan, Government of Bosnia-Herzegovina, Government of Burkina Faso, Government of Burundi, Government of Cambodia (Kampuchea), Government of Cameroon, Government of Canada, Government of Chad, Government of China, Government of Czech Republic…	JNIM	6716		2		2020	517	498	650	4	Mali	432	371, 900, 305, 771, 211, 434, 760, 346, 439, 516, 811, 471, 20, 483, 710, 316, 390, 651, 92, 366, 530, 375, 220, 420, 260, 452, 90, 438, 850, 630, 205, 325, 437, 663, 501, 367, 450, 368, 580, 435, 70, 790, 210, 436, 475, 385, 770, 235, 360, 433, 451, 230, 780, 380, 225, 461, 616, 369, 200, 2, 551			432	432	4	23.1
14113	15259	Mali	Government of Mali	72	Government of Armenia, Government of Australia, Government of Austria, Government of Bangladesh, Government of Belgium, Government of Benin, Government of Bhutan, Government of Bosnia-Herzegovina, Government of Burkina Faso, Government of Burundi, Government of Cambodia (Kampuchea), Government of Cameroon, Government of Canada, Government of Chad, Government of China, Government of Czech Republic…	IS	234		1	Islamic State	2020	63	58	106	4	Mali	432	371, 900, 305, 771, 211, 434, 760, 346, 439, 516, 811, 471, 20, 483, 710, 316, 390, 651, 92, 366, 530, 375, 220, 420, 260, 452, 90, 438, 850, 630, 205, 325, 437, 663, 501, 367, 450, 368, 580, 435, 70, 790, 210, 436, 475, 385, 770, 235, 360, 433, 451, 230, 780, 380, 225, 461, 616, 369, 200, 2, 551			432	432	4	23.1
11347	15108	Mali	Government of Mali	72	Government of Armenia, Government of Austria, Government of Bangladesh, Government of Belgium, Government of Benin, Government of Bhutan, Government of Bosnia-Herzegovina, Government of Burkina Faso, Government of Burundi, Government of Cambodia (Kampuchea), Government of Cameroon, Government of Canada, Government of Chad, Government of China, Government of Czech Republic, Government of Denmark, …	JNIM	6716		2		2019	422	421	566	4	Mali	432	371, 305, 771, 211, 434, 760, 346, 439, 516, 811, 471, 20, 483, 710, 316, 390, 651, 92, 366, 530, 375, 220, 420, 260, 452, 90, 438, 850, 205, 325, 437, 663, 501, 367, 450, 368, 580, 435, 70, 790, 210, 436, 475, 385, 770, 235, 360, 433, 451, 230, 780, 380, 225, 461, 616, 640, 369, 200, 2			432	432	4	23.1
14113	15259	Mali	Government of Mali	72	Government of Armenia, Government of Austria, Government of Bangladesh, Government of Belgium, Government of Benin, Government of Bhutan, Government of Bosnia-Herzegovina, Government of Burkina Faso, Government of Burundi, Government of Cambodia (Kampuchea), Government of Cameroon, Government of Canada, Government of Chad, Government of China, Government of Czech Republic, Government of Denmark, …	IS	234		1	Islamic State	2019	181	174	195	4	Mali	432	371, 305, 771, 211, 434, 760, 346, 439, 516, 811, 471, 20, 483, 710, 316, 390, 651, 92, 366, 530, 375, 220, 420, 260, 452, 90, 438, 850, 205, 325, 437, 663, 501, 367, 450, 368, 580, 435, 70, 790, 210, 436, 475, 385, 770, 235, 360, 433, 451, 230, 780, 380, 225, 461, 616, 640, 369, 200, 2			432	432	4	23.1
11347	15108	Mali	Government of Mali	72	Government of Armenia, Government of Austria, Government of Bangladesh, Government of Belgium, Government of Benin, Government of Bhutan, Government of Bosnia-Herzegovina, Government of Burkina Faso, Government of Burundi, Government of Cambodia (Kampuchea), Government of Cameroon, Government of Canada, Government of Chad, Government of China, Government of Czech Republic, Government of Denmark, …	JNIM	6716		2		2018	402	375	435	4	Mali	432	371, 305, 771, 211, 434, 760, 346, 439, 516, 811, 471, 20, 483, 710, 316, 390, 651, 92, 366, 530, 375, 220, 420, 260, 452, 90, 438, 310, 850, 325, 437, 663, 501, 367, 450, 368, 580, 435, 70, 790, 210, 920, 436, 475, 385, 770, 235, 360, 433, 451, 230, 780, 380, 225, 461, 616, 640, 200, 2			432	432	4	23.1
14113	15259	Mali	Government of Mali	72	Government of Armenia, Government of Austria, Government of Bangladesh, Government of Belgium, Government of Benin, Government of Bhutan, Government of Bosnia-Herzegovina, Government of Burkina Faso, Government of Burundi, Government of Cambodia (Kampuchea), Government of Cameroon, Government of Canada, Government of Chad, Government of China, Government of Czech Republic, Government of Denmark, …	IS	234		1	Islamic State	2018	119	114	155	4	Mali	432	371, 305, 771, 211, 434, 760, 346, 439, 516, 811, 471, 20, 483, 710, 316, 390, 651, 92, 366, 530, 375, 220, 420, 260, 452, 90, 438, 310, 850, 325, 437, 663, 501, 367, 450, 368, 580, 435, 70, 790, 210, 920, 436, 475, 385, 770, 235, 360, 433, 451, 230, 780, 380, 225, 461, 616, 640, 200, 2			432	432	4	23.1
11347	12575	Mali	Government of Mali	72	Government of Armenia, Government of Austria, Government of Bangladesh, Government of Belgium, Government of Benin, Government of Bhutan, Government of Bosnia-Herzegovina, Government of Burkina Faso, Government of Burundi, Government of Cambodia (Kampuchea), Government of Cameroon, Government of Chad, Government of China, Government of Czech Republic, Government of Denmark, Government of Egypt, G…	AQIM	539		2		2017	66	66	78	4	Mali	432	371, 305, 771, 211, 434, 760, 346, 439, 516, 811, 471, 483, 710, 316, 390, 651, 92, 366, 530, 375, 220, 420, 260, 452, 438, 404, 310, 850, 325, 437, 663, 501, 367, 450, 368, 435, 790, 210, 436, 475, 385, 235, 360, 433, 451, 780, 380, 225, 461, 616, 200, 2, 678			432	432	4	23.1
11347	15108	Mali	Government of Mali	72	Government of Armenia, Government of Austria, Government of Bangladesh, Government of Belgium, Government of Benin, Government of Bhutan, Government of Bosnia-Herzegovina, Government of Burkina Faso, Government of Burundi, Government of Cambodia (Kampuchea), Government of Cameroon, Government of Chad, Government of China, Government of Czech Republic, Government of Denmark, Government of Egypt, G…	JNIM	6716		2		2017	246	237	336	4	Mali	432	371, 305, 771, 211, 434, 760, 346, 439, 516, 811, 471, 483, 710, 316, 390, 651, 92, 366, 530, 375, 220, 420, 260, 452, 438, 404, 310, 850, 325, 437, 663, 501, 367, 450, 368, 435, 790, 210, 436, 475, 385, 235, 360, 433, 451, 780, 380, 225, 461, 616, 200, 2, 678			432	432	4	23.1
14113	15259	Mali	Government of Mali	72	Government of Armenia, Government of Austria, Government of Bangladesh, Government of Belgium, Government of Benin, Government of Bhutan, Government of Bosnia-Herzegovina, Government of Burkina Faso, Government of Burundi, Government of Cambodia (Kampuchea), Government of Cameroon, Government of Chad, Government of China, Government of Czech Republic, Government of Denmark, Government of Egypt, G…	IS	234		1	Islamic State	2017	47	47	47	4	Mali	432	371, 305, 771, 211, 434, 760, 346, 439, 516, 811, 471, 483, 710, 316, 390, 651, 92, 366, 530, 375, 220, 420, 260, 452, 438, 404, 310, 850, 325, 437, 663, 501, 367, 450, 368, 435, 790, 210, 436, 475, 385, 235, 360, 433, 451, 780, 380, 225, 461, 616, 200, 2, 678			432	432	4	23.1
11347	11986	Mali	Government of Mali	72	Government of Armenia, Government of Austria, Government of Bangladesh, Government of Belgium, Government of Benin, Government of Bhutan, Government of Burkina Faso, Government of Burundi, Government of Cambodia (Kampuchea), Government of Cameroon, Government of Chad, Government of China, Government of Congo, Government of Czech Republic, Government of Denmark, Government of Egypt, Government of …	Ansar Dine	1157		2		2016	70	70	80	4	Mali	432	371, 305, 771, 211, 434, 760, 439, 516, 811, 471, 483, 710, 484, 316, 390, 651, 92, 366, 530, 375, 220, 420, 260, 452, 438, 404, 310, 850, 325, 437, 663, 501, 450, 368, 580, 435, 790, 210, 436, 475, 385, 235, 360, 433, 451, 380, 225, 461, 616, 640, 200, 2, 678			432	432	4	23.1
11347	12575	Mali	Government of Mali	72	Government of Armenia, Government of Austria, Government of Bangladesh, Government of Belgium, Government of Benin, Government of Bhutan, Government of Burkina Faso, Government of Burundi, Government of Cambodia (Kampuchea), Government of Cameroon, Government of Chad, Government of China, Government of Congo, Government of Czech Republic, Government of Denmark, Government of Egypt, Government of …	AQIM	539		2		2016	26	26	31	4	Mali	432	371, 305, 771, 211, 434, 760, 439, 516, 811, 471, 483, 710, 484, 316, 390, 651, 92, 366, 530, 375, 220, 420, 260, 452, 438, 404, 310, 850, 325, 437, 663, 501, 450, 368, 580, 435, 790, 210, 436, 475, 385, 235, 360, 433, 451, 380, 225, 461, 616, 640, 200, 2, 678			432	432	4	23.1
11347	11986	Mali	Government of Mali	72	Government of Armenia, Government of Austria, Government of Bangladesh, Government of Belgium, Government of Benin, Government of Bhutan, Government of Bosnia-Herzegovina, Government of Burkina Faso, Government of Burundi, Government of Cambodia (Kampuchea), Government of Cameroon, Government of Chad, Government of China, Government of Czech Republic, Government of Denmark, Government of Djibouti…	Ansar Dine	1157		2		2015	36	36	65	4	Mali	432	371, 305, 771, 211, 434, 760, 346, 439, 516, 811, 471, 483, 710, 316, 390, 522, 490, 651, 92, 366, 375, 220, 420, 260, 452, 438, 404, 850, 325, 437, 663, 501, 367, 450, 580, 435, 790, 210, 436, 475, 385, 235, 360, 517, 433, 451, 380, 225, 461, 616, 640, 200, 2, 678			432	432	4	23.1
11347	12575	Mali	Government of Mali	72	Government of Armenia, Government of Austria, Government of Bangladesh, Government of Belgium, Government of Benin, Government of Bhutan, Government of Bosnia-Herzegovina, Government of Burkina Faso, Government of Burundi, Government of Cambodia (Kampuchea), Government of Cameroon, Government of Chad, Government of China, Government of Czech Republic, Government of Denmark, Government of Djibouti…	AQIM	539		2		2015	38	36	44	4	Mali	432	371, 305, 771, 211, 434, 760, 346, 439, 516, 811, 471, 483, 710, 316, 390, 522, 490, 651, 92, 366, 375, 220, 420, 260, 452, 438, 404, 850, 325, 437, 663, 501, 367, 450, 580, 435, 790, 210, 436, 475, 385, 235, 360, 517, 433, 451, 380, 225, 461, 616, 640, 200, 2, 678			432	432	4	23.1
13611	14610	Mali	Government of Mali	72		FLM	6267		1	Macina Empire	2015	44	44	59	3	Mali	432				432	432	4	23.1
372	11985	Mali	Government of Mali	72	Government of Armenia, Government of Austria, Government of Bangladesh, Government of Belgium, Government of Benin, Government of Bhutan, Government of Bosnia-Herzegovina, Government of Burkina Faso, Government of Burundi, Government of Cambodia (Kampuchea), Government of Cameroon, Government of Chad, Government of China, Government of Czech Republic, Government of Denmark, Government of Djibouti…	CMA	1158		1	Azawad	2015	54	53	72	4	Mali	432	371, 305, 771, 211, 434, 760, 346, 439, 516, 811, 471, 483, 710, 316, 390, 522, 490, 651, 92, 366, 375, 220, 420, 260, 452, 438, 404, 850, 325, 437, 663, 501, 367, 450, 580, 435, 790, 210, 436, 475, 385, 235, 360, 517, 433, 451, 380, 225, 461, 616, 640, 200, 2, 678			432	432	4	23.1
11347	12575	Mali	Government of Mali	72	Government of Bangladesh, Government of Belgium, Government of Benin, Government of Burkina Faso, Government of Burundi, Government of Cambodia (Kampuchea), Government of Chad, Government of China, Government of Egypt, Government of Estonia, Government of Finland, Government of France, Government of Germany, Government of Ghana, Government of Guinea, Government of Guinea-Bissau, Government of Ita…	AQIM	539		2		2014	47	47	80	4	Mali	432	771, 211, 434, 439, 516, 811, 483, 710, 651, 366, 375, 220, 260, 452, 438, 404, 325, 437, 663, 450, 435, 790, 436, 475, 385, 517, 433, 451, 380, 702, 461, 200, 2			432	432	4	23.1
11347	12582	Mali	Government of Mali	72	Government of Bangladesh, Government of Belgium, Government of Benin, Government of Burkina Faso, Government of Burundi, Government of Cambodia (Kampuchea), Government of Chad, Government of China, Government of Egypt, Government of Estonia, Government of Finland, Government of France, Government of Germany, Government of Ghana, Government of Guinea, Government of Guinea-Bissau, Government of Ita…	al-Murabitun	4376		2		2014	48	48	49	4	Mali	432	771, 211, 434, 439, 516, 811, 483, 710, 651, 366, 375, 220, 260, 452, 438, 404, 325, 437, 663, 450, 435, 790, 436, 475, 385, 517, 433, 451, 380, 702, 461, 200, 2			432	432	4	23.1
372	11985	Mali	Government of Mali	72		CMA	1158		1	Azawad	2014	94	94	102	3	Mali	432				432	432	4	23.1
11347	11986	Mali	Government of Mali	72	Government of Bangladesh, Government of Belgium, Government of Benin, Government of Burkina Faso, Government of Burundi, Government of Cambodia (Kampuchea), Government of Chad, Government of China, Government of Egypt, Government of Estonia, Government of Finland, Government of France, Government of Germany, Government of Ghana, Government of Guinea, Government of Guinea-Bissau, Government of Ita…	Ansar Dine	1157		2		2013	133	133	175	4	Mali	432	771, 211, 434, 439, 516, 811, 483, 710, 651, 366, 375, 220, 260, 452, 438, 404, 325, 437, 663, 450, 435, 790, 436, 475, 385, 517, 433, 451, 380, 702, 461, 200, 2, 678			432	432	4	23.1
11347	12571	Mali	Government of Mali	72	Government of Bangladesh, Government of Belgium, Government of Benin, Government of Burkina Faso, Government of Burundi, Government of Cambodia (Kampuchea), Government of Chad, Government of China, Government of Egypt, Government of Estonia, Government of Finland, Government of France, Government of Germany, Government of Ghana, Government of Guinea, Government of Guinea-Bissau, Government of Ita…	MUJAO	1161		2		2013	333	333	362	4	Mali, Niger	432	771, 211, 434, 439, 516, 811, 483, 710, 651, 366, 375, 220, 260, 452, 438, 404, 325, 437, 663, 450, 435, 790, 436, 475, 385, 517, 433, 451, 380, 702, 461, 200, 2, 678			432	432, 436	4	23.1
11347	12575	Mali	Government of Mali	72	Government of Bangladesh, Government of Belgium, Government of Benin, Government of Burkina Faso, Government of Burundi, Government of Cambodia (Kampuchea), Government of Chad, Government of China, Government of Egypt, Government of Estonia, Government of Finland, Government of France, Government of Germany, Government of Ghana, Government of Guinea, Government of Guinea-Bissau, Government of Ita…	AQIM	539		2		2013	305	305	378	4	Mali	432	771, 211, 434, 439, 516, 811, 483, 710, 651, 366, 375, 220, 260, 452, 438, 404, 325, 437, 663, 450, 435, 790, 436, 475, 385, 517, 433, 451, 380, 702, 461, 200, 2, 678			432	432	4	23.1
11347	12578	Mali	Government of Mali	72	Government of Bangladesh, Government of Belgium, Government of Benin, Government of Burkina Faso, Government of Burundi, Government of Cambodia (Kampuchea), Government of Chad, Government of China, Government of Egypt, Government of Estonia, Government of Finland, Government of France, Government of Germany, Government of Ghana, Government of Guinea, Government of Guinea-Bissau, Government of Ita…	Signed-in-Blood Battalion	3481		2		2013	65	65	89	4	Mali, Niger	432	771, 211, 434, 439, 516, 811, 483, 710, 651, 366, 375, 220, 260, 452, 438, 404, 325, 437, 663, 450, 435, 790, 436, 475, 385, 517, 433, 451, 380, 702, 461, 200, 2, 678			432	432, 436	4	23.1
11347	11986	Mali	Government of Mali	72		Ansar Dine	1157		2		2012	60	56	181	3	Mali	432				432	432	4	23.1
11347	11987	Mali	Government of Mali	72		Military faction (Red Berets)	1164		2		2012	27	27	89	3	Mali	432				432	432	4	23.1
372	11985	Mali	Government of Mali	72		CMA	1158		1	Azawad	2012	131	126	309	3	Mali	432				432	432	4	23.1
11347	12575	Mali	Government of Mali	72		AQIM	539		2		2009	87	54	93	3	Mali	432				432	432	4	23.1
372	802	Mali	Government of Mali	72		ATNMC	523		1	Azawad	2009	39	39	39	3	Mali	432				432	432	4	23.1
372	802	Mali	Government of Mali	72		ATNMC	523		1	Azawad	2008	112	112	127	3	Mali	432				432	432	4	23.1
372	802	Mali	Government of Mali	72		ATNMC	523		1	Azawad	2007	39	39	39	3	Mali	432				432	432	4	23.1
372	801	Mali	Government of Mali	72		FIAA	522		1	Azawad	1994	106	106	106	3	Mali	432				432	432	4	23.1
372	10054	Mali	Government of Mali	72		FPLA	934		1	Azawad	1991	59	3	138	3	Mali	432				432	432	4	23.1
372	800	Mali	Government of Mali	72		MPA	521		1	Azawad	1990	457	457	467	3	Mali	432				432	432	4	23.1
442	909	Mauritania	Government of Mauritania	74	Government of France	AQIM	539		2		2010	29	27	41	4	Mali, Mauritania	435	220			435	432, 435	4	23.1
400	851	Mexico	Government of Mexico	10		EPR	768		2		1996	37	37	70	3	Mexico	70				70	70	5	23.1
400	850	Mexico	Government of Mexico	10		EZLN	767		2		1994	145	145	445	3	Mexico	70				70	70	5	23.1
394	841	Moldova	Government of Moldova	55		PMR	344		1	Dniestr	1992	585	316	632	3	Moldova	359				359	359	1	23.1
331	721	Morocco	Government of Morocco	108		POLISARIO	563		1	Sahrawi Arab Democratic Republic (Western Sahara)	1989	207	207	378	3	Morocco	600				600	600	4	23.1
14845	16022	Mozambique	Government of Mozambique	100	Government of Angola, Government of Botswana, Government of DR Congo (Zaire), Government of Lesotho, Government of Malawi, Government of Rwanda, Government of South Africa, Government of Tanzania, Government of Zambia	IS	234		1	Islamic State	2022	373	210	588	4	Mozambique	541	540, 571, 490, 570, 553, 517, 560, 510, 551			541	541	4	23.1
14845	16022	Mozambique	Government of Mozambique	100	Government of Angola, Government of Botswana, Government of DR Congo (Zaire), Government of Lesotho, Government of Malawi, Government of Rwanda, Government of South Africa, Government of Tanzania, Government of Zambia	IS	234		1	Islamic State	2021	715	536	1037	4	Mozambique	541	540, 571, 490, 570, 553, 517, 560, 510, 551			541	541	4	23.1
14845	16022	Mozambique	Government of Mozambique	100		IS	234		1	Islamic State	2020	937	645	1259	3	Mozambique	541				541	541	4	23.1
14845	16022	Mozambique	Government of Mozambique	100		IS	234		1	Islamic State	2019	194	168	218	3	Mozambique	541				541	541	4	23.1
332	15516	Mozambique	Government of Mozambique	100		ASWJ	7032		2		2019	97	93	99	3	Mozambique	541				541	541	4	23.1
332	15516	Mozambique	Government of Mozambique	100		ASWJ	7032		2		2018	53	47	55	3	Mozambique	541				541	541	4	23.1
332	722	Mozambique	Government of Mozambique	100		Renamo	498		2		2016	55	46	64	3	Mozambique	541				541	541	4	23.1
332	722	Mozambique	Government of Mozambique	100		Renamo	498		2		2014	30	22	35	3	Mozambique	541				541	541	4	23.1
332	722	Mozambique	Government of Mozambique	100		Renamo	498		2		2013	42	29	112	3	Mozambique	541				541	541	4	23.1
332	722	Mozambique	Government of Mozambique	100		Renamo	498		2		1992	309	309	445	3	Mozambique	541				541	541	4	23.1
332	722	Mozambique	Government of Mozambique	100		Renamo	498		2		1991	1326	365	2359	3	Mozambique	541				541	541	4	23.1
332	722	Mozambique	Government of Mozambique	100	Government of Zimbabwe (Rhodesia)	Renamo	498		2		1990	1577	327	1577	4	Mozambique	541	552			541	541	4	23.1
332	722	Mozambique	Government of Mozambique	100	Government of Zimbabwe (Rhodesia)	Renamo	498		2		1989	1149	1144	3750	4	Mozambique	541	552			541	541	4	23.1
221	428	Myanmar (Burma)	Government of Myanmar (Burma)	144		KNU	180		1	Karen	2022	241	239	2148	3	Myanmar (Burma)	775				775	775	3	23.1
222	14273	Myanmar (Burma)	Government of Myanmar (Burma)	144		PSLF	5965		2		2022	44	44	150	3	Myanmar (Burma)	775				775	775	3	23.1
222	16759	Myanmar (Burma)	Government of Myanmar (Burma)	144		NUG	8060		2		2022	1269	1112	6192	3	Myanmar (Burma)	775				775	775	3	23.1
223	11387	Myanmar (Burma)	Government of Myanmar (Burma)	144		ULA	3051		1	Arakan	2022	134	133	292	3	Bangladesh, Myanmar (Burma)	775				775	771, 775	3	23.1
231	461	Myanmar (Burma)	Government of Myanmar (Burma)	144		KIO	201		1	Kachin	2022	276	273	935	3	Myanmar (Burma)	775				775	775	3	23.1
253	511	Myanmar (Burma)	Government of Myanmar (Burma)	144		KNPP	225		1	Karenni	2022	74	61	719	3	Myanmar (Burma)	775				775	775	3	23.1
221	428	Myanmar (Burma)	Government of Myanmar (Burma)	144		KNU	180		1	Karen	2021	78	72	911	3	Myanmar (Burma)	775				775	775	3	23.1
222	16759	Myanmar (Burma)	Government of Myanmar (Burma)	144		NUG	8060		2		2021	684	595	3291	3	Myanmar (Burma)	775				775	775	3	23.1
231	461	Myanmar (Burma)	Government of Myanmar (Burma)	144		KIO	201		1	Kachin	2021	136	132	503	3	Myanmar (Burma)	775				775	775	3	23.1
253	511	Myanmar (Burma)	Government of Myanmar (Burma)	144		KNPP	225		1	Karenni	2021	62	40	317	3	Myanmar (Burma)	775				775	775	3	23.1
439	906	Myanmar (Burma)	Government of Myanmar (Burma)	144		MNDAA	880		1	Kokang	2021	71	71	337	3	Myanmar (Burma)	775				775	775	3	23.1
223	11387	Myanmar (Burma)	Government of Myanmar (Burma)	144		ULA	3051		1	Arakan	2020	161	161	199	3	Bangladesh, Myanmar (Burma)	775				775	771, 775	3	23.1
222	14273	Myanmar (Burma)	Government of Myanmar (Burma)	144		PSLF	5965		2		2019	49	36	91	3	Myanmar (Burma)	775				775	775	3	23.1
223	11387	Myanmar (Burma)	Government of Myanmar (Burma)	144		ULA	3051		1	Arakan	2019	480	365	1013	3	Myanmar (Burma)	775				775	775	3	23.1
231	461	Myanmar (Burma)	Government of Myanmar (Burma)	144		KIO	201		1	Kachin	2019	29	29	30	3	Myanmar (Burma)	775				775	775	3	23.1
222	14273	Myanmar (Burma)	Government of Myanmar (Burma)	144		PSLF	5965		2		2018	46	34	77	3	Myanmar (Burma)	775				775	775	3	23.1
223	11387	Myanmar (Burma)	Government of Myanmar (Burma)	144		ULA	3051		1	Arakan	2018	27	14	87	3	Myanmar (Burma)	775				775	775	3	23.1
231	461	Myanmar (Burma)	Government of Myanmar (Burma)	144		KIO	201		1	Kachin	2018	26	21	52	3	Myanmar (Burma)	775				775	775	3	23.1
222	14273	Myanmar (Burma)	Government of Myanmar (Burma)	144		PSLF	5965		2		2017	46	46	46	3	Myanmar (Burma)	775				775	775	3	23.1
223	15069	Myanmar (Burma)	Government of Myanmar (Burma)	144		ARSA	6692		1	Arakan	2017	393	393	404	3	Myanmar (Burma)	775				775	775	3	23.1
231	461	Myanmar (Burma)	Government of Myanmar (Burma)	144		KIO	201		1	Kachin	2017	43	43	43	3	Myanmar (Burma)	775				775	775	3	23.1
439	906	Myanmar (Burma)	Government of Myanmar (Burma)	144		MNDAA	880		1	Kokang	2017	35	35	49	3	Myanmar (Burma)	775				775	775	3	23.1
223	15069	Myanmar (Burma)	Government of Myanmar (Burma)	144		ARSA	6692		1	Arakan	2016	86	84	129	3	Myanmar (Burma)	775				775	775	3	23.1
231	461	Myanmar (Burma)	Government of Myanmar (Burma)	144		KIO	201		1	Kachin	2016	32	31	47	3	Myanmar (Burma)	775				775	775	3	23.1
222	14273	Myanmar (Burma)	Government of Myanmar (Burma)	144		PSLF	5965		2		2015	106	106	181	3	Myanmar (Burma)	775				775	775	3	23.1
231	461	Myanmar (Burma)	Government of Myanmar (Burma)	144		KIO	201		1	Kachin	2015	142	142	224	3	Myanmar (Burma)	775				775	775	3	23.1
264	11972	Myanmar (Burma)	Government of Myanmar (Burma)	144		SSPP	1122		1	Shan	2015	77	77	308	3	Myanmar (Burma)	775				775	775	3	23.1
439	906	Myanmar (Burma)	Government of Myanmar (Burma)	144		MNDAA	880		1	Kokang	2015	309	307	2448	3	China, Myanmar (Burma)	775				775	710, 775	3	23.1
222	14273	Myanmar (Burma)	Government of Myanmar (Burma)	144		PSLF	5965		2		2014	37	37	203	3	Myanmar (Burma)	775				775	775	3	23.1
231	461	Myanmar (Burma)	Government of Myanmar (Burma)	144		KIO	201		1	Kachin	2014	83	83	84	3	Myanmar (Burma)	775				775	775	3	23.1
439	906	Myanmar (Burma)	Government of Myanmar (Burma)	144		MNDAA	880		1	Kokang	2014	67	7	107	3	Myanmar (Burma)	775				775	775	3	23.1
221	430	Myanmar (Burma)	Government of Myanmar (Burma)	144		DKBA 5	1107		1	Karen	2013	41	41	41	3	Myanmar (Burma)	775				775	775	3	23.1
222	14273	Myanmar (Burma)	Government of Myanmar (Burma)	144		PSLF	5965		2		2013	29	29	30	3	Myanmar (Burma)	775				775	775	3	23.1
231	461	Myanmar (Burma)	Government of Myanmar (Burma)	144		KIO	201		1	Kachin	2013	125	117	143	3	Myanmar (Burma)	775				775	775	3	23.1
264	11972	Myanmar (Burma)	Government of Myanmar (Burma)	144		SSPP	1122		1	Shan	2013	51	51	51	3	Myanmar (Burma)	775				775	775	3	23.1
264	550	Myanmar (Burma)	Government of Myanmar (Burma)	144		RCSS	256		1	Shan	2013	32	29	34	3	Myanmar (Burma)	775				775	775	3	23.1
231	461	Myanmar (Burma)	Government of Myanmar (Burma)	144		KIO	201		1	Kachin	2012	702	676	2198	3	Myanmar (Burma)	775				775	775	3	23.1
221	428	Myanmar (Burma)	Government of Myanmar (Burma)	144		KNU	180		1	Karen	2011	219	203	1351	3	Myanmar (Burma)	775				775	775	3	23.1
221	430	Myanmar (Burma)	Government of Myanmar (Burma)	144		DKBA 5	1107		1	Karen	2011	115	115	116	3	Myanmar (Burma)	775				775	775	3	23.1
231	461	Myanmar (Burma)	Government of Myanmar (Burma)	144		KIO	201		1	Kachin	2011	209	208	574	3	Myanmar (Burma)	775				775	775	3	23.1
264	11972	Myanmar (Burma)	Government of Myanmar (Burma)	144		SSPP	1122		1	Shan	2011	141	140	143	3	Myanmar (Burma)	775				775	775	3	23.1
264	550	Myanmar (Burma)	Government of Myanmar (Burma)	144		RCSS	256		1	Shan	2011	29	29	29	3	Myanmar (Burma)	775				775	775	3	23.1
221	428	Myanmar (Burma)	Government of Myanmar (Burma)	144		KNU	180		1	Karen	2010	63	50	63	3	Myanmar (Burma), Thailand	775				775	775, 800	3	23.1
221	430	Myanmar (Burma)	Government of Myanmar (Burma)	144		DKBA 5	1107		1	Karen	2010	58	56	62	3	Myanmar (Burma)	775				775	775	3	23.1
264	550	Myanmar (Burma)	Government of Myanmar (Burma)	144		RCSS	256		1	Shan	2010	36	36	36	3	Myanmar (Burma)	775				775	775	3	23.1
221	428	Myanmar (Burma)	Government of Myanmar (Burma)	144		KNU	180		1	Karen	2009	63	43	79	3	Myanmar (Burma)	775				775	775	3	23.1
264	550	Myanmar (Burma)	Government of Myanmar (Burma)	144		RCSS	256		1	Shan	2009	52	52	60	3	Myanmar (Burma)	775				775	775	3	23.1
439	906	Myanmar (Burma)	Government of Myanmar (Burma)	144		MNDAA	880		1	Kokang	2009	80	80	270	3	China, Myanmar (Burma)	775				775	710, 775	3	23.1
221	428	Myanmar (Burma)	Government of Myanmar (Burma)	144		KNU	180		1	Karen	2008	33	33	36	3	Myanmar (Burma), Thailand	775				775	775, 800	3	23.1
264	550	Myanmar (Burma)	Government of Myanmar (Burma)	144		RCSS	256		1	Shan	2008	31	31	31	3	Myanmar (Burma)	775				775	775	3	23.1
11475	11018	Myanmar (Burma)	Government of Myanmar (Burma)	144		NSCN-K	224		1	Nagaland	2007	215	215	215	3	Myanmar (Burma)	775				775	775	3	23.1
221	428	Myanmar (Burma)	Government of Myanmar (Burma)	144		KNU	180		1	Karen	2007	104	104	106	3	Myanmar (Burma)	775				775	775	3	23.1
264	550	Myanmar (Burma)	Government of Myanmar (Burma)	144		RCSS	256		1	Shan	2007	29	29	29	3	Myanmar (Burma)	775				775	775	3	23.1
11475	11018	Myanmar (Burma)	Government of Myanmar (Burma)	144		NSCN-K	224		1	Nagaland	2006	92	92	97	3	Myanmar (Burma)	775				775	775	3	23.1
221	428	Myanmar (Burma)	Government of Myanmar (Burma)	144		KNU	180		1	Karen	2006	104	79	105	3	Myanmar (Burma)	775				775	775	3	23.1
264	550	Myanmar (Burma)	Government of Myanmar (Burma)	144		RCSS	256		1	Shan	2006	48	38	49	3	Myanmar (Burma)	775				775	775	3	23.1
11475	11018	Myanmar (Burma)	Government of Myanmar (Burma)	144		NSCN-K	224		1	Nagaland	2005	38	23	38	3	Myanmar (Burma)	775				775	775	3	23.1
221	428	Myanmar (Burma)	Government of Myanmar (Burma)	144		KNU	180		1	Karen	2005	42	38	46	3	Myanmar (Burma)	775				775	775	3	23.1
253	511	Myanmar (Burma)	Government of Myanmar (Burma)	144		KNPP	225		1	Karenni	2005	35	35	35	3	Myanmar (Burma), Thailand	775				775	775, 800	3	23.1
264	550	Myanmar (Burma)	Government of Myanmar (Burma)	144		RCSS	256		1	Shan	2005	27	27	28	3	Myanmar (Burma)	775				775	775	3	23.1
221	428	Myanmar (Burma)	Government of Myanmar (Burma)	144		KNU	180		1	Karen	2004	27	25	28	3	Myanmar (Burma)	775				775	775	3	23.1
221	428	Myanmar (Burma)	Government of Myanmar (Burma)	144		KNU	180		1	Karen	2003	38	38	44	3	Myanmar (Burma)	775				775	775	3	23.1
221	428	Myanmar (Burma)	Government of Myanmar (Burma)	144		KNU	180		1	Karen	2002	110	108	121	3	Myanmar (Burma)	775				775	775	3	23.1
264	550	Myanmar (Burma)	Government of Myanmar (Burma)	144		RCSS	256		1	Shan	2002	184	183	250	3	Myanmar (Burma), Thailand	775				775	775, 800	3	23.1
11475	11018	Myanmar (Burma)	Government of Myanmar (Burma)	144		NSCN-K	224		1	Nagaland	2001	62	62	62	3	Myanmar (Burma)	775				775	775	3	23.1
221	428	Myanmar (Burma)	Government of Myanmar (Burma)	144		KNU	180		1	Karen	2001	36	36	36	3	Myanmar (Burma), Thailand	775				775	775, 800	3	23.1
264	550	Myanmar (Burma)	Government of Myanmar (Burma)	144		RCSS	256		1	Shan	2001	117	117	117	3	Myanmar (Burma), Thailand	775				775	775, 800	3	23.1
11475	11018	Myanmar (Burma)	Government of Myanmar (Burma)	144		NSCN-K	224		1	Nagaland	2000	43	43	43	3	India, Myanmar (Burma)	775				775	750, 775	3	23.1
221	428	Myanmar (Burma)	Government of Myanmar (Burma)	144		KNU	180		1	Karen	2000	68	66	68	3	Myanmar (Burma), Thailand	775				775	775, 800	3	23.1
221	429	Myanmar (Burma)	Government of Myanmar (Burma)	144		God's Army	181		1	Karen	2000	46	46	46	3	Myanmar (Burma)	775				775	775	3	23.1
264	550	Myanmar (Burma)	Government of Myanmar (Burma)	144		RCSS	256		1	Shan	2000	69	69	69	3	Myanmar (Burma)	775				775	775	3	23.1
264	550	Myanmar (Burma)	Government of Myanmar (Burma)	144		RCSS	256		1	Shan	1999	25	25	25	3	Myanmar (Burma)	775				775	775	3	23.1
221	428	Myanmar (Burma)	Government of Myanmar (Burma)	144		KNU	180		1	Karen	1998	36	36	36	3	Myanmar (Burma)	775				775	775	3	23.1
264	550	Myanmar (Burma)	Government of Myanmar (Burma)	144		RCSS	256		1	Shan	1998	25	4	25	3	Myanmar (Burma)	775				775	775	3	23.1
221	428	Myanmar (Burma)	Government of Myanmar (Burma)	144		KNU	180		1	Karen	1997	41	41	41	3	Myanmar (Burma)	775				775	775	3	23.1
264	550	Myanmar (Burma)	Government of Myanmar (Burma)	144		RCSS	256		1	Shan	1997	152	152	157	3	Myanmar (Burma)	775				775	775	3	23.1
422	887	Myanmar (Burma)	Government of Myanmar (Burma)	144		UWSA	364		1	Wa	1997	130	130	130	3	Myanmar (Burma)	775				775	775	3	23.1
224	446	Myanmar (Burma)	Government of Myanmar (Burma)	144		BMA	191		1	Mon	1996	80	80	80	3	Myanmar (Burma)	775				775	775	3	23.1
253	511	Myanmar (Burma)	Government of Myanmar (Burma)	144		KNPP	225		1	Karenni	1996	124	124	140	3	Myanmar (Burma)	775				775	775	3	23.1
264	550	Myanmar (Burma)	Government of Myanmar (Burma)	144		RCSS	256		1	Shan	1996	25	25	25	3	Myanmar (Burma)	775				775	775	3	23.1
11475	11018	Myanmar (Burma)	Government of Myanmar (Burma)	144		NSCN-K	224		1	Nagaland	1995	33	33	33	3	Myanmar (Burma)	775				775	775	3	23.1
221	428	Myanmar (Burma)	Government of Myanmar (Burma)	144		KNU	180		1	Karen	1995	110	60	110	3	Myanmar (Burma)	775				775	775	3	23.1
264	549	Myanmar (Burma)	Government of Myanmar (Burma)	144		MTA	255		1	Shan	1995	174	174	332	3	Myanmar (Burma)	775				775	775	3	23.1
221	428	Myanmar (Burma)	Government of Myanmar (Burma)	144		KNU	180		1	Karen	1994	25	15	25	3	Myanmar (Burma)	775				775	775	3	23.1
222	434	Myanmar (Burma)	Government of Myanmar (Burma)	144		ABSDF	185		2		1994	25	25	25	3	Myanmar (Burma)	775				775	775	3	23.1
223	442	Myanmar (Burma)	Government of Myanmar (Burma)	144		RSO	187		1	Arakan	1994	109	109	109	3	Myanmar (Burma)	775				775	775	3	23.1
264	549	Myanmar (Burma)	Government of Myanmar (Burma)	144		MTA	255		1	Shan	1994	526	526	984	3	Myanmar (Burma)	775				775	775	3	23.1
264	549	Myanmar (Burma)	Government of Myanmar (Burma)	144		MTA	255		1	Shan	1993	130	130	230	3	Myanmar (Burma)	775				775	775	3	23.1
221	428	Myanmar (Burma)	Government of Myanmar (Burma)	144		KNU	180		1	Karen	1992	1163	1130	1275	3	Myanmar (Burma)	775				775	775	3	23.1
222	434	Myanmar (Burma)	Government of Myanmar (Burma)	144		ABSDF	185		2		1992	25	25	25	3	Myanmar (Burma)	775				775	775	3	23.1
231	461	Myanmar (Burma)	Government of Myanmar (Burma)	144		KIO	201		1	Kachin	1992	25	25	25	3	Myanmar (Burma)	775				775	775	3	23.1
253	511	Myanmar (Burma)	Government of Myanmar (Burma)	144		KNPP	225		1	Karenni	1992	404	402	404	3	Myanmar (Burma)	775				775	775	3	23.1
11475	11018	Myanmar (Burma)	Government of Myanmar (Burma)	144		NSCN-K	224		1	Nagaland	1991	150	150	150	3	Myanmar (Burma)	775				775	775	3	23.1
221	428	Myanmar (Burma)	Government of Myanmar (Burma)	144		KNU	180		1	Karen	1991	552	497	672	3	Myanmar (Burma)	775				775	775	3	23.1
222	434	Myanmar (Burma)	Government of Myanmar (Burma)	144		ABSDF	185		2		1991	25	25	25	3	Myanmar (Burma)	775				775	775	3	23.1
223	442	Myanmar (Burma)	Government of Myanmar (Burma)	144		RSO	187		1	Arakan	1991	25	25	25	3	Myanmar (Burma)	775				775	775	3	23.1
231	461	Myanmar (Burma)	Government of Myanmar (Burma)	144		KIO	201		1	Kachin	1991	25	25	25	3	Myanmar (Burma)	775				775	775	3	23.1
221	428	Myanmar (Burma)	Government of Myanmar (Burma)	144		KNU	180		1	Karen	1990	393	393	428	3	Myanmar (Burma), Thailand	775				775	775, 800	3	23.1
222	434	Myanmar (Burma)	Government of Myanmar (Burma)	144		ABSDF	185		2		1990	25	25	25	3	Myanmar (Burma)	775				775	775	3	23.1
224	445	Myanmar (Burma)	Government of Myanmar (Burma)	144		NMSP	190		1	Mon	1990	112	112	112	3	Myanmar (Burma)	775				775	775	3	23.1
231	461	Myanmar (Burma)	Government of Myanmar (Burma)	144		KIO	201		1	Kachin	1990	25	25	25	3	Myanmar (Burma)	775				775	775	3	23.1
221	428	Myanmar (Burma)	Government of Myanmar (Burma)	144		KNU	180		1	Karen	1989	1000	809	1355	3	Myanmar (Burma), Thailand	775				775	775, 800	3	23.1
231	461	Myanmar (Burma)	Government of Myanmar (Burma)	144		KIO	201		1	Kachin	1989	194	194	194	3	Myanmar (Burma)	775				775	775	3	23.1
269	562	Nepal	Government of Nepal	146		CPN-M	258		2		2006	457	452	477	3	Nepal	790				790	790	3	23.1
269	562	Nepal	Government of Nepal	146		CPN-M	258		2		2005	1104	1100	1169	3	Nepal	790				790	790	3	23.1
269	562	Nepal	Government of Nepal	146		CPN-M	258		2		2004	1880	1848	2040	3	Nepal	790				790	790	3	23.1
269	562	Nepal	Government of Nepal	146		CPN-M	258		2		2003	1341	1275	1405	3	Nepal	790				790	790	3	23.1
269	562	Nepal	Government of Nepal	146		CPN-M	258		2		2002	3946	2773	4105	3	Nepal	790				790	790	3	23.1
269	562	Nepal	Government of Nepal	146		CPN-M	258		2		2001	429	380	479	3	Nepal	790				790	790	3	23.1
269	562	Nepal	Government of Nepal	146		CPN-M	258		2		2000	268	259	295	3	Nepal	790				790	790	3	23.1
269	562	Nepal	Government of Nepal	146		CPN-M	258		2		1999	156	147	306	3	Nepal	790				790	790	3	23.1
269	562	Nepal	Government of Nepal	146		CPN-M	258		2		1998	250	118	302	3	Nepal	790				790	790	3	23.1
269	562	Nepal	Government of Nepal	146		CPN-M	258		2		1997	40	40	40	3	Nepal	790				790	790	3	23.1
269	562	Nepal	Government of Nepal	146		CPN-M	258		2		1996	44	44	46	3	Nepal	790				790	790	3	23.1
336	742	Nicaragua	Government of Nicaragua	14		Contras	759		2		1990	39	39	43	3	Nicaragua	93				93	93	5	23.1
336	742	Nicaragua	Government of Nicaragua	14		Contras	759		2		1989	526	526	533	3	Nicaragua	93				93	93	5	23.1
13639	14668	Niger	Government of Niger	75	Government of France	IS	234		1	Islamic State	2022	323	262	358	4	Niger	436	220			436	436	4	23.1
430	15174	Niger	Government of Niger	75	Government of Benin, Government of Burkina Faso, Government of France	JNIM	6716		2		2022	165	109	183	4	Niger	436	434, 439, 220			436	436	4	23.1
13639	14668	Niger	Government of Niger	75	Government of Chad, Government of France, Government of United States of America	IS	234		1	Islamic State	2021	380	297	464	4	Niger	436	483, 220, 2			436	436	4	23.1
430	15174	Niger	Government of Niger	75	Government of Burkina Faso, Government of Chad, Government of France, Government of United States of America	JNIM	6716		2		2021	76	17	82	4	Niger	436	439, 483, 220, 2			436	436	4	23.1
13639	14668	Niger	Government of Niger	75	Government of Chad, Government of France, Government of United States of America	IS	234		1	Islamic State	2020	512	510	550	4	Niger	436	483, 220, 2			436	436	4	23.1
13639	14668	Niger	Government of Niger	75	Government of Chad, Government of France, Government of United States of America	IS	234		1	Islamic State	2019	283	280	322	4	Niger	436	483, 220, 2			436	436	4	23.1
13639	14668	Niger	Government of Niger	75	Government of France, Government of United States of America	IS	234		1	Islamic State	2018	74	71	113	4	Niger	436	220, 2			436	436	4	23.1
13639	14668	Niger	Government of Niger	75	Government of Chad, Government of France, Government of United States of America	IS	234		1	Islamic State	2017	229	229	236	4	Niger	436	483, 220, 2			436	436	4	23.1
13639	14668	Niger	Government of Niger	75	Government of Chad, Government of Nigeria	IS	234		1	Islamic State	2016	274	274	281	4	Niger	436	483, 475			436	436	4	23.1
13639	14668	Niger	Government of Niger	75	Government of Chad	IS	234		1	Islamic State	2015	171	131	338	4	Niger	436	483			436	436	4	23.1
430	897	Niger	Government of Niger	75		MNJ	562		2		2008	47	47	104	3	Niger	436				436	436	4	23.1
430	897	Niger	Government of Niger	75		MNJ	562		2		2007	81	81	97	3	Niger	436				436	436	4	23.1
430	896	Niger	Government of Niger	75		UFRA	526		2		1997	62	62	62	3	Niger	436				436	436	4	23.1
406	859	Niger	Government of Niger	75		FDR	543		1	Eastern Niger	1995	34	34	34	3	Niger	436				436	436	4	23.1
373	803	Niger	Government of Niger	75		CRA	525		1	Air and Azawad	1994	50	50	90	3	Niger	436				436	436	4	23.1
430	895	Niger	Government of Niger	75		FLAA	524		2		1992	29	29	29	3	Niger	436				436	436	4	23.1
430	895	Niger	Government of Niger	75		FLAA	524		2		1991	40	40	150	3	Niger	436				436	436	4	23.1
13641	14669	Nigeria	Government of Nigeria	84	Government of Cameroon, Government of Chad, Government of Niger	IS	234		1	Islamic State	2022	1034	914	1738	4	Nigeria	475	471, 483, 436			475	475	4	23.1
297	640	Nigeria	Government of Nigeria	84	Government of Niger	Jama'atu Ahlis Sunna Lidda'awati wal-Jihad	1051		2		2022	428	179	582	4	Niger, Nigeria	475	436			475	436, 475	4	23.1
303	14636	Nigeria	Government of Nigeria	84		IPOB	6287		1	Biafra	2022	88	42	168	3	Nigeria	475				475	475	4	23.1
13641	14669	Nigeria	Government of Nigeria	84	Government of Cameroon, Government of Chad, Government of Niger	IS	234		1	Islamic State	2021	1597	1448	2494	4	Nigeria	475	471, 483, 436			475	475	4	23.1
297	640	Nigeria	Government of Nigeria	84	Government of Cameroon, Government of Chad, Government of Niger	Jama'atu Ahlis Sunna Lidda'awati wal-Jihad	1051		2		2021	276	269	306	4	Niger, Nigeria	475	471, 483, 436			475	436, 475	4	23.1
303	14636	Nigeria	Government of Nigeria	84		IPOB	6287		1	Biafra	2021	129	76	216	3	Nigeria	475				475	475	4	23.1
13641	14669	Nigeria	Government of Nigeria	84	Government of Cameroon, Government of Chad, Government of Niger	IS	234		1	Islamic State	2020	1559	1297	2469	4	Nigeria	475	471, 483, 436			475	475	4	23.1
297	640	Nigeria	Government of Nigeria	84	Government of Cameroon, Government of Niger	Jama'atu Ahlis Sunna Lidda'awati wal-Jihad	1051		2		2020	465	406	527	4	Niger, Nigeria	475	471, 436			475	436, 475	4	23.1
13641	14669	Nigeria	Government of Nigeria	84	Government of Cameroon, Government of Chad, Government of Niger	IS	234		1	Islamic State	2019	1013	857	1597	4	Nigeria	475	471, 483, 436			475	475	4	23.1
297	640	Nigeria	Government of Nigeria	84	Government of Niger	Jama'atu Ahlis Sunna Lidda'awati wal-Jihad	1051		2		2019	328	320	384	4	Niger, Nigeria	475	436			475	436, 475	4	23.1
13641	14669	Nigeria	Government of Nigeria	84	Government of Cameroon, Government of Chad, Government of Niger	IS	234		1	Islamic State	2018	836	693	1158	4	Nigeria	475	471, 483, 436			475	475	4	23.1
297	640	Nigeria	Government of Nigeria	84	Government of Cameroon	Jama'atu Ahlis Sunna Lidda'awati wal-Jihad	1051		2		2018	335	322	455	4	Nigeria	475	471			475	475	4	23.1
13641	14669	Nigeria	Government of Nigeria	84	Government of Chad	IS	234		1	Islamic State	2017	817	817	1267	4	Nigeria	475	483			475	475	4	23.1
297	640	Nigeria	Government of Nigeria	84	Government of Cameroon	Jama'atu Ahlis Sunna Lidda'awati wal-Jihad	1051		2		2017	1062	1061	1114	4	Nigeria	475	471			475	475	4	23.1
13641	14669	Nigeria	Government of Nigeria	84	Government of Cameroon, Government of Chad, Government of Niger	IS	234		1	Islamic State	2016	2287	2287	2348	4	Nigeria	475	471, 483, 436			475	475	4	23.1
297	640	Nigeria	Government of Nigeria	84	Government of Cameroon	Jama'atu Ahlis Sunna Lidda'awati wal-Jihad	1051		2		2016	164	164	180	4	Nigeria	475	471			475	475	4	23.1
13641	14669	Nigeria	Government of Nigeria	84	Government of Cameroon, Government of Chad, Government of Niger	IS	234		1	Islamic State	2015	2063	2060	3097	4	Nigeria	475	471, 483, 436			475	475	4	23.1
297	640	Nigeria	Government of Nigeria	84	Government of Chad, Government of Niger	Jama'atu Ahlis Sunna Lidda'awati wal-Jihad	1051		2		2015	2703	2703	3025	4	Chad, Niger, Nigeria	475	483, 436			475	483, 436, 475	4	23.1
297	640	Nigeria	Government of Nigeria	84	Government of Cameroon, Government of Chad, Government of Niger	Jama'atu Ahlis Sunna Lidda'awati wal-Jihad	1051		2		2014	4780	4725	5208	4	Cameroon, Nigeria	475	471, 483, 436			475	471, 475	4	23.1
297	640	Nigeria	Government of Nigeria	84	Government of Chad, Government of Niger	Jama'atu Ahlis Sunna Lidda'awati wal-Jihad	1051		2		2013	1629	1474	2081	4	Nigeria	475	483, 436			475	475	4	23.1
297	640	Nigeria	Government of Nigeria	84	Government of Chad, Government of Niger	Jama'atu Ahlis Sunna Lidda'awati wal-Jihad	1051		2		2012	811	811	1155	4	Nigeria	475	483, 436			475	475	4	23.1
297	640	Nigeria	Government of Nigeria	84		Jama'atu Ahlis Sunna Lidda'awati wal-Jihad	1051		2		2011	325	267	547	3	Nigeria	475				475	475	4	23.1
297	640	Nigeria	Government of Nigeria	84		Jama'atu Ahlis Sunna Lidda'awati wal-Jihad	1051		2		2009	405	402	835	3	Nigeria	475				475	475	4	23.1
424	889	Nigeria	Government of Nigeria	84		Ahlul Sunnah Jamaa	559		1	Northern Nigeria	2004	84	84	91	3	Nigeria	475				475	475	4	23.1
425	890	Nigeria	Government of Nigeria	84		NDPVF	560		1	Niger Delta	2004	67	67	137	3	Nigeria	475				475	475	4	23.1
417	877	North Macedonia	Government of North Macedonia	47		UCK	361		2		2001	72	72	233	3	Macedonia, FYR, Serbia (Yugoslavia)	343				343	343, 345	1	23.1
13936	14319	Pakistan	Government of Pakistan	142		IS	234		1	Islamic State	2022	29	25	30	3	Afghanistan, Pakistan	770				770	700, 770	3	23.1
325	16177	Pakistan	Government of Pakistan	142		BRAS	7542		1	Balochistan	2022	154	115	290	3	Pakistan	770				770	770	3	23.1
404	857	Pakistan	Government of Pakistan	142		TTP	356		2		2022	494	492	525	3	Afghanistan, Pakistan	770				770	700, 770	3	23.1
13936	14319	Pakistan	Government of Pakistan	142		IS	234		1	Islamic State	2021	26	26	26	3	Pakistan	770				770	770	3	23.1
325	16177	Pakistan	Government of Pakistan	142		BRAS	7542		1	Balochistan	2021	129	109	147	3	Pakistan	770				770	770	3	23.1
404	857	Pakistan	Government of Pakistan	142		TTP	356		2		2021	259	257	273	3	Afghanistan, Pakistan	770				770	700, 770	3	23.1
325	16177	Pakistan	Government of Pakistan	142		BRAS	7542		1	Balochistan	2020	120	77	121	3	Pakistan	770				770	770	3	23.1
404	857	Pakistan	Government of Pakistan	142		TTP	356		2		2020	186	186	186	3	Pakistan	770				770	770	3	23.1
13936	14319	Pakistan	Government of Pakistan	142		IS	234		1	Islamic State	2019	29	29	29	3	Pakistan	770				770	770	3	23.1
325	16177	Pakistan	Government of Pakistan	142		BRAS	7542		1	Balochistan	2019	37	37	37	3	Pakistan	770				770	770	3	23.1
404	857	Pakistan	Government of Pakistan	142		TTP	356		2		2019	148	148	153	3	Pakistan	770				770	770	3	23.1
13936	14319	Pakistan	Government of Pakistan	142		IS	234		1	Islamic State	2018	51	51	51	3	Pakistan	770				770	770	3	23.1
404	857	Pakistan	Government of Pakistan	142	Government of Afghanistan	TTP	356		2		2018	147	147	155	4	Afghanistan, Pakistan	770	700			770	700, 770	3	23.1
13936	14319	Pakistan	Government of Pakistan	142		IS	234		1	Islamic State	2017	80	80	81	3	Pakistan	770				770	770	3	23.1
404	857	Pakistan	Government of Pakistan	142	Government of Afghanistan	TTP	356		2		2017	506	506	507	4	Afghanistan, Pakistan	770	700			770	700, 770	3	23.1
13936	14319	Pakistan	Government of Pakistan	142		IS	234		1	Islamic State	2016	68	68	68	3	Pakistan	770				770	770	3	23.1
325	11521	Pakistan	Government of Pakistan	142		UBA	3192		1	Balochistan	2016	35	35	35	3	Pakistan	770				770	770	3	23.1
325	709	Pakistan	Government of Pakistan	142		BLA	287		1	Balochistan	2016	59	59	59	3	Pakistan	770				770	770	3	23.1
404	857	Pakistan	Government of Pakistan	142	Government of Afghanistan	TTP	356		2		2016	526	526	534	4	Afghanistan, Pakistan	770	700			770	700, 770	3	23.1
325	708	Pakistan	Government of Pakistan	142		BLF	1166		1	Balochistan	2015	44	44	44	3	Pakistan	770				770	770	3	23.1
325	709	Pakistan	Government of Pakistan	142		BLA	287		1	Balochistan	2015	31	31	31	3	Pakistan	770				770	770	3	23.1
325	711	Pakistan	Government of Pakistan	142		BRA	289		1	Balochistan	2015	32	32	32	3	Pakistan	770				770	770	3	23.1
404	857	Pakistan	Government of Pakistan	142	Government of Afghanistan	TTP	356		2		2015	1954	1954	1989	4	Afghanistan, Pakistan	770	700			770	700, 770	3	23.1
325	709	Pakistan	Government of Pakistan	142		BLA	287		1	Balochistan	2014	46	46	46	3	Pakistan	770				770	770	3	23.1
325	711	Pakistan	Government of Pakistan	142		BRA	289		1	Balochistan	2014	44	44	44	3	Pakistan	770				770	770	3	23.1
404	10961	Pakistan	Government of Pakistan	142		IMU	359		2		2014	159	159	169	3	Pakistan	770				770	770	3	23.1
404	11336	Pakistan	Government of Pakistan	142		Lashkar-e-Islam	399		2		2014	136	134	146	3	Pakistan	770				770	770	3	23.1
404	14227	Pakistan	Government of Pakistan	142		Jamaat-ul-Ahrar	5928		2		2014	36	36	36	3	Pakistan	770				770	770	3	23.1
404	857	Pakistan	Government of Pakistan	142		TTP	356		2		2014	2616	2616	2665	3	Pakistan	770				770	770	3	23.1
325	709	Pakistan	Government of Pakistan	142		BLA	287		1	Balochistan	2013	45	45	45	3	Pakistan	770				770	770	3	23.1
404	11336	Pakistan	Government of Pakistan	142		Lashkar-e-Islam	399		2		2013	99	99	99	3	Pakistan	770				770	770	3	23.1
404	857	Pakistan	Government of Pakistan	142		TTP	356		2		2013	1630	1630	1659	3	Pakistan	770				770	770	3	23.1
325	708	Pakistan	Government of Pakistan	142		BLF	1166		1	Balochistan	2012	25	25	35	3	Pakistan	770				770	770	3	23.1
325	709	Pakistan	Government of Pakistan	142		BLA	287		1	Balochistan	2012	31	31	31	3	Pakistan	770				770	770	3	23.1
325	711	Pakistan	Government of Pakistan	142		BRA	289		1	Balochistan	2012	62	62	296	3	Pakistan	770				770	770	3	23.1
404	11336	Pakistan	Government of Pakistan	142		Lashkar-e-Islam	399		2		2012	334	334	335	3	Pakistan	770				770	770	3	23.1
404	11497	Pakistan	Government of Pakistan	142		TTP - TA	1101		2		2012	30	30	30	3	Pakistan	770				770	770	3	23.1
404	857	Pakistan	Government of Pakistan	142		TTP	356		2		2012	2309	2309	2377	3	Pakistan	770				770	770	3	23.1
325	709	Pakistan	Government of Pakistan	142		BLA	287		1	Balochistan	2011	42	42	123	3	Pakistan	770				770	770	3	23.1
404	857	Pakistan	Government of Pakistan	142		TTP	356		2		2011	2598	2561	2909	3	Afghanistan, Pakistan	770				770	700, 770	3	23.1
404	11336	Pakistan	Government of Pakistan	142		Lashkar-e-Islam	399		2		2010	72	72	72	3	Pakistan	770				770	770	3	23.1
404	857	Pakistan	Government of Pakistan	142		TTP	356		2		2010	5502	5250	6337	3	Pakistan	770				770	770	3	23.1
325	709	Pakistan	Government of Pakistan	142		BLA	287		1	Balochistan	2009	32	32	48	3	Pakistan	770				770	770	3	23.1
325	711	Pakistan	Government of Pakistan	142		BRA	289		1	Balochistan	2009	49	49	54	3	Pakistan	770				770	770	3	23.1
404	11336	Pakistan	Government of Pakistan	142		Lashkar-e-Islam	399		2		2009	335	331	404	3	Pakistan	770				770	770	3	23.1
404	857	Pakistan	Government of Pakistan	142		TTP	356		2		2009	5968	4443	6317	3	Pakistan	770				770	770	3	23.1
325	709	Pakistan	Government of Pakistan	142		BLA	287		1	Balochistan	2008	54	54	86	3	Pakistan	770				770	770	3	23.1
325	711	Pakistan	Government of Pakistan	142		BRA	289		1	Balochistan	2008	143	132	147	3	Pakistan	770				770	770	3	23.1
404	857	Pakistan	Government of Pakistan	142		TTP	356		2		2008	2998	2980	3699	3	Pakistan	770				770	770	3	23.1
325	709	Pakistan	Government of Pakistan	142		BLA	287		1	Balochistan	2007	83	82	331	3	Pakistan	770				770	770	3	23.1
404	857	Pakistan	Government of Pakistan	142		TTP	356		2		2007	585	585	727	3	Pakistan	770				770	770	3	23.1
325	709	Pakistan	Government of Pakistan	142		BLA	287		1	Balochistan	2006	43	43	52	3	Pakistan	770				770	770	3	23.1
325	710	Pakistan	Government of Pakistan	142		Baloch Ittehad	288		1	Balochistan	2006	157	157	157	3	Pakistan	770				770	770	3	23.1
325	709	Pakistan	Government of Pakistan	142		BLA	287		1	Balochistan	2004	43	43	58	3	Pakistan	770				770	770	3	23.1
404	855	Pakistan	Government of Pakistan	142		MQM	354		2		1996	42	42	42	3	Pakistan	770				770	770	3	23.1
404	855	Pakistan	Government of Pakistan	142		MQM	354		2		1995	52	52	55	3	Pakistan	770				770	770	3	23.1
404	855	Pakistan	Government of Pakistan	142		MQM	354		2		1994	38	38	38	3	Pakistan	770				770	770	3	23.1
404	855	Pakistan	Government of Pakistan	142		MQM	354		2		1990	70	70	70	3	Pakistan	770				770	770	3	23.1
367	795	Panama	Government of Panama	16		Military faction (forces of Moisés Giroldi)	761		2		1989	77	24	233	3	Panama	95				95	95	5	23.1
368	796	Panama, United States of America	Government of Panama	16		Government of United States of America	3		2		1989	843	745	2001	2	Panama	95		2		2, 95	95	5	23.1
369	797	Papua New Guinea	Government of Papua New Guinea	157		BRA	328		1	Bougainville	1996	78	78	80	3	Papua New Guinea	910				910	910	3	23.1
369	797	Papua New Guinea	Government of Papua New Guinea	157		BRA	328		1	Bougainville	1995	29	29	31	3	Papua New Guinea	910				910	910	3	23.1
369	797	Papua New Guinea	Government of Papua New Guinea	157		BRA	328		1	Bougainville	1994	26	26	26	3	Papua New Guinea	910				910	910	3	23.1
369	797	Papua New Guinea	Government of Papua New Guinea	157		BRA	328		1	Bougainville	1993	34	34	62	3	Papua New Guinea	910				910	910	3	23.1
369	797	Papua New Guinea	Government of Papua New Guinea	157		BRA	328		1	Bougainville	1992	35	35	55	3	Papua New Guinea, Solomon Islands	910				910	910, 940	3	23.1
369	797	Papua New Guinea	Government of Papua New Guinea	157		BRA	328		1	Bougainville	1990	55	55	65	3	Papua New Guinea	910				910	910	3	23.1
220	426	Paraguay	Government of Paraguay	24		Military faction (forces of Andres Rodriguez)	724		2		1989	150	17	300	3	Paraguay	150				150	150	5	23.1
292	631	Peru	Government of Peru	21		Sendero Luminoso	750		2		2010	28	28	28	3	Peru	135				135	135	5	23.1
292	631	Peru	Government of Peru	21		Sendero Luminoso	750		2		2009	50	50	80	3	Peru	135				135	135	5	23.1
292	631	Peru	Government of Peru	21		Sendero Luminoso	750		2		2008	40	40	40	3	Peru	135				135	135	5	23.1
292	631	Peru	Government of Peru	21		Sendero Luminoso	750		2		2007	32	32	32	3	Peru	135				135	135	5	23.1
292	631	Peru	Government of Peru	21		Sendero Luminoso	750		2		1999	75	75	75	3	Peru	135				135	135	5	23.1
292	631	Peru	Government of Peru	21		Sendero Luminoso	750		2		1998	25	25	25	3	Peru	135				135	135	5	23.1
292	631	Peru	Government of Peru	21		Sendero Luminoso	750		2		1997	93	93	99	3	Peru	135				135	135	5	23.1
292	631	Peru	Government of Peru	21		Sendero Luminoso	750		2		1996	80	80	80	3	Peru	135				135	135	5	23.1
292	631	Peru	Government of Peru	21		Sendero Luminoso	750		2		1995	178	178	178	3	Peru	135				135	135	5	23.1
292	631	Peru	Government of Peru	21		Sendero Luminoso	750		2		1994	253	253	253	3	Peru	135				135	135	5	23.1
292	631	Peru	Government of Peru	21		Sendero Luminoso	750		2		1993	612	612	617	3	Peru	135				135	135	5	23.1
292	632	Peru	Government of Peru	21		MRTA	751		2		1993	60	60	60	3	Peru	135				135	135	5	23.1
292	631	Peru	Government of Peru	21		Sendero Luminoso	750		2		1992	975	975	977	3	Peru	135				135	135	5	23.1
292	632	Peru	Government of Peru	21		MRTA	751		2		1992	61	61	61	3	Peru	135				135	135	5	23.1
292	631	Peru	Government of Peru	21		Sendero Luminoso	750		2		1991	1050	1050	1051	3	Peru	135				135	135	5	23.1
292	632	Peru	Government of Peru	21		MRTA	751		2		1991	88	88	88	3	Peru	135				135	135	5	23.1
292	631	Peru	Government of Peru	21		Sendero Luminoso	750		2		1990	1052	1052	1052	3	Peru	135				135	135	5	23.1
292	632	Peru	Government of Peru	21		MRTA	751		2		1990	47	47	47	3	Peru	135				135	135	5	23.1
292	631	Peru	Government of Peru	21		Sendero Luminoso	750		2		1989	1650	1650	1661	3	Peru	135				135	135	5	23.1
292	632	Peru	Government of Peru	21		MRTA	751		2		1989	177	160	177	3	Peru	135				135	135	5	23.1
14275	15473	Philippines	Government of Philippines	154		IS	234		1	Islamic State	2022	41	41	41	3	Philippines	840				840	840	3	23.1
209	411	Philippines	Government of Philippines	154		CPP	169		2		2022	152	152	152	3	Philippines	840				840	840	3	23.1
14275	15473	Philippines	Government of Philippines	154		IS	234		1	Islamic State	2021	71	71	71	3	Philippines	840				840	840	3	23.1
209	411	Philippines	Government of Philippines	154		CPP	169		2		2021	195	195	195	3	Philippines	840				840	840	3	23.1
14275	15473	Philippines	Government of Philippines	154		IS	234		1	Islamic State	2020	75	74	75	3	Philippines	840				840	840	3	23.1
209	411	Philippines	Government of Philippines	154		CPP	169		2		2020	165	165	166	3	Philippines	840				840	840	3	23.1
308	658	Philippines	Government of Philippines	154		ASG	277		1	Mindanao	2020	108	108	109	3	Philippines	840				840	840	3	23.1
14275	15473	Philippines	Government of Philippines	154		IS	234		1	Islamic State	2019	136	125	140	3	Philippines	840				840	840	3	23.1
209	411	Philippines	Government of Philippines	154		CPP	169		2		2019	138	136	177	3	Philippines	840				840	840	3	23.1
308	658	Philippines	Government of Philippines	154		ASG	277		1	Mindanao	2019	35	35	35	3	Philippines	840				840	840	3	23.1
14275	15473	Philippines	Government of Philippines	154		IS	234		1	Islamic State	2018	193	159	198	3	Philippines	840				840	840	3	23.1
209	411	Philippines	Government of Philippines	154		CPP	169		2		2018	144	103	149	3	Philippines	840				840	840	3	23.1
308	15475	Philippines	Government of Philippines	154		BIFM-K	6999		1	Mindanao	2018	27	27	27	3	Philippines	840				840	840	3	23.1
308	658	Philippines	Government of Philippines	154		ASG	277		1	Mindanao	2018	56	56	56	3	Philippines	840				840	840	3	23.1
14275	15473	Philippines	Government of Philippines	154		IS	234		1	Islamic State	2017	1363	1336	1435	3	Philippines	840				840	840	3	23.1
209	411	Philippines	Government of Philippines	154		CPP	169		2		2017	174	174	214	3	Philippines	840				840	840	3	23.1
308	658	Philippines	Government of Philippines	154	Government of Malaysia	ASG	277		1	Mindanao	2017	84	84	90	4	Malaysia, Philippines	840	820			840	820, 840	3	23.1
14275	15473	Philippines	Government of Philippines	154		IS	234		1	Islamic State	2016	155	90	177	3	Philippines	840				840	840	3	23.1
209	411	Philippines	Government of Philippines	154		CPP	169		2		2016	92	92	101	3	Philippines	840				840	840	3	23.1
308	11246	Philippines	Government of Philippines	154		BIFM	1146		1	Mindanao	2016	71	57	74	3	Philippines	840				840	840	3	23.1
308	14913	Philippines	Government of Philippines	154		Maute group	6578		1	Mindanao	2016	30	28	66	3	Philippines	840				840	840	3	23.1
308	15474	Philippines	Government of Philippines	154		al-Harakat al-Islamiyah	6998		1	Mindanao	2016	57	57	58	3	Philippines	840				840	840	3	23.1
308	658	Philippines	Government of Philippines	154		ASG	277		1	Mindanao	2016	145	132	151	3	Philippines	840				840	840	3	23.1
209	411	Philippines	Government of Philippines	154		CPP	169		2		2015	168	168	173	3	Philippines	840				840	840	3	23.1
308	11246	Philippines	Government of Philippines	154		BIFM	1146		1	Mindanao	2015	178	178	304	3	Philippines	840				840	840	3	23.1
308	657	Philippines	Government of Philippines	154		MILF	276		1	Mindanao	2015	65	65	83	3	Philippines	840				840	840	3	23.1
308	658	Philippines	Government of Philippines	154		ASG	277		1	Mindanao	2015	161	151	178	3	Philippines	840				840	840	3	23.1
209	411	Philippines	Government of Philippines	154		CPP	169		2		2014	190	187	199	3	Philippines	840				840	840	3	23.1
308	11246	Philippines	Government of Philippines	154		BIFM	1146		1	Mindanao	2014	138	134	145	3	Philippines	840				840	840	3	23.1
308	658	Philippines	Government of Philippines	154		ASG	277		1	Mindanao	2014	142	142	143	3	Philippines	840				840	840	3	23.1
209	411	Philippines	Government of Philippines	154		CPP	169		2		2013	165	165	170	3	Philippines	840				840	840	3	23.1
308	11246	Philippines	Government of Philippines	154		BIFM	1146		1	Mindanao	2013	62	62	127	3	Philippines	840				840	840	3	23.1
308	658	Philippines	Government of Philippines	154		ASG	277		1	Mindanao	2013	48	48	48	3	Philippines	840				840	840	3	23.1
308	659	Philippines	Government of Philippines	154		MNLF - NM	278		1	Mindanao	2013	239	239	239	3	Philippines	840				840	840	3	23.1
209	411	Philippines	Government of Philippines	154		CPP	169		2		2012	182	181	193	3	Philippines	840				840	840	3	23.1
308	11246	Philippines	Government of Philippines	154		BIFM	1146		1	Mindanao	2012	35	35	58	3	Philippines	840				840	840	3	23.1
308	658	Philippines	Government of Philippines	154		ASG	277		1	Mindanao	2012	78	72	80	3	Philippines	840				840	840	3	23.1
209	411	Philippines	Government of Philippines	154		CPP	169		2		2011	204	204	210	3	Philippines	840				840	840	3	23.1
308	657	Philippines	Government of Philippines	154		MILF	276		1	Mindanao	2011	83	83	86	3	Philippines	840				840	840	3	23.1
308	658	Philippines	Government of Philippines	154		ASG	277		1	Mindanao	2011	63	63	85	3	Philippines	840				840	840	3	23.1
209	411	Philippines	Government of Philippines	154		CPP	169		2		2010	258	258	352	3	Philippines	840				840	840	3	23.1
308	658	Philippines	Government of Philippines	154		ASG	277		1	Mindanao	2010	74	74	85	3	Philippines	840				840	840	3	23.1
209	411	Philippines	Government of Philippines	154		CPP	169		2		2009	377	377	400	3	Philippines	840				840	840	3	23.1
308	657	Philippines	Government of Philippines	154		MILF	276		1	Mindanao	2009	318	312	345	3	Philippines	840				840	840	3	23.1
308	658	Philippines	Government of Philippines	154		ASG	277		1	Mindanao	2009	199	189	203	3	Philippines	840				840	840	3	23.1
209	411	Philippines	Government of Philippines	154		CPP	169		2		2008	184	184	217	3	Philippines	840				840	840	3	23.1
308	657	Philippines	Government of Philippines	154		MILF	276		1	Mindanao	2008	297	297	546	3	Philippines	840				840	840	3	23.1
209	411	Philippines	Government of Philippines	154		CPP	169		2		2007	132	132	1077	3	Philippines	840				840	840	3	23.1
308	657	Philippines	Government of Philippines	154		MILF	276		1	Mindanao	2007	49	49	54	3	Philippines	840				840	840	3	23.1
308	658	Philippines	Government of Philippines	154		ASG	277		1	Mindanao	2007	233	233	247	3	Philippines	840				840	840	3	23.1
308	660	Philippines	Government of Philippines	154		MNLF - HM	279		1	Mindanao	2007	25	25	25	3	Philippines	840				840	840	3	23.1
209	411	Philippines	Government of Philippines	154		CPP	169		2		2006	310	310	1018	3	Philippines	840				840	840	3	23.1
308	658	Philippines	Government of Philippines	154		ASG	277		1	Mindanao	2006	50	50	116	3	Philippines	840				840	840	3	23.1
209	411	Philippines	Government of Philippines	154		CPP	169		2		2005	234	222	243	3	Philippines	840				840	840	3	23.1
308	657	Philippines	Government of Philippines	154		MILF	276		1	Mindanao	2005	39	37	54	3	Philippines	840				840	840	3	23.1
308	658	Philippines	Government of Philippines	154		ASG	277		1	Mindanao	2005	165	164	174	3	Philippines	840				840	840	3	23.1
308	659	Philippines	Government of Philippines	154		MNLF - NM	278		1	Mindanao	2005	32	32	59	3	Philippines	840				840	840	3	23.1
209	411	Philippines	Government of Philippines	154		CPP	169		2		2004	270	264	344	3	Philippines	840				840	840	3	23.1
308	657	Philippines	Government of Philippines	154		MILF	276		1	Mindanao	2004	30	27	48	3	Philippines	840				840	840	3	23.1
308	658	Philippines	Government of Philippines	154		ASG	277		1	Mindanao	2004	39	39	51	3	Philippines	840				840	840	3	23.1
209	411	Philippines	Government of Philippines	154		CPP	169		2		2003	231	227	236	3	Philippines	840				840	840	3	23.1
308	657	Philippines	Government of Philippines	154		MILF	276		1	Mindanao	2003	692	574	901	3	Philippines	840				840	840	3	23.1
308	658	Philippines	Government of Philippines	154		ASG	277		1	Mindanao	2003	128	121	135	3	Philippines	840				840	840	3	23.1
209	411	Philippines	Government of Philippines	154		CPP	169		2		2002	280	280	291	3	Philippines	840				840	840	3	23.1
308	657	Philippines	Government of Philippines	154		MILF	276		1	Mindanao	2002	129	129	146	3	Philippines	840				840	840	3	23.1
308	658	Philippines	Government of Philippines	154		ASG	277		1	Mindanao	2002	253	253	270	3	Philippines	840				840	840	3	23.1
209	411	Philippines	Government of Philippines	154		CPP	169		2		2001	142	138	287	3	Philippines	840				840	840	3	23.1
308	657	Philippines	Government of Philippines	154		MILF	276		1	Mindanao	2001	129	129	139	3	Philippines	840				840	840	3	23.1
308	658	Philippines	Government of Philippines	154		ASG	277		1	Mindanao	2001	347	347	385	3	Philippines	840				840	840	3	23.1
308	659	Philippines	Government of Philippines	154		MNLF - NM	278		1	Mindanao	2001	199	102	213	3	Philippines	840				840	840	3	23.1
209	411	Philippines	Government of Philippines	154		CPP	169		2		2000	140	140	140	3	Philippines	840				840	840	3	23.1
308	657	Philippines	Government of Philippines	154		MILF	276		1	Mindanao	2000	1055	1038	1129	3	Philippines	840				840	840	3	23.1
308	658	Philippines	Government of Philippines	154		ASG	277		1	Mindanao	2000	372	367	430	3	Philippines	840				840	840	3	23.1
209	411	Philippines	Government of Philippines	154		CPP	169		2		1999	93	93	98	3	Philippines	840				840	840	3	23.1
308	657	Philippines	Government of Philippines	154		MILF	276		1	Mindanao	1999	106	73	135	3	Philippines	840				840	840	3	23.1
308	657	Philippines	Government of Philippines	154		MILF	276		1	Mindanao	1998	38	38	38	3	Philippines	840				840	840	3	23.1
308	658	Philippines	Government of Philippines	154		ASG	277		1	Mindanao	1998	55	55	55	3	Philippines	840				840	840	3	23.1
209	411	Philippines	Government of Philippines	154		CPP	169		2		1997	32	32	32	3	Philippines	840				840	840	3	23.1
308	657	Philippines	Government of Philippines	154		MILF	276		1	Mindanao	1997	201	161	275	3	Philippines	840				840	840	3	23.1
308	658	Philippines	Government of Philippines	154		ASG	277		1	Mindanao	1997	69	69	73	3	Philippines	840				840	840	3	23.1
308	657	Philippines	Government of Philippines	154		MILF	276		1	Mindanao	1996	135	135	136	3	Philippines	840				840	840	3	23.1
308	658	Philippines	Government of Philippines	154		ASG	277		1	Mindanao	1996	45	45	48	3	Philippines	840				840	840	3	23.1
209	411	Philippines	Government of Philippines	154		CPP	169		2		1995	36	36	41	3	Philippines	840				840	840	3	23.1
308	658	Philippines	Government of Philippines	154		ASG	277		1	Mindanao	1995	116	116	122	3	Philippines	840				840	840	3	23.1
209	411	Philippines	Government of Philippines	154		CPP	169		2		1994	69	69	73	3	Philippines	840				840	840	3	23.1
308	657	Philippines	Government of Philippines	154		MILF	276		1	Mindanao	1994	104	104	121	3	Philippines	840				840	840	3	23.1
308	658	Philippines	Government of Philippines	154		ASG	277		1	Mindanao	1994	92	92	92	3	Philippines	840				840	840	3	23.1
209	411	Philippines	Government of Philippines	154		CPP	169		2		1993	99	99	114	3	Philippines	840				840	840	3	23.1
308	656	Philippines	Government of Philippines	154		MNLF	275		1	Mindanao	1993	124	124	147	3	Philippines	840				840	840	3	23.1
308	658	Philippines	Government of Philippines	154		ASG	277		1	Mindanao	1993	30	30	31	3	Philippines	840				840	840	3	23.1
209	411	Philippines	Government of Philippines	154		CPP	169		2		1992	430	430	454	3	Philippines	840				840	840	3	23.1
209	411	Philippines	Government of Philippines	154		CPP	169		2		1991	1514	1514	1933	3	Philippines	840				840	840	3	23.1
209	411	Philippines	Government of Philippines	154		CPP	169		2		1990	1140	1140	1149	3	Philippines	840				840	840	3	23.1
209	412	Philippines	Government of Philippines	154		Military faction (forces of Honasan, Abenina & Zumel)	170		2		1990	35	31	44	3	Philippines	840				840	840	3	23.1
308	656	Philippines	Government of Philippines	154		MNLF	275		1	Mindanao	1990	64	64	64	3	Philippines	840				840	840	3	23.1
308	657	Philippines	Government of Philippines	154		MILF	276		1	Mindanao	1990	77	77	77	3	Philippines	840				840	840	3	23.1
209	411	Philippines	Government of Philippines	154		CPP	169		2		1989	725	704	766	3	Philippines	840				840	840	3	23.1
209	412	Philippines	Government of Philippines	154		Military faction (forces of Honasan, Abenina & Zumel)	170		2		1989	97	97	119	3	Philippines	840				840	840	3	23.1
308	656	Philippines	Government of Philippines	154		MNLF	275		1	Mindanao	1989	115	115	115	3	Philippines	840				840	840	3	23.1
370	14471	Romania	Government of Romania	56		Military faction (forces of Nicolae Ceausescu)	6137		2		1989	53	53	53	3	Romania	360				360	360	1	23.1
370	798	Romania	Government of Romania	56		NSF	329		2		1989	196	196	446	3	Romania	360				360	360	1	23.1
13588	14619	Russia (Soviet Union)	Government of Russia (Soviet Union)	57		IS	234		1	Islamic State	2020	30	24	31	3	Russia (Soviet Union)	365				365	365	1	23.1
13588	14619	Russia (Soviet Union)	Government of Russia (Soviet Union)	57		IS	234		1	Islamic State	2019	26	26	27	3	Russia (Soviet Union)	365				365	365	1	23.1
13588	14619	Russia (Soviet Union)	Government of Russia (Soviet Union)	57		IS	234		1	Islamic State	2018	30	30	30	3	Russia (Soviet Union)	365				365	365	1	23.1
13588	14619	Russia (Soviet Union)	Government of Russia (Soviet Union)	57		IS	234		1	Islamic State	2017	53	53	76	3	Russia (Soviet Union)	365				365	365	1	23.1
13588	14619	Russia (Soviet Union)	Government of Russia (Soviet Union)	57		IS	234		1	Islamic State	2016	69	64	85	3	Russia (Soviet Union)	365				365	365	1	23.1
13588	14619	Russia (Soviet Union)	Government of Russia (Soviet Union)	57		IS	234		1	Islamic State	2015	55	55	57	3	Russia (Soviet Union)	365				365	365	1	23.1
432	899	Russia (Soviet Union)	Government of Russia (Soviet Union)	57		Forces of the Caucasus Emirate	367		1	Caucasus Emirate	2015	30	23	33	3	Russia (Soviet Union), Syria	365				365	365, 652	1	23.1
432	899	Russia (Soviet Union)	Government of Russia (Soviet Union)	57		Forces of the Caucasus Emirate	367		1	Caucasus Emirate	2014	173	173	301	3	Russia (Soviet Union)	365				365	365	1	23.1
432	899	Russia (Soviet Union)	Government of Russia (Soviet Union)	57		Forces of the Caucasus Emirate	367		1	Caucasus Emirate	2013	321	286	535	3	Russia (Soviet Union)	365				365	365	1	23.1
432	899	Russia (Soviet Union)	Government of Russia (Soviet Union)	57		Forces of the Caucasus Emirate	367		1	Caucasus Emirate	2012	516	514	723	3	Russia (Soviet Union)	365				365	365	1	23.1
432	899	Russia (Soviet Union)	Government of Russia (Soviet Union)	57		Forces of the Caucasus Emirate	367		1	Caucasus Emirate	2011	359	358	518	3	Russia (Soviet Union), Turkey	365				365	365, 640	1	23.1
432	899	Russia (Soviet Union)	Government of Russia (Soviet Union)	57		Forces of the Caucasus Emirate	367		1	Caucasus Emirate	2010	418	409	634	3	Russia (Soviet Union)	365				365	365	1	23.1
432	899	Russia (Soviet Union)	Government of Russia (Soviet Union)	57		Forces of the Caucasus Emirate	367		1	Caucasus Emirate	2009	696	551	779	3	Russia (Soviet Union)	365				365	365	1	23.1
432	899	Russia (Soviet Union)	Government of Russia (Soviet Union)	57		Forces of the Caucasus Emirate	367		1	Caucasus Emirate	2008	404	279	453	3	Russia (Soviet Union)	365				365	365	1	23.1
401	852	Russia (Soviet Union)	Government of Russia (Soviet Union)	57		Chechen Republic of Ichkeria	352		1	Chechnya	2007	146	146	217	3	Russia (Soviet Union)	365				365	365	1	23.1
432	899	Russia (Soviet Union)	Government of Russia (Soviet Union)	57		Forces of the Caucasus Emirate	367		1	Caucasus Emirate	2007	30	30	56	3	Russia (Soviet Union)	365				365	365	1	23.1
401	852	Russia (Soviet Union)	Government of Russia (Soviet Union)	57		Chechen Republic of Ichkeria	352		1	Chechnya	2006	259	259	357	3	Russia (Soviet Union)	365				365	365	1	23.1
401	852	Russia (Soviet Union)	Government of Russia (Soviet Union)	57		Chechen Republic of Ichkeria	352		1	Chechnya	2005	682	650	735	3	Russia (Soviet Union)	365				365	365	1	23.1
401	852	Russia (Soviet Union)	Government of Russia (Soviet Union)	57		Chechen Republic of Ichkeria	352		1	Chechnya	2004	1151	1134	1304	3	Qatar, Russia (Soviet Union)	365				365	694, 365	1	23.1
401	852	Russia (Soviet Union)	Government of Russia (Soviet Union)	57		Chechen Republic of Ichkeria	352		1	Chechnya	2003	480	476	626	3	Russia (Soviet Union)	365				365	365	1	23.1
401	852	Russia (Soviet Union)	Government of Russia (Soviet Union)	57		Chechen Republic of Ichkeria	352		1	Chechnya	2002	1289	1131	3196	3	Georgia, Russia (Soviet Union)	365				365	372, 365	1	23.1
401	852	Russia (Soviet Union)	Government of Russia (Soviet Union)	57		Chechen Republic of Ichkeria	352		1	Chechnya	2001	791	790	1032	3	Russia (Soviet Union)	365				365	365	1	23.1
401	852	Russia (Soviet Union)	Government of Russia (Soviet Union)	57		Chechen Republic of Ichkeria	352		1	Chechnya	2000	2907	2907	5329	3	Russia (Soviet Union)	365				365	365	1	23.1
401	852	Russia (Soviet Union)	Government of Russia (Soviet Union)	57		Chechen Republic of Ichkeria	352		1	Chechnya	1999	5769	5719	12068	3	Russia (Soviet Union)	365				365	365	1	23.1
414	870	Russia (Soviet Union)	Government of Russia (Soviet Union)	57		Wahhabi movement of the Buinaksk district	358		1	Dagestan	1999	85	85	125	3	Russia (Soviet Union)	365				365	365	1	23.1
401	852	Russia (Soviet Union)	Government of Russia (Soviet Union)	57		Chechen Republic of Ichkeria	352		1	Chechnya	1996	2721	2704	4027	3	Russia (Soviet Union)	365				365	365	1	23.1
401	852	Russia (Soviet Union)	Government of Russia (Soviet Union)	57		Chechen Republic of Ichkeria	352		1	Chechnya	1995	1754	1754	3896	3	Russia (Soviet Union)	365				365	365	1	23.1
401	852	Russia (Soviet Union)	Government of Russia (Soviet Union)	57		Chechen Republic of Ichkeria	352		1	Chechnya	1994	229	229	338	3	Russia (Soviet Union)	365				365	365	1	23.1
399	849	Russia (Soviet Union)	Government of Russia (Soviet Union)	57		Parliamentary Forces	351		2		1993	145	145	147	3	Russia (Soviet Union)	365				365	365	1	23.1
376	807	Russia (Soviet Union)	Government of Russia (Soviet Union)	57		Republic of Armenia	330		1	Nagorno-Karabakh	1991	220	220	501	3	Russia (Soviet Union)	365				365	365	1	23.1
376	807	Russia (Soviet Union)	Government of Russia (Soviet Union)	57		Republic of Armenia	330		1	Nagorno-Karabakh	1990	49	49	64	3	Russia (Soviet Union)	365				365	365	1	23.1
377	808	Russia (Soviet Union)	Government of Russia (Soviet Union)	57		APF	331		1	Azerbaijan	1990	143	29	338	3	Russia (Soviet Union)	365				365	365	1	23.1
13243	14117	Russia (Soviet Union), Ukraine	Government of Russia (Soviet Union)	57		Government of Ukraine	61		3		2022	81517	57717	160778	2	Poland, Russia (Soviet Union), Ukraine	365		369		365, 369	290, 365, 369	1	23.1
374	12102	Rwanda	Government of Rwanda	94	Government of DR Congo (Zaire)	FDLR-FOCA	528		2		2020	52	51	55	4	DR Congo (Zaire)	517	490			517	490	4	23.1
374	15547	Rwanda	Government of Rwanda	94	Government of DR Congo (Zaire)	FDLR-RUD	5801		2		2020	30	30	30	4	DR Congo (Zaire)	517	490			517	490	4	23.1
374	16081	Rwanda	Government of Rwanda	94	Government of DR Congo (Zaire)	CNRD	6684		2		2020	52	52	52	4	DR Congo (Zaire)	517	490			517	490	4	23.1
374	12102	Rwanda	Government of Rwanda	94	Government of DR Congo (Zaire)	FDLR-FOCA	528		2		2019	60	60	60	4	DR Congo (Zaire)	517	490			517	490	4	23.1
374	15547	Rwanda	Government of Rwanda	94	Government of DR Congo (Zaire)	FDLR-RUD	5801		2		2019	35	35	35	4	DR Congo (Zaire), Rwanda	517	490			517	490, 517	4	23.1
374	16081	Rwanda	Government of Rwanda	94	Government of DR Congo (Zaire)	CNRD	6684		2		2019	131	131	210	4	DR Congo (Zaire)	517	490			517	490	4	23.1
374	12102	Rwanda	Government of Rwanda	94	Government of DR Congo (Zaire)	FDLR-FOCA	528		2		2016	136	136	136	4	DR Congo (Zaire)	517	490			517	490	4	23.1
374	12102	Rwanda	Government of Rwanda	94	Government of DR Congo (Zaire)	FDLR-FOCA	528		2		2012	83	59	99	4	DR Congo (Zaire), Rwanda	517	490			517	490, 517	4	23.1
374	12102	Rwanda	Government of Rwanda	94	Government of DR Congo (Zaire)	FDLR-FOCA	528		2		2011	116	101	118	4	DR Congo (Zaire)	517	490			517	490	4	23.1
374	12102	Rwanda	Government of Rwanda	94	Government of DR Congo (Zaire)	FDLR-FOCA	528		2		2010	208	207	219	4	DR Congo (Zaire)	517	490			517	490	4	23.1
374	12102	Rwanda	Government of Rwanda	94	Government of DR Congo (Zaire)	FDLR-FOCA	528		2		2009	1807	1703	2060	4	DR Congo (Zaire)	517	490			517	490	4	23.1
374	12102	Rwanda	Government of Rwanda	94		FDLR-FOCA	528		2		2002	83	83	83	3	Burundi, DR Congo (Zaire)	517				517	516, 490	4	23.1
374	12102	Rwanda	Government of Rwanda	94		FDLR-FOCA	528		2		2001	2044	349	2074	3	Rwanda	517				517	517	4	23.1
374	805	Rwanda	Government of Rwanda	94		ALiR	1128		2		2000	155	155	294	3	DR Congo (Zaire)	517				517	490	4	23.1
374	805	Rwanda	Government of Rwanda	94		ALiR	1128		2		1999	315	115	315	3	DR Congo (Zaire)	517				517	490	4	23.1
374	805	Rwanda	Government of Rwanda	94		ALiR	1128		2		1998	1096	1096	1901	3	DR Congo (Zaire), Rwanda	517				517	490, 517	4	23.1
374	805	Rwanda	Government of Rwanda	94		ALiR	1128		2		1997	1081	681	1461	3	DR Congo (Zaire), Rwanda	517				517	490, 517	4	23.1
374	805	Rwanda	Government of Rwanda	94		ALiR	1128		2		1996	90	90	390	3	Rwanda	517				517	517	4	23.1
374	804	Rwanda	Government of Rwanda	94		FPR	527		2		1994	1882	1781	2026	3	Rwanda	517				517	517	4	23.1
374	804	Rwanda	Government of Rwanda	94		FPR	527		2		1993	353	353	403	3	Rwanda	517				517	517	4	23.1
374	804	Rwanda	Government of Rwanda	94		FPR	527		2		1992	87	87	1390	3	Rwanda	517				517	517	4	23.1
374	804	Rwanda	Government of Rwanda	94		FPR	527		2		1991	153	150	1977	3	Rwanda	517				517	517	4	23.1
374	804	Rwanda	Government of Rwanda	94	Government of DR Congo (Zaire)	FPR	527		2		1990	1126	1098	2338	4	Rwanda	517	490			517	517	4	23.1
375	806	Senegal	Government of Senegal	73		MFDC	529		1	Casamance	2011	25	25	43	3	Senegal	433				433	433	4	23.1
375	806	Senegal	Government of Senegal	73		MFDC	529		1	Casamance	2003	39	38	39	3	Senegal	433				433	433	4	23.1
375	806	Senegal	Government of Senegal	73		MFDC	529		1	Casamance	2001	33	33	223	3	Senegal	433				433	433	4	23.1
375	806	Senegal	Government of Senegal	73		MFDC	529		1	Casamance	2000	47	47	52	3	Guinea-Bissau, Senegal	433				433	404, 433	4	23.1
375	806	Senegal	Government of Senegal	73		MFDC	529		1	Casamance	1998	242	242	252	3	Senegal	433				433	433	4	23.1
375	806	Senegal	Government of Senegal	73		MFDC	529		1	Casamance	1997	319	319	319	3	Senegal	433				433	433	4	23.1
375	806	Senegal	Government of Senegal	73		MFDC	529		1	Casamance	1995	299	299	303	3	Senegal	433				433	433	4	23.1
375	806	Senegal	Government of Senegal	73		MFDC	529		1	Casamance	1993	233	233	243	3	Senegal	433				433	433	4	23.1
375	806	Senegal	Government of Senegal	73		MFDC	529		1	Casamance	1992	78	78	78	3	Guinea-Bissau, Senegal	433				433	404, 433	4	23.1
375	806	Senegal	Government of Senegal	73		MFDC	529		1	Casamance	1990	58	58	58	3	Senegal	433				433	433	4	23.1
412	868	Serbia (Yugoslavia)	Government of Serbia (Yugoslavia)	49		UCK	357	Government of Belgium, Government of Canada, Government of Czech Republic, Government of Denmark, Government of France, Government of Germany, Government of Greece, Government of Hungary, Government of Iceland, Government of Italy, Government of Luxembourg, Government of Netherlands, Government of Norway, Government of Poland, Government of Portugal, Government of Spain, Government of Turkey, Gov…	1	Kosovo	1999	1404	1349	3074	4	Albania, Serbia (Yugoslavia)	345			211, 20, 316, 390, 220, 260, 350, 310, 395, 325, 212, 210, 385, 290, 235, 230, 640, 200, 2	345	339, 345	1	23.1
412	868	Serbia (Yugoslavia)	Government of Serbia (Yugoslavia)	49		UCK	357		1	Kosovo	1998	1235	651	2288	3	Serbia (Yugoslavia)	345				345	345	1	23.1
385	826	Serbia (Yugoslavia)	Government of Serbia (Yugoslavia)	49		Republic of Croatia	337		1	Croatia	1992	153	153	163	3	Serbia (Yugoslavia)	345				345	345	1	23.1
384	824	Serbia (Yugoslavia)	Government of Serbia (Yugoslavia)	49		Republic of Slovenia	336		1	Slovenia	1991	64	64	64	3	Serbia (Yugoslavia)	345				345	345	1	23.1
385	825	Serbia (Yugoslavia)	Government of Serbia (Yugoslavia)	49		Croatian irregulars	370		1	Croatia	1991	25	25	25	3	Serbia (Yugoslavia)	345				345	345	1	23.1
385	826	Serbia (Yugoslavia)	Government of Serbia (Yugoslavia)	49		Republic of Croatia	337		1	Croatia	1991	2933	2860	4376	3	Serbia (Yugoslavia)	345				345	345	1	23.1
382	818	Sierra Leone	Government of Sierra Leone	80		RUF	532		2		2001	48	48	92	3	Sierra Leone	451				451	451	4	23.1
382	818	Sierra Leone	Government of Sierra Leone	80	Government of United Kingdom	RUF	532		2		2000	355	355	614	4	Sierra Leone	451	200			451	451	4	23.1
382	821	Sierra Leone	Government of Sierra Leone	80	Government of United Kingdom	WSB	535		2		2000	27	27	28	4	Sierra Leone	451	200			451	451	4	23.1
382	818	Sierra Leone	Government of Sierra Leone	80	Government of Ghana, Government of Guinea, Government of Mali, Government of Nigeria	RUF	532		2		1999	457	457	818	4	Sierra Leone	451	452, 438, 432, 475			451	451	4	23.1
382	819	Sierra Leone	Government of Sierra Leone	80	Government of Ghana, Government of Guinea, Government of Mali, Government of Nigeria	AFRC	533		2		1999	2696	2696	4832	4	Sierra Leone	451	452, 438, 432, 475			451	451	4	23.1
382	818	Sierra Leone	Government of Sierra Leone	80	Government of Guinea, Government of Nigeria	RUF	532		2		1998	802	802	1020	4	Sierra Leone	451	438, 475			451	451	4	23.1
382	819	Sierra Leone	Government of Sierra Leone	80	Government of Guinea, Government of Nigeria	AFRC	533		2		1998	2103	2101	2645	4	Sierra Leone	451	438, 475			451	451	4	23.1
382	820	Sierra Leone	Government of Sierra Leone	80		Kamajors	534	Government of Guinea, Government of Nigeria	2		1998	382	382	532	4	Sierra Leone	451			438, 475	451	451	4	23.1
382	818	Sierra Leone	Government of Sierra Leone	80	Government of Guinea, Government of Nigeria	RUF	532		2		1997	47	47	48	4	Sierra Leone	451	438, 475			451	451	4	23.1
382	819	Sierra Leone	Government of Sierra Leone	80		AFRC	533		2		1997	40	40	40	3	Sierra Leone	451				451	451	4	23.1
382	820	Sierra Leone	Government of Sierra Leone	80		Kamajors	534	Government of Guinea, Government of Nigeria	2		1997	661	660	1464	4	Sierra Leone	451			438, 475	451	451	4	23.1
382	818	Sierra Leone	Government of Sierra Leone	80	Government of Guinea, Government of Nigeria	RUF	532		2		1996	570	570	735	4	Sierra Leone	451	438, 475			451	451	4	23.1
382	818	Sierra Leone	Government of Sierra Leone	80	Government of Guinea, Government of Nigeria	RUF	532		2		1995	1472	1472	2052	4	Sierra Leone	451	438, 475			451	451	4	23.1
382	818	Sierra Leone	Government of Sierra Leone	80	Government of Guinea, Government of Nigeria	RUF	532		2		1994	628	628	779	4	Sierra Leone	451	438, 475			451	451	4	23.1
382	818	Sierra Leone	Government of Sierra Leone	80	Government of Guinea, Government of Nigeria	RUF	532		2		1993	415	415	1088	4	Liberia, Sierra Leone	451	438, 475			451	450, 451	4	23.1
382	818	Sierra Leone	Government of Sierra Leone	80	Government of Guinea, Government of Nigeria	RUF	532		2		1992	218	218	342	4	Sierra Leone	451	438, 475			451	451	4	23.1
382	818	Sierra Leone	Government of Sierra Leone	80	Government of Guinea, Government of Nigeria	RUF	532		2		1991	552	551	1263	4	Sierra Leone	451	438, 475			451	451	4	23.1
337	750	Somalia	Government of Somalia	95	Government of Burundi, Government of Djibouti, Government of Ethiopia, Government of Ghana, Government of Kenya, Government of Nigeria, Government of Sierra Leone, Government of Uganda, Government of United States of America, Government of Zambia	Al-Shabaab	717		2		2022	3034	3006	4233	4	Ethiopia, Somalia	520	516, 522, 530, 452, 501, 475, 451, 500, 2, 551			520	530, 520	4	23.1
14197	15077	Somalia	Government of Somalia	95		IS	234		1	Islamic State	2021	53	53	104	3	Somalia	520				520	520	4	23.1
337	750	Somalia	Government of Somalia	95	Government of Burundi, Government of Djibouti, Government of Ethiopia, Government of Ghana, Government of Kenya, Government of Nigeria, Government of Sierra Leone, Government of Uganda, Government of United States of America, Government of Zambia	Al-Shabaab	717		2		2021	2119	2110	2645	4	Ethiopia, Somalia	520	516, 522, 530, 452, 501, 475, 451, 500, 2, 551			520	530, 520	4	23.1
14197	15077	Somalia	Government of Somalia	95	Government of United States of America	IS	234		1	Islamic State	2020	41	34	46	4	Somalia	520	2			520	520	4	23.1
337	750	Somalia	Government of Somalia	95	Government of Burundi, Government of Djibouti, Government of Ethiopia, Government of Ghana, Government of Kenya, Government of Nigeria, Government of Sierra Leone, Government of Uganda, Government of United States of America, Government of Zambia	Al-Shabaab	717		2		2020	1901	1866	2192	4	Somalia	520	516, 522, 530, 452, 501, 475, 451, 500, 2, 551			520	520	4	23.1
14197	15077	Somalia	Government of Somalia	95	Government of United States of America	IS	234		1	Islamic State	2019	33	33	36	4	Somalia	520	2			520	520	4	23.1
337	750	Somalia	Government of Somalia	95	Government of Burundi, Government of Djibouti, Government of Ethiopia, Government of Ghana, Government of Kenya, Government of Nigeria, Government of Sierra Leone, Government of Uganda, Government of United States of America, Government of Zambia	Al-Shabaab	717		2		2019	1910	1660	2395	4	Somalia	520	516, 522, 530, 452, 501, 475, 451, 500, 2, 551			520	520	4	23.1
14074	11545	Somalia	Government of Somalia	95		Republic of Somaliland	675		1	Somaliland	2018	121	105	172	3	Somalia	520				520	520	4	23.1
337	750	Somalia	Government of Somalia	95	Government of Burundi, Government of Djibouti, Government of Ethiopia, Government of Ghana, Government of Kenya, Government of Nigeria, Government of Sierra Leone, Government of Uganda, Government of United States of America, Government of Zambia	Al-Shabaab	717		2		2018	2083	1814	2954	4	Somalia	520	516, 522, 530, 452, 501, 475, 451, 500, 2, 551			520	520	4	23.1
337	750	Somalia	Government of Somalia	95	Government of Burundi, Government of Djibouti, Government of Ethiopia, Government of Ghana, Government of Kenya, Government of Nigeria, Government of Sierra Leone, Government of Uganda, Government of United States of America	Al-Shabaab	717		2		2017	1918	1778	2601	4	Somalia	520	516, 522, 530, 452, 501, 475, 451, 500, 2			520	520	4	23.1
337	750	Somalia	Government of Somalia	95	Government of Burundi, Government of Djibouti, Government of Ethiopia, Government of Ghana, Government of Kenya, Government of Nigeria, Government of Sierra Leone, Government of Uganda, Government of United States of America	Al-Shabaab	717		2		2016	1933	1207	3127	4	Somalia	520	516, 522, 530, 452, 501, 475, 451, 500, 2			520	520	4	23.1
337	750	Somalia	Government of Somalia	95	Government of Burundi, Government of Djibouti, Government of Ethiopia, Government of Ghana, Government of Kenya, Government of Nigeria, Government of Sierra Leone, Government of Uganda, Government of United States of America	Al-Shabaab	717		2		2015	1206	927	2502	4	Kenya, Somalia	520	516, 522, 530, 452, 501, 475, 451, 500, 2			520	501, 520	4	23.1
337	750	Somalia	Government of Somalia	95	Government of Burundi, Government of Djibouti, Government of Ethiopia, Government of Ghana, Government of Kenya, Government of Nigeria, Government of Sierra Leone, Government of Uganda	Al-Shabaab	717		2		2014	1153	905	2303	4	Ethiopia, Kenya, Somalia	520	516, 522, 530, 452, 501, 475, 451, 500			520	530, 501, 520	4	23.1
337	750	Somalia	Government of Somalia	95	Government of Burundi, Government of Djibouti, Government of Ethiopia, Government of Ghana, Government of Kenya, Government of Nigeria, Government of Sierra Leone, Government of Uganda	Al-Shabaab	717		2		2013	940	760	1769	4	Ethiopia, Kenya, Somalia	520	516, 522, 530, 452, 501, 475, 451, 500			520	530, 501, 520	4	23.1
337	750	Somalia	Government of Somalia	95	Government of Burundi, Government of Djibouti, Government of Ethiopia, Government of Ghana, Government of Kenya, Government of Nigeria, Government of Sierra Leone, Government of Uganda	Al-Shabaab	717		2		2012	2646	2470	2945	4	Kenya, Somalia	520	516, 522, 530, 452, 501, 475, 451, 500			520	501, 520	4	23.1
337	750	Somalia	Government of Somalia	95	Government of Ethiopia, Government of Kenya	Al-Shabaab	717		2		2011	1938	1559	2259	4	Kenya, Somalia	520	530, 501			520	501, 520	4	23.1
337	750	Somalia	Government of Somalia	95	Government of Ethiopia	Al-Shabaab	717		2		2010	2068	1839	2270	4	Somalia	520	530			520	520	4	23.1
337	752	Somalia	Government of Somalia	95	Government of Ethiopia	Hizbul Islam	1004		2		2010	82	76	85	4	Somalia	520	530			520	520	4	23.1
337	750	Somalia	Government of Somalia	95	Government of Ethiopia	Al-Shabaab	717		2		2009	1399	1199	1682	4	Somalia	520	530			520	520	4	23.1
337	752	Somalia	Government of Somalia	95	Government of Ethiopia	Hizbul Islam	1004		2		2009	68	64	69	4	Somalia	520	530			520	520	4	23.1
337	749	Somalia	Government of Somalia	95	Government of Ethiopia	ARS/UIC	505		2		2008	207	203	436	4	Somalia	520	530			520	520	4	23.1
337	750	Somalia	Government of Somalia	95	Government of Ethiopia	Al-Shabaab	717		2		2008	1284	1230	1639	4	Somalia	520	530			520	520	4	23.1
337	749	Somalia	Government of Somalia	95	Government of Ethiopia	ARS/UIC	505		2		2007	1546	1528	2046	4	Kenya, Somalia	520	530			520	501, 520	4	23.1
337	749	Somalia	Government of Somalia	95	Government of Ethiopia	ARS/UIC	505	Government of Eritrea	2		2006	547	463	1293	4	Somalia	520	530		531	520	520	4	23.1
337	748	Somalia	Government of Somalia	95		SRRC	504		2		2002	114	113	207	3	Somalia	520				520	520	4	23.1
337	748	Somalia	Government of Somalia	95		SRRC	504		2		2001	228	223	268	3	Somalia	520				520	520	4	23.1
337	747	Somalia	Government of Somalia	95		USC/SNA	503		2		1996	256	255	308	3	Somalia	520				520	520	4	23.1
337	747	Somalia	Government of Somalia	95		USC/SNA	503		2		1995	104	97	108	3	Somalia	520				520	520	4	23.1
337	747	Somalia	Government of Somalia	95		USC/SNA	503		2		1994	237	237	614	3	Somalia	520				520	520	4	23.1
337	747	Somalia	Government of Somalia	95		USC/SNA	503		2		1993	25	18	25	3	Somalia	520				520	520	4	23.1
337	747	Somalia	Government of Somalia	95		USC/SNA	503		2		1992	1154	1154	9823	3	Somalia	520				520	520	4	23.1
337	744	Somalia	Government of Somalia	95		SNM	500		2		1991	300	25	300	3	Somalia	520				520	520	4	23.1
337	745	Somalia	Government of Somalia	95		SPM	501		2		1991	705	705	705	3	Somalia	520				520	520	4	23.1
337	746	Somalia	Government of Somalia	95		USC/SSA	502		2		1991	3000	3000	3000	3	Somalia	520				520	520	4	23.1
337	747	Somalia	Government of Somalia	95		USC/SNA	503		2		1991	4000	3500	5000	3	Somalia	520				520	520	4	23.1
337	744	Somalia	Government of Somalia	95		SNM	500		2		1990	1229	163	1229	3	Djibouti, Somalia	520				520	522, 520	4	23.1
337	745	Somalia	Government of Somalia	95		SPM	501		2		1990	25	22	75	3	Somalia	520				520	520	4	23.1
337	746	Somalia	Government of Somalia	95		USC/SSA	502		2		1990	1456	1456	1658	3	Somalia	520				520	520	4	23.1
337	744	Somalia	Government of Somalia	95		SNM	500		2		1989	350	350	4254	3	Djibouti, Somalia	520				520	522, 520	4	23.1
337	745	Somalia	Government of Somalia	95		SPM	501		2		1989	29	29	250	3	Somalia	520				520	520	4	23.1
298	641	South Africa	Government of South Africa	102		SWAPO	461		1	Namibia	1989	327	327	329	3	South Africa	560				560	560	4	23.1
11345	15195	South Sudan	Government of South Sudan	113		NAS	6794		2		2021	35	35	56	3	South Sudan	626				626	626	4	23.1
11345	17033	South Sudan	Government of South Sudan	113		SPLM/A - IO - Kitgwang	8201		2		2021	153	153	153	3	South Sudan	626				626	626	4	23.1
11345	15195	South Sudan	Government of South Sudan	113		NAS	6794		2		2020	58	49	135	3	South Sudan	626				626	626	4	23.1
11345	15195	South Sudan	Government of South Sudan	113		NAS	6794		2		2019	110	102	188	3	South Sudan	626				626	626	4	23.1
11345	12413	South Sudan	Government of South Sudan	113		SPLM/A - IO	4226		2		2018	526	497	727	3	South Sudan	626				626	626	4	23.1
11345	12413	South Sudan	Government of South Sudan	113		SPLM/A - IO	4226		2		2017	484	478	684	3	South Sudan, Uganda	626				626	626, 500	4	23.1
11345	12413	South Sudan	Government of South Sudan	113		SPLM/A - IO	4226		2		2016	735	734	1155	3	South Sudan	626				626	626	4	23.1
11345	12413	South Sudan	Government of South Sudan	113	Government of Uganda	SPLM/A - IO	4226		2		2015	493	492	522	4	South Sudan	626	500			626	626	4	23.1
11345	12413	South Sudan	Government of South Sudan	113	Government of Uganda	SPLM/A - IO	4226		2		2014	1667	719	2993	4	South Sudan	626	500			626	626	4	23.1
11345	11805	South Sudan	Government of South Sudan	113		SSDM/A - Cobra Faction	3563		2		2013	76	76	130	3	South Sudan	626				626	626	4	23.1
11345	12413	South Sudan	Government of South Sudan	113		SPLM/A - IO	4226		2		2013	850	850	2188	3	South Sudan	626				626	626	4	23.1
11345	11979	South Sudan	Government of South Sudan	113		SSLM/A	1124		2		2012	137	137	137	3	South Sudan	626				626	626	4	23.1
11345	11978	South Sudan	Government of South Sudan	113		SSDM/A	1108		2		2011	105	105	143	3	South Sudan	626				626	626	4	23.1
11345	11979	South Sudan	Government of South Sudan	113		SSLM/A	1124		2		2011	111	111	183	3	South Sudan	626				626	626	4	23.1
11348	11989	South Sudan, Sudan	Government of South Sudan	113		Government of Sudan	112		1	Common border	2012	367	367	1099	2	South Sudan, Sudan	626		625		625, 626	626, 625	4	23.1
342	763	Spain	Government of Spain	35		ETA	313		1	Basque	1991	45	45	45	3	Spain	230				230	230	1	23.1
352	776	Sri Lanka	Government of Sri Lanka	145		LTTE	320		1	Eelam	2009	10165	10136	13702	3	Sri Lanka	780				780	780	3	23.1
352	776	Sri Lanka	Government of Sri Lanka	145		LTTE	320		1	Eelam	2008	8262	8262	9917	3	Sri Lanka	780				780	780	3	23.1
352	776	Sri Lanka	Government of Sri Lanka	145		LTTE	320		1	Eelam	2007	2494	2391	3070	3	Sri Lanka	780				780	780	3	23.1
352	776	Sri Lanka	Government of Sri Lanka	145		LTTE	320		1	Eelam	2006	1970	1970	2845	3	Sri Lanka	780				780	780	3	23.1
352	776	Sri Lanka	Government of Sri Lanka	145		LTTE	320		1	Eelam	2005	88	88	90	3	Sri Lanka	780				780	780	3	23.1
352	776	Sri Lanka	Government of Sri Lanka	145		LTTE	320		1	Eelam	2003	29	17	46	3	Sri Lanka	780				780	780	3	23.1
352	776	Sri Lanka	Government of Sri Lanka	145		LTTE	320		1	Eelam	2001	1144	1144	1145	3	Sri Lanka	780				780	780	3	23.1
352	776	Sri Lanka	Government of Sri Lanka	145		LTTE	320		1	Eelam	2000	2525	2525	4155	3	Sri Lanka	780				780	780	3	23.1
352	776	Sri Lanka	Government of Sri Lanka	145		LTTE	320		1	Eelam	1999	1882	1882	2616	3	Sri Lanka	780				780	780	3	23.1
352	776	Sri Lanka	Government of Sri Lanka	145		LTTE	320		1	Eelam	1998	3762	3763	4420	3	Sri Lanka	780				780	780	3	23.1
352	776	Sri Lanka	Government of Sri Lanka	145		LTTE	320		1	Eelam	1997	2880	2880	3959	3	Sri Lanka	780				780	780	3	23.1
352	776	Sri Lanka	Government of Sri Lanka	145		LTTE	320		1	Eelam	1996	3868	3868	4254	3	France, Sri Lanka	780				780	220, 780	3	23.1
352	776	Sri Lanka	Government of Sri Lanka	145		LTTE	320		1	Eelam	1995	4755	4748	5062	3	Sri Lanka	780				780	780	3	23.1
352	776	Sri Lanka	Government of Sri Lanka	145		LTTE	320		1	Eelam	1994	657	657	746	3	Sri Lanka	780				780	780	3	23.1
352	776	Sri Lanka	Government of Sri Lanka	145		LTTE	320		1	Eelam	1993	2075	2075	2347	3	Sri Lanka	780				780	780	3	23.1
352	776	Sri Lanka	Government of Sri Lanka	145		LTTE	320		1	Eelam	1992	4091	4091	4247	3	Sri Lanka	780				780	780	3	23.1
352	776	Sri Lanka	Government of Sri Lanka	145		LTTE	320		1	Eelam	1991	6432	6432	6787	3	Sri Lanka	780				780	780	3	23.1
313	674	Sri Lanka	Government of Sri Lanka	145		JVP	281		2		1990	61	61	61	3	Sri Lanka	780				780	780	3	23.1
352	776	Sri Lanka	Government of Sri Lanka	145		LTTE	320		1	Eelam	1990	3561	3561	4600	3	Sri Lanka	780				780	780	3	23.1
313	674	Sri Lanka	Government of Sri Lanka	145		JVP	281		2		1989	388	388	517	3	Sri Lanka	780				780	780	3	23.1
352	776	Sri Lanka	Government of Sri Lanka	145		LTTE	320		1	Eelam	1989	34	34	34	3	Sri Lanka	780				780	780	3	23.1
352	778	Sri Lanka	Government of Sri Lanka	145		EPRLF	322		1	Eelam	1989	111	111	111	3	Sri Lanka	780				780	780	3	23.1
309	666	Sudan	Government of Sudan	112		SLM/A	469		2		2022	47	47	47	3	Sudan	625				625	625	4	23.1
309	666	Sudan	Government of Sudan	112		SLM/A	469		2		2021	31	31	72	3	Sudan	625				625	625	4	23.1
309	666	Sudan	Government of Sudan	112		SLM/A	469		2		2020	45	45	48	3	Sudan	625				625	625	4	23.1
309	666	Sudan	Government of Sudan	112		SLM/A	469		2		2018	243	191	500	3	Sudan	625				625	625	4	23.1
309	11988	Sudan	Government of Sudan	112		SRF	1162		2		2017	65	53	258	3	Sudan	625				625	625	4	23.1
309	14134	Sudan	Government of Sudan	112		SARC	5849		2		2017	45	45	52	3	Sudan	625				625	625	4	23.1
309	666	Sudan	Government of Sudan	112		SLM/A	469		2		2017	50	50	50	3	Sudan	625				625	625	4	23.1
309	11975	Sudan	Government of Sudan	112		SPLM/A-North	1123		2		2016	486	486	882	3	Sudan	625				625	625	4	23.1
309	11988	Sudan	Government of Sudan	112		SRF	1162		2		2016	823	817	1439	3	Sudan	625				625	625	4	23.1
309	11975	Sudan	Government of Sudan	112		SPLM/A-North	1123		2		2015	42	42	43	3	South Sudan, Sudan	625				625	626, 625	4	23.1
309	11988	Sudan	Government of Sudan	112		SRF	1162		2		2015	1169	1169	2083	3	South Sudan, Sudan	625				625	626, 625	4	23.1
309	14150	Sudan	Government of Sudan	112		Darfur Joint Resistance Forces	5866		2		2015	53	53	253	3	Sudan	625				625	625	4	23.1
309	11988	Sudan	Government of Sudan	112		SRF	1162		2		2014	489	486	2514	3	South Sudan, Sudan	625				625	626, 625	4	23.1
309	14134	Sudan	Government of Sudan	112		SARC	5849		2		2014	111	73	111	3	Sudan	625				625	625	4	23.1
309	14150	Sudan	Government of Sudan	112		Darfur Joint Resistance Forces	5866		2		2014	256	256	761	3	Sudan	625				625	625	4	23.1
309	11988	Sudan	Government of Sudan	112		SRF	1162		2		2013	594	528	3784	3	Sudan	625				625	625	4	23.1
309	11988	Sudan	Government of Sudan	112		SRF	1162		2		2012	1173	1123	1803	3	Sudan	625				625	625	4	23.1
11344	11977	Sudan	Government of Sudan	112		Republic of South Sudan	1129		1	Abyei	2011	145	145	145	3	Sudan	625				625	625	4	23.1
309	11975	Sudan	Government of Sudan	112		SPLM/A-North	1123	Government of South Sudan	2		2011	190	190	570	4	Ethiopia, Sudan	625			626	625	530, 625	4	23.1
309	11976	Sudan	Government of Sudan	112		SSLM/A	1124		2		2011	320	296	571	3	Sudan	625				625	625	4	23.1
309	11988	Sudan	Government of Sudan	112		SRF	1162		2		2011	67	67	110	3	Sudan	625				625	625	4	23.1
309	665	Sudan	Government of Sudan	112		JEM	468		2		2011	63	63	70	3	Sudan	625				625	625	4	23.1
309	666	Sudan	Government of Sudan	112		SLM/A	469		2		2011	127	127	194	3	Sudan	625				625	625	4	23.1
309	670	Sudan	Government of Sudan	112		SSDM/A	1108		2		2011	492	492	562	3	Sudan	625				625	625	4	23.1
309	665	Sudan	Government of Sudan	112		JEM	468		2		2010	717	717	999	3	Sudan	625				625	625	4	23.1
309	666	Sudan	Government of Sudan	112		SLM/A	469		2		2010	203	203	590	3	Sudan	625				625	625	4	23.1
309	670	Sudan	Government of Sudan	112		SSDM/A	1108		2		2010	90	90	299	3	Sudan	625				625	625	4	23.1
309	665	Sudan	Government of Sudan	112		JEM	468		2		2009	304	304	304	3	Chad, Sudan	625				625	483, 625	4	23.1
309	666	Sudan	Government of Sudan	112		SLM/A	469		2		2009	49	49	66	3	Sudan	625				625	625	4	23.1
309	665	Sudan	Government of Sudan	112		JEM	468		2		2008	422	422	636	3	Sudan	625				625	625	4	23.1
309	666	Sudan	Government of Sudan	112		SLM/A	469		2		2008	140	140	429	3	Sudan	625				625	625	4	23.1
309	669	Sudan	Government of Sudan	112		SLFA	472		2		2008	36	36	411	3	Sudan	625				625	625	4	23.1
309	665	Sudan	Government of Sudan	112		JEM	468		2		2007	131	123	134	3	Sudan	625				625	625	4	23.1
309	669	Sudan	Government of Sudan	112		SLFA	472		2		2007	86	78	88	3	Sudan	625				625	625	4	23.1
309	666	Sudan	Government of Sudan	112		SLM/A	469		2		2006	58	58	58	3	Sudan	625				625	625	4	23.1
309	667	Sudan	Government of Sudan	112		NRF	470		2		2006	810	810	2524	3	Sudan	625				625	625	4	23.1
309	668	Sudan	Government of Sudan	112		SLM/A - MM	471		2		2006	134	134	137	3	Sudan	625				625	625	4	23.1
309	666	Sudan	Government of Sudan	112		SLM/A	469		2		2005	161	161	191	3	Sudan	625				625	625	4	23.1
309	663	Sudan	Government of Sudan	112		SPLM/A	466		2		2004	253	253	367	3	Sudan	625				625	625	4	23.1
309	665	Sudan	Government of Sudan	112		JEM	468		2		2004	37	37	477	3	Sudan	625				625	625	4	23.1
309	666	Sudan	Government of Sudan	112		SLM/A	469		2		2004	2988	2988	3744	3	Sudan	625				625	625	4	23.1
309	663	Sudan	Government of Sudan	112		SPLM/A	466		2		2003	44	44	120	3	Sudan	625				625	625	4	23.1
309	665	Sudan	Government of Sudan	112	Government of Chad	JEM	468		2		2003	900	900	918	4	Sudan	625	483			625	625	4	23.1
309	666	Sudan	Government of Sudan	112	Government of Chad	SLM/A	469		2		2003	1055	955	1818	4	Sudan	625	483			625	625	4	23.1
309	663	Sudan	Government of Sudan	112		SPLM/A	466		2		2002	2021	2021	3024	3	Sudan	625				625	625	4	23.1
309	663	Sudan	Government of Sudan	112		SPLM/A	466		2		2001	3357	3357	3607	3	Sudan	625				625	625	4	23.1
309	664	Sudan	Government of Sudan	112		NDA	467		2		2001	51	51	51	3	Sudan	625				625	625	4	23.1
309	663	Sudan	Government of Sudan	112		SPLM/A	466		2		2000	1930	1930	2699	3	Sudan	625				625	625	4	23.1
309	664	Sudan	Government of Sudan	112		NDA	467		2		2000	911	911	911	3	Sudan	625				625	625	4	23.1
309	663	Sudan	Government of Sudan	112		SPLM/A	466		2		1999	1000	1000	1189	3	Sudan	625				625	625	4	23.1
309	664	Sudan	Government of Sudan	112		NDA	467		2		1999	408	408	408	3	Sudan	625				625	625	4	23.1
309	663	Sudan	Government of Sudan	112		SPLM/A	466		2		1998	4211	4211	4807	3	Sudan	625				625	625	4	23.1
309	664	Sudan	Government of Sudan	112		NDA	467		2		1998	680	680	765	3	Sudan	625				625	625	4	23.1
309	663	Sudan	Government of Sudan	112		SPLM/A	466		2		1997	3005	3005	6516	3	Sudan	625				625	625	4	23.1
309	664	Sudan	Government of Sudan	112		NDA	467		2		1997	704	704	712	3	Sudan	625				625	625	4	23.1
309	663	Sudan	Government of Sudan	112		SPLM/A	466		2		1996	2152	2152	2152	3	Sudan	625				625	625	4	23.1
309	664	Sudan	Government of Sudan	112		NDA	467		2		1996	137	137	139	3	Sudan	625				625	625	4	23.1
309	663	Sudan	Government of Sudan	112		SPLM/A	466		2		1995	1000	1000	1882	3	Sudan	625				625	625	4	23.1
309	663	Sudan	Government of Sudan	112		SPLM/A	466		2		1994	337	337	337	3	Sudan	625				625	625	4	23.1
309	663	Sudan	Government of Sudan	112		SPLM/A	466		2		1993	942	942	942	3	Sudan	625				625	625	4	23.1
309	663	Sudan	Government of Sudan	112		SPLM/A	466		2		1992	1083	1083	4083	3	Sudan	625				625	625	4	23.1
309	663	Sudan	Government of Sudan	112		SPLM/A	466		2		1991	1317	1317	4317	3	Sudan, Uganda	625				625	625, 500	4	23.1
309	663	Sudan	Government of Sudan	112		SPLM/A	466		2		1990	4335	4335	4335	3	Sudan, Uganda	625				625	625, 500	4	23.1
309	663	Sudan	Government of Sudan	112		SPLM/A	466		2		1989	4253	4253	5253	3	Sudan, Uganda	625				625	625, 500	4	23.1
13604	14620	Syria	Government of Syria	118	Government of Iran, Government of Russia (Soviet Union)	IS	234		1	Islamic State	2022	347	347	399	4	Syria	652	630, 365			652	652	2	23.1
299	11973	Syria	Government of Syria	118	Government of Iran, Government of Russia (Soviet Union)	Syrian insurgents	4456	Government of Turkey	2		2022	530	527	672	4	Syria	652	630, 365		640	652	652	2	23.1
13604	14620	Syria	Government of Syria	118	Government of Iran, Government of Russia (Soviet Union)	IS	234		1	Islamic State	2021	680	680	774	4	Syria	652	630, 365			652	652	2	23.1
299	11973	Syria	Government of Syria	118	Government of Iran, Government of Russia (Soviet Union)	Syrian insurgents	4456	Government of Turkey	2		2021	674	662	783	4	Syria	652	630, 365		640	652	652	2	23.1
13604	14620	Syria	Government of Syria	118	Government of Iran, Government of Russia (Soviet Union)	IS	234		1	Islamic State	2020	1076	771	1377	4	Syria	652	630, 365			652	652	2	23.1
299	11973	Syria	Government of Syria	118	Government of Iran, Government of Russia (Soviet Union)	Syrian insurgents	4456	Government of Turkey	2		2020	3513	3435	3718	4	Russia (Soviet Union), Syria	652	630, 365		640	652	365, 652	2	23.1
13604	14620	Syria	Government of Syria	118	Government of Iran, Government of Russia (Soviet Union)	IS	234		1	Islamic State	2019	523	522	636	4	Syria	652	630, 365			652	652	2	23.1
299	11973	Syria	Government of Syria	118	Government of Iran, Government of Russia (Soviet Union)	Syrian insurgents	4456		2		2019	6856	6709	7176	4	Syria	652	630, 365			652	652	2	23.1
13604	14620	Syria	Government of Syria	118	Government of Iran, Government of Russia (Soviet Union)	IS	234		1	Islamic State	2018	4347	4340	4461	4	Syria	652	630, 365			652	652	2	23.1
13809	14784	Syria	Government of Syria	118		SDF	6288		3		2018	35	35	87	3	Syria	652				652	652	2	23.1
299	11973	Syria	Government of Syria	118	Government of Iran, Government of Russia (Soviet Union)	Syrian insurgents	4456		2		2018	8690	8247	9167	4	Syria	652	630, 365			652	652	2	23.1
13604	14620	Syria	Government of Syria	118	Government of Iran, Government of Russia (Soviet Union)	IS	234		1	Islamic State	2017	11920	11667	13077	4	Syria	652	630, 365			652	652	2	23.1
299	11973	Syria	Government of Syria	118	Government of Iran, Government of Russia (Soviet Union)	Syrian insurgents	4456		2		2017	12203	11630	12909	4	Lebanon, Syria	652	630, 365			652	660, 652	2	23.1
13604	14620	Syria	Government of Syria	118	Government of Iran, Government of Russia (Soviet Union)	IS	234		1	Islamic State	2016	10903	10655	11250	4	Syria	652	630, 365			652	652	2	23.1
13809	14784	Syria	Government of Syria	118		SDF	6288		3		2016	152	145	154	3	Syria	652				652	652	2	23.1
299	11973	Syria	Government of Syria	118	Government of Iran, Government of Russia (Soviet Union)	Syrian insurgents	4456		2		2016	32595	31454	33741	4	Syria	652	630, 365			652	652	2	23.1
13042	13821	Syria	Government of Syria	118		PYD	4163		1	Rojava Kurdistan	2015	84	81	86	3	Syria	652				652	652	2	23.1
13604	14620	Syria	Government of Syria	118	Government of Iran, Government of Russia (Soviet Union)	IS	234		1	Islamic State	2015	10382	9976	10713	4	Syria	652	630, 365			652	652	2	23.1
299	11973	Syria	Government of Syria	118	Government of Iran, Government of Russia (Soviet Union)	Syrian insurgents	4456		2		2015	39708	38321	41199	4	Jordan, Syria	652	630, 365			652	663, 652	2	23.1
13042	13821	Syria	Government of Syria	118		PYD	4163		1	Rojava Kurdistan	2014	52	37	61	3	Syria	652				652	652	2	23.1
13604	14620	Syria	Government of Syria	118		IS	234		1	Islamic State	2014	7336	6977	8114	3	Syria	652				652	652	2	23.1
299	11973	Syria	Government of Syria	118		Syrian insurgents	4456		2		2014	57945	56580	60210	3	Lebanon, Syria	652				652	660, 652	2	23.1
13042	13821	Syria	Government of Syria	118		PYD	4163		1	Rojava Kurdistan	2013	78	73	82	3	Syria	652				652	652	2	23.1
13604	14620	Syria	Government of Syria	118		IS	234		1	Islamic State	2013	1422	1414	1642	3	Syria	652				652	652	2	23.1
299	11973	Syria	Government of Syria	118		Syrian insurgents	4456		2		2013	70506	67136	75023	3	Iraq, Lebanon, Syria	652				652	645, 660, 652	2	23.1
13042	13821	Syria	Government of Syria	118		PYD	4163		1	Rojava Kurdistan	2012	46	39	51	3	Syria	652				652	652	2	23.1
299	11973	Syria	Government of Syria	118		Syrian insurgents	4456		2		2012	50440	48722	55487	3	Syria, Turkey	652				652	652, 640	2	23.1
299	11973	Syria	Government of Syria	118		Syrian insurgents	4456		2		2011	1203	1121	1451	3	Syria	652				652	652	2	23.1
395	908	Tajikistan	Government of Tajikistan	131		IMU	359		2		2011	28	21	30	3	Tajikistan	702				702	702	3	23.1
395	12300	Tajikistan	Government of Tajikistan	131		Forces of Mullo Abdullo	1216		2		2010	32	27	44	3	Tajikistan	702				702	702	3	23.1
395	908	Tajikistan	Government of Tajikistan	131		IMU	359		2		2010	66	66	200	3	Tajikistan	702				702	702	3	23.1
395	12300	Tajikistan	Government of Tajikistan	131		Forces of Mullo Abdullo	1216		2		2000	46	46	46	3	Tajikistan	702				702	702	3	23.1
395	842	Tajikistan	Government of Tajikistan	131		UTO	345		2		1998	83	83	100	3	Tajikistan	702				702	702	3	23.1
395	843	Tajikistan	Government of Tajikistan	131		Forces of Khudoberdiyev	346		2		1998	517	517	517	3	Tajikistan	702				702	702	3	23.1
395	843	Tajikistan	Government of Tajikistan	131		Forces of Khudoberdiyev	346		2		1997	87	87	87	3	Tajikistan	702				702	702	3	23.1
395	842	Tajikistan	Government of Tajikistan	131	Government of Russia (Soviet Union)	UTO	345		2		1996	2790	2790	2869	4	Tajikistan	702	365			702	702	3	23.1
395	842	Tajikistan	Government of Tajikistan	131	Government of Russia (Soviet Union)	UTO	345		2		1995	368	362	649	4	Afghanistan, Tajikistan	702	365			702	700, 702	3	23.1
395	842	Tajikistan	Government of Tajikistan	131	Government of Russia (Soviet Union), Government of Uzbekistan	UTO	345		2		1994	356	356	645	4	Tajikistan	702	365, 704			702	702	3	23.1
395	842	Tajikistan	Government of Tajikistan	131	Government of Russia (Soviet Union), Government of Uzbekistan	UTO	345		2		1993	1395	1395	1596	4	Afghanistan, Tajikistan	702	365, 704			702	700, 702	3	23.1
395	12298	Tajikistan	Government of Tajikistan	131		PFT	1186	Government of Uzbekistan	2		1992	419	419	1530	4	Tajikistan	702			704	702	702	3	23.1
395	842	Tajikistan	Government of Tajikistan	131	Government of Uzbekistan	UTO	345		2		1992	2936	2933	3588	4	Tajikistan	702	704			702	702	3	23.1
15183	16474	Tanzania	Government of Tanzania	92		IS	234		1	Islamic State	2020	25	22	26	3	Tanzania	510				510	510	4	23.1
423	888	Thailand	Government of Thailand	147		Patani insurgents	365		1	Patani	2022	30	26	31	3	Thailand	800				800	800	3	23.1
423	888	Thailand	Government of Thailand	147		Patani insurgents	365		1	Patani	2021	38	30	38	3	Thailand	800				800	800	3	23.1
423	888	Thailand	Government of Thailand	147		Patani insurgents	365		1	Patani	2020	46	38	47	3	Thailand	800				800	800	3	23.1
423	888	Thailand	Government of Thailand	147		Patani insurgents	365		1	Patani	2019	55	54	55	3	Thailand	800				800	800	3	23.1
423	888	Thailand	Government of Thailand	147		Patani insurgents	365		1	Patani	2018	36	27	36	3	Thailand	800				800	800	3	23.1
423	888	Thailand	Government of Thailand	147		Patani insurgents	365		1	Patani	2017	43	43	43	3	Thailand	800				800	800	3	23.1
423	888	Thailand	Government of Thailand	147		Patani insurgents	365		1	Patani	2016	50	49	50	3	Thailand	800				800	800	3	23.1
423	888	Thailand	Government of Thailand	147		Patani insurgents	365		1	Patani	2015	57	56	57	3	Thailand	800				800	800	3	23.1
423	888	Thailand	Government of Thailand	147		Patani insurgents	365		1	Patani	2014	68	62	72	3	Thailand	800				800	800	3	23.1
423	888	Thailand	Government of Thailand	147		Patani insurgents	365		1	Patani	2013	189	188	192	3	Thailand	800				800	800	3	23.1
423	888	Thailand	Government of Thailand	147		Patani insurgents	365		1	Patani	2012	131	131	132	3	Thailand	800				800	800	3	23.1
423	888	Thailand	Government of Thailand	147		Patani insurgents	365		1	Patani	2011	143	143	149	3	Thailand	800				800	800	3	23.1
423	888	Thailand	Government of Thailand	147		Patani insurgents	365		1	Patani	2010	75	73	78	3	Thailand	800				800	800	3	23.1
423	888	Thailand	Government of Thailand	147		Patani insurgents	365		1	Patani	2009	138	135	138	3	Thailand	800				800	800	3	23.1
423	888	Thailand	Government of Thailand	147		Patani insurgents	365		1	Patani	2008	130	130	133	3	Thailand	800				800	800	3	23.1
423	888	Thailand	Government of Thailand	147		Patani insurgents	365		1	Patani	2007	197	197	206	3	Thailand	800				800	800	3	23.1
423	888	Thailand	Government of Thailand	147		Patani insurgents	365		1	Patani	2006	212	212	217	3	Thailand	800				800	800	3	23.1
423	888	Thailand	Government of Thailand	147		Patani insurgents	365		1	Patani	2005	205	202	212	3	Thailand	800				800	800	3	23.1
423	888	Thailand	Government of Thailand	147		Patani insurgents	365		1	Patani	2004	164	162	170	3	Thailand	800				800	800	3	23.1
423	888	Thailand	Government of Thailand	147		Patani insurgents	365		1	Patani	2003	26	26	27	3	Thailand	800				800	800	3	23.1
358	16955	Togo	Government of Togo	82		JNIM	6716		2		2022	34	19	59	3	Togo	461				461	461	4	23.1
378	809	Trinidad and Tobago	Government of Trinidad and Tobago	8		Jamaat al-Muslimeen	762		2		1990	39	32	55	3	Trinidad and Tobago	52				52	52	5	23.1
14333	14747	Tunisia	Government of Tunisia	110		IS	234		1	Islamic State	2016	71	71	72	3	Tunisia	616				616	616	4	23.1
343	10882	Tunisia	Government of Tunisia	110		AQIM	539		2		2015	27	27	29	3	Tunisia	616				616	616	4	23.1
343	14744	Tunisia	Government of Tunisia	110		JAK-T	6359		2		2015	30	32	32	3	Tunisia	616				616	616	4	23.1
343	10882	Tunisia	Government of Tunisia	110		AQIM	539		2		2014	50	50	60	3	Tunisia	616				616	616	4	23.1
343	10882	Tunisia	Government of Tunisia	110		AQIM	539		2		2013	29	29	30	3	Tunisia	616				616	616	4	23.1
354	781	Turkey	Government of Turkey	115		PKK	323		1	Kurdistan	2022	575	569	591	3	Iraq, Turkey	640				640	645, 640	2	23.1
354	781	Turkey	Government of Turkey	115		PKK	323		1	Kurdistan	2021	426	416	525	3	Iraq, Syria, Turkey	640				640	645, 652, 640	2	23.1
354	781	Turkey	Government of Turkey	115		PKK	323		1	Kurdistan	2020	367	364	383	3	Iraq, Turkey	640				640	645, 640	2	23.1
354	781	Turkey	Government of Turkey	115		PKK	323		1	Kurdistan	2019	540	540	621	3	Iraq, Turkey	640				640	645, 640	2	23.1
354	781	Turkey	Government of Turkey	115		PKK	323		1	Kurdistan	2018	894	886	902	3	Iran, Iraq, Turkey	640				640	630, 645, 640	2	23.1
13902	14701	Turkey	Government of Turkey	115		IS	234		1	Islamic State	2017	750	683	902	3	Syria, Turkey	640				640	652, 640	2	23.1
354	781	Turkey	Government of Turkey	115		PKK	323		1	Kurdistan	2017	707	707	722	3	Iraq, Syria, Turkey	640				640	645, 652, 640	2	23.1
13902	14701	Turkey	Government of Turkey	115		IS	234		1	Islamic State	2016	1107	1102	1107	3	Iraq, Syria, Turkey	640				640	645, 652, 640	2	23.1
354	781	Turkey	Government of Turkey	115		PKK	323		1	Kurdistan	2016	1061	1061	1071	3	Iraq, Turkey	640				640	645, 640	2	23.1
383	10516	Turkey	Government of Turkey	115		TAK	2034		2		2016	160	160	160	3	Turkey	640				640	640	2	23.1
383	15065	Turkey	Government of Turkey	115		Yurtta Sulh Konseyi	6689		2		2016	274	274	354	3	Turkey	640				640	640	2	23.1
13902	14701	Turkey	Government of Turkey	115		IS	234		1	Islamic State	2015	26	26	27	3	Syria, Turkey	640				640	652, 640	2	23.1
354	781	Turkey	Government of Turkey	115		PKK	323		1	Kurdistan	2015	907	902	1402	3	Iraq, Turkey	640				640	645, 640	2	23.1
354	781	Turkey	Government of Turkey	115		PKK	323		1	Kurdistan	2013	31	31	35	3	Iraq, Turkey	640				640	645, 640	2	23.1
354	781	Turkey	Government of Turkey	115		PKK	323		1	Kurdistan	2012	853	853	866	3	Iraq, Turkey	640				640	645, 640	2	23.1
354	781	Turkey	Government of Turkey	115		PKK	323		1	Kurdistan	2011	592	591	759	3	Iraq, Turkey	640				640	645, 640	2	23.1
354	781	Turkey	Government of Turkey	115		PKK	323		1	Kurdistan	2010	355	346	413	3	Iraq, Turkey	640				640	645, 640	2	23.1
354	781	Turkey	Government of Turkey	115		PKK	323		1	Kurdistan	2009	147	142	162	3	Iraq, Turkey	640				640	645, 640	2	23.1
354	781	Turkey	Government of Turkey	115		PKK	323		1	Kurdistan	2008	588	550	974	3	Iraq, Turkey	640				640	645, 640	2	23.1
354	781	Turkey	Government of Turkey	115		PKK	323		1	Kurdistan	2007	499	499	521	3	Iraq, Turkey	640				640	645, 640	2	23.1
354	781	Turkey	Government of Turkey	115		PKK	323		1	Kurdistan	2006	225	225	276	3	Turkey	640				640	640	2	23.1
354	781	Turkey	Government of Turkey	115		PKK	323		1	Kurdistan	2005	263	258	294	3	Turkey	640				640	640	2	23.1
383	823	Turkey	Government of Turkey	115		MKP	335		2		2005	30	30	30	3	Turkey	640				640	640	2	23.1
354	781	Turkey	Government of Turkey	115		PKK	323		1	Kurdistan	2004	195	195	333	3	Iraq, Turkey	640				640	645, 640	2	23.1
354	781	Turkey	Government of Turkey	115		PKK	323		1	Kurdistan	2003	82	82	85	3	Iraq, Turkey	640				640	645, 640	2	23.1
354	781	Turkey	Government of Turkey	115		PKK	323		1	Kurdistan	2002	54	54	73	3	Iraq, Turkey	640				640	645, 640	2	23.1
354	781	Turkey	Government of Turkey	115		PKK	323		1	Kurdistan	2001	132	132	147	3	Iraq, Turkey	640				640	645, 640	2	23.1
354	781	Turkey	Government of Turkey	115		PKK	323		1	Kurdistan	2000	176	176	180	3	Iraq, Turkey	640				640	645, 640	2	23.1
383	16900	Turkey	Government of Turkey	115		TKP-ML	8179		2		2000	30	30	30	3	Turkey	640				640	640	2	23.1
354	781	Turkey	Government of Turkey	115		PKK	323		1	Kurdistan	1999	1400	1400	1477	3	Iraq, Turkey	640				640	645, 640	2	23.1
354	781	Turkey	Government of Turkey	115		PKK	323		1	Kurdistan	1998	2068	2072	2157	3	Iraq, Turkey	640				640	645, 640	2	23.1
354	781	Turkey	Government of Turkey	115		PKK	323		1	Kurdistan	1997	4653	4652	5874	3	Iraq, Turkey	640				640	645, 640	2	23.1
354	781	Turkey	Government of Turkey	115		PKK	323		1	Kurdistan	1996	3942	3945	4035	3	Iraq, Turkey	640				640	645, 640	2	23.1
354	781	Turkey	Government of Turkey	115		PKK	323		1	Kurdistan	1995	3216	3216	3311	3	Iraq, Turkey	640				640	645, 640	2	23.1
354	781	Turkey	Government of Turkey	115		PKK	323		1	Kurdistan	1994	4105	4104	4207	3	Iraq, Turkey	640				640	645, 640	2	23.1
354	781	Turkey	Government of Turkey	115		PKK	323		1	Kurdistan	1993	2301	2301	2589	3	Turkey	640				640	640	2	23.1
383	822	Turkey	Government of Turkey	115		DHKP-C	334		2		1993	32	32	32	3	Turkey	640				640	640	2	23.1
354	781	Turkey	Government of Turkey	115		PKK	323		1	Kurdistan	1992	1637	1637	1717	3	Iraq, Turkey	640				640	645, 640	2	23.1
383	822	Turkey	Government of Turkey	115		DHKP-C	334		2		1992	71	71	71	3	Turkey	640				640	640	2	23.1
354	781	Turkey	Government of Turkey	115		PKK	323		1	Kurdistan	1991	353	353	358	3	Iraq, Turkey	640				640	645, 640	2	23.1
383	822	Turkey	Government of Turkey	115		DHKP-C	334		2		1991	39	39	39	3	Turkey	640				640	640	2	23.1
354	781	Turkey	Government of Turkey	115		PKK	323		1	Kurdistan	1990	526	514	525	3	Turkey	640				640	640	2	23.1
354	781	Turkey	Government of Turkey	115		PKK	323		1	Kurdistan	1989	442	442	442	3	Turkey	640				640	640	2	23.1
15438	16938	Uganda	Government of Uganda	90		IS	234		1	Islamic State	2022	25	25	28	3	Uganda	500				500	500	4	23.1
314	689	Uganda	Government of Uganda	90	Government of DR Congo (Zaire)	ADF	489		2		2019	165	130	173	4	DR Congo (Zaire)	500	490			500	490	4	23.1
314	689	Uganda	Government of Uganda	90	Government of DR Congo (Zaire)	ADF	489		2		2018	378	303	389	4	DR Congo (Zaire)	500	490			500	490	4	23.1
314	689	Uganda	Government of Uganda	90	Government of DR Congo (Zaire)	ADF	489		2		2017	237	237	245	4	DR Congo (Zaire)	500	490			500	490	4	23.1
314	689	Uganda	Government of Uganda	90	Government of DR Congo (Zaire)	ADF	489		2		2016	152	152	153	4	DR Congo (Zaire)	500	490			500	490	4	23.1
314	689	Uganda	Government of Uganda	90	Government of DR Congo (Zaire)	ADF	489		2		2015	197	163	228	4	DR Congo (Zaire)	500	490			500	490	4	23.1
314	688	Uganda	Government of Uganda	90	Government of DR Congo (Zaire), Government of Malawi, Government of South Africa, Government of South Sudan, Government of Tanzania	LRA	488		2		2014	29	29	29	4	Central African Republic, DR Congo (Zaire)	500	490, 553, 560, 626, 510			500	482, 490	4	23.1
314	689	Uganda	Government of Uganda	90	Government of DR Congo (Zaire)	ADF	489		2		2014	835	835	1004	4	DR Congo (Zaire)	500	490			500	490	4	23.1
314	688	Uganda	Government of Uganda	90	Government of Central African Republic, Government of DR Congo (Zaire), Government of Malawi, Government of South Africa, Government of South Sudan, Government of Tanzania	LRA	488		2		2013	47	47	47	4	Central African Republic, DR Congo (Zaire)	500	482, 490, 553, 560, 626, 510			500	482, 490	4	23.1
314	689	Uganda	Government of Uganda	90	Government of DR Congo (Zaire)	ADF	489		2		2013	53	53	71	4	DR Congo (Zaire)	500	490			500	490	4	23.1
314	688	Uganda	Government of Uganda	90	Government of Central African Republic, Government of DR Congo (Zaire), Government of South Sudan, Government of Sudan	LRA	488		2		2011	64	64	66	4	Central African Republic, DR Congo (Zaire), South Sudan, Sudan	500	482, 490, 626, 625			500	482, 490, 626, 625	4	23.1
314	689	Uganda	Government of Uganda	90	Government of DR Congo (Zaire)	ADF	489		2		2011	72	72	80	4	DR Congo (Zaire)	500	490			500	490	4	23.1
314	688	Uganda	Government of Uganda	90	Government of Central African Republic, Government of DR Congo (Zaire), Government of Sudan	LRA	488		2		2010	51	51	69	4	Central African Republic, DR Congo (Zaire), Sudan	500	482, 490, 625			500	482, 490, 625	4	23.1
314	689	Uganda	Government of Uganda	90	Government of DR Congo (Zaire)	ADF	489		2		2010	69	69	69	4	DR Congo (Zaire)	500	490			500	490	4	23.1
314	688	Uganda	Government of Uganda	90	Government of Central African Republic, Government of DR Congo (Zaire), Government of Sudan	LRA	488		2		2009	238	238	263	4	Central African Republic, DR Congo (Zaire), Sudan	500	482, 490, 625			500	482, 490, 625	4	23.1
314	688	Uganda	Government of Uganda	90	Government of DR Congo (Zaire), Government of Sudan	LRA	488		2		2008	53	53	66	4	DR Congo (Zaire), Sudan	500	490, 625			500	490, 625	4	23.1
314	689	Uganda	Government of Uganda	90		ADF	489		2		2007	91	91	147	3	Uganda	500				500	500	4	23.1
314	688	Uganda	Government of Uganda	90		LRA	488		2		2006	221	221	318	3	DR Congo (Zaire), Sudan, Uganda	500				500	490, 625, 500	4	23.1
314	688	Uganda	Government of Uganda	90	Government of Sudan	LRA	488		2		2005	695	695	814	4	Sudan, Uganda	500	625			500	625, 500	4	23.1
314	688	Uganda	Government of Uganda	90		LRA	488		2		2004	1610	1609	2215	3	Sudan, Uganda	500				500	625, 500	4	23.1
314	688	Uganda	Government of Uganda	90		LRA	488		2		2003	642	641	1100	3	Sudan, Uganda	500				500	625, 500	4	23.1
314	688	Uganda	Government of Uganda	90		LRA	488		2		2002	1010	1010	1805	3	Sudan, Uganda	500				500	625, 500	4	23.1
314	689	Uganda	Government of Uganda	90		ADF	489		2		2002	76	76	76	3	DR Congo (Zaire), Uganda	500				500	490, 500	4	23.1
314	688	Uganda	Government of Uganda	90		LRA	488		2		2001	110	110	158	3	Sudan, Uganda	500				500	625, 500	4	23.1
314	689	Uganda	Government of Uganda	90		ADF	489		2		2001	79	79	79	3	DR Congo (Zaire), Uganda	500				500	490, 500	4	23.1
314	688	Uganda	Government of Uganda	90		LRA	488		2		2000	164	164	181	3	Uganda	500				500	500	4	23.1
314	689	Uganda	Government of Uganda	90		ADF	489		2		2000	224	224	226	3	DR Congo (Zaire), Uganda	500				500	490, 500	4	23.1
314	689	Uganda	Government of Uganda	90		ADF	489		2		1999	355	355	355	3	DR Congo (Zaire), Uganda	500				500	490, 500	4	23.1
314	688	Uganda	Government of Uganda	90		LRA	488		2		1998	551	551	654	3	Uganda	500				500	500	4	23.1
314	689	Uganda	Government of Uganda	90		ADF	489		2		1998	284	284	394	3	DR Congo (Zaire), Uganda	500				500	490, 500	4	23.1
314	688	Uganda	Government of Uganda	90		LRA	488		2		1997	502	502	763	3	Sudan, Uganda	500				500	625, 500	4	23.1
314	689	Uganda	Government of Uganda	90		ADF	489		2		1997	351	351	381	3	Uganda	500				500	500	4	23.1
314	691	Uganda	Government of Uganda	90		UNRF II	491		2		1997	35	35	35	3	Uganda	500				500	500	4	23.1
314	688	Uganda	Government of Uganda	90		LRA	488		2		1996	659	659	1005	3	Uganda	500				500	500	4	23.1
314	689	Uganda	Government of Uganda	90		ADF	489		2		1996	381	381	381	3	DR Congo (Zaire), Uganda	500				500	490, 500	4	23.1
314	690	Uganda	Government of Uganda	90		WNBF	490		2		1996	198	198	198	3	Uganda	500				500	500	4	23.1
314	688	Uganda	Government of Uganda	90		LRA	488		2		1995	295	295	332	3	Sudan, Uganda	500				500	625, 500	4	23.1
314	688	Uganda	Government of Uganda	90		LRA	488		2		1994	149	149	226	3	Uganda	500				500	500	4	23.1
314	686	Uganda	Government of Uganda	90		UPA	486		2		1992	72	72	72	3	Uganda	500				500	500	4	23.1
314	686	Uganda	Government of Uganda	90		UPA	486		2		1991	37	37	37	3	Uganda	500				500	500	4	23.1
314	688	Uganda	Government of Uganda	90		LRA	488		2		1991	816	816	816	3	Uganda	500				500	500	4	23.1
314	686	Uganda	Government of Uganda	90		UPA	486		2		1990	544	544	544	3	Uganda	500				500	500	4	23.1
314	688	Uganda	Government of Uganda	90		LRA	488		2		1990	77	77	89	3	Uganda	500				500	500	4	23.1
314	686	Uganda	Government of Uganda	90		UPA	486		2		1989	453	453	474	3	Uganda	500				500	500	4	23.1
314	688	Uganda	Government of Uganda	90		LRA	488		2		1989	566	566	566	3	Uganda	500				500	500	4	23.1
13306	15100	Ukraine	Government of Ukraine	61		DPR	6711	Government of Russia (Soviet Union)	1	Novorossiya	2022	29	26	33	4	Ukraine	369			365	369	369	1	23.1
13306	15100	Ukraine	Government of Ukraine	61		DPR	6711	Government of Russia (Soviet Union)	1	Novorossiya	2021	168	140	180	4	Ukraine	369			365	369	369	1	23.1
13306	15101	Ukraine	Government of Ukraine	61		LPR	6712	Government of Russia (Soviet Union)	1	Novorossiya	2021	40	34	40	4	Ukraine	369			365	369	369	1	23.1
13306	15100	Ukraine	Government of Ukraine	61		DPR	6711	Government of Russia (Soviet Union)	1	Novorossiya	2020	133	77	164	4	Ukraine	369			365	369	369	1	23.1
13306	15101	Ukraine	Government of Ukraine	61		LPR	6712	Government of Russia (Soviet Union)	1	Novorossiya	2020	63	36	93	4	Ukraine	369			365	369	369	1	23.1
13306	15100	Ukraine	Government of Ukraine	61		DPR	6711	Government of Russia (Soviet Union)	1	Novorossiya	2019	279	233	279	4	Ukraine	369			365	369	369	1	23.1
13306	15101	Ukraine	Government of Ukraine	61		LPR	6712	Government of Russia (Soviet Union)	1	Novorossiya	2019	32	26	32	4	Ukraine	369			365	369	369	1	23.1
13306	15100	Ukraine	Government of Ukraine	61		DPR	6711	Government of Russia (Soviet Union)	1	Novorossiya	2018	172	119	179	4	Ukraine	369			365	369	369	1	23.1
13306	15101	Ukraine	Government of Ukraine	61		LPR	6712	Government of Russia (Soviet Union)	1	Novorossiya	2018	71	49	78	4	Ukraine	369			365	369	369	1	23.1
13306	15100	Ukraine	Government of Ukraine	61		DPR	6711	Government of Russia (Soviet Union)	1	Novorossiya	2017	352	336	389	4	Ukraine	369			365	369	369	1	23.1
13306	15101	Ukraine	Government of Ukraine	61		LPR	6712	Government of Russia (Soviet Union)	1	Novorossiya	2017	63	63	76	4	Ukraine	369			365	369	369	1	23.1
13306	15100	Ukraine	Government of Ukraine	61		DPR	6711	Government of Russia (Soviet Union)	1	Novorossiya	2016	224	213	262	4	Ukraine	369			365	369	369	1	23.1
13306	15101	Ukraine	Government of Ukraine	61		LPR	6712	Government of Russia (Soviet Union)	1	Novorossiya	2016	30	30	31	4	Ukraine	369			365	369	369	1	23.1
13306	14210	Ukraine	Government of Ukraine	61		United Armed Forces of Novorossiya	5914	Government of Russia (Soviet Union)	1	Novorossiya	2015	1399	1362	1442	4	Ukraine	369			365	369	369	1	23.1
13306	15100	Ukraine	Government of Ukraine	61		DPR	6711	Government of Russia (Soviet Union)	1	Novorossiya	2015	271	229	285	4	Ukraine	369			365	369	369	1	23.1
13306	15101	Ukraine	Government of Ukraine	61		LPR	6712	Government of Russia (Soviet Union)	1	Novorossiya	2015	116	105	116	4	Ukraine	369			365	369	369	1	23.1
13219	14085	Ukraine	Government of Ukraine	61		Maidan	5817		2		2014	88	88	107	3	Ukraine	369				369	369	1	23.1
13246	14124	Ukraine	Government of Ukraine	61		DPR	5840	Government of Russia (Soviet Union)	1	Donetsk	2014	2269	2195	2644	4	Ukraine	369			365	369	369	1	23.1
13247	14184	Ukraine	Government of Ukraine	61		LPR	5839	Government of Russia (Soviet Union)	1	Lugansk	2014	1071	1048	1380	4	Russia (Soviet Union), Ukraine	369			365	369	365, 369	1	23.1
13306	14210	Ukraine	Government of Ukraine	61		United Armed Forces of Novorossiya	5914	Government of Russia (Soviet Union)	1	Novorossiya	2014	1459	1435	1497	4	Ukraine	369			365	369	369	1	23.1
315	693	United Kingdom	Government of United Kingdom	28		RIRA	283		1	Northern Ireland	1998	29	29	29	3	United Kingdom	200				200	200	1	23.1
315	692	United Kingdom	Government of United Kingdom	28		PIRA	282		1	Northern Ireland	1991	26	26	27	3	United Kingdom	200				200	200	1	23.1
315	692	United Kingdom	Government of United Kingdom	28		PIRA	282		1	Northern Ireland	1990	44	44	46	3	Germany, Netherlands, United Kingdom	200				200	260, 210, 200	1	23.1
315	692	United Kingdom	Government of United Kingdom	28		PIRA	282		1	Northern Ireland	1989	38	38	39	3	Germany, United Kingdom	200				200	260, 200	1	23.1
418	878	United States of America	Government of United States of America	3	Government of Afghanistan	al-Qaida	769		2		2019	37	34	56	4	Afghanistan	2	700			2	700	5	23.1
418	878	United States of America	Government of United States of America	3	Government of Afghanistan, Government of Pakistan	al-Qaida	769		2		2017	111	100	194	4	Afghanistan, Pakistan, Syria	2	700, 770			2	700, 770, 652	5	23.1
418	878	United States of America	Government of United States of America	3	Government of Afghanistan, Government of Pakistan	al-Qaida	769		2		2016	117	117	146	4	Afghanistan, Pakistan	2	700, 770			2	700, 770	5	23.1
418	878	United States of America	Government of United States of America	3	Government of Afghanistan, Government of Pakistan	al-Qaida	769		2		2015	87	81	138	4	Afghanistan, Pakistan, Syria	2	700, 770			2	700, 770, 652	5	23.1
418	878	United States of America	Government of United States of America	3	Government of Afghanistan, Government of Pakistan, Government of United Kingdom	al-Qaida	769		2		2014	138	129	253	4	Afghanistan, Pakistan, Syria	2	700, 770, 200			2	700, 770, 652	5	23.1
418	878	United States of America	Government of United States of America	3	Government of Afghanistan, Government of Jordan, Government of Pakistan, Government of United Kingdom	al-Qaida	769		2		2013	38	35	145	4	Afghanistan, Pakistan, Somalia	2	700, 663, 770, 200			2	700, 770, 520	5	23.1
418	878	United States of America	Government of United States of America	3	Government of Afghanistan, Government of France, Government of Jordan, Government of Pakistan, Government of United Kingdom	al-Qaida	769		2		2012	225	223	313	4	Afghanistan, Pakistan, Somalia	2	700, 220, 663, 770, 200			2	700, 770, 520	5	23.1
418	878	United States of America	Government of United States of America	3	Government of Afghanistan, Government of France, Government of Jordan, Government of Pakistan, Government of United Kingdom	al-Qaida	769		2		2011	203	203	513	4	Afghanistan, Pakistan, Somalia	2	700, 220, 663, 770, 200			2	700, 770, 520	5	23.1
418	878	United States of America	Government of United States of America	3	Government of Afghanistan, Government of Canada, Government of France, Government of Germany, Government of Jordan, Government of Netherlands, Government of Pakistan, Government of Romania, Government of United Kingdom	al-Qaida	769		2		2010	329	288	877	4	Afghanistan, Pakistan	2	700, 20, 220, 260, 663, 210, 770, 360, 200			2	700, 770	5	23.1
418	878	United States of America	Government of United States of America	3	Government of Afghanistan, Government of Canada, Government of Czech Republic, Government of France, Government of Germany, Government of Jordan, Government of Netherlands, Government of Pakistan, Government of Romania, Government of United Kingdom	al-Qaida	769		2		2009	493	416	683	4	Afghanistan, Pakistan, Somalia	2	700, 20, 316, 220, 260, 663, 210, 770, 360, 200			2	700, 770, 520	5	23.1
418	878	United States of America	Government of United States of America	3	Government of Afghanistan, Government of Czech Republic, Government of Germany, Government of Pakistan, Government of Romania, Government of United Kingdom	al-Qaida	769		2		2008	291	285	377	4	Afghanistan, Pakistan, Somalia, Yemen (North Yemen)	2	700, 316, 260, 770, 360, 200			2	700, 770, 520, 678	5	23.1
418	878	United States of America	Government of United States of America	3	Government of Afghanistan, Government of France, Government of Germany, Government of Pakistan, Government of Saudi Arabia, Government of United Kingdom	al-Qaida	769		2		2007	186	149	225	4	Afghanistan, Pakistan, Saudi Arabia, Somalia	2	700, 220, 260, 770, 670, 200			2	700, 770, 670, 520	5	23.1
418	878	United States of America	Government of United States of America	3	Government of Afghanistan, Government of France, Government of Germany, Government of Pakistan, Government of Saudi Arabia, Government of United Kingdom	al-Qaida	769		2		2006	246	246	382	4	Afghanistan, Pakistan, Saudi Arabia	2	700, 220, 260, 770, 670, 200			2	700, 770, 670	5	23.1
418	878	United States of America	Government of United States of America	3	Government of Belgium, Government of Canada, Government of Croatia, Government of Denmark, Government of Estonia, Government of France, Government of Germany, Government of Italy, Government of Kuwait, Government of Netherlands, Government of Norway, Government of Pakistan, Government of Poland, Government of Romania, Government of Saudi Arabia, Government of Slovakia, Government of Spain, Govern…	al-Qaida	769		2		2005	108	107	289	4	Afghanistan, Pakistan, Saudi Arabia	2	211, 20, 344, 390, 366, 220, 260, 325, 690, 210, 385, 770, 290, 360, 670, 317, 230, 200			2	700, 770, 670	5	23.1
418	878	United States of America	Government of United States of America	3	Government of Afghanistan, Government of Belgium, Government of Canada, Government of Czech Republic, Government of France, Government of Germany, Government of Italy, Government of New Zealand, Government of Pakistan, Government of Poland, Government of Portugal, Government of Romania, Government of Saudi Arabia, Government of Slovakia, Government of Spain, Government of United Kingdom	al-Qaida	769		2		2004	378	378	952	4	Afghanistan, Pakistan, Saudi Arabia	2	700, 211, 20, 316, 220, 260, 325, 920, 770, 290, 235, 360, 670, 317, 230, 200			2	700, 770, 670	5	23.1
418	878	United States of America	Government of United States of America	3	Government of Afghanistan, Government of Canada, Government of Denmark, Government of France, Government of Germany, Government of Italy, Government of Lithuania, Government of Netherlands, Government of New Zealand, Government of Norway, Government of Pakistan, Government of Poland, Government of Romania, Government of Slovakia, Government of Spain, Government of United Kingdom	al-Qaida	769		2		2003	65	65	91	4	Afghanistan, Pakistan, Turkey	2	700, 20, 390, 220, 260, 325, 368, 210, 920, 385, 770, 290, 360, 317, 230, 200			2	700, 770, 640	5	23.1
418	878	United States of America	Government of United States of America	3	Government of Afghanistan, Government of Australia, Government of Canada, Government of Denmark, Government of France, Government of Germany, Government of Greece, Government of Italy, Government of Japan, Government of Jordan, Government of Lithuania, Government of Netherlands, Government of New Zealand, Government of Norway, Government of Pakistan, Government of Poland, Government of Romania, G…	al-Qaida	769		2		2002	878	864	1298	4	Afghanistan, Pakistan	2	700, 900, 20, 390, 220, 260, 350, 325, 740, 663, 368, 210, 920, 385, 770, 290, 360, 230, 640, 200			2	700, 770	5	23.1
418	878	United States of America	Government of United States of America	3	Government of Australia, Government of Canada, Government of France, Government of Germany, Government of Italy, Government of Poland, Government of Turkey, Government of United Kingdom	al-Qaida	769		2		2001	1583	1538	2032	4	Afghanistan, Pakistan, United States of America	2	900, 20, 220, 260, 325, 290, 640, 200			2	700, 770, 2	5	23.1
415	872	Uzbekistan	Government of Uzbekistan	133		JIG	360		2		2004	37	19	50	3	Uzbekistan	704				704	704	3	23.1
415	871	Uzbekistan	Government of Uzbekistan	133	Government of Kyrgyzstan	IMU	359		2		2000	471	410	482	4	Kyrgyzstan, Uzbekistan	704	703			704	703, 704	3	23.1
415	871	Uzbekistan	Government of Uzbekistan	133		IMU	359		2		1999	67	64	76	3	Kyrgyzstan, Tajikistan, Uzbekistan	704				704	703, 702, 704	3	23.1
277	575	Venezuela	Government of Venezuela	18		Military faction (forces of Hugo Chávez)	742		2		1992	144	144	263	3	Venezuela	101				101	101	5	23.1
230	14595	Yemen (North Yemen)	Government of Yemen (North Yemen)	123		Forces of the Presidential Leadership Council	6254	Government of Bahrain, Government of Saudi Arabia, Government of Sudan, Government of United Arab Emirates	2		2022	2899	2116	3551	4	United Arab Emirates, Yemen (North Yemen)	678			692, 670, 625, 696	678	696, 678	2	23.1
230	14595	Yemen (North Yemen)	Government of Yemen (North Yemen)	123		Forces of the Presidential Leadership Council	6254	Government of Bahrain, Government of Saudi Arabia, Government of Sudan, Government of United Arab Emirates	2		2021	23356	22110	33633	4	Saudi Arabia, Yemen (North Yemen)	678			692, 670, 625, 696	678	670, 678	2	23.1
13645	14609	Yemen (North Yemen)	Government of Yemen (North Yemen)	123		IS	234		1	Islamic State	2020	33	11	62	3	Yemen (North Yemen)	678				678	678	2	23.1
230	14595	Yemen (North Yemen)	Government of Yemen (North Yemen)	123		Forces of the Presidential Leadership Council	6254	Government of Bahrain, Government of Saudi Arabia, Government of Sudan, Government of United Arab Emirates	2		2020	6255	3755	16211	4	Saudi Arabia, Yemen (North Yemen)	678			692, 670, 625, 696	678	670, 678	2	23.1
230	14595	Yemen (North Yemen)	Government of Yemen (North Yemen)	123		Forces of the Presidential Leadership Council	6254	Government of Bahrain, Government of Saudi Arabia, Government of Sudan, Government of United Arab Emirates	2		2019	2588	2067	3526	4	Saudi Arabia, Yemen (North Yemen)	678			692, 670, 625, 696	678	670, 678	2	23.1
230	14595	Yemen (North Yemen)	Government of Yemen (North Yemen)	123		Forces of the Presidential Leadership Council	6254	Government of Bahrain, Government of Eritrea, Government of Morocco, Government of Saudi Arabia, Government of Sudan, Government of United Arab Emirates	2		2018	4492	4439	6583	4	Saudi Arabia, Yemen (North Yemen)	678			692, 531, 600, 670, 625, 696	678	670, 678	2	23.1
230	459	Yemen (North Yemen)	Government of Yemen (North Yemen)	123		AQAP	881		2		2018	36	7	37	3	Yemen (North Yemen)	678				678	678	2	23.1
13645	14609	Yemen (North Yemen)	Government of Yemen (North Yemen)	123		IS	234		1	Islamic State	2017	26	5	26	3	Yemen (North Yemen)	678				678	678	2	23.1
230	14595	Yemen (North Yemen)	Government of Yemen (North Yemen)	123		Forces of the Presidential Leadership Council	6254	Government of Bahrain, Government of Egypt, Government of Eritrea, Government of Jordan, Government of Morocco, Government of Qatar, Government of Saudi Arabia, Government of Sudan, Government of United Arab Emirates	2		2017	2680	2663	2947	4	Saudi Arabia, Yemen (North Yemen)	678			692, 651, 531, 663, 600, 694, 670, 625, 696	678	670, 678	2	23.1
230	15298	Yemen (North Yemen)	Government of Yemen (North Yemen)	123		GPC	6868		2		2017	235	235	366	3	Yemen (North Yemen)	678				678	678	2	23.1
230	459	Yemen (North Yemen)	Government of Yemen (North Yemen)	123		AQAP	881		2		2017	130	4	163	3	Yemen (North Yemen)	678				678	678	2	23.1
230	14595	Yemen (North Yemen)	Government of Yemen (North Yemen)	123		Forces of the Presidential Leadership Council	6254	Government of Bahrain, Government of Egypt, Government of Eritrea, Government of Jordan, Government of Kuwait, Government of Morocco, Government of Qatar, Government of Saudi Arabia, Government of Sudan, Government of United Arab Emirates	2		2016	3034	2969	3112	4	Saudi Arabia, Yemen (North Yemen)	678			692, 651, 531, 663, 690, 600, 694, 670, 625, 696	678	670, 678	2	23.1
230	459	Yemen (North Yemen)	Government of Yemen (North Yemen)	123		AQAP	881		2		2016	32	10	33	3	Yemen (North Yemen)	678				678	678	2	23.1
13645	14609	Yemen (North Yemen)	Government of Yemen (North Yemen)	123		IS	234		1	Islamic State	2015	246	246	251	3	Yemen (North Yemen)	678				678	678	2	23.1
230	10855	Yemen (North Yemen)	Government of Yemen (North Yemen)	123		Ansarallah	1091		2		2015	35	35	35	3	Yemen (North Yemen)	678				678	678	2	23.1
230	14595	Yemen (North Yemen)	Government of Yemen (North Yemen)	123		Forces of the Presidential Leadership Council	6254	Government of Bahrain, Government of Egypt, Government of Eritrea, Government of Jordan, Government of Kuwait, Government of Morocco, Government of Qatar, Government of Saudi Arabia, Government of Sudan, Government of United Arab Emirates	2		2015	6687	6397	7690	4	Saudi Arabia, Yemen (North Yemen)	678			692, 651, 531, 663, 690, 600, 694, 670, 625, 696	678	670, 678	2	23.1
230	459	Yemen (North Yemen)	Government of Yemen (North Yemen)	123		AQAP	881		2		2015	145	145	153	3	Yemen (North Yemen)	678				678	678	2	23.1
230	10855	Yemen (North Yemen)	Government of Yemen (North Yemen)	123		Ansarallah	1091		2		2014	746	746	793	3	Yemen (North Yemen)	678				678	678	2	23.1
230	459	Yemen (North Yemen)	Government of Yemen (North Yemen)	123	Government of United States of America	AQAP	881		2		2014	1034	1034	1375	4	Yemen (North Yemen)	678	2			678	678	2	23.1
230	459	Yemen (North Yemen)	Government of Yemen (North Yemen)	123	Government of United States of America	AQAP	881		2		2013	582	581	641	4	Yemen (North Yemen)	678	2			678	678	2	23.1
230	459	Yemen (North Yemen)	Government of Yemen (North Yemen)	123	Government of United States of America	AQAP	881		2		2012	2331	2328	2416	4	Yemen (North Yemen)	678	2			678	678	2	23.1
230	459	Yemen (North Yemen)	Government of Yemen (North Yemen)	123	Government of United States of America	AQAP	881		2		2011	1140	1135	1195	4	Yemen (North Yemen)	678	2			678	678	2	23.1
230	459	Yemen (North Yemen)	Government of Yemen (North Yemen)	123	Government of United States of America	AQAP	881		2		2010	175	149	244	4	Yemen (North Yemen)	678	2			678	678	2	23.1
230	459	Yemen (North Yemen)	Government of Yemen (North Yemen)	123	Government of United States of America	AQAP	881		2		2009	94	94	103	4	Yemen (North Yemen)	678	2			678	678	2	23.1
402	853	Yemen (North Yemen)	Government of Yemen (North Yemen)	123		Democratic Republic of Yemen	353		1	South Yemen	1994	1489	1283	3253	3	Yemen (North Yemen)	678				678	678	2	23.1
