# Supplementary material for: The violent death toll from the Iraq War: 2003–2023
Source: PLoS One. 2024 Feb 27;19(2):e0297895. doi: 10.1371/journal.pone.0297895 (PMC10898744; doi:10.1371/journal.pone.0297895)
Supplement: S1 Data — (ZIP) [file pone.0297895.s001.zip › weighted_sibling_bootstrap_results.csv]

	V1	V2	V3	V4	V5	V6	V7	V8	V9	V10	V11	V12	V13	V14	V15	V16	V17	V18	V19	V20	V21	V22	V23	V24	V25	V26	V27	V28	V29	V30	V31	V32	V33	V34	V35	V36	V37	V38	V39	V40	V41	V42	V43	V44	V45	V46	V47	V48	V49
1	3.41897022381035	9.38439278302384	13.0475129341844	7.00880460667648	13.3189729834073	13.0878900061414	8.58966126592479	15.579306832124	12.9828333763702	22.3005605156508	12.8338630994779	11.1419561450435	23.0478458871797	21.5325889622005	24.3253653057136	21.4664030010326	24.2200725577054	19.3038975811853	18.7748645790265	27.9442088097149	30.5946726691572	32.1994494049746	24.312808400062	31.3665908596437	29.4280766627148	37.4347637459671	32.2550728374718	37.2134537494403	48.7461793629569	45.4823240120229	37.9634595191145	42.8390924574045	46.7208537776585	64.9902532111495	50.2102294929469	62.5500318555319	83.9477503347832	58.5486392816797	48.0711332373339	71.2739584040955	66.5425770855836	73.7584410445874	105.728090222579	99.5264974382399	69.2177784347557	89.5429392609685	98.6273255850223	71.1133991194966	109.996523686087
2	2.41430530558792	9.92200239424653	16.4265616321357	10.559526807896	9.91212869849645	13.1984806327807	11.1067181251904	19.4297888055629	14.1616221987091	12.5781507106268	17.0875816202874	19.8389444689833	16.3765096713383	12.8647586385837	25.5867308447995	28.3808474431787	26.2559101689637	28.3531164489721	34.3657115161948	28.7293742409998	24.5811085751732	29.4055947721023	34.8672880781846	27.6520333086936	34.1622794366179	39.1432420233909	44.0667474542606	35.4069996379946	45.9505485096189	28.4362740109245	43.3102772653754	52.5710199865547	28.398257888756	40.7274126774857	61.3223839253483	60.2446187467611	58.9795883258681	69.5245085677619	62.760069965298	70.2036222565838	78.0508909225601	80.5454548992757	85.0263777376899	80.3138215992294	81.4491369019679	81.1633317874186	82.9303689988911	127.009422286896	98.411530016557
3	4.06407993464329	8.45998625751243	11.9408759404474	14.4983842945011	8.36398524205769	11.7832014202082	7.63102632739835	22.8806645897885	15.6438210679429	16.9644110903959	17.7309349457874	17.9074543747487	16.1633567173286	16.5850371420813	20.9877478527612	22.0163258996555	24.504906951194	29.8838006496966	23.8877636814945	22.6625326103399	28.5476981838698	35.0715801800553	29.7530959954962	31.9209470411797	34.0595459450498	35.3343700034366	40.6523469465554	35.7179311866253	41.0295518695319	35.8520807945528	34.6777583137493	57.34754735725	48.6370007417601	37.9289103184753	45.7156321608818	35.2870003085254	46.9286329435848	87.4739045227705	76.9574554132177	44.3522160771718	61.1886526339214	78.5327236241972	85.6449690628017	72.63538519414	80.5034976227402	97.1205145656581	105.133589277026	101.309822040635	103.412740169962
4	5.68468114421407	15.496806282517	8.60598195361077	10.5061015106125	10.6513211170389	14.9873027017318	20.4729854626807	13.8301570991593	14.2294586977699	20.1268674257211	10.6697716097556	14.2097577935195	18.8260094529886	24.0508927172516	18.6713373274416	27.8451249071091	16.5560346488014	28.4385622029499	21.6309061775671	24.2381825119211	33.0125152137634	28.3026886358554	33.0690173981367	29.3611180780819	29.9248392070707	33.9116732583773	29.4175331119318	47.1444846573426	44.0540754918832	41.8027451287167	39.5591870967915	54.2645661673857	36.7928370957564	47.8452049883015	57.1445180718145	70.6489866527246	55.569972957662	53.2170821237394	67.7192219534941	79.1890734953091	81.3763896208377	64.3592797918649	78.1151023269259	88.0246960124145	96.201629619704	83.505241406302	90.2042577522256	87.09689260219	116.914819595772
5	5.32232940634111	8.24498605829194	9.73883937000844	8.42563915121098	9.2773357489185	11.1805802874166	15.6686330860635	10.9194733082586	14.4255840908785	9.28080095645372	20.1248374410752	13.0291648395741	16.4006191531559	18.6114055363152	21.9403358464011	18.4731959685904	23.4158439521655	30.5123808842783	29.3876878676902	38.449188054813	38.3760801063979	31.3058938521181	39.3339453812998	35.1237245874948	45.5328158171468	32.5720317031782	38.9348233276504	32.8274166368833	31.1909776723087	52.8118786653718	40.3739301710019	40.6577878772511	55.7406544893564	40.5820110891186	36.3798714540289	45.3989883080248	59.6671668380966	69.4332148598429	50.6849951436623	72.8282703305953	58.5896659518121	67.2845628700109	99.2082060121866	74.9078677143995	98.3009571282905	86.0314356844153	76.8488498596585	99.465664496166	83.7879192217942
6	4.96672873059159	9.71490734591442	12.1017494118507	7.78295061393031	10.7705928478105	9.09494606600021	16.1686435009592	13.9603576569981	20.8320168914981	13.782786963494	9.94037840233343	16.7566157446924	19.4024309178004	17.1869980426046	13.0261329421977	22.7870856161452	19.3251173787394	19.9012651278404	31.6319242512626	22.3007567743598	26.662643981554	26.9560398527753	34.5668012687148	32.2532007364227	26.5650038363636	39.3158007074463	42.3261847600834	36.0269484064122	45.6697309118625	37.3516096168826	30.6631459222246	42.7152061216165	53.4877166310339	49.4427568830188	45.0660962703918	69.2333119802597	55.8451140998168	51.3115135593579	60.0741421116431	71.0078997087102	90.4308536167326	87.369577547138	70.834948206692	88.8616159552283	80.4639582757113	98.6307076282265	99.1656745864767	110.612437816152	95.3790948601584
7	3.4811999734542	8.28055231977026	10.3280471067793	9.83906446295445	8.96718292173968	7.3459352617938	9.43523585116385	16.4672852868913	13.3491638442092	18.054449265899	14.5993629382579	15.8048218630812	11.1861028500522	18.1274441474975	18.1955325107358	22.3968851022096	24.1527607701129	24.3119143894947	25.5834982769396	31.4920306416666	27.474883235771	26.9859735788486	35.6804752901671	30.7148176585705	29.2851731482585	43.6025969198592	50.3881491462033	34.3613236584652	46.9135649509576	40.7881991675971	38.2583155189404	51.3772815458333	48.0994588735832	53.4061448409661	52.7888964120029	59.1109449413969	60.7811402820887	59.2444785308009	56.0055333749389	49.9001997639467	109.348109155526	79.3853001635416	77.6892696274634	109.465238550801	89.1244895127184	92.9289060468929	93.7057923143014	108.671397917112	105.141592073899
8	3.65321822127489	5.4272308168655	9.54679332188011	15.8196231455724	12.0206103886176	7.63715056431852	14.9333364760647	13.3436160012207	17.1377851807707	10.527367554757	17.3380512761912	8.52293350900361	13.9643230750424	20.0443146592923	21.1837091486118	18.7048410747567	15.9505935039281	28.5787708623424	29.6334623917754	21.5097392601705	25.8790531500307	31.8495870558708	33.9570212772025	25.1547896566835	29.8510320201503	26.0460763019167	31.0176766548981	40.8496582174529	32.9410284060256	36.4682861588779	44.6936161418538	39.9618543413027	51.0860941843399	61.8866433930289	49.532617941673	62.7212926972112	43.0523696186127	50.1674829184133	72.7165461223178	68.3167756501002	59.3672416662808	88.4734236462781	76.1795829856688	102.298329890393	81.2830655913496	99.4188506432254	71.8516589674951	87.7474316197154	93.4885335168902
9	7.07376582039183	9.11364205567691	11.5753733348122	10.4633410919652	14.8219404149522	10.1718415381457	14.5811805817086	16.3171892662297	11.5059312666729	14.9728513790307	17.0170753986336	11.9866239978547	14.0146322370777	21.5491719099628	23.2904177826128	20.8495902114703	24.2802729084973	23.0856185911547	23.0368489494248	29.329539730102	30.0017333692156	32.1979667611147	30.6510149064465	28.0651043486364	27.9874666492656	37.7512612313804	33.1697973053739	50.7067020999695	33.6676909135177	44.4603597587343	42.7873459619016	47.8409106270677	47.5558516228908	49.3341668871972	41.6187510394178	57.047492512333	79.6808898481241	72.5475199016737	62.4029110376632	84.7212693803681	73.439604016026	74.0444712175945	65.7706563769695	80.8969620176768	94.6915125674454	80.2531892631727	72.9882898262273	91.5315104848736	87.1156735520511
10	7.30757075235147	6.60908766972549	6.63228999960953	15.0247847397536	10.0641440906649	12.4307431141758	10.7177010448093	14.797192939343	12.2579529089912	14.9971074052342	13.6984377569335	16.7942207247328	17.9613978578946	16.8181336449269	23.7727795911602	26.5064377549958	29.9160989991273	27.2801277736889	22.315520958399	19.9873955129267	23.1723573012882	36.1986837369355	30.0707338164216	27.075489447066	28.6456432886976	35.6768216546792	38.713294781061	48.5632351152827	29.9968849197695	35.8886317527399	56.4237228961011	41.2764408253945	34.9333420703437	55.4071570128731	56.5543996283354	61.1175934186187	78.2210356617431	72.8239356184425	53.3347501964196	86.1879866350257	75.5176556091339	86.759571232579	100.680541976941	115.469952516708	91.4585772445256	96.9057607029661	95.1003808930934	86.1138669523707	106.806158248803
11	5.62222986181778	10.5972831469885	10.2766705139836	5.36252107142222	7.73941478247012	10.1163747374135	16.7005861227437	15.8512524993925	19.4327966291882	15.3470007872896	18.9261501533041	17.4199105152734	15.7140166549291	22.5339546390094	24.2582847785933	13.5129840382707	24.7871543386975	30.3164588220277	30.2089919334131	25.6879920774109	31.2278982149016	28.3402478779242	26.8809549693375	34.180548013606	35.299860897144	38.2256222496451	39.1747799419934	40.2557051207319	49.8560958880572	30.6617181495853	48.135926349894	40.1132187859408	43.7262424763843	44.3566360252712	50.6696133311395	53.3243183957993	65.6128760992935	56.5067867253464	82.1314523513702	78.2471233025476	94.0496553253109	73.7202919264045	81.4640108486792	93.2582891681708	93.1438689471955	79.2399625173408	98.3250632552243	95.632344952153	92.8233815937755
12	5.02864818971619	10.8328869870071	7.62216590029382	11.2765868168032	11.9947811355121	10.9397485275846	11.0825605190902	18.497083764697	15.1002822588977	8.22888690335841	17.0193607605031	17.0001500401996	15.2813226531869	22.8583168365103	17.6965304765819	28.063784905118	24.0443564166456	21.0608161477701	24.8682399244436	29.6167256241956	30.7729928724151	31.9038998845315	24.7739519305194	30.2728873266528	28.1810069453036	40.3990004122642	40.832310028547	35.7387734271941	29.9136540389242	34.7797435117162	49.131864716841	37.9722014564206	48.1894056313499	42.7912110554226	49.382170874288	53.834388816642	51.177973949437	69.2628094955739	50.6232641098313	71.5944368708677	100.800542200931	75.9906795059962	59.0117514081072	74.3931353501223	85.5608593462986	99.3981065501222	78.1431390324464	74.9721929004971	100.746793998772
13	3.5264703234206	5.54701000269483	13.4003821458624	12.5266043576104	17.3930436057031	15.8582933562832	13.5720455325039	16.9021026861679	16.2658392500031	12.4672057758153	13.5407826799601	18.1021168053952	25.6630043875854	15.1192262644265	15.2791674160361	22.1163993038868	21.4387993564488	26.1203626873215	23.6570468860437	25.0528627223978	29.7063850304454	27.596142012508	27.104603249673	33.8435115462257	30.1884307199062	35.8547819866348	34.3909679107566	38.2618330457191	41.1333115310339	44.9924373936666	41.1804643548982	38.3692285900693	62.1375408355841	30.3835262991347	70.8671392664915	59.9399522689576	49.8547115582691	67.8230662929843	62.130231709753	55.7403269166168	72.2782047462369	57.3487221976042	68.6203488634788	84.7901162706124	74.5123518726453	61.6257021690862	84.3584866056288	98.6601667299956	82.5109405484148
14	4.01048503009779	11.3605946683441	6.67109588661688	14.4139333774553	8.12837189266122	18.8075026952882	21.288066487008	17.817525878258	16.0240862978791	18.2382297185576	20.178968441019	16.734295487691	17.6168191286752	19.1467185628126	18.8850141018512	15.8457642312905	19.6585102712062	27.760114468753	32.9192177474189	25.5685657002608	31.8196677972939	33.8495808729699	36.8976031498046	23.7261608628919	25.6160099965437	39.9202117595552	36.4488714244025	36.8027210152194	37.3253382587638	35.6489537096187	42.9898213740698	35.7705070098054	47.9547822706172	43.7584051431107	55.4283410230285	46.4587823157566	59.5110368281425	49.5801966048594	65.7151879793902	68.4257716112152	73.5269353276935	77.8104265697057	79.1748712605383	93.5145281040486	76.8302065880451	99.3628073847429	79.628879513204	90.2463243597223	115.717680659536
15	4.64422843176087	10.0292809611043	9.58451520693938	14.9943034073253	11.9102256776162	9.7287441415059	12.435990852882	21.622298279147	17.0468572371185	16.0592437953612	13.7412161065718	13.3873807234981	12.7635115791319	21.9502790471426	17.8144050262278	24.2454602132185	23.5665801307438	21.4677325309883	26.0211882315245	24.3799870577847	22.075748278289	32.5365077790348	35.2401291220082	22.275857500342	31.1479942863846	37.6912337726396	37.340731282247	54.9408790922157	40.8560892944308	38.3116343111392	41.5310637679916	41.8766043967987	63.1361219799005	45.8873156324872	34.3267577451051	54.4713580031472	59.515727971882	59.3727291356494	56.4679771397385	51.1034068487412	69.1422897098777	67.9277574061805	82.9234131270851	83.0700273500559	85.2634294426656	101.476407348531	110.418786079505	80.9260381824052	82.7989437327067
16	5.54587569289314	9.63042649334896	11.5901120444967	10.8363481452886	7.00956423640608	11.874451442017	12.6106462930755	15.9912865322138	17.7914851794861	14.4787071423424	14.5650568535646	21.6154000221033	15.8470421911422	19.4141155862355	20.647231109048	22.9401320214699	20.2102043067953	25.1036150915449	24.3158055208998	38.0745362249729	29.7799519417153	32.9254092887467	43.4691729453155	27.5674111892034	36.0612436019893	31.2375540587525	52.1596955258812	45.7137412924707	49.5465543808027	29.8945370941287	41.8749066112948	61.7208652325166	52.9714553367377	47.4251268495524	80.1394045908197	65.1604198661165	40.3662867087828	62.9111247429019	57.1199926534934	64.3331969541635	77.1337634773127	74.868037283668	87.2123209273129	86.274336204809	76.3074631330779	84.2861592860021	97.2259140305159	88.2373262624598	101.006447057262
17	7.31598406469736	13.108032533536	6.37268404868	10.6315658637371	11.7190641724015	11.0649771659797	12.8809945997418	17.0570468902784	15.230054287361	21.1083969348141	16.7803396654904	18.034458505402	20.7035861292061	21.3244119192216	19.0118942131444	22.0035119633317	26.2335983711333	32.965567114637	27.8528444159462	24.7231492169826	22.9042474177976	31.5725249269673	30.8386014307575	28.1741250797018	37.5269526026077	29.5622964279747	27.1144436756972	35.7342770532235	35.4967676374596	40.9995250194717	38.5070319217307	49.3245547926074	48.9700682586101	44.1095650601718	34.6268793953196	69.3886061583611	57.1040309918069	63.9600285399823	65.309416504827	52.6998410038758	62.9515690488872	81.5377202448939	85.146123096133	80.2095175875445	67.4218877339477	90.1952079804917	88.1336676891155	86.2994445578229	110.491268697691
18	5.68445961146162	11.8840414103728	7.97346161951618	9.75234093042527	11.9219180603886	7.08173606723283	15.7045635704188	15.0561925608213	12.3920277390001	12.9242727430323	13.3194734957467	14.2179298727222	18.6583116728989	28.1002641478543	22.0858489235047	20.0753540619878	26.3743679662721	21.387183978873	29.7459306609137	27.5178312853535	30.2021484658251	32.0279229289499	36.7528591095615	43.5969494364856	30.1919531325176	27.9458412014603	31.4916913869581	45.5107320794313	24.4422006595297	52.1102813086637	44.9037677216376	51.7400903672379	42.7618227837315	46.5377045698185	44.8010643297563	49.7905624645077	69.2308384867263	52.1601465308086	62.8110914409865	59.7608325845101	81.8606987506928	79.8423201652749	72.4371695146687	101.4203023342	71.169737558549	88.4887978346437	95.4410775993695	90.8609860472224	114.892856883009
19	4.57511481546725	16.9503650896863	11.3795745088331	4.65537320817827	11.8032047989281	12.9972763484544	15.356157352477	17.517458547775	12.8993799287902	17.1339493424172	15.3007571276844	13.6618267556657	15.6052147398137	21.9500097998911	21.3223395414201	18.7564801930802	24.2381738613123	23.6257362166725	27.7666308560766	33.0321299253121	31.9222564938171	36.7940812640514	24.2494346017429	33.5614694082485	30.3186514803308	41.3356993699857	24.6997245587081	39.7949000282053	37.7921279426933	34.0194927409291	37.9886167745362	47.9797249331727	54.7340962969127	50.8529072241441	54.7932062087833	70.209594443462	42.6208651378351	65.5797701553888	66.4871248505289	80.0359418755095	65.542255673748	109.123528875508	74.0142892235464	91.952637400128	74.8038582082728	89.1350848589586	112.129043450024	94.6188604599452	92.3959216411341
20	2.58043884333173	15.1721764297033	9.1584693401384	9.16961411655581	12.4065895573294	17.5887503548946	17.3444692406549	14.0756183279444	21.0408384966911	12.3831555780661	19.8113858008621	15.7165063362016	18.8975740547714	21.8277773953457	20.709261464322	17.5461947919069	26.0836655166781	27.1529872626713	25.3104014204749	24.5330349060143	27.263944132199	36.2470499240991	36.5755057270544	32.9196919910207	40.0842703315695	43.1010109772636	30.6375664789125	39.7122600432218	35.3307732813213	33.2266988011209	37.8294503852655	32.9918386415398	51.8018550736422	49.0580813602278	46.1680190292085	52.6939347462057	67.570859513417	47.2565890727942	47.9923144876186	60.4745554943494	84.5950485131824	72.976291110104	62.3343508862756	94.6933030333986	91.3712944432005	98.5790369169827	100.909447081919	114.459829014458	83.3721998130502
21	4.65581627368317	14.9186806339947	12.5241549499225	13.7308158592578	16.1791421975447	14.2128722902246	11.0921765266706	12.0125601351092	11.6480143237421	19.7771055715576	18.3115578015601	22.4425213814027	16.467674213216	18.641560759348	19.434338558278	14.5523697152671	16.2105381156626	25.8672650748741	27.5266131992115	32.0020206153772	29.7929550554062	31.4687353120529	29.696630984799	32.5635350923817	34.2874111704927	35.7583507487775	43.3869873164239	42.3755154768371	38.3904490793975	43.761348735136	37.4684033756307	47.8750890318973	39.2950631626664	49.7063587691336	47.5443191395043	38.9230767939487	67.0219819726358	68.5413313436753	78.0418337387039	72.0000227835676	62.6820123553737	75.997128152323	65.3875159649132	85.7427456474799	98.273256244347	84.0564665302429	106.180840084078	82.2672163831934	91.3355018729157
22	3.71544797091874	9.34227330081968	15.1898043400297	11.3218476573918	7.97359439450183	10.1165058413886	20.7214483912577	17.8543834397789	13.6109660635439	18.2861064825493	12.5357036280692	15.6328061415463	15.3138529980594	19.643652036907	23.7964814690322	18.2989513638862	17.0281893211601	24.5912326393938	17.4600403357105	37.1396905577347	21.9181140919599	21.0866784129823	24.9297511681413	29.12344372271	27.1953532821901	36.7737640111379	40.5697899195988	39.5239509726008	35.8553655630128	46.4905605019188	48.2176273836077	37.5560907188835	55.1880005243732	47.5354711291757	52.1426399849516	53.8868516345925	56.4574935146866	63.383722418047	66.1147364428552	92.7768627918355	67.9919210188	87.0528899696044	77.757420815766	73.9240889150096	85.5990983779007	91.4952559395623	104.269847634116	92.848349127053	90.8872169202084
23	6.95147670324345	8.71608074230687	8.99759586873512	15.0257659022356	2.82516701895631	13.303411925451	16.0926317825252	15.3888608929501	21.5166858453625	12.8187648500979	14.4007152370049	17.8917005985049	20.2538367850772	20.4079880130887	20.8406290667639	20.8130669310509	19.2956719656901	23.3542972915205	20.5732025673332	31.6020125321403	23.7692043409512	31.385783905504	22.8179034841323	35.9709817464724	31.7104602021989	45.3824269663576	34.7001886972215	51.4664580211746	39.8516648635323	51.0054593800135	43.8199406892288	43.4764987900747	49.7725904519239	52.9907904870788	50.1567608001871	46.7653838071112	58.4052265727687	55.9815096440098	51.9263464888716	60.946906694327	74.8967903487373	84.0523913320522	66.3632731656313	75.2285523343183	85.0277721958143	106.823775308945	78.8020009688005	81.3418999920479	93.5970286203846
24	7.29529166613238	8.40148559436452	13.637140074646	11.0359246642332	11.9386174774004	11.9307722967021	13.6684267419626	13.3914591540071	17.3687654715293	14.5325264809511	21.5708022781407	13.5234189524873	14.4725656332344	13.5880816076596	25.3110860231107	24.6295988635349	20.5449307981605	25.8590421957216	31.2147948627398	27.7460346122371	33.0129502989612	28.0502188267044	41.4718251632016	30.7432666110849	38.1565029751777	32.4417428178786	32.7858251398293	41.5536601858215	24.9758146114598	53.9187097973085	29.9389663596825	50.3544143971504	41.4230280919815	40.0522970907253	38.1837159357439	59.5172476272642	65.3171317711693	57.6130786230142	50.4974888588439	65.6066532149623	77.9914345749541	86.0375818060056	92.0594439508462	65.2792724001631	75.1313135318342	74.2637961229471	73.7511639964228	116.249892697367	85.0593886241778
25	4.9432161101883	11.1892913266344	11.992714269698	11.4472294431065	15.9965267796615	8.79957254064932	12.5145412902118	15.2366500072537	15.8796867983436	14.3061795851212	14.3437296367813	21.0113777479884	6.13547126141954	18.0942764532415	14.7132182764266	23.7204892472377	21.6683618088429	21.0549082592115	24.4342787749287	31.6924074923172	23.1433495227006	31.4001599460155	31.5294613692876	36.0180096632922	30.10615414654	23.6224604220158	53.7196524628411	36.9742860815419	27.7975332386914	30.3006693674467	36.4757001039294	57.0831861962857	43.9490165376249	49.3892295210614	50.8233542977622	54.9661235376172	57.7088655503453	65.9590680748751	53.3037297882936	68.8917007667367	69.7900577417375	100.893842707673	52.8038963674982	80.2591533622337	86.7449015424616	126.470459487009	91.2121201541945	92.7726777880955	115.377956583357
26	6.70148846127834	7.38700512578005	13.5758231020514	6.96831680351249	10.6938600029338	7.74532153589157	18.6622121080355	25.0364756870036	13.5971840947537	14.3633884251588	13.3501175547768	13.7728024492194	14.7590874633377	16.8527016990807	18.1525482185971	29.0446056210418	21.5320011404165	23.7482143861449	32.950158321479	26.9366287304039	30.4361716353608	29.0748094997813	40.5804701298257	39.7228355075842	27.8123329306623	32.7193452631253	34.3731394856441	54.3239706277701	46.4945894796501	35.1376376145578	44.3170062366816	53.1882407864024	50.2543193307827	53.5672960812952	53.6920425868613	66.3536946256355	49.808783391046	64.2617572011356	73.2627514126007	78.3791435492909	79.2275144702754	78.1623824005778	101.471186130043	103.182604547001	103.204319766934	86.0960015225339	83.9564294950355	75.8885179362594	109.677491724429
27	6.934517303566	13.0881641542535	10.556410394167	10.9093982991314	7.846250283823	11.7274527464244	13.4600346733235	19.1713149695241	13.0317141195462	13.6471732614654	19.2828154423115	11.2731480551361	23.7710056648997	16.7743298064744	23.8021949784124	23.5989003881327	28.0104939071045	24.7463380411668	21.4221701275283	24.4079221347266	27.455406429069	33.2806770932878	26.2949139604587	19.7282315577396	31.7395563638285	41.2296582750214	44.487056674088	38.657250756259	43.675915474287	41.1411673596438	36.7343174511387	33.897581745506	51.2991391739052	39.7114821419812	56.8859507633981	64.8661683659331	72.061336528259	70.1271824326976	64.3360808251258	60.0941252810186	81.5512417673598	91.7469912832311	79.6834825563776	86.0287012176261	103.848469467717	86.4617445683335	105.035262347587	110.880823803544	103.7767990346
28	2.87043736892271	11.5122997869227	9.61833048996913	9.32205849252995	6.85250860926552	10.5560697980191	13.6644281931038	16.0796259034069	13.7973873681645	10.5398681737285	10.2600607714932	18.7154417279554	16.477175423805	24.4808681709916	24.0900817771986	17.8698158635597	20.4109455029194	29.7361563835071	30.062262493851	34.9723973710226	21.5388026360612	31.7338302998203	23.688225776827	26.6035718660708	24.6837798745639	41.2089238622049	39.2664475559896	46.8915240240379	46.6477325539669	41.3785686076269	45.8784989209561	43.4315656386263	47.6502531608438	54.9543409697892	60.2837159131206	36.925013317853	67.1604221330839	61.820598308613	49.8499362040505	60.1968820513429	55.1072792051532	99.6024786759516	73.8235484774221	74.7649939983032	103.614760839588	83.8877702892183	112.871373775417	90.0313838376699	88.6483249318907
29	5.40798301862144	10.5975046797409	11.8144383331123	8.43789786509609	8.39515781878273	7.42820798801366	16.4716241609398	12.9190995801159	15.5073504801208	16.7047023000003	12.694163254863	19.7649687304054	29.3588259716552	17.4241696774001	23.2197411545028	20.4368101651123	24.6191160060168	22.9376301702407	26.906278632922	31.1254614815023	28.3081849983853	23.2821851238708	21.9701697320482	34.4843957868453	32.1424584217344	28.6270611832185	40.6128632763496	29.959405771109	27.9199750052286	34.9894800611175	41.7582147853315	47.0690716303038	46.6941423645738	39.8981836792538	58.716638982754	50.8967644794246	40.8555471600532	64.7360618306491	77.6203423224882	104.186053096505	82.7420431217091	97.0925623677688	73.3076092845228	88.0880012741975	88.3091914618465	103.163986829272	112.365157503868	84.4821064978789	97.4518902338277
30	5.83440983919996	7.86847145122499	9.26596943974865	15.5961452444532	13.0449080547416	13.8903272677752	10.0113427468145	12.4804416029287	13.6463107922698	10.1357112934244	20.7602738192708	15.6625382728702	11.4341965764827	16.0438318354707	29.5949161704205	23.7697992440007	17.8462568188194	25.8185770705117	32.9707117035163	19.5490960079862	34.4436839633388	29.0804446660123	27.3731771525096	30.326883954183	33.1159285206178	38.4522610906957	28.6976123342578	44.6841633201554	36.8825497359426	52.2961816334707	43.7639015959522	40.3746446035301	51.9340929136935	57.9769557686072	48.1070823498365	53.6552700917815	56.9204760427236	55.1937598084783	51.1818246271677	61.1785852919717	96.2971522289199	86.7198504532683	78.3450490341606	104.024871058986	103.420923436055	91.0353808356215	95.5753018091421	90.5841917076614	105.752701454143
31	4.45920140351111	9.34744698763654	15.8074084489061	14.7068619149152	6.39506863298706	10.8231438713317	13.6406516937398	16.1958895738475	9.42230793632653	14.5509761461787	17.9658846570962	14.5471049161389	8.9625819397246	17.9017700760132	13.9178307467416	19.8967129665538	20.9829955535219	32.2163123476439	28.6917885108008	35.5260227706413	38.1866169601777	25.1003466274942	31.7049297452237	25.209632697976	33.664729015496	26.8260510284904	40.531349302773	32.1080638097655	40.424294505055	34.4035771983454	43.0602385895295	54.345843422596	39.415659605251	48.6670374889435	44.7472514769679	75.0183345725731	47.1850477046893	45.2236419176068	60.5473356716938	65.370634756751	70.34352299622	75.1777927155148	73.7816892679539	108.801176388421	129.426929315726	78.2806187367352	91.4035421399311	64.2636058553615	82.2957935132768
32	6.45263452911491	8.58651262261427	6.51395541410113	9.41500689043775	7.70624213726757	14.7836704996211	14.4055202180681	11.2463611010516	15.4424818367202	16.4579372236219	13.3668282543492	15.3521055338961	23.0206551927342	22.1950808214932	15.1691407400812	20.2253420998208	26.3461601282525	27.217674820282	30.5641101985847	27.5188031954083	30.1477473160878	23.6833877232168	36.5286652449079	33.9611397368096	23.8359724452555	41.6954046660526	35.0381000122238	37.9618238837277	50.8828647966058	31.1292184664317	44.6905413183167	31.8155185423956	48.485800229767	29.7079677893772	39.3691279183262	67.2912000897442	49.4835461416344	56.6017319683724	62.7446530308041	65.6523570657234	92.4040329002832	66.9041916454038	86.9440157999444	97.0227514796463	82.108240743991	75.6679627123298	90.6064757396367	92.3947707963987	93.992572277694
33	4.73103613280612	12.5315282775392	5.08255338478093	9.21610362169908	10.4291990584738	16.116991102485	22.4382980353015	12.1565810955548	15.3575296549735	17.2715453008977	17.8386369655896	21.6923453013898	24.9766995155603	15.9707658538783	12.7468564896438	20.05159111299	22.8478393287773	25.5516957559027	20.1883544093833	25.6593346064986	32.2880505769768	37.1858551541022	31.1051568665679	35.101906866916	38.0579765790745	37.126206131148	41.2271002078022	53.2453903546759	41.4270139367515	51.6163947783425	44.084710399244	44.9764928367928	39.7945550486117	34.0028193114288	41.6116696767167	41.0086147767854	58.5294202102798	51.0484920873475	66.1159688117273	69.2668074381619	77.2130640888926	96.6275090423514	86.2018144969492	69.008324215494	85.6118863910604	97.2784385556385	81.7641715234428	86.7342530871287	101.712827233563
34	2.62413181799154	9.34973538620315	6.23510166492755	9.33620098938996	12.6718607963131	12.4068796280392	20.3594357314807	14.2936078323647	12.348808318806	19.8573036239695	15.9866462854528	21.4840438321588	19.5520154861883	14.092430436606	18.0417490877487	21.0311410023656	19.2530689694693	22.9629510514698	28.2176253870747	23.9764392586072	22.8859712027535	32.1027457143081	32.9346288710092	32.0090040445348	37.3076925898714	38.1142083935406	44.4681463970849	34.7752822435662	37.0687623006576	28.9199591354132	37.9298600098834	36.3816398098405	44.4447135744353	52.2342316777868	42.7021198574132	45.4398389959274	41.6270421492212	73.5573498540359	67.3072885793859	76.0150725446484	81.5782516795445	84.9198387728922	105.515493195106	72.5710740312731	88.973225213843	92.5251597714805	89.7136472725389	87.0386844247703	67.720868509056
35	2.85929259250531	6.96635447854839	13.6715759387143	17.9009338924703	8.31123872500859	10.0102084370129	9.33068323444566	13.8355298209539	11.4841674831809	14.6684020733618	16.3104182332866	14.2816905780084	16.4630144554735	26.5028512142054	21.5872867390965	22.0555830304574	24.4368982174974	16.2440744418343	24.2289849899641	27.3980083769597	29.6473421812487	29.3003169102174	37.9002365760999	26.4762654585006	30.3352134157476	24.8476982531191	49.5483935368267	39.8134952026964	32.2028768024152	27.4174894965896	53.9659324551057	40.3149083877182	46.0351462274354	34.6403497822417	43.6149608354753	45.8181131907817	67.1260603222942	60.6016101927597	58.7872247259405	77.5778454073549	78.1372658054408	76.7498908950596	61.0871466411477	99.4842217396092	89.3273327658335	89.5576150548525	125.958668880705	104.520387233205	90.0714734332798
36	8.98185562423455	8.57818806803517	12.9628608567201	9.0011034224786	12.4133264670164	12.262870455231	6.0753179461101	18.5413470659154	17.2772491230463	13.9237296729292	19.4754489882159	8.92670439676527	18.865807770586	16.5529025281145	17.4841089168264	24.2037900954192	25.6200559402328	30.1019865709907	27.486982415431	21.7691014435653	32.2637609499683	34.9714267747957	35.0477464530042	26.698405290193	37.9121865768357	30.0453821548949	33.1741621571508	17.8000435944521	42.2919752224142	45.1167034557248	44.3915776775474	58.539322432009	40.5605682478188	47.8385488628839	33.4271403607328	64.8406893196859	61.9232927944757	77.9913086651593	76.8996955299175	59.1111852997596	76.3004322468558	76.91919430762	87.398547305548	72.825817658033	83.8073684740499	84.9459442452108	105.096538270244	87.4865696180962	101.170748864811
37	8.72202814055257	11.5616298693089	7.20870549783957	12.1603852282274	10.6876305483044	12.3791121357006	11.8388598181732	16.7517737824775	12.7986371116351	11.0146682824252	17.2119734454173	9.27360275003096	17.0439934867175	24.8817659396795	26.6332366649997	15.4567714439002	28.3109388848864	28.35879405662	21.9716385419924	34.920242045263	31.3760218077819	25.6148223608469	35.8426097999401	30.4993550502341	33.7297988040748	30.5232245838628	35.7144869653049	31.5062437428895	44.7972010032011	39.4616378338766	46.5273985359223	53.075869005591	54.6764868409385	50.9169338995455	48.4151442257159	72.6045259625149	51.3326339791908	62.3401326214827	58.3978742369437	62.0887479605013	75.0254819632278	94.7399663159215	64.099153041053	91.6588473838593	90.6235032997043	78.1497623012422	93.6847662663961	114.904537777559	127.073775160685
38	4.82739145599896	9.23413226476626	8.74782915952246	8.57809931026837	12.53643012375	12.1345937885397	11.1173071806489	17.7789403599637	16.2003099046402	10.8167297162262	15.5465510721318	18.2398445210114	15.1551955561476	27.7909161779539	26.2774608041835	20.7959081752352	26.1484471549199	29.8454941971161	28.7363168232222	31.3093362464862	23.6178060310955	32.5955546510539	20.5361245638421	29.790163694812	24.6747816708317	37.7281861777448	43.4155244717703	44.849531375492	35.7942176532747	49.3307570382412	42.0062277639942	40.0318819691044	43.3695064262899	64.4136156709031	45.6013166208954	57.2414603477283	57.0125960273154	70.4489019696939	64.1437102964353	64.5236505359351	67.6986474552953	78.149273341295	73.0352979288771	82.783923417922	95.1048885176124	98.0599071530093	103.952993971336	105.501154162771	117.643718467546
39	5.82326506278255	12.2850011938556	6.28711919416646	15.2882745421355	13.7261520057418	10.433840922019	16.2231291392094	14.3688117554458	10.3794863877439	11.6951062620416	11.936538030267	17.7670759298377	18.9909122612097	21.4192481378585	22.7828550279385	22.7322448545288	23.2092829515568	28.0419409485871	34.259026065398	27.6307089532603	33.0393566391907	27.607521742987	42.5232303947898	30.0909380945099	30.2912486677282	35.8003733790841	21.6733800762501	36.6820907774044	26.7802420049702	38.9454080158053	27.7669690357814	36.7567065786612	40.0850346583256	44.179755713086	43.3928016051533	43.3388955097266	59.3302873918943	64.753015820512	68.7971498105964	64.1476025578414	63.5781094852505	58.3110916568068	65.9902310907085	92.6221346270473	84.3361653396328	117.37619238382	93.4425078159015	93.9197572516801	127.678347901177
40	6.81640425081005	9.25855374982718	8.11767969112652	16.1391336153028	14.7172306016606	12.5015987536783	10.6113550339639	13.971698079902	18.4479012292989	17.3945464882742	15.4381902765088	16.5083610052368	24.6096720313715	13.8014526028757	21.495297198984	14.5522823383697	22.1649826690779	23.5491955096964	21.8581518824612	20.1441915986928	16.4922611254284	27.5421216664394	32.4837403489839	27.9654399639501	24.6489577301842	28.6634522220181	36.8072993205836	30.4985028157208	48.6873028967292	46.5978315979367	39.3219473991872	33.1401772748332	43.5805159534663	45.5148893386503	42.1268975180786	55.1926690150432	47.9343914384364	59.1323825175527	65.2733462155251	61.9492975932267	72.9537482415186	84.9840692149714	85.0772637516975	54.8708640089704	116.694476689703	84.4432053383048	102.55985513644	97.6870690934323	94.9681924039049
41	5.00544585983215	10.1643534135377	13.1490153276954	11.8838198776204	15.2969941491207	10.5134284427672	11.3844357102196	12.0305689297429	13.2737954404615	15.1928660799161	19.1308230347936	15.0891191890024	16.6094775674138	20.610235220804	27.2185040281645	23.4357198472128	26.6081791266691	28.4612435640477	20.8025507521023	32.7324277675362	34.8739054668489	23.1158318380496	23.3052133809676	36.3979243281339	28.5262158121784	27.1613322121273	41.8317218517867	49.5587768277099	30.7028201405392	40.5308436699443	43.843956850502	44.0860109308684	51.5047426113993	46.2308213112226	41.525303998688	63.3217659171686	58.6309244578254	65.5920881877709	77.5969088232346	80.0305299439903	67.0164898407258	61.6011046589135	89.7293866444885	79.6842036554829	73.6762568317159	100.75768429955	93.3902367130889	79.7712569177225	83.6034433880488
42	4.86711012005555	11.6940182108398	9.51937647769044	13.2948397988949	8.70255880955606	11.4511377161467	18.4654338209584	15.3187073080238	19.3406497663721	15.5972509196368	16.1508920520088	10.0066328691212	14.2235344675566	19.1133300025111	18.5691716880144	20.8237812646235	19.9203354581514	27.6367340025095	27.0443341646523	26.4916409846527	27.164471947749	25.9908364307152	30.6307845217294	31.4638723243245	37.5165221885768	33.623506762146	37.0017060611594	32.8703008079984	32.221951465327	42.9038989096855	33.8095971064672	34.512742377428	49.9897222777261	43.7399309623169	42.291816432885	54.3450377309307	62.5885187493796	51.0207328477554	60.3251161111766	66.6645285659401	71.3751558935239	77.6467969799205	74.0223753798439	75.9484798092668	78.535055604402	104.870630890929	84.7476910436767	93.9913991570547	94.8087463448352
43	7.6038269667074	15.0470499243744	7.9162664910688	10.0060786312203	14.896745388898	10.1265286890124	10.2842009847999	16.7534378575019	13.6779259105993	15.598868970141	16.8638481702072	16.2150658007859	17.5528799867129	19.0779269127572	23.529460632321	12.5378120055287	22.9010592656946	25.5519620408437	28.5468092819149	25.8643240869786	28.0857532767672	28.4077219242695	20.698444860018	34.0402585390989	38.5343968294055	28.4166312158134	47.918843740452	50.7595962476264	37.3179911189322	39.9574475308356	24.7614631911238	54.8118135604978	44.0792155461798	53.2432295927183	59.4717206686836	39.8185232019057	81.2462988541549	70.9172378414787	69.0930536930054	88.7661191273091	77.5145139585479	91.2962365881178	80.4253247256877	78.3184927223585	100.274772590852	104.77727690893	94.9763076057316	87.1062458321106	91.0547702308397
44	4.38240416908157	6.94406492571358	10.8549550070895	10.074017786415	12.2522314628607	11.8605752015281	9.7223108611602	11.2240715482168	13.7312069992723	12.9991964102645	15.0994715252306	15.958733952255	20.2964826309425	14.5319928459068	26.9297069625218	15.6964291464389	20.6385649162238	24.1261532211988	26.8987603322193	29.1908220269775	26.692968883032	35.0063566721522	35.4281754100553	29.6177968785789	30.7974039125172	28.0635331042235	36.5185127851715	44.5953749806474	46.8789842018482	32.2256581821277	31.7834144138844	37.7100124219343	39.0041230580703	60.2834848684468	36.6530044632417	64.1344690318645	61.3681748117977	95.3261036596507	70.6057066300619	54.6146773492714	70.883292132804	72.5197312720934	60.1247796353401	88.6349703584979	61.5047344981926	83.657328029713	102.343351293374	96.7280715189774	98.0311639360771
45	7.73776902173071	11.7500529598875	9.69630048411355	17.238365134896	7.71928085321626	13.1750888472011	9.82688385021237	17.4017487439507	20.4678882059963	17.9840906081627	13.5052831862778	18.1309901832787	12.2739480117308	16.9501374542019	25.9562308927638	19.2624649865964	18.4782199489618	35.9678804932802	22.6239716898197	21.4736202749878	26.489167347493	32.9094547788197	27.4301347721407	29.4948897778143	33.2996528143576	33.9449025461534	49.1187111533683	30.3053735254179	37.8056695531285	28.5773211130043	49.1314338456933	36.6608663032053	43.3080153877477	40.8702861437631	56.1056670631382	74.42816886208	62.7532792789957	78.2912988587314	72.9959146906821	67.8199788364459	72.5393821555978	85.2044056932788	93.0050822182598	96.629893325502	61.6833711930504	104.690712701384	105.18384703091	90.8048974344074	83.9185867213454
46	9.11501767719428	17.3796082197115	11.1117407361807	8.00354390365839	11.7662764749981	14.4465985676001	11.2755011134711	14.8898875614728	11.7056022098408	16.4778235808987	11.2773882545437	9.41314958287165	18.2943837350988	21.2798312662223	20.8207876856566	20.3203488232119	20.23262795594	26.8535666488099	25.6521276267296	31.4181799178479	18.7696750306526	31.5776404979368	27.5110171472135	34.2637519974141	35.5624813820488	35.9049148088719	31.678003043837	37.0362306164832	42.6141124170078	37.851629236131	37.2371849532084	34.826324996834	50.0761440384943	57.3525608364094	52.6947029054658	52.2274744458636	55.7886157507773	51.6136509133491	63.654373256939	49.9121023472131	67.153807067347	77.73341370775	80.734084886196	79.2890506199145	67.5826270849368	96.4948846379582	108.221067341617	94.8048428564721	108.790879974239
47	4.48240373339515	9.60331993967853	9.83168322706619	8.23428434737944	11.1467971643582	10.4239288755065	13.1003907081672	17.6065733183368	15.1403590736137	11.608187759885	17.9638037522635	17.0079335202057	20.4955282956624	20.1694523361362	26.5175661341521	21.5921063692728	24.2671674950557	25.7290365935116	26.8829136947859	24.452726052491	28.2858185631749	31.4154267336183	34.4679404477718	25.35482866311	44.5364874095848	29.3288707414665	22.6250755180994	30.1421711779929	41.5488621692218	47.0982752275819	39.3242560997629	51.459536123588	43.1234567200432	52.8513680664074	63.0967026766177	44.8712983160215	41.5268051773227	51.651572845717	93.9041411405929	74.377243461444	88.4972542674023	75.8189864155095	89.0156479408261	103.15382837252	77.6833738745521	130.637787388678	72.4886023358654	82.9385254722151	93.8040606135133
48	7.9639139973686	7.23536898600509	10.7560897525776	7.94260560701584	12.1927920533434	11.9731561809347	16.9680266968986	11.3686954657191	16.7206352896766	12.6397717829496	17.9719184652389	18.9479999407422	13.524756918322	19.0731702253324	20.9752787198771	27.3740977062523	21.7438139647404	28.9870428008626	27.7321950708535	31.1962625828629	32.6440585716199	29.3022284737305	33.0128792385818	25.3899324516677	26.2182781344402	36.5536365948272	34.3947849080356	33.7893673475846	36.0105420956445	36.5244914229223	44.958750906161	39.9980410862315	46.7860343794918	48.4129090946074	41.5335402460084	39.9876432260235	67.1425233551119	85.9451374488751	79.3904861786507	64.3223428342681	64.568689023679	81.6143103591709	66.9891383486155	89.7980968690316	95.2686612476736	95.7654656760661	86.9630381039859	75.5199998948721	97.0188599918361
49	5.02001334461784	10.3446962159375	10.3404149507652	8.15631435323503	8.32169853083467	15.8608015862183	12.5287681788496	7.60076247846881	7.88602891806966	15.5208965977535	11.5428417018741	14.9568150955981	15.8265144501069	23.585146716319	28.4614845468966	21.4665360457997	18.4297473947265	18.655887383919	25.6754483428296	24.7066877096113	25.0709620118841	28.41952281666	28.5670258674611	37.1533610796552	26.9268437009789	35.8845744426483	39.0989417931015	36.7374964767971	34.5543040926023	36.9678193078748	51.4984145452295	48.9488140076279	44.6240177280165	37.523813291954	48.6588734135935	57.6176581096562	58.4711053075482	52.0575124461115	66.6588355909267	58.2524875725399	79.2879328283512	84.4127105555975	75.8185298767783	85.9108913357211	82.2290997782913	91.4079728049843	73.4192141537467	88.2150592490767	74.7322682515608
50	2.87043736892271	8.3966221980669	9.85603964571515	12.7559370332868	13.0935129783608	14.1908002208885	11.601877608285	12.8386653893518	9.47701510732914	12.2475677623034	19.1046588639765	14.833111808979	7.13033011045304	19.4786812068771	17.16462788195	20.539840292338	23.0278230488619	23.3798666611112	29.6785948106236	20.8328181979398	25.6265953644645	29.8339353807855	29.5890799916105	30.2685629004628	21.9900376968472	32.8943231444456	32.7797821987626	39.5078453239617	36.7036762066909	45.1541629947495	37.1040992399525	48.1942202686085	63.7801588372759	30.6683397581137	46.9301205952394	34.2228451019757	72.7099966948592	46.7032182110434	59.4478777694596	82.3765491052616	102.572598246547	72.1772931528203	72.8397314953097	69.190924027485	104.041602464687	88.9822901338295	107.573442401963	95.1034688278951	110.601723557096
51	7.43431865020576	10.7498320638127	11.223277834563	14.5337510131978	12.2091449706109	11.2997632604214	13.0083664510292	13.0380281835377	16.793220704779	17.5213871931491	21.4239081476004	14.1701967134175	19.1880166218894	17.1974700838431	18.8158829088272	18.1606866913134	17.9134623593069	21.7713452879907	19.1513579549943	23.6483859492232	28.9840770665225	27.7630758181385	32.9425123888833	33.477647078324	33.2473103374223	29.0396308697314	32.306783291364	36.5982760946037	31.1730880699585	36.5749269132291	47.9934052185924	52.5215340421205	51.6503502459342	26.8602057336872	59.560230876556	44.0040715198494	44.7346460004949	59.9974628349543	61.2229985035289	69.1323319020638	72.3538594193413	71.0885117362643	69.0898475702634	90.1952684222637	87.113249537433	64.6087045079543	86.0473592659972	105.577007934334	114.363192190454
52	6.50167632788204	11.5423820710649	10.4392298974235	14.0540034899937	9.33277428514168	10.7430386259403	16.4518689610118	14.454866777326	14.4253078842834	11.7931436543498	20.5691549538293	15.9158930280748	13.0061193861142	15.1623409727972	24.7836556135152	23.8575789733924	22.8407421699199	26.1654930565305	19.9041779269045	33.349640445067	27.2570301218563	34.3507344198021	29.9931207941205	34.3446117312712	40.0856245408997	39.4843337877962	42.0799103581902	41.2454562588215	48.4866211104946	23.9878949941639	39.3717236968471	32.7818810295213	37.7676048603831	32.7411607946207	49.1494383770025	52.9367479123449	63.0944762178357	62.6778935105052	60.6411195404086	89.7240197857318	81.0091048670954	74.6097219353522	77.1611507841863	86.9902483968167	89.4229363039972	69.7025548047828	74.7307574674399	65.15464817324	96.8411820036967
53	7.39164698932522	7.81465501392704	15.3945035610784	11.6729313532395	14.9160615725748	13.4309398253688	14.4094910566918	11.5359148597536	16.4582530814468	15.0041264251128	18.5537887699342	17.4666254655607	16.5915008498371	25.0577018599756	22.4199174516973	23.8100697724792	17.9622731538718	26.8519086007423	25.6627558496713	29.5954023840135	30.1560698832526	27.9338761977795	33.3613550932408	31.1635467984195	25.054007671388	29.5999133109647	39.3939109874867	31.1373140794158	51.5492333203191	22.6498331799455	41.3766355748994	46.5085444273981	57.8927317971586	39.4305972388903	52.5296197495518	49.6218523623348	55.3184524312198	51.4023412518598	87.1033045674852	102.68628571196	60.0646128693003	72.964038963669	88.892046386948	95.061360995912	66.6487927088587	120.140484353531	77.9674654699025	84.4012315802294	78.544217857508
54	4.14837770436949	9.26596943974865	7.66514785169361	10.1625662796719	13.1122085979285	10.2234741177271	13.2981076585595	12.3617279713592	16.5267383249445	12.4956496540486	14.8367924924075	17.6029005505473	13.97520650934	15.3195716942434	12.1338459814898	21.7631638269454	24.2518430936483	27.7777586591749	26.3698279619019	30.4277632384155	30.0989217638893	34.7714536557125	34.264760903432	26.49825262333	30.6457778058212	26.6955392589684	38.0901310826998	27.317380542862	44.9678557183217	38.5822651833683	40.1875723619347	61.5694438093651	45.0091592543314	47.1552657939851	43.6953273184331	53.4616385239947	68.6091627523322	64.3438330131134	67.9348374842914	64.3462639723899	52.4704550312957	81.2904464099197	54.9477207817975	105.209830837196	105.921174696147	96.4049511467402	90.8946595100194	71.2157549444923	84.2696598072768
55	0.752388277690722	13.8078714587161	6.86999915535555	13.3581535504868	13.2475607823102	12.0095442667844	15.95877649669	12.7864686735687	14.8814742491269	14.3844153125691	15.2101844577422	12.0631123486778	14.8171261255839	21.2427451603847	11.7151110890426	26.0661483698168	21.4065350872516	31.7235020739418	29.9554679725596	25.1874118306214	35.4041097066869	27.4703859500927	39.2195512124529	28.939518891794	31.7816666051759	29.5245015473855	44.6844611704559	36.104346289253	41.0886217639995	38.084995983628	37.9082888491146	59.9455536758156	48.3019329639109	35.4122806566302	51.5440744555252	59.3899420173899	50.7976592856814	61.8174834964991	75.5900454400058	62.5990151419274	81.9204169552565	87.9415816589546	79.0911783694441	68.5864938426901	77.3502877476664	96.5584285672871	83.4889673190171	89.3146037974537	105.601601152332
56	4.01026349734534	7.81500932166515	6.12234149897679	10.0826339605634	9.02550844759714	11.934064371622	16.74870723619	19.4973229750569	13.7903277034617	13.6013241696976	15.7374891042207	15.277070312568	17.0866265900396	20.0030172789319	19.0578377748377	17.3170205230426	24.0046850150849	27.6145737531149	23.7797951927862	33.797694922873	25.6079819053922	33.7151674020154	25.514316210272	37.3056251101701	24.0649070648919	37.1174192057105	38.5279893527671	22.1390363420317	38.3635343935153	35.0020017423538	39.6195218578073	53.0130938678661	44.8024549518332	48.6150344875196	37.9764042350057	41.8367359777836	55.3542460184948	50.4329603616316	75.0687398394134	91.8866915862007	64.0629312552499	71.633648278082	60.8997175902253	83.3583137030198	77.3551530040285	96.9027052655526	87.4817910223586	99.2991708360381	94.5508691142656
57	5.43950990308458	10.1025667293988	16.1245135281675	10.5987961327422	10.0253264294643	15.0185853197947	11.7933651871022	11.0232319937386	16.6862564776941	11.6695730344241	14.860042361978	16.3719328082895	15.6943208253513	21.6772994024628	20.8040695006866	21.0748047025887	22.0650325901593	25.9684188809113	28.2433086558604	28.0298690440546	26.0001397762407	24.2660138387234	29.2957530764143	31.8727564275393	23.7047879579546	42.6974774583383	45.2181093648002	43.2779675484839	49.1198906531626	35.7635889377615	50.9914619808004	40.9606478411729	39.9493620596394	58.4037684817725	49.1739261501128	59.937872110925	72.9599058677387	76.108003939949	80.7358833748615	69.4564389934507	89.0430345991752	94.3869075849459	90.4303294634598	91.8452268350881	93.6489563565826	89.564469583339	97.5902022627509	78.2132363525728	101.88901457275
58	4.79326588244997	12.413104934264	20.2784639676399	9.36478438640694	9.79174303025715	13.2913063588855	15.7752123634908	15.5622915115102	11.5433632335469	14.3694826274086	20.6881666570858	17.8867829100645	15.7081871508605	18.4698200144532	16.7459682116873	18.2608207513652	25.5340760284968	20.7507137472922	36.0073013992756	29.8360083145546	23.2749753058648	23.0557487958045	22.6954749099656	30.3665637381023	38.6522496454523	37.5360263284851	41.5425080410521	43.8561954262975	39.0745406576343	36.1035529707391	30.8031471380101	38.0846195414352	33.4968348141117	39.7093398041369	43.3694340327996	39.4230266870305	64.0631160906836	58.7856181768365	54.458931575853	58.2399900463261	103.238121944935	88.8374835833484	86.749309086141	71.1897585602928	77.50659165935	88.7207790347692	90.6431278012415	77.0940443357464	122.045725393518
59	4.78189957328011	10.8438989884389	10.5975934375077	10.4929480675768	8.99973111998209	11.588071824722	13.6866031019059	18.7431774452122	12.5355513475707	15.4755358190097	12.8251864747524	14.2776037715847	19.8993574338487	11.9540149935233	21.8926395382404	29.1853810016144	22.5436610514691	26.5711478891264	30.7053290935762	38.4372624245722	23.2986920216588	33.4079535758785	25.2669193786231	35.6677963341388	36.0790190764381	40.6775536807383	36.6461784236498	38.6986342196727	41.7977200561605	36.1198194166917	42.4039247174529	53.3895296610384	41.4789313544737	54.8770713987412	47.8428525073128	65.8308947468217	60.2554879585421	64.4463486199436	64.9501782511706	94.9979084074954	80.510221594561	87.1297925175993	70.3639532155554	77.3692967112256	83.6907236081043	78.6740055410718	98.307182803718	101.148790596281	96.5590118183582
60	8.2781988547917	12.7205059250373	10.6966802247721	10.341065450394	10.0039230076393	14.3338242357688	15.5460008584947	14.0421331677709	8.67544545827973	14.7839162306995	12.3845001265138	10.3094392540167	12.5106335058278	16.1444350500333	17.5938058165062	28.4016484318474	25.1719537210005	25.1935660749274	26.9200302824837	28.5956856306232	26.3448670911241	29.9878851976837	27.909960410382	33.8861622344875	29.2551897233712	28.1622001135322	38.1905706419211	43.3927004590231	43.6985528970659	37.8903113706706	32.0880885951195	43.6337699255001	47.1328907155275	46.5061756784711	37.0188050225955	51.9552321477497	69.4895208696673	53.0513895190406	56.0754629660882	52.4705632249504	69.6301809107048	76.937872939433	104.601374256822	90.4116252928606	85.327318364087	88.2779658985185	72.6774748966619	101.661451225469	94.4995650996632
61	3.51532554700319	7.83321156787432	11.8072441759433	9.17958443187431	10.2985170013135	10.942837200705	11.5710419681187	18.5336346602028	13.1328965602014	9.22369458577313	12.16726468362	12.3910566350343	20.4085305216686	18.3697539505084	21.9610119764614	21.8493311146152	28.257647267056	23.8713567970123	29.5069420176171	25.4361904067259	27.8998125950048	33.01724540343	25.5905636559014	35.0602721733336	28.5276635829264	29.4541037747529	39.3599429286128	34.0790094913556	29.0699119405124	50.1485307954756	23.7777108260221	52.1685952835912	49.3231041687866	67.3172425155655	61.5103615563405	50.4391836007805	52.8258908334408	67.874327611347	54.1111389971842	92.228051246075	72.956606844228	112.100774278411	86.4312675205311	100.928780156373	91.2628570508688	101.25803315004	96.8264293278646	83.8850461374563	93.8699100135486
62	3.43011500022776	16.0014947168092	15.5150588365797	9.53527386539063	11.3727206072436	8.5319925303309	13.8607039851799	12.8235215106344	15.5012221939469	11.7830400106045	12.6123838994143	17.2313423105752	15.5673952765771	23.1873203126562	18.4736026700132	23.4435535355938	16.9440690586987	31.3803544129959	25.0542387487625	30.0116922138031	26.6493663317602	25.9212815535499	33.0406241374151	26.8280119144171	39.7593845680432	35.1030672603299	38.9181256296128	37.0499757728592	42.7666239769007	27.6210859414604	34.8000905124523	38.7395766432625	42.1894349682724	43.3621740000743	66.4910073232703	56.853187109314	59.5945698181767	68.4437362656798	57.6103156812269	52.8180502244528	79.2348840794442	83.4086904906265	72.4618181329059	67.1428794815159	84.4760268877553	92.6917792595129	79.1454656749317	97.2632168004601	119.976521010868
63	3.0703382600858	9.41271849187114	6.3103215240505	8.39515781878273	11.6960449253568	13.5249779624183	12.7214612012535	20.1355769299577	16.4944518107518	12.5002958835827	12.8095850741061	11.3124320263683	20.1722855024277	18.0002799835966	21.494604071356	25.626177219873	23.187750894882	24.6096883383552	31.1327138771677	35.0835938495608	30.1087220591145	29.3207766823394	30.7766453214349	30.5744598755069	32.4662910047135	30.2312514341182	40.7318098245767	33.6283887086876	33.4179497245093	59.7715824900611	51.0253758555414	52.2781697417865	51.9425236968273	69.2876132128352	45.1464332119168	58.9722033406735	71.2318773403539	48.7967923562814	61.0789333736231	64.1090357206054	73.4881579773024	111.053476985131	85.0605545812158	93.8436743372358	78.3999347188057	91.6002962279249	86.3731835245798	90.9741031076453	117.770510271279
64	4.68230462455824	6.4370694219048	8.64032905991222	7.10547022038856	10.6948411654158	12.3799701855335	9.06504112750364	15.0215451142245	13.0750208974547	19.5976551738731	15.4950829224307	15.222409591603	26.1179096576873	21.894086520758	21.9082929841301	23.2715439365895	23.2209357364731	24.2777009186906	24.1513246804259	23.8161231329677	21.7682051700153	26.5529413760409	33.4923458641285	32.4185571036506	30.3367335705065	44.2600672732665	44.7818037248127	47.5710520610038	31.5808284527055	32.6559158111414	28.9910531165343	47.2601382321693	40.1029976223259	63.3050639756594	43.949993543963	62.9958217259315	58.909604804126	74.2994788952265	51.7994072578794	70.719148198348	52.5382215208905	92.960525994913	90.8783125739802	82.4824249929795	75.1915346830871	107.558268255886	80.910884761661	109.392612983562	91.9325586782815
65	4.73103613280612	13.2423288962974	9.70011832837628	11.2878847405402	9.28988109150869	8.78488184362952	16.6461127422235	15.0046885540131	13.9349092747557	11.9756261442886	11.7678501450132	17.6152028987063	16.334533462606	19.7287902116771	30.2138646651249	22.2319194512703	24.3645302318692	23.3332419256429	29.0733371447459	30.0361049376569	24.9043552244277	20.1441888214081	27.038865183189	39.505708423865	27.9384672800497	32.2631098919631	34.6034525211282	38.7038524968385	30.0080137457797	45.1809512130481	29.0970878720601	32.782255657951	47.0240344745206	45.5316162170537	47.6076168652157	52.1933469537512	72.2364271237016	51.0509001340682	72.1916129695772	65.9243739902502	55.6897351674849	63.3981767954256	95.6759517345253	87.6935733653028	81.2486956717797	69.3230106155733	76.955776149684	89.3317731880292	87.5446231815369
66	4.14815617161704	11.5996596666443	11.3608162010966	10.9209177556209	10.20755689769	13.1726614828578	14.1347852907337	13.6634771191	19.7990584406361	17.6678298671439	15.8855423109654	20.9081859329787	16.8488657437743	17.5656018924686	28.7221429740547	21.8702620015062	26.967350569575	23.5793479337925	20.6264923356958	26.5296822256318	35.8700882595215	28.8679514134253	32.4550362823684	28.9195993476889	28.0264635427716	41.0994487413304	24.4668976574056	30.5832212036619	30.7571553174657	39.080851585917	35.3648248277491	50.1539786486222	34.8427027924235	38.76157086249	60.2707437142685	50.4502616611451	57.4349212307917	68.2507704606219	63.1746900306399	75.897192588631	68.5662956248526	92.261637341451	90.0588048854721	91.5402066528259	99.7084989176682	79.6910576275074	78.4461908681258	93.3882603876117	103.892473325915
67	6.13317598487494	11.1463478251478	12.7802934519358	12.6723345037374	13.6385846749669	13.8669921629056	18.336226076377	14.6818476590345	17.7647752958586	18.0339813013973	20.0244758619158	15.1507906318601	20.7537032801415	18.9577372338105	16.036879260675	20.2060578811228	24.288882402837	28.6450568523154	23.0663390027443	30.0011622904741	29.3545971282748	23.6521503531333	31.6880383737042	37.3914804274366	25.9338534046849	32.3990400011052	42.8358171764003	39.5931055211002	44.2704856623866	28.3847062114514	40.1658820293165	43.5088850977682	42.1832952697824	55.2819736057695	40.2255680907191	39.0090856789683	49.0880076298161	59.0129121216498	70.577156103312	68.8970791668398	63.9631993186773	76.4573694246198	77.2306873803022	78.982370926841	68.5155270492368	82.1402619385803	102.221721235689	97.1516221594212	113.761729894463
68	3.16669358327864	11.5535268474823	12.0804347477925	10.3075061541499	13.1163202558388	13.4883241567094	16.1409005297933	17.0741612916182	14.175178822633	8.17587244199833	11.2347070152338	18.1484888439728	18.5353724157173	15.2973072923844	18.6926086457604	32.2528532553707	17.4403338753962	30.9627046861175	26.9742391658765	38.6642288024158	25.3705346920165	21.3839978033549	27.4097002517446	38.7783495532938	29.3837400360798	47.5534342367777	49.0228060034615	39.0719181232016	37.0407310779922	33.7093610775255	35.3032004389307	38.47990595247	55.9039194076856	67.487925795746	45.0684904292571	49.2874738077499	48.0473649305401	78.7774357017856	72.1434211762564	60.7559604171945	71.7871809201694	77.0142655417995	75.7799194494338	100.805006049165	84.8814930296543	66.4883905320917	87.4889721320497	78.7876906413269	94.6497144055804
69	2.72048714118438	3.02038759666105	10.77815777266	10.8377723732756	10.780667703979	14.3287857021808	12.5969349341698	15.9685250729237	12.5190859273737	20.1506503517492	16.8562567768328	16.8612956224644	14.272417323053	16.1985793239034	15.4303377668677	15.3898238072223	25.5683044231929	23.1633681045458	30.1179776433129	37.4704276532129	20.7820955444105	24.2076925150783	27.0665578380778	27.5878953197572	25.3957615354144	43.6741330430913	40.3731793965447	24.8938609598206	38.1121457372769	39.6619103644531	30.2433953509455	52.5731367851692	43.7492788444544	50.9321296048092	51.2049650461301	70.4446743210716	72.4533765281049	59.7798432203572	66.6893383926083	71.3096305324021	83.0131046743186	66.1130223679116	83.0869742817525	72.8433121223044	94.3930912451543	98.2279333911628	94.9321731525977	75.3743289913281	80.2213240312599
70	3.70452472725378	12.23200877584	10.31798633231	11.1166261224492	12.628885135548	14.4974291712436	10.5493209308067	11.1146339157733	11.8224503727205	11.5425749691993	19.4415003090437	17.7756610317691	16.0413353915326	24.717740401436	23.377667143014	24.7414552079128	22.082949923942	23.4633174108238	15.942717071592	19.1369189735274	35.6777978694455	31.03066948505	34.3575806101329	29.5687252792999	28.3061124399239	41.0534742838799	34.0685548683291	31.0978677118385	43.8671155581575	23.8687483833428	38.714722129654	45.1169671077244	36.9210636554544	52.3461562075687	44.7239071888003	44.4274708061797	51.6009164584756	62.7853258124414	69.4999325710841	58.2183330346929	77.5243177641376	95.5291903717989	85.2280062318071	97.6786115989498	82.0700586639539	83.9720916400964	94.0105384235448	77.9684919111042	92.6020291767924
71	4.81646821233401	15.9042955953707	11.6180449956927	12.0779994756117	12.6102375290792	13.8122934071457	12.5615060208313	17.495880004756	12.3307956117807	15.539358880002	10.5470367414314	16.4926333151673	14.1412696036021	18.3613522259936	18.2350843262482	17.1333480364454	22.7517539108477	28.0265873079874	23.4597531958233	33.8674155984087	26.6793599385088	36.233632906003	21.2571268884665	35.9155438567759	33.8140009344721	28.2670138291912	21.7126988540487	45.3711641636512	44.1625302079327	41.6420947465353	36.9991709346322	48.0532410734447	49.3904086318461	48.1553553224737	49.6990143749754	77.1186238463166	62.4830870162347	45.1269689095176	72.0240486240189	52.4821184712606	70.34078593149	75.01797454227	93.3539485993859	78.8001556613184	86.6708547286945	111.033754766116	114.018791967658	72.7164790400893	101.944600647258
72	6.60908766972549	8.74738609401756	12.9853719423074	7.82326948669141	11.4571715242894	9.72804448196637	15.9038238952477	16.6966614728155	16.201568520811	10.0774525353629	12.5661709295846	15.8237160255303	25.0468486927842	19.3927739552467	22.6788312385773	11.8139303246135	21.5964340346637	24.7002017174979	29.3443693891412	28.7747164984867	35.2004959386417	29.2673700173824	28.3565584633378	30.2545352578292	38.6690360991579	48.2533171923842	34.0475700398806	32.6905835298677	54.5041937060713	42.2198976033328	48.8925830923566	64.4931856689641	43.9016575998428	37.552621471319	47.1976297999202	52.1410010942949	64.0355832832169	57.3200577760706	69.7346058493765	84.484250178997	87.8490944211103	67.0677120951199	76.7526880879364	85.7856204169434	67.6159575232463	89.3078535086502	75.1108228763618	83.7601159786578	89.7155710331013
73	6.19054233822117	10.2634402008021	9.81481258515554	16.6716300337992	11.7770731340343	9.45865971380035	20.5513320742941	21.3692196626774	10.7831434867481	13.4180338844058	17.1891864534748	12.482019778935	12.6399827050845	18.8561358088107	28.0829198543699	27.2599968187966	27.869651500454	25.2404374960684	28.155077636269	34.065664765029	33.5182503638095	24.1792190890345	33.9093887319811	24.3663810235048	25.7658069068897	44.5062237794628	40.3393776046308	25.4010534248977	38.9899024885459	45.3700278835644	38.6747376471549	45.6903903788978	45.374417839756	50.7337716034057	60.3683904620625	59.1809470399267	76.2050550536189	59.662636087204	77.2203237600736	67.893140664538	64.271452989173	73.7292387851801	65.5428894746971	90.9434787839114	115.488248663018	95.2942233781825	86.4665672110351	103.65993756492	98.6707898957
74	5.56863495727228	9.63415557984489	7.91886518015465	13.307260228301	12.310728213617	16.3107087976186	11.534385937958	12.8848446039758	13.6290971759681	17.7427072757763	16.6233189844793	13.5071416646526	12.8781285010073	19.7307380767771	17.07368762676	18.1474282922821	18.9098975098888	23.7616705883455	30.905458265346	34.2153834013966	33.6569271579318	27.0838710626469	27.6027545433743	30.710356533878	17.7805907401596	30.6875506253338	20.490444996282	31.6596555857683	31.2850793543009	39.2479564916548	35.0615101142056	40.1255639090496	41.7499862259465	53.6482341120254	53.0182079997539	36.2006609362725	63.4659554204597	73.9688948235226	70.4470231709034	52.1650519165366	72.3723768965719	77.2399000343012	78.9094956651848	89.731723613152	73.5653755057241	97.8947020180613	96.8057270059202	98.5919419204029	65.0503754856218
75	7.44060003032555	5.71902825051552	11.465717611621	3.3437503646874	11.2563578560771	14.1934029592281	9.25733474760896	9.54568343366614	12.5682045801901	15.1431289875984	13.9466621042661	8.17229517939755	21.2032370042919	18.5088534968492	18.9365576524497	23.4366460578055	25.1132104754918	27.0162638407761	29.8784518847356	28.1743135928185	22.6154157452738	22.9732382271386	31.1138944215473	37.7945224154028	39.5752503625953	55.7464023331935	37.1986778587311	46.2115431415134	43.7332631808855	36.0573314071969	43.1696660508872	52.9469890025262	48.8153454113261	50.1422753608846	43.4104368717082	64.9590104242671	39.2709475487715	49.2557543121252	47.0354839561217	52.966116797511	83.1381574976749	80.6393035054673	56.9961445570979	94.6031384996365	112.043967512862	94.1599221135026	74.3838766925064	98.8230248555197	90.9501194938146
76	4.14929048141872	7.81365347911102	9.91260621803456	12.1311513146523	11.2635967073241	8.48580540743529	5.50278078540055	17.775773032259	18.6873603859956	13.3238281174209	13.1629152759096	15.7446585706633	13.6110143464242	25.4591896165855	18.4174551874004	25.9636489937	20.9840611986638	23.4187635769218	23.9541691024871	29.1867293719031	28.4438716597812	35.8435913895066	27.0657878424723	21.4412248893244	27.628499086473	36.6233690231364	29.9466767457292	31.3941490020111	43.5581776448349	41.2695243012189	46.2456568667186	37.9677062218349	50.117486704655	60.781859544043	57.3400378386944	75.0562759234971	52.2368770512257	60.2717397315739	74.2533879851634	63.1462206119547	60.889608881909	67.6781076099916	101.971678721404	87.4340037416053	107.471957191512	75.7598392426284	107.19185572218	98.1710932254004	98.0172332818853
77	6.11028394551015	8.62085972891571	6.363916428596	8.95505698284023	8.73690591585751	12.2799785828653	10.3228029630366	16.9191706759491	19.8192573666918	17.0970514232666	17.2831072565541	10.8551436973724	22.2887695408086	17.6674730535818	23.0230901641166	24.528551867836	34.733329923296	26.1844333905364	18.1096574265881	29.0379774734103	27.7235515055774	35.9047925042373	40.5652349815037	27.223095229788	28.4141031290476	38.3784680355395	36.1928703617708	36.4238184585064	32.217646238374	44.9790778125716	48.45177154845	40.775717870583	44.0296761759807	41.3237790588331	69.2899074119387	55.6818476385646	72.3952614906042	80.8856451124211	85.7594845314917	65.0166430743172	86.7260438624713	65.7547770886708	98.1765803004805	86.3795726282468	96.9148336776684	91.1713003292121	111.332072340597	102.707647198142	97.9455865839219
78	6.42456880293326	9.92086808444485	15.8139113617784	7.20015941050802	12.8312456501766	10.0065216967252	16.7864511645938	16.0038638980531	13.5513072623774	9.07903896258981	13.284755060218	17.47924449511	17.419215809759	19.762523326269	20.8185649999954	25.678817001161	28.134768733353	28.9078738613503	28.5369678349487	35.4161643624198	22.2945851221979	46.9112295125328	36.8515801722302	32.0562421098552	29.5537392108272	34.6036458345707	32.1355582878072	37.2231073971574	34.9396134878111	28.4748587635096	36.6851119440322	42.9718135059548	43.2804712941914	53.31973518912	51.3797093935974	48.6829159277094	54.2877056244826	79.9583513428444	58.3269966913919	70.4651553503567	65.1208524745283	69.9548877215304	87.1326708115995	70.6203263980942	89.0599058542041	92.8019592813384	86.5348463999027	78.7921553555387	103.601059441563
79	8.3298596685087	7.35033117099881	7.75057993122149	8.68284757347313	11.1008858779486	7.4017682570523	9.42252946907898	19.9913037948402	17.9369083940444	21.3298321684452	16.7264942734252	19.7920616555399	20.985604427365	14.261052064086	20.0564168157757	11.8371953730398	21.8225845508172	21.6963049404398	18.9193264453102	22.6310356144153	32.2984766890041	36.803313719458	33.0915128444402	35.4422220582028	37.1810817344604	36.6983861303612	30.0521780080958	35.4718542695803	31.7364297704531	50.9982627020846	42.9835716131142	38.5158279700315	37.4830152250774	40.6609921805102	42.0319776934431	53.1543790155165	70.1076030711445	53.6425383624532	75.2976279558371	106.690972604162	88.1591102760952	84.4772969445638	67.8181192367808	90.8822669718033	91.916691260911	103.98542767562	88.1373354823917	79.8172290986849	106.773783037086
80	5.53959431277335	16.6358586995108	7.79303005934959	6.76468291346186	13.6051983588136	12.9666418687065	18.9193904418194	16.4302241875415	11.5621413202466	11.2366693401979	18.3872844726156	13.0447428495691	19.2414618741013	24.5391138488684	20.4809268139956	22.9711544862365	20.0906452893717	25.6815546431236	32.3380646347532	31.3454445958743	27.3477033694256	30.2003904749904	31.2394529603266	25.7886246482743	27.4620858836548	26.4361113434331	39.2168575941682	37.5966920757739	36.1823761219419	29.8551144384516	39.4609338863154	44.1640789681253	55.6858372856119	48.9726577269743	48.666663181035	55.563021783565	67.389770275261	58.2548410827952	58.2947730554132	45.5626752633779	65.6803716377707	62.5275431599533	86.9703833391932	89.7240822649209	71.0550649799944	108.721867472124	63.6242203280189	107.677992630351	85.7147683748689
81	9.00865188738572	4.28696162293797	10.0063001639727	12.6817384879432	6.11761087766483	11.0414464146234	12.4245781321536	11.0708176755056	15.5335770935725	10.7393259993867	9.20272150154547	14.5969013148091	18.2899706211137	21.4695756135851	20.4644491813367	25.8632974003681	18.2979818484764	17.2247406035257	24.3758703364202	27.5757654412872	20.835562793116	27.9048436947153	30.2876230512177	30.8010219633423	29.8798160554498	29.5847638458424	47.8355451522666	40.213195832863	43.0043406078662	43.1621222019395	42.761562662404	50.4277216116258	44.0556234417434	51.3105976659027	55.1419698350975	60.4731288182729	40.7451215108951	46.5535799788012	56.8931202903703	79.5282551384543	67.3464220451566	66.2220848522262	87.5233425972532	107.919756621849	93.2867141231061	86.4256960608611	104.259705180555	87.2805166304871	89.5001633954369
82	7.20007065274122	12.1675793853964	14.2818490527382	10.4025559426422	12.3187119360353	12.7060547552949	14.2105070914165	17.5539636255271	16.1914232211607	8.4740581444879	10.8220690664133	17.2050392296876	22.5047500029186	24.9698863411013	22.9116055871374	19.5052094824318	19.756848030789	27.9229673440743	30.9137072714925	29.1630019016347	30.5607486108421	28.0600382861965	33.0603652226934	39.5027508309582	31.7795130893532	29.386124073623	36.7170755994906	32.8510575623867	30.8777260415213	43.8077038910608	47.6134644461487	42.8009603785387	47.9790163458725	38.1474501827571	48.9608322471433	55.5308508557417	64.8796129605017	76.3802252074102	81.1659193238791	47.5047037466636	59.6333936956062	79.8434712889591	62.030901747091	84.3371132206751	106.245277833658	70.5784848309943	78.4511263474328	92.9240982226619	115.456358121257
83	7.53391359892763	8.09525736330606	15.0363041962431	9.92222392699898	12.1454847192746	9.01461124315674	8.24155093923502	17.476364262201	14.0733316307618	13.9750223978476	18.3907167379584	18.2011191632355	20.7056007624061	21.2712088944939	25.8053100945841	21.8988645988009	21.7311289409584	25.5507998000314	23.2205409436352	28.8646948133296	31.8580116658307	27.0026762310725	30.244822474482	28.6099532072283	30.3379608511054	28.1007147552816	37.924481393538	41.5461903923246	44.0247661046276	41.3703543540491	37.2948895259228	57.1180798677263	43.8521728372414	45.2083354034183	45.4844511093527	56.0910048297926	55.1872617015161	62.3322039062186	70.8251878750688	70.1339994593821	79.5944928130504	61.5539831356208	112.231037866042	91.2408733723684	81.1292203100753	99.088727142592	75.4031621715569	88.7764805544781	107.863056148774
84	11.2635481008545	11.043799879602	10.3635669727956	12.290867742606	11.4780650832729	8.59098487889743	14.1515027853247	20.3042572312969	14.1535034072433	12.2460547765496	12.6581303435725	14.3621389776378	14.8765466457107	18.0123907377571	22.9784993480423	13.7395350961339	23.0718797432251	26.2273870034437	33.0085020937501	30.0760373610438	23.6385500906738	31.3721241385862	28.4733373587808	31.8117100630639	32.4967231408641	25.8815134978303	29.287515538331	32.7856239054231	29.8623755228731	33.4282741254172	38.1778188775975	50.2969274733669	46.9301745173796	40.5751468031033	50.2267312786007	45.4834825714566	64.5137974684862	72.7509986225281	50.9231160184233	63.5102511196298	95.1894369049745	83.6233317358957	71.1410783285665	86.2032837695852	84.552111296533	79.6479901868551	94.3074529353329	97.0117617107145	93.4646157386738
85	6.98842249863074	8.83181663872941	11.723389471722	7.27511131187585	18.3364967690401	6.40893935954405	15.3101860958774	10.4057751958373	16.237451346514	17.2094043090206	15.5645835596159	14.9032193456865	13.8048425846914	16.6631730550548	18.6225985240582	21.4460329504057	24.4784479845012	26.5796410217775	22.8803847490853	27.5903459208168	31.2601707052587	28.2202398748766	31.2286588947284	39.3709421100049	39.5128591021127	44.5747001657758	33.1429733747532	26.6248191730206	39.4996538141497	46.303117066631	40.3876235410418	45.1733528536079	41.6923466923537	39.3372016134141	48.7349793688277	54.8249947830538	56.9873790247128	45.8118157196388	60.8444760950123	70.8566694846851	74.4289666239289	90.4905385895033	102.839321673235	98.2785962354712	93.444510405559	83.4152774331946	87.8609341367945	85.32793926273	87.8469698373394
86	5.91007276382781	10.3169023303619	10.7008287149587	10.0374523683638	8.68658057236067	11.044335228227	18.0953445325918	9.91209439698781	15.4135193398342	18.4285263763335	19.0508690663476	16.8053719716318	21.7027055284117	26.1635472096073	24.496219666861	16.5848988544426	19.989831364041	31.0401920754718	27.8241836320137	25.4796763012743	30.2655090103752	30.1677727438901	40.5687189116537	42.5674375421802	37.2554169970668	31.3108719913785	39.6057919707115	37.6786898630599	43.9155476253097	33.0314853803701	40.2490470950265	47.290551812351	52.1206836049582	53.6744422781682	41.5969213661974	61.0969800523511	63.5458421217321	51.4437583348097	50.8695809010481	76.3041528196776	67.7542651365885	87.2025588587223	67.7240519466894	83.7922247135131	87.6910681840004	63.8754992072225	100.011510672096	88.6836379488396	102.685392838017
87	3.59962331672939	7.52581057710098	12.9544859942874	13.9441702977389	9.4259301341027	13.1422908820707	17.4062106772747	17.4669439011072	13.1675239223516	12.2475050437611	19.6627010295812	24.1758839244986	20.3611301051587	16.98032426575	28.7988872622135	21.3494736940804	15.9370618905258	24.466975011495	19.6066852884559	21.2423147148614	18.7485528458886	37.959236224461	30.6862480754018	26.6545627878757	37.6022696700162	36.4792265463301	45.1861350548832	26.0916979743224	39.0078417179526	42.0411747565732	35.5128279929757	47.4668675789005	49.1829100929414	34.9542237224192	43.4932609371194	59.2446539457133	64.2339733814599	67.2026539443848	54.1166938511778	69.4377855564665	62.4128000119954	74.8265604549775	89.7232874271671	87.4142255444657	106.125964518631	94.571113689378	94.885897565908	87.6783745304364	99.2747555831718
88	6.585663807089	7.14656450596252	15.8256610029689	10.3537576665984	11.3398181012631	8.88000054062234	17.1721646000022	18.5057972643795	13.1323652608301	12.5521920414861	16.1164094223695	12.9437519615715	16.6952401986112	18.9196624353841	18.5415376564863	26.3312945256787	22.7826742246102	18.0185854313402	28.2538592817113	28.4175405099927	22.3537139409914	32.6978761576246	31.7222204775815	35.6109606750836	34.775284518092	18.3147796444143	35.7626981973487	42.4223455109339	37.7350377970489	30.559412646098	34.5786574392076	58.5641532646394	53.5622742292129	42.9664496439758	39.2657707709386	52.8401045661851	61.9216446846246	65.7782714762412	59.3834929517053	63.8788134197328	80.2989887010628	84.0789956136112	71.7910859086868	97.844120179367	62.7350934828334	89.8693089478925	87.9187922913736	112.162867649331	118.640758567789
89	7.82457672277597	12.7348903269838	15.6420282671865	17.1283606712723	9.83419315838524	9.78605167260496	7.34312070684608	8.22988452578283	17.2981952143351	20.5572206967626	18.0993156295362	14.8398212549479	16.1959918189952	18.3703577780357	23.8296221424252	21.317587083096	25.7235611127338	19.6158036112644	22.3421396559044	30.7089206413235	22.3135108100625	23.2138843766252	29.3019145788109	27.2815351411989	26.7505369331244	32.8949308487393	30.6343650068944	42.4489725202922	51.2043154296017	27.7212362956576	38.1728331757378	61.7875549135938	40.6101233847002	42.8270818419091	41.7166215216917	47.8781989657103	46.4070446631945	84.4139977055401	68.0765209915059	64.9469733048974	68.451842182777	72.6903424706521	79.8500466029419	68.342104682246	86.4370056961949	71.8724644574938	67.0561008975708	81.6993034807292	81.9753007520328
90	3.56914198430114	12.3056048346537	15.7483092116198	9.93152964406013	10.8824465104174	9.56378046216614	11.6757900783648	14.9691044514026	8.88469832510384	13.5529024280686	19.3751629107686	14.6067907179511	20.4566906730642	11.82862311807	22.9815181001056	25.3935848569956	17.4030691679145	25.574615661333	29.8231257419326	27.3251797105397	23.2663299672	26.6543305934589	37.0137405148189	32.2803817962727	40.9809666569962	36.4888918530853	40.5017459769295	31.1456921266458	42.6266994874059	33.0240841192993	34.2398346836605	33.8804107128607	44.8543045836657	37.86609624168	54.5200383994009	67.0803025883335	68.0120889352128	53.478914219646	73.3702401723482	72.3119808629674	72.6480053864759	84.2114329600369	85.5378879546993	77.8185736049988	89.0268874988279	78.6678286650748	86.4115560970695	100.483040582382	91.1407560663095
91	6.07958108032945	8.781733200319	11.0999047154665	12.6886670486709	13.4454993485092	8.77822173418392	15.7572901021722	15.8160388746417	12.2179527419921	19.3653349935316	13.40717931397	12.1099245313304	12.5593307663749	16.499047758069	19.348102777226	26.5784849234854	24.9368870478823	27.7630455658836	20.0058995662368	26.602027394352	23.553743452244	24.9361756347146	27.0615505599937	30.5094103117136	29.4354711729153	43.4843093410495	35.1326000894249	35.6567216731706	44.9181734184796	46.7796504452525	36.8898766165674	32.8604138810872	37.7839063024106	45.9973463062571	62.1915027382927	58.2893151419284	51.8365863645991	62.6384072722662	80.1345071281089	61.1879908278773	70.3889710267793	81.6704677644389	72.3572250030115	91.5611848409683	87.9417361624851	85.7630718766253	92.8942345284329	101.758947731895	97.6827668944637
92	7.09561230772174	9.48065934844988	6.84815266802564	15.1992083780433	6.20304295719271	12.6752531990527	13.6201102180427	15.5482292868712	23.8429603823367	11.8928977882236	17.9184750877889	13.6964024267481	21.2265304532566	23.1145474487256	18.1603347219013	22.6944726202751	22.4496742677159	27.7864017218909	31.9251526288625	33.5130936397009	27.718304466373	32.849897063572	32.7495507524944	36.0466329794766	24.6330751662876	37.0460939865785	27.2473876485527	37.2416500894056	40.0251263691001	36.9571260820091	38.1544201101081	47.5369740294659	50.1031887288315	65.7133679517814	50.2132001992574	46.2673391972565	39.5374534049387	54.4673715034866	57.768988298981	89.7654401802894	55.8642392860064	62.8720225664457	89.0867421286937	80.4508891055276	67.9530866942723	89.2264561031675	136.444694600335	98.653829565756	86.6072461614346
93	9.27315968452606	8.45876318994395	9.83428191615204	9.65842782997778	13.4567972722462	16.4232796738425	15.308424630693	12.9914764837527	17.8605885266284	17.9550054225444	13.6453354046277	13.5122548197326	18.8145237394472	23.6847963657717	28.2908497317231	23.7765975829169	21.30960646006	23.9745932221696	27.5883008792672	31.4558809252957	27.444719180737	30.0636294126529	41.0804182736264	35.8668786817416	29.7598090649663	28.8138818058739	35.4543272584254	30.9315764240802	46.1774132520378	29.585364482824	45.0437505244074	41.8258567746119	41.2381840716442	53.1243977509753	51.7267427811899	67.5294757829216	62.5794689941241	71.6592125215687	70.0625661377915	57.4708263543607	70.1530583572023	60.160528733279	91.2030576333944	95.8295872682058	76.7158995705457	71.1912654113955	91.6238104978885	106.221024767149	96.6366277815219
94	7.13599557003567	6.14944805264721	9.78892280841885	6.4489738280518	12.3713256780987	11.5388282587215	10.6501485102827	17.0079531126471	19.4643071367632	16.7169205220199	25.5141509743027	14.3784160310499	16.4055456854013	24.6081212372048	19.7446746212547	25.2488912787876	24.8913992144172	27.2744936121764	30.3410870475861	23.037876896965	22.0073130811049	23.2468200893922	27.3869671583839	32.328742134349	32.9104761124928	34.4517319826335	36.8097941758324	47.81776127958	38.4085168011176	29.005240107907	55.3882716159969	45.7106115077861	46.0286324856718	59.1467112259041	38.3081159671297	51.7936443159207	54.4796427853164	59.3901099187386	55.1995850363322	68.3252308542603	71.8962039673457	65.4600411412735	73.6132871503541	69.9635293109549	101.008376628944	88.7139418378318	81.6245822726966	78.5738139608251	96.8860390371055
95	6.62001091339044	9.50832045903983	12.8133536944867	9.07212448356129	12.2411550718761	15.3093858213235	16.3988902012127	13.8553353287356	15.4571721631968	12.7827356746812	16.2745072676294	13.3381726409717	18.8880777164995	23.2197736857588	19.9334786122371	19.6430197309124	25.6560049159917	25.1783857644161	22.2431189671418	23.2660750573835	21.6974727657882	37.9913944138646	25.4962794616201	25.7047555007077	18.9916993671011	38.3399217608077	34.1628544212596	34.9463944080733	31.9828268110342	45.7836002753911	27.7160030050792	47.2315048571363	51.5918217178519	44.9406868953132	49.1365668429625	55.666067018685	63.9328948899435	50.5181208005754	60.8701489306276	78.0931592039632	72.0009627757705	84.7330729203195	74.892135903342	82.3807827132047	95.0699939683398	84.850150527842	105.409065505559	86.7203282062146	107.863821277388
96	6.99674705320984	10.8671013183229	7.88816231497395	12.647574464481	11.7573822702854	7.47725825539729	13.9358576004073	16.0867653867333	15.2159317224229	13.2306077259484	16.8132996314717	17.5420840861143	11.2109578320978	15.8597949071646	22.6159611241019	22.8475692720511	22.6567915157755	20.1036726569424	24.3855920883435	25.4655813694375	17.3549461910501	24.8296285306453	22.3106882977473	31.6103980356841	26.5893698683996	28.9278314045532	32.9973494701942	43.8497085171421	22.3289343482633	33.159064142877	44.0445247876414	47.0121059979684	50.3447891491511	44.6524544557286	56.2740734937669	57.429292664052	47.8591316546778	56.2015664130269	58.7920144042391	72.6221897836283	62.322798783825	54.748757142735	82.4084374507157	82.4236389103071	94.5200844609771	88.7426737624006	90.8688034746342	99.9927911237177	76.2751557016099
97	8.27811009702491	11.4030447964722	8.47945558850893	13.6801220260458	9.67765916827946	7.73643299806943	11.7402194688084	15.6111724076448	13.8116606683608	8.59517740323224	13.0299780980726	14.2795386002719	19.771062382912	21.5905980071818	12.9533330213408	27.4323955632155	22.6935303307742	22.8171929404445	25.2765731885016	23.9227785085707	32.1130151954225	28.8160472969852	33.6521094351987	31.3916690483712	29.4045940459393	30.4164217214638	39.9670503447309	37.5245899140539	36.7396260689068	37.6491352704787	47.070964240705	56.0925942640538	38.2376508867925	35.7063076426484	42.103893928344	56.2008031911613	71.5274214491977	49.8132242693638	39.0383198150696	78.4544409992419	57.4148577649886	81.1780027994092	72.9159250778583	89.7473501332896	82.9438648413128	103.619506467741	115.651218850121	114.629720436158	75.3064576318986
98	6.63483838084178	11.0304344131917	4.98619806158809	10.8816868806878	11.7957082595115	13.6476017213706	14.7487915700479	10.8343112149941	13.4837204263421	13.1108967725932	16.685252455434	13.189815544735	21.7090886072131	19.8935348248296	19.0851488644409	22.3960760669012	22.7993285819785	22.5427686975402	26.6361602503528	27.9587220453426	34.1417744842625	31.0018335561784	32.2033150726946	36.2855654399109	30.9356284990437	49.7141702060992	29.5277346919773	33.7122834479155	29.8497984844387	44.3224572983391	37.1635732187286	50.2929562983879	43.553373549574	57.9815914937016	61.9651849952587	59.5777882374038	58.4353142670703	68.4529076982224	67.3212469524706	72.3155502201215	70.2376162715868	80.265460071055	107.304140393739	81.4042149910466	101.053001991881	78.5515875500688	119.472615334259	94.9264755332262	115.249849178556
99	2.85951412525776	16.8823857831944	13.2386462052635	12.4148457264756	12.8004580231091	11.6296391113205	14.8842205716004	13.654840419659	19.7762895139205	14.5007069299506	12.9910986711815	20.5416374121296	18.800940293907	22.1320355300568	27.1250916854466	23.1100608896052	22.034047244678	22.5746315207735	28.4489391245813	31.8094766309157	31.0287095732008	29.4812413198421	31.407741385383	38.6075451363512	27.1354294547851	30.2040766524868	37.9657662864476	27.85320875389	37.8005345587444	48.963525344223	43.9438052807495	39.0347289095095	40.341632596822	32.2538151429934	41.8623518479321	42.2564325084524	47.5445999573575	54.5333486035093	71.5667271674708	70.4708581335588	77.3371307267157	72.5063969763338	61.4111678954211	98.8275272659666	84.2057395088264	98.5162467023851	85.0265511863351	103.837330126159	108.798516961028
100	5.10431111434404	8.96598022650518	11.908436278935	9.78417810540765	14.9521635697165	11.3964000865567	12.5067001587673	13.7671758343899	14.8409904414088	17.6494500520274	11.0830734644259	16.7286610737412	20.7257652232976	19.6144020343313	22.1650916176879	30.7141633214227	22.4245736612739	25.45217041686	22.936257615677	26.8761772381639	20.7040637200981	29.5528121682864	38.113677879731	22.1303256073253	20.0055662854224	36.5659302445641	29.248768432105	37.476170617146	25.4070863196997	42.4862740825753	45.507226250542	52.0307698593499	39.4175389451849	52.843835436387	40.7525786714673	53.2430693625981	79.5192112620661	73.5751628218115	55.0453033306175	59.0698055529961	71.573084839245	67.0604966530261	83.9980819764567	76.5807822097417	77.0701874929155	84.9490065057739	85.2600924312696	83.6392726007126	103.930944055112
101	4.80418912611492	12.359288496966	7.67620387034422	13.671995342405	10.824562432428	15.0971781033328	17.0873710795071	9.80752967021972	15.2894616202555	25.1516538908178	13.0316323193229	17.1409580188723	18.4396598589485	24.1936670279251	22.3257933998371	22.4262518264721	16.6129079908575	20.1658720402784	34.0958141560775	25.8125109228136	28.6259522434578	39.1526372884536	36.5387918010465	38.3286427983184	35.4073960227865	42.2895986795583	46.5534635954525	39.0736941602067	44.3179221151149	39.4614448535089	29.5220733681147	47.2787896267845	38.1877717627545	47.3753131533344	58.6989931333768	56.4381411878808	68.7247803594616	61.3831219801612	42.6015037956623	65.1342218278348	86.9792393536987	80.4509508614685	67.2507262768227	89.4363054623446	94.5849761358241	87.9785798573962	130.149662662758	75.3206435018055	92.139643573113
102	6.50167632788204	10.4754874031986	10.9115680044116	9.84738901753355	13.1067930060252	12.543603908585	15.2690993311026	18.4256755590457	17.6238927924866	12.4829256479819	13.6055184196187	22.1327737691683	12.3410368842092	21.444278100697	18.0981139809696	28.2988906739345	30.0094668257608	22.3241615783373	26.2670934303491	23.9287546778743	27.5497756274612	30.849208345931	35.2512902441653	39.5621987471488	28.5321092261897	24.6229819107467	32.5443300412996	34.858354737791	39.8004345865586	33.9058719338311	38.1945095687434	47.2843565108472	32.6866456131015	54.725392995369	41.6397934317216	69.0978905209367	44.7108532732166	71.1694353416051	76.2203119276858	75.5476386003528	65.2116066655407	105.738019093371	59.3606955143559	106.287868557684	84.4861808438907	103.446738487757	103.97995586953	104.213782672382	96.8178014172866
103	2.87043736892271	8.94773005068555	13.1626729901164	13.5227600207776	15.5284032537969	9.25207282692576	18.9520295927396	14.6363657265396	12.4876821555597	10.3477120842624	14.9016539598241	17.6213029373004	15.1367042218755	19.2009219347205	17.097937587535	21.4774930205531	20.3206287788208	21.6618861243267	23.305595761777	33.186966879882	27.8295782901807	30.6439954796467	25.6556897148896	32.9569465935021	27.0585169165461	35.7218296256531	45.4157996584833	34.376003648819	24.9251523656684	42.8944512567066	48.6079049975826	45.2839891538894	45.0309317015017	29.0401462330608	55.2322627462804	61.3373594687234	47.0862307325368	55.4227477418961	48.6590910980522	78.9960065542985	102.164168979523	104.321245042686	80.9317518274925	97.6393748043463	88.740619204045	78.7418772169886	106.988883968988	96.0557634826529	73.8444728203108
104	6.77806416295543	11.9838578918472	9.98674207520943	12.0908261681857	16.4916862627561	10.8579285292061	13.326050272092	10.518227449512	20.4123050902208	20.0444156659157	19.7814602443673	16.0305172365163	16.2877620844112	18.8368273704463	15.9538995050894	23.3650086700058	19.1369658061519	33.3031116575577	25.6562914291802	24.5617353478654	28.6779014154077	31.5103714573601	33.8331285622039	35.2495339822608	27.3007227850867	33.3588526630562	48.0651937251788	47.6910825943258	33.7550645527614	44.3338994095591	41.503375403653	39.9595173279477	44.6739180038928	50.2758536204569	54.0853049456601	39.8838884495905	58.7402910694019	40.3468421029256	42.3966809834465	70.6415055218116	66.0725853053518	87.6021982306877	73.2843938111178	81.4315212056584	71.8893685414426	78.5035026317401	82.3866120335723	90.9055932353049	86.1581755622996
105	6.21261035830353	8.54419526947183	13.0585249356162	12.9714753294845	13.6774424874648	13.1874726272289	16.4129810604698	14.9343040100108	17.4975659701664	18.1895200473218	18.4644690319243	14.2243294893911	19.4756562393568	17.7106723828143	25.0151485495754	20.1795741277637	28.9004079337528	30.2280515892447	20.0077609527531	30.5822804726391	26.3826361418192	35.0692382350998	26.3249176949772	29.9360253541133	29.8698267354274	30.4607128487767	34.940894905153	40.6572682349728	52.2767112354937	41.1525532969266	33.6555728385022	45.5467685362682	39.6686944294145	50.4696802726442	44.6519377852157	53.6038167602394	57.1218123421699	73.7506502011424	64.6106377169252	64.8739119498277	52.7427252865333	64.9417911442899	85.1634020486196	95.585089959763	77.679735030465	92.8640390580487	88.5750796362776	76.5019277594864	94.8619083511634
106	5.53473091647574	5.22395752518772	12.4414306431113	15.5735391273937	11.8275454344938	11.4128823368051	11.984907439762	13.9921181147933	6.3854368423234	13.9943623128089	14.1074905182066	22.0965939453954	14.7807940332571	21.356862264246	19.5918858999592	24.7947773197346	20.103158261587	26.0723213597085	33.88887572625	19.3772126291528	28.3129204437858	35.0910870176186	26.4116898012362	31.1096759481145	30.6933148357617	38.24103377044	40.9289962454734	41.564560965184	45.8862920031553	42.6107954534215	36.4244615590316	53.9565221904921	32.8043014549099	47.7558261913546	60.4323358122261	57.6388424875806	59.8820606771269	59.9941993612844	66.8264993130396	59.2920704899752	54.6848710844688	85.6574755507636	78.9435964556337	89.9795756962854	90.4909998273779	84.3764223516925	98.2161001487363	67.0514154202221	76.3306033612603
107	6.4136455592683	5.49319356539688	7.29695779920576	9.32751421880116	14.5257594827858	7.33099461498796	11.8432733513601	15.0594602675272	17.7119999912328	12.3410014888701	12.1432791299079	16.1429057231845	23.8567084018464	20.7406903757679	21.1242625030702	25.3122576247005	20.4269158253205	21.4175423147071	27.0209321422895	33.6236389888842	36.694828923139	24.3375576534767	39.8952473551247	31.669737593133	30.8240584134409	54.7930122026998	30.2880940893369	38.7929743817872	24.8696214131786	34.4060684163653	38.1595902662878	36.4437587332309	47.9100715800464	35.9961529063997	60.9509607899208	48.313339308429	60.4061399629044	59.4727597063698	64.5940304850799	71.601370388638	75.3532711287786	78.8101391412299	72.5498290195751	85.8579533473443	77.6150930218098	84.0501119429718	80.3769024047592	71.198685820752	81.0270256857857
108	6.80876702813613	8.04048969904568	7.55733746156412	14.5683259259572	10.6410891176707	7.61168572213377	20.7665197223429	15.5616387705004	13.2080034632315	12.366212638331	15.6180397732658	16.0188686019491	18.0289150088857	21.1257789088152	21.380931832218	26.5125353045356	26.2812116589114	29.2010052217907	21.50338750852	25.7993920072071	32.8672117181466	30.7588800032741	27.7930387087406	33.1824328901436	29.4221715785077	33.3785095391854	32.8434002770133	40.0913727657143	17.9800293407616	35.8377040238511	49.2630973055566	38.7057639956157	42.1425809826786	46.0391140960747	56.060948523686	52.7076881929651	59.1356418214105	49.2155386945886	78.7285033185049	76.6829801187916	85.3673781077379	104.983656785173	78.1656229041471	67.3223519936262	117.489486253094	103.823984041838	101.685330915429	96.1552742185898	95.4303984515365
109	5.62267292732268	10.5181590640791	13.2200393434626	13.0139254576126	9.05127953104741	11.0573234833634	15.0809879957214	14.2526769636958	15.4394096235421	16.4914265161034	6.57064166722861	15.837083448715	14.0507547899352	14.7979142809915	21.288206519777	19.7558348989679	22.2020848385799	35.3431949030498	27.9174340909853	23.1808980816288	28.8403459094711	19.9900242323228	31.5046093964436	33.3708611574298	29.5737475479807	45.3196579556972	34.3626023165209	42.87066755525	49.2792631954149	57.6799033840142	53.0168039944449	34.9424335108001	43.17886054355	50.0966786166802	40.5367821931224	46.4983623599235	52.629160651121	68.7313304984764	49.6746934114537	73.032912124497	72.1776259283231	55.0966643525872	90.6033676198343	85.0295013690589	81.2837783297204	110.604782406949	95.1682644578125	101.872315460716	97.1685524223593
110	7.78348243720201	7.39646399016083	8.80488522234944	10.0319825434641	12.1851830109972	9.85351730370746	16.4746366406337	17.9198992104138	13.2080199231739	14.6523575922709	11.7386302193701	11.8382984238973	20.9943137716679	18.5567473618495	17.994001192748	21.4028895650404	25.7885354713058	27.9141461622138	22.1811703233406	37.5656423448502	24.7963411355882	30.4179391088169	42.6358597596324	31.9802373217713	20.9921390478876	32.7234292663395	46.1438864191774	29.7568222030872	29.2061428634272	38.2467016292798	42.7713878939873	48.3083180887346	37.9793762065515	44.6873658975366	52.3130788059297	46.2455521291439	46.2854012593188	71.1844831948107	58.1009171537754	62.8959162934913	84.0599228646985	90.6711939300671	76.9298985936138	79.7874767918922	87.8769752443736	90.9493071922211	69.0395436605702	80.5344731610057	96.1709829866897
111	3.70803619338887	8.71630227505932	10.1181318366089	10.3414989527133	9.13646970548887	8.70242328621823	11.6955696998805	14.2368444360752	13.1378487142658	9.78788130563769	16.9901313098042	16.0988790767762	20.067228727107	16.8326124281118	17.7853115808519	20.1522342010724	23.1605906427863	25.9640037377135	27.5559327567075	24.6468145225282	28.2431151380961	29.9800405408859	32.2931056902236	25.1481625767473	28.8170457949365	42.8231010091105	35.1005362772621	41.5358769701318	37.1066413391576	45.608867738954	40.7513381616853	46.0907231677287	48.5182829191085	60.6792716962617	44.7307533590906	65.10261977975	68.0942091363061	48.7121858918401	65.7443986630236	53.2893614401367	94.9541060864495	84.5844086337339	78.2078821981851	83.7788575641881	72.4510090961814	67.798028508562	88.5878503595656	103.850389577043	108.040449473987
112	5.80288295473682	9.87651051152768	11.4451139708228	12.230902700174	16.5186380514701	7.86473845233746	12.125658839159	10.5452793293398	17.8046102749585	12.5292799998964	19.077908472691	7.99734876737576	19.8086190159363	24.2504420792402	22.4055166624972	23.2176415850257	24.0821054090171	23.1983385610843	28.3455635116109	28.4414459595118	29.1849155636973	25.8126863217154	30.4385142288664	25.7549760922278	32.273590861993	39.9197320073565	36.5557675031945	38.2049608222434	37.1498154919497	35.5931042326549	38.3375008265274	37.8350758315424	51.0230605951299	49.6991154539829	42.4893783338397	66.1235490964247	47.5591093382882	58.3572696614131	73.2286691667387	69.2534658986634	66.9375702649704	79.6008652544965	83.8403862306143	91.7102366125482	108.091126612832	102.647762817283	111.101605495201	81.7486484300024	79.375109680521
113	7.39186852207767	11.7218120964154	11.4545728352036	9.00525582505686	8.71392511872592	6.2999363773627	15.3639941179326	14.2807551005661	10.7395475321392	13.4927642530212	12.0905011498205	14.3055637798553	9.75167590778733	16.2240296320431	13.5283745236127	21.5024193583627	21.0204885649911	28.4153609359524	22.4332185814112	27.9424192156385	26.3710088622876	28.9724208553056	32.4822122483071	37.1441576182847	37.9251715146056	49.7156876683273	29.7189390983351	37.507528958212	52.3192327499066	40.5952683134287	42.2940305260638	55.9996366772838	54.5711529873106	37.6947548196891	62.5530345427605	43.3370363061365	57.260977825982	49.5164316369467	60.2244298285852	74.9864644762455	74.6834345390443	60.4765237438151	80.3518572621219	70.7022547293061	78.9430688048188	89.5606901622581	81.3012332803106	80.5155598477699	81.1701202463793
114	9.88023959802362	10.5863599033235	8.7905895781698	12.1458696689321	9.83777300995315	11.604830605109	12.6103603707702	13.9598360199633	12.5502640180306	16.0661441219534	21.9625716024237	16.4658980642584	16.0579931803804	19.5792659388073	24.7651495172442	26.5792072219843	23.6057053201186	25.7043817125487	29.249249562769	39.6540707544596	25.0514501559055	40.7614908315656	33.3784455738138	28.7865765256988	33.4706848421118	41.7605565144034	38.2350731870406	36.3022239753096	44.1163873674766	33.9193436294654	36.8918698724262	44.9805782116006	32.3964988187511	50.3357655100613	43.9481142885918	54.9193084803093	62.0888517363605	82.3726923615398	74.1905634667721	62.4056856355169	85.2780675423116	65.578122295554	101.943029378011	88.1903132660391	85.2200480226865	86.7506785565177	88.0320592895377	75.8386711905372	84.3896162492584
115	5.50402805129503	7.82342263401105	12.1364068086714	10.6948411654158	12.7215758452862	12.0929468834431	14.5023186067658	14.2356252808983	17.8086735496609	16.8055902197754	13.1932474267836	18.2514503987379	15.5270845878744	17.6099861560917	20.8476851828786	23.260230937372	24.5934090411611	20.9542298270961	25.5227474427252	25.8414703979421	24.7077115400947	35.2134580612313	26.5421613541488	34.9900762065483	29.9207671300554	23.7847017772339	38.5956358185049	37.5953484806378	31.2573277021898	38.0171078528544	50.7841725142963	32.8397230179206	42.0166531253799	48.3397689930041	45.0191184155615	57.4655910031059	60.103691664301	73.1531817018231	56.232906049376	84.78581166101	87.6718700077642	77.5992253555404	88.5887381513942	103.782851528566	67.4332358013539	77.6986929176628	75.092081964511	88.1635208330782	110.155790760901
116	5.50056689301355	16.9502763319195	11.4498422138916	11.6112475085666	14.4253884443919	10.3472525588151	21.214396376305	7.58556033094539	14.2304297570693	12.8283344461198	19.9156386168867	16.8790148830597	14.7080708825192	21.6586459939229	21.0614818858609	24.9576090668482	18.2085647139858	28.641147418559	23.681169907254	16.5530675202157	27.6033758578105	33.7326689279655	25.9556434095317	38.8685489152893	28.3878082451358	35.0260174296596	39.0827642595546	34.0490602687478	49.3310173016978	52.9023630822999	37.8735034527128	60.2001623221684	36.9245787414538	58.8339723358039	46.6418791252192	55.548670127316	56.3397971726675	62.4729971318444	73.6489419192017	68.6259035510357	64.9990487847397	73.8945961630907	81.4977657639778	95.7268588331251	77.4506233165732	87.5278324611677	114.515301433261	85.5470653605278	117.094885127602
117	5.44929883694785	9.99484509703608	8.17069875518146	9.79230149956828	9.83482001312919	13.7576145006521	12.0324725316106	17.2189480187766	12.7748118393987	19.2257639284565	16.3266323609714	14.044707696177	16.5883263258998	23.073116108967	14.6260497117127	22.139828696974	24.0523166945399	21.903899876209	27.2177673341266	34.4340636906783	22.506210426629	28.5121452080068	38.8447306949072	29.5140973892345	26.4809542098646	38.6316477282426	21.3172581108996	37.2744100407371	45.1161446273543	39.9377051510563	36.6590202453072	56.5752870487014	53.9491611136524	49.4923536168759	45.2725669075809	68.3743300526067	53.3581091613528	67.2001137015052	64.9164315845111	92.4924881651986	67.5644335564419	68.1877497438904	62.7252175406717	79.432327713631	135.521921249383	98.6753903397181	99.5893446799663	125.6716239195	81.422685651756
118	5.58832582102124	8.3942450417335	11.8461867503279	8.04236326624299	13.6142480352812	9.94213817784307	12.9383908886076	15.0677120173107	18.6368540016119	18.5244686686919	12.5797258910223	12.8482630941467	16.2690973416691	16.7558451111871	26.659373804687	21.7826712545853	23.9955128787282	26.322307165623	31.504681168175	28.9317194143957	23.7529937762769	24.5432338373637	21.8769019754011	31.1927119575646	38.0317083096659	38.7686949586176	38.9472718495291	47.3830499955445	58.9548244210456	45.3873318936318	39.8652996396545	37.1519135736959	46.888297812047	52.5394291326348	51.4699843296101	57.2494131004257	56.0909337230021	56.7469117712141	65.9024122084922	89.1982016968787	63.2357077945647	75.7468978616851	70.0605607963432	92.4225999139706	72.9639789308437	75.639108922476	101.891540381726	100.450285348858	79.6074681732728
119	7.83152565583769	13.019358450236	9.45745701856584	10.1712011247703	11.8522929931573	8.43700546038084	14.6354509609117	16.9801772211624	20.0990577401329	20.8528460609287	18.6336283205013	14.9052904852678	18.6478251871251	20.9510529509591	15.9398425111824	18.6905468896161	24.4098991359317	25.7857123957533	30.769793376597	24.9172672196545	23.1934441549469	41.4918978396394	31.074023010987	27.8593713654681	39.8976148829407	32.9828507047425	37.6660635031949	37.137520265855	41.8641976146392	34.075225282367	38.1077531862477	47.9386891482882	43.2371820922925	40.6265634489102	55.0754747563984	50.4591657320631	74.0032822835393	61.0634219616993	51.5962178780788	75.2147842674143	103.726886838193	87.3376209897739	63.2164406137344	81.7687780346184	94.1809459357685	107.280736607369	104.695256333484	86.6779452635908	91.8614020878785
120	4.17135850150108	9.59635122765357	9.05982561837896	11.3919000200548	9.3511596141901	12.8850620874745	7.11909904185913	20.8500597700559	14.6307208635002	7.75399872719818	22.7113465112035	18.1798325652284	12.2980028248847	21.6364247191732	20.8212275567193	17.9523759968245	21.4243790028935	27.5306261791918	21.6768748195903	33.4775896584765	25.6067112851529	42.8843781906475	33.7129330021725	29.1356622771923	42.1110043224726	33.9563740148643	43.4933494263103	40.0266242489849	45.1868051315999	24.6853523488421	45.9927567587713	36.8217380286067	49.9834815370409	49.6328960780145	63.8727283585098	58.5743000861634	51.113570438361	74.71853851154	69.940167736732	72.5915934633006	97.8453798369083	64.6424411707648	79.8095167554613	79.5153321534488	113.63864245831	79.3160164705549	89.1495193506751	105.737134319055	83.0920206042743
121	5.55679893655809	11.0465313436735	11.8645720793763	13.0515805748759	8.37575687321904	11.2688325887828	10.9475949553766	12.8683265684193	14.8620417504067	17.9194481002093	16.8638973894737	21.5877497560897	15.6348272411609	17.1398554263425	19.5592580934281	24.9678775452229	26.5094976783792	21.6882134373887	25.236404186278	29.5864424700312	25.6146304283768	25.704593855091	28.723374216073	26.7410569843497	31.6060486904169	30.8245767273648	43.928304844408	26.7678568129404	39.3933712389811	47.8525325477058	59.0766378273935	41.1074663612987	40.1733256772713	46.117927753272	38.5483418874743	71.305297247086	60.9538855970987	62.8086925684828	53.9534218895975	72.3614921434851	78.2262632352252	93.9897679205721	69.0558058241735	59.1209825765433	114.038930939712	101.19008436323	114.597148036999	104.325987422577	111.160703462328
122	4.79326588244997	9.25346882077711	10.1989220525916	9.99506662978853	9.44631224214844	11.5374339662542	8.92571395609364	18.7628304124891	21.920776648174	16.9807295536302	18.1706151815496	14.9910156787629	14.1918764791184	17.9110572570683	26.1286042920944	24.2294370067363	21.8591971063936	19.6151765766736	28.6716931092955	31.4606918947109	32.9464920041971	33.9962486050704	29.8330326368747	36.3966621531617	29.6797498429323	31.3792668395143	40.0656483844671	41.8139074767756	47.879992734997	41.1525164478829	42.4427846446548	56.933040630512	72.0321380137135	41.9061839195561	42.7042837820513	56.6348644336877	51.418602473544	72.9076332400748	77.0082212005771	64.720206746726	75.6008367102198	60.3535311084585	66.6783592907527	78.8844521379442	78.0212866961461	70.6885256145514	79.4415747064454	75.1035995589025	113.999045581176
123	3.69337995083638	13.436193631448	15.3841121406852	14.0715827938505	10.8206079007881	11.4610797973296	14.5368312710755	14.7609339688898	17.2475301686999	17.0417860196587	16.3590357025621	13.1611916101502	9.88946927328087	17.9192244040048	13.5897727311893	24.3074592546333	18.6724240142967	33.0167981610906	28.8564894573265	22.106921156174	29.4828989297233	26.702729280983	35.3972595774607	30.4662248133957	24.231232016909	37.1537835350953	41.7123056456154	38.3948469274247	36.4843679728453	51.6329087158274	38.6836249486515	39.9682477919297	55.8600565186888	41.8180280092797	47.9605572621972	61.2379389246523	65.7352831089129	66.8946598735215	54.3701225116017	65.7251290445225	79.2293776785591	70.5941022963561	89.2097361258158	80.1220282550638	82.3721669707428	101.934145927872	106.391808205132	103.505886081227	107.744619541675
124	4.17135850150108	12.9189661282711	10.9794145063772	9.55641103084453	12.6651583406592	14.9972305178834	12.2255256284869	13.4045979610696	15.1020591236122	10.5600971344546	13.9233134976774	19.3802692405017	15.6118850645732	18.5794424345375	17.1218924523243	19.7660586448233	16.6983055276274	18.2630707735601	32.2381405382309	22.0599836292407	27.9349832352655	14.5719877907393	29.3426153348409	25.9085510869108	33.1916971869763	29.9220712575538	35.4024992633616	37.4923218005956	36.245680900499	49.4010091854228	43.8012181867898	56.8285658578458	47.2219911134293	54.4727491949256	29.5873933722753	59.8062250037112	61.2906687032747	76.3074551213079	65.1055396654397	49.9072826945711	72.6488876191678	58.576553821152	71.0503954566588	86.7497816249902	105.66384074416	88.9897907672184	82.1816264550966	82.4600296797303	100.069839453393
125	3.24739504149456	11.3197219155226	15.4996265043553	17.6937036909094	12.1712417040964	10.488003958212	14.5050869031137	12.806397006112	16.200750775234	18.3004989291954	19.227046099394	18.2862408895628	24.757708971465	23.9710596407011	15.9704390693053	20.6690702135337	27.4748625752067	21.5127468099878	30.2262384335253	29.9873895168192	35.2251682729557	36.0007631784114	30.6112605254349	29.9188981322523	31.022843004562	36.1793595783631	41.8933899386639	47.3063468291094	44.4026857226023	30.3758126463284	35.8708592007994	54.3916728985589	52.3186967174708	44.5930844411158	50.3515316241469	43.0729772577827	71.6327001575064	75.052309579305	79.9320649835721	64.9909545572365	71.6727755127059	77.4800490480392	87.3786004581672	93.9132466669823	106.13733727309	108.794999167519	80.3130643572877	72.6387034514625	100.941631102182
126	4.35201159442012	4.95549519640739	10.6485896529674	12.5679405482708	12.0069714639644	12.3813260280876	16.1221319524714	14.9275410610992	16.8738634937064	15.317367925412	19.1056947833555	13.7456920888234	13.44374124893	21.4263457988771	20.4333392007519	27.1736128548158	20.3357280868782	23.8945607188925	27.1723164244941	33.9812307956616	27.4460373562157	24.9049468632453	27.3335085307719	30.785458223615	35.2858818652877	40.4533968243861	48.5433693004825	38.0969291697763	34.0702693220641	30.8444124392029	44.4760244486099	36.1822757619741	48.4380372234905	40.5152711973495	49.5073681598394	49.130730020188	47.5231551536489	66.5269159121038	62.2186300815242	73.2963170073077	69.5706259271822	94.9616309864575	70.0688604955594	80.2257312791485	88.5066600357097	74.8848223157703	121.147315571872	99.9649882970658	109.389687393173
127	5.22000299354773	5.40056732869997	9.05185537153797	9.82937615754963	9.01957513105068	10.8439046553295	15.2138951622374	8.91815707594377	19.5682033528824	11.4989045218549	15.8955144806266	13.7452001689823	17.1952446055843	20.0826101899311	27.0232564310354	25.7216099864233	21.5590329817129	21.2355390582594	29.5765273340337	24.4510005835244	31.8997265832295	24.7326178851286	35.5185378138262	29.0948793771268	21.3138951330376	33.3004810664868	41.9686943548031	35.8452225613644	42.5441221375574	36.4153546028539	48.4173088848534	53.1571104267123	37.4872372751557	52.3956799515278	47.6230467099331	52.7484006115202	76.9555341043808	52.1429125094344	83.9617525779003	76.0206101996736	71.116436313441	70.7455172626806	59.6289473248818	79.7105696113358	84.6963169899239	98.6670527550526	111.272857830029	95.2617012792701	90.0684545693626
128	3.86517666590462	9.43829797808859	9.59581940438187	10.1143383605601	16.9412407540804	11.6777681330384	13.2756906270865	11.0857882578311	10.8784213688929	19.9373845180762	14.6381841823737	23.2556337813489	17.8089411460208	17.2589037700189	18.166325379696	25.2607474190334	25.8390306563889	27.5812139984049	31.0482490005579	29.9779145534374	17.7345398098212	33.6166455450362	40.0725654145422	35.7056549907448	35.7284293076509	34.8612525011998	37.1526655702114	42.1682439735949	40.9838649801312	34.2171926457096	50.4851074288876	51.4629773857228	48.3488228213565	38.8165891851198	48.7141029163403	53.553250342065	46.770500371126	68.3571188004971	59.523485688157	60.0699580553428	79.243927739686	80.5333296742784	66.8205424335984	97.2530168709646	76.913038853607	85.0058117466533	101.876708380991	110.331791024495	80.800300369594
129	5.94077562900852	10.3428745742306	14.7851816444763	10.6215553971214	13.4554900361617	15.3162278656655	16.4925223226182	15.9489614702284	11.9375939687101	11.374535975245	23.9772530667302	10.4714137519971	14.2457743005739	25.0008477531023	22.8912605620667	23.7136276242437	15.7143371838114	28.9293048196054	23.28749304112	26.5555815047	30.9380546697238	32.4918410633046	33.8876788740063	22.9071439423479	31.5511724688273	37.0990180582051	44.4771907027278	28.7949226794025	37.8142613751594	39.6611101820802	43.2223098334041	62.7344299672564	38.5988839790645	44.5304398205925	60.6633240389638	56.4881561164751	77.5548066336681	73.4996987809643	47.2528896282262	93.1768549117148	86.0799762439328	103.862796092889	73.1898473326166	86.0941787778646	102.977288012844	85.4196819126735	83.0028175398603	94.542104289282	97.7105038976758
130	6.98214111851096	16.5965170768401	10.2184801413549	10.3426530414782	9.05172259655231	9.51460588841335	21.5356294070162	16.370956002923	11.8203512773248	16.9637278077444	12.8984520773944	16.3183259919208	13.7433724647772	23.6275229251121	24.7748510791423	22.4442311812174	24.0638759471122	25.1136765411917	23.822224090908	30.8811177533466	34.9717767995317	32.0491812321421	30.6531211307238	23.2349414191211	39.7430059812186	37.0682543569754	49.2157439600035	36.0371843545072	39.3961507185746	23.2628413544886	31.5329000856419	40.1388545833747	40.6199882065518	47.3346958093638	50.736767192429	67.5350119566887	43.5156254676711	73.2347890641145	57.252258448833	53.2943374215807	81.2948231522979	90.5942938688966	90.2111164984284	113.344747934207	92.4230213578741	82.5034795566874	101.025945656317	123.231084643536	114.805351216509
131	5.20044490478443	13.9148397350547	11.2578849235301	9.50021743721318	10.7178903479802	11.477410147352	12.4063074471379	17.5172527846616	12.6480176829445	18.7819448823063	14.0834618023878	13.5205088566491	15.4331719830581	20.7655944719238	22.5388155197831	25.1774400374812	22.0247832394335	25.8098972689888	26.6680532810263	29.5104731089924	24.7059126641602	34.1730896407122	30.7185799398473	26.3187510572732	21.8525595019459	31.4177598839542	42.8853353924267	45.2524108874033	41.9249369057856	30.2009695550698	31.8786824997177	49.1655184824048	54.715767209662	49.0750845868663	43.6999112209675	60.843113107082	46.0209680735705	77.1058545357345	58.4795321150399	78.036095715271	64.1804750863261	55.3582048171059	82.9700389800187	88.7378314777375	91.8344485387184	96.0942093608344	94.7782527779954	91.7703728806623	99.8868183220368
132	3.55830749840298	6.3946192937767	10.5854086763611	9.4501136264688	9.4355461416831	10.80602395606	14.9434564267937	16.9436139980222	9.24737628953797	13.6242387229337	21.1335475049416	14.655236162275	11.5906220307563	20.5232540001051	20.0628890880645	22.2221426583142	22.3555991025448	30.3188596987006	26.0555969908302	27.7098501424144	29.5307452640223	30.5583436719996	42.3561633147455	39.6165929865365	31.9766515494985	30.7615259524742	34.0423738792311	45.4795094315585	31.9516710599506	30.9326999552703	52.4444823336205	44.4228200183394	41.6396269772967	40.6128918933157	49.8546528480177	66.7731534565519	66.3330401768654	72.6333487309815	70.3740187201713	88.8006650668177	54.4582794971494	97.923698339752	80.4030089282365	89.6290417864607	95.6795458925902	92.4745375953159	89.8607622135534	101.737186373395	89.0405568161198
133	2.69841912110202	6.84770960252074	7.94162444453379	13.8949894502806	9.49609329831119	17.0244568992689	14.7294973602453	17.2095823315254	9.71761292372004	15.472135153986	15.7967208788842	14.3979758112881	16.5158543195401	15.8895609425657	16.2785175078851	22.369130713752	24.4333023386741	24.7153534354888	18.639622854724	28.0659754866024	34.9618337706188	26.8696044005577	26.3996444820025	34.5996916353934	27.0053664128705	25.3264391196446	43.3943232984932	34.9742334918103	23.1903704241648	40.2791350047035	43.2505557145564	46.5133685040232	49.8202001218547	56.9824738261494	46.4442267777358	44.9680784048283	44.7317235494083	53.677257875843	51.6394024644915	64.776169722911	77.6408357845458	77.8164862642401	90.606025680249	59.076291278298	90.3435677679581	78.4045331108809	67.6923267737293	103.483577725335	82.8514191324314
134	8.9029264575789	8.67081039234047	9.377839562298	10.9567338135279	12.2808737359327	7.52343342076758	8.84755688322999	14.5595222335102	13.4515954747118	17.0239651977537	19.7799778709923	22.7226553850385	17.9489976297281	17.0420001487776	26.1452754397674	13.4481226291205	22.1667847958264	22.2566867717582	30.3903747696908	24.5957774740786	34.0863330829362	29.2366401989388	37.1171300824295	26.2943426114892	39.2318638263954	32.6234554679193	37.523572385844	33.2055043004209	37.672172226515	34.167224108194	33.4194167746894	58.128846184732	53.3398781583056	53.9624751600299	47.9656523421552	58.7185286755322	62.7806668077463	46.4338740504584	75.7179445600183	55.1912635925941	79.2416464778095	81.4211271081333	57.1940536769651	82.6488708472333	97.0132044497614	110.479680699809	71.0771889188035	105.605061064388	91.1514266984904
135	4.95436088660571	10.9817916627106	7.66514785169361	9.09294965711193	9.90734615169404	12.5534816535889	17.3769463051123	13.8839814981026	16.0537097334332	20.1673253471733	18.9777861531808	16.251989759161	22.5576531745112	15.9954654625582	20.0776339378683	25.2375672657636	25.9724352642725	20.711311764626	29.8911294718085	28.0582859499114	29.1245197481612	26.4397253771742	24.6094071343713	24.3460234964632	28.4849267754176	43.5396141643454	36.711772276318	37.995373466574	37.2458443647064	37.429560890646	35.360135832415	45.5431844578924	59.0677589915096	42.5330547477458	33.5577063298518	57.9594585424179	47.3541957528231	57.2552998590593	61.544968542732	90.163151830149	49.0606962035765	79.4752025183861	74.0257978963129	96.8890631813808	93.9409022919545	67.6742364908084	94.4309978256164	79.8389551957538	83.6403735735291
136	4.20310691871667	11.6081193744522	16.0153920064912	8.57930200550288	11.4047793149784	16.8315624636442	16.8288950190165	16.8804494974548	17.4157782847179	17.4125832298489	15.1006831696321	18.0056431534314	19.10915153382	18.3411768360703	27.0376076916111	22.9872172155373	27.8887541130238	31.2590639293527	29.9039269839477	26.4323002078758	28.0714562162254	32.7816188165299	28.8649724132164	37.5337392694624	32.6184191345862	39.0592981034025	34.8715035029846	45.2467853303475	35.1986295816976	43.2410592796294	49.0201164704224	49.8106298045329	49.3091296134166	55.5048726351115	66.4218314897433	65.8532194542631	51.5716287869724	61.5069569027797	53.9437358869343	65.0960344786037	89.8765375595168	88.6199620094297	80.9271608360118	85.6261725753702	89.361638092935	88.1592634965327	87.5894878706055	81.5516783900789	116.676131741823
137	5.76034406884193	11.6217276867267	9.7296020383801	6.42926259196887	12.5183166353076	10.0025547543966	15.8114327660313	14.9526893390593	14.2792945642033	13.2987221856691	17.5809187616457	13.9760215893646	16.171952453227	24.2127523135256	22.9776762489546	25.2305817433763	21.7984433216051	19.1137823048646	26.9891584972462	27.505287467718	31.769462332002	34.245682746975	33.1679072810077	37.062602518846	28.5658845426982	27.3170498911803	39.2906766485485	41.6646542804607	46.4303774255499	34.2080208292167	44.8505724097246	43.5228294099822	47.5148199903761	54.3335538582057	39.5086813932059	60.6087682617905	61.4944808721429	65.3693634139518	54.2620460962143	81.0291225879363	57.1843127501352	88.120633826839	96.2592412176364	96.5686332990784	77.4168597699461	101.888555540694	86.5849256172648	81.951808496475	99.0449347383652
138	10.9130086923409	5.51548311823168	16.6869436727372	12.2840686378431	11.802119095596	10.7221191806909	11.2112707419086	8.92721683866476	15.6077892136442	18.6758814213717	17.9865556842598	17.3286408476494	14.2162628386216	16.9364657285112	16.1022364183781	21.554477291234	20.0765112333638	24.6690793993631	22.2529349608541	23.8352177891284	28.7958715271583	26.5760070185477	22.644093100813	23.2018377796773	36.1838043741476	37.6616210968749	38.9633124692023	50.7891939773055	29.7754511411748	36.7558978236465	44.9931705768549	61.0986643599657	56.7173319677593	50.5763472831067	54.9309345916128	53.4299790496034	50.3192067910935	45.9816507292941	80.6700528323594	78.4907475490874	83.4146588941878	83.0419742227182	64.8251594861618	84.4638222668276	88.5891994637459	110.078239814088	86.6568456202839	89.3721932246604	93.2625829304449
139	4.39468325530066	9.96094105623954	14.8887311248381	10.628677256466	11.1066840412663	15.6006214961822	21.7028202501799	15.9139875091831	16.0352134503147	14.2326519117404	11.9599022736547	15.3780242202465	18.8260309382067	20.8853138674099	23.4325207902269	22.233028985894	23.2354297652821	29.2211544765457	24.1138789836467	25.886772132405	21.8168492637194	22.7030470636719	28.4142004706679	32.9493298494468	34.3346427676158	37.3958758932321	31.737864230098	36.4982634587878	41.6416737202959	27.589763361087	40.3282170956124	64.7965903245078	53.3680085428323	40.8274717613178	50.3984062235477	48.5204630545552	67.1091139763274	90.1952511499515	58.3626328781458	72.4160677759807	62.2969108266284	95.5758684649515	75.1028955777095	78.1911022377048	80.2828232478185	94.0955657657589	103.318189681532	94.7307922572952	102.909179894747
140	5.47250116683189	5.97603551235919	10.1761894342519	13.830140639217	10.3210343606062	13.8567940107557	10.4929819985423	15.7075193155949	14.1520408823018	17.1890047833255	18.3219862599644	15.1403157910193	20.2992824091962	19.2328554886877	19.6829659950945	15.432612136416	17.3832039938772	25.7687484599622	30.1333036688262	24.8593820730178	26.0699690943105	29.2336710652558	28.5369022621436	27.8218579606668	34.1202560969683	37.9773001793631	42.4318236766555	33.8384922709744	38.5002571333026	37.7254595620517	33.5830587776111	38.0402597757595	50.5747236902954	54.639153591957	56.3692010468591	69.7075202124034	91.1181558126294	59.5495567336861	72.6628255697423	66.5023896172271	92.7653750270825	67.9349416668854	105.235959817081	96.573344100144	88.3385535210152	84.2398246897295	93.9139524405078	98.6913128602743	91.3423691836096
141	4.9348915556092	10.2827767568129	11.8647433042752	11.0521763596715	12.5153268062073	15.6198247237663	15.077543214328	18.0508514363368	14.3937045696878	12.3996854708702	13.8898632383653	14.7571129387542	16.7586605090515	26.1032017937271	23.8580551008427	21.881486725144	25.536642783275	27.617856247071	24.73419397942	27.9025985153344	27.6542896670231	29.2952683604595	31.0515686117865	26.0617723718795	27.4168395486325	40.2963311178533	36.7799441121574	44.619093331069	41.3903354559801	39.2427161084602	40.3596544806273	61.1730789051362	36.4886845548114	56.435419150065	34.7726537212178	43.9144474136255	58.0118519549538	63.2291885410832	65.5559583622595	65.2552616017788	58.2256655549442	97.7003914380989	92.9371899415518	82.5002365126404	102.964647757776	91.2447364017027	83.9697892960566	70.3792164110275	96.0442156950051
142	2.9860404903596	6.66017264295193	8.53305049305443	11.1253937425332	11.7580327699142	11.5030805862473	17.7321948680347	9.5231519757449	21.5856175267598	18.1138202904176	16.0858548591708	17.5768262483567	16.0724558007267	15.7436772794248	25.6854108999697	20.8145174763091	26.5014052936555	29.6352692723097	29.172265620562	38.867716683877	32.3234198181764	33.8282219579335	33.5779209168666	19.5994995539521	35.30739141719	39.7932079293876	31.3507407330594	47.6345143206224	34.9646168602192	50.7707706040241	39.9762298982748	57.2279156603776	52.379481222154	41.3298095351817	39.9360223068052	76.1817702040236	58.9145437681711	65.297287473474	62.0501710073784	68.0560514274198	84.9627565475281	85.8563236385118	63.3744358640989	102.355464642069	67.9200735614862	83.9656924382794	108.799653763219	95.7796098275046	100.708929607404
143	3.9139081741525	8.67498645673291	8.56488766803681	7.16723653219353	9.83548461138654	13.5872137794352	15.4495308912692	16.1167673452808	16.8455746171354	6.56381731975909	19.9688106300345	11.5978585341335	20.5611181641928	21.2721973979282	19.6987265096421	21.9434178715784	24.6166326078148	31.4744921622978	25.4074093136128	23.4464983873906	23.6730103949915	31.4556579121951	28.1501697187639	27.3213644081401	30.9586592830082	31.4889032909945	38.720507505017	38.7584125736633	38.5411852319457	29.7890362511231	32.4402679634634	49.4246270028402	40.7883762783533	51.6291813989879	62.0015046691819	40.108715388242	68.348774816542	61.4530696165914	73.029117862953	72.6076250351797	64.7758480856505	85.3676138095714	87.0087847555374	79.9355539843828	90.1814063358781	81.8350403904311	79.1272222374103	89.9831797114066	74.2149437831887
144	8.29766818578821	12.557057455903	10.9865199057794	16.5423581059973	6.69451974925337	12.9061750376732	16.301747961972	14.1761298966368	13.7265691849808	19.2485249638298	19.5219324555268	14.9933040593147	21.3000995723671	27.5338730180923	22.1021495713194	21.061616751712	16.7895398922899	24.0194263566301	31.9825484696185	25.0195687194871	30.2330420595231	25.6590542599121	30.0879842637987	37.2182685592397	36.2046202203866	27.4064802145254	35.2309099429747	26.2752535559007	34.0403801197912	39.0613344468404	26.9980247051909	48.4193663633515	44.2730881234204	49.9097187012734	54.6189045900711	59.1718768136391	36.2254787870111	54.6845245119722	77.0058126040907	63.6291278922737	72.7015448481631	93.9058756389879	84.5042431521879	86.6222007502411	88.8613287753921	95.1043859777541	90.366618702371	88.8783841563161	84.4020124227074
145	9.61833048996913	11.9548409387031	12.6898918176234	9.10583522574098	13.4872786046745	9.49881924845078	10.9973828091453	14.7272977194455	16.242402976678	15.5456989832182	18.7200266566717	19.0584434651173	18.8657728692376	13.7632628959737	23.2942013838961	26.5183934380434	28.5261415841685	31.5324026845649	21.665320239956	32.6331681482314	24.0682107705683	33.0430826646287	40.5919355457153	28.7988861832489	36.3235760455224	32.6841237188816	40.2109398339515	36.2025638430345	39.7748007083481	39.3166438190109	54.222272319557	43.2339675096435	53.2269577799308	35.4856375189822	42.5559920516505	45.9264575327926	79.4630002238813	55.6694313095769	54.7792234713583	80.1552768930181	67.1951704218344	84.0544698886894	75.8183474043763	65.2514595181201	109.057179725252	92.0686780976849	87.4893987131899	93.486600660959	103.258499713722
146	8.84273988239437	15.3265242545865	8.00636412549669	10.8436570833525	13.2042990989621	11.7603093808434	11.1538744530428	14.1353030153768	10.3303678878861	14.8553105071761	14.9909943669677	15.3111054573396	19.6548043081674	16.2908991130024	17.9227430040902	24.400042671846	28.1012157463072	23.1333684500606	26.5947554651772	29.6213552388842	19.3011528941797	32.4532358120608	35.4103528822423	33.9764373851301	40.5109309304579	33.1892011794029	43.3723657352914	26.6991990096045	35.3054769887032	35.7674080276041	47.2792554546346	44.4676814543351	58.2782147845402	35.462992885271	49.2492186281872	43.3352809621215	63.2261560202844	54.1993911587271	50.3094321031618	72.5218942082214	66.2456053209733	79.8674462242571	88.6382604245164	73.668412651814	73.1833011205659	90.0875656054568	101.15901348342	87.5860481019305	119.247416935272
147	4.28718315569042	7.64307983161125	14.5717588205624	11.8141280425931	11.2204135955058	9.53061001187464	12.1293918380465	12.7918717844803	16.3604720122151	17.7374972805835	18.532026259264	16.1239670144372	18.6821786910137	25.5940722500034	16.2236151821718	12.3240385995411	20.6838783997984	24.6091656790725	24.8997456785989	20.4487872143249	29.1428242501878	29.5471899529776	30.5371996018966	39.2774742329328	40.6575918149747	38.1638570597437	43.4052869859071	33.6850979519727	50.0434594683135	49.5097738056343	39.8680487076229	54.349886979266	57.9418154445013	44.0785286518204	54.0994614671531	43.5402803213078	51.3610480483968	43.7599238435067	78.3947766462453	58.8990462332597	91.6627346532642	93.7483297078554	102.972340228738	95.4017633652196	112.802238361295	113.785843279306	98.6131495400689	91.9137237569948	101.589003919266
148	4.23358825114492	6.21396620085766	12.2519211723415	15.4955007478164	9.37005310469605	11.6155323160215	10.6320474325289	12.6074110335355	10.838038106579	15.6383213075235	17.9184304494132	19.1513371379324	14.0645422014066	17.8518374274864	17.9635000414269	27.7554661055505	26.0747833152427	31.0456408320649	29.0734606707444	39.4917430789384	27.1448774104634	28.7060253923394	29.4424788414583	44.7795227761281	32.4515846400767	45.145221442874	36.5592376263075	29.2136662525176	54.6830753347989	43.5426845674854	42.8200131843679	27.9771624737988	42.7158704006446	38.7302706916477	50.2843948088244	40.3228831328641	57.7229025310667	59.269193911436	52.166948203111	60.8118806862004	83.1029041309417	84.5851327158804	97.5815626095298	90.2286753679602	82.2520427352597	51.1152678008576	83.3095798410123	90.5046182736353	116.566191560047
149	6.47816370747876	7.26238916015186	7.9074988709848	13.1419162019986	10.3875085600753	11.19076027824	17.3156439381173	13.1654645773366	17.2051394868614	15.7927313270485	16.2519740526218	20.2098414547539	18.8472608859503	16.3383453317176	24.0871356022815	24.0756384178777	18.0795346912704	31.562089164564	25.0783594705748	38.3178750590193	23.5175067050734	25.9004558931394	34.5119891733715	29.1836059351774	29.4569037063666	26.5868045638892	35.9512636455241	43.8554021061617	40.5978390333231	37.5631499222185	39.6950333941202	44.1466291377683	53.4081933381021	37.8229042960468	47.9349927149567	54.3610002925975	68.020176280446	56.9195720186058	78.3048302425792	72.963365345458	90.6247557184555	81.7204060814903	75.7686040780769	73.8964714902686	75.0536288237651	80.4637881446831	67.9682913571095	84.8152509612369	98.9727944776359
150	5.37017475403852	7.24336289466026	11.1686373779826	10.6106117811224	13.4345761048442	14.8775659760867	8.74865717468488	14.7507034341998	12.9090665462551	17.4602002471879	17.9158869278605	12.9651837346977	16.1497393169248	18.5238661259959	20.694630556698	28.2573098964168	20.0635563685526	23.417553265737	24.8865801707352	29.3568349631376	28.6122551010695	34.680235186447	41.0078995351539	32.5788122203547	29.2608702209945	44.0676056778397	36.0280420729948	44.1331182532735	34.1063943793377	42.2786589846879	35.1605556970257	66.0481594729418	22.2236386781159	53.1403271884057	56.4189303661111	46.3483313117901	78.3869150968103	50.5325481944389	69.2907690765408	59.2844413732975	96.2406283200313	84.4297036601898	74.2826876773138	80.9385485644143	77.5687559717534	97.2333922004163	120.080131228757	92.1745857832654	98.6160465011939
151	3.47027672978925	7.67620387034422	10.7585996838967	9.90000275959699	12.9118442689265	8.62108126166817	14.4290067992468	20.1147374913757	11.5765473954286	17.8975687760489	20.4336859847304	20.0408567686904	14.5104148726999	17.9795765283241	24.0853022338347	17.9934501798459	29.1272158351577	25.3371759100629	19.0256012299656	22.5927992924852	28.455296905457	25.7270503334169	35.5822325856151	31.0502266631895	34.6121748253539	28.5253323492186	36.3417793285547	42.7937406513697	43.4802620523329	36.7933558729962	40.9355737287184	46.8926039855532	39.6144761720898	46.0040840418597	55.8403509330081	54.8839397019707	42.4883117388378	60.8049033493513	73.3155664823635	76.4410740838492	54.9322083141316	59.272570895994	91.7914870874747	66.2679226218019	72.2733635417209	93.9906840866524	85.7989213289467	97.6135342968952	123.465016963582
152	4.70896811272377	8.15977551151651	11.9207153651541	11.3423280325821	8.36110063066656	12.3495939877601	16.0694294526411	11.4824045645704	12.5053683481363	17.0922768381095	18.3518989091036	15.8971757702157	15.9769833437944	26.8199792304061	22.0619553803225	16.663649341103	21.2497766536332	26.287129172126	31.3256116419703	18.3185509046887	21.8924012648498	37.33687392122	29.520643480559	33.3210019330825	31.0794098985271	36.3040748058266	35.5701300145031	45.9374922279858	40.1853892829838	35.6522608588173	42.295977284589	48.2836827488397	31.1008835640887	51.1231786635275	54.5210998601229	42.4108543764703	49.8153449402181	68.3281752496218	57.9336866230345	66.8594384560945	71.0497884718916	67.8369744503172	82.6947447099479	75.4437772583274	62.3679927761773	81.4149754417154	98.1447802354668	113.445387083024	119.006015696168
153	4.86984158412706	13.5874997017405	14.2305425467593	12.9748336482999	14.8247950908237	14.3318918463243	13.6646497258562	14.9844050724031	19.3445784117462	13.9781286949499	19.3552658460816	17.707666846322	14.8619998928546	17.0931498185699	16.288073757596	27.1554734801075	20.9685322819983	21.7802757778554	31.0604170835582	27.8892919462283	25.0920745466639	29.8703029574391	25.0783508254431	32.0826062971154	35.9626222295521	25.7942781874645	42.9306527815597	40.1156278819654	43.0312502098284	54.9327408781424	37.4507631894766	54.4825739146988	50.8062197399316	42.7494759548984	36.9349287302842	56.8178015152833	59.9251646069193	67.7232069642865	64.4454945640269	56.0021130134667	89.6225222080913	64.6709543503085	63.9549057482441	101.528897457917	72.7737911637012	110.28071785856	97.161574167864	80.4724321700918	98.6401803433748
154	4.95413935385326	6.90898812520216	10.9817916627106	14.7247067687433	10.0507810024978	9.14783601465872	14.4511173184961	17.5059792825123	15.2946529310541	11.1195696929496	10.0087275435598	11.557879356836	13.3677659101224	20.4273968328126	17.3440025031264	24.76696802945	18.0348743202943	21.3715408134784	29.1049917635228	21.8219229522154	35.5028624396463	34.9099884271437	42.7344538832342	29.8776752388843	32.9174359712946	36.0229695067694	31.1964760453679	33.4206344252877	31.6200813325154	40.6958625054734	24.9549261165864	28.4132753967934	46.5694698666164	56.0622813589005	57.4292185635809	49.2556353888557	57.1624478174934	59.8757991389674	67.8737812810305	85.3040378842469	88.8778171473239	95.9587772606646	75.3175071393087	60.6334578023991	70.3317564906139	83.7301549998706	82.2276725513887	109.426238208583	92.3757884337862
155	3.73865030080278	7.20038094326047	10.694772779983	9.07821094742738	11.910862041738	11.4654960788685	15.0794632761381	18.5768069456452	16.4484805541522	14.0555951303316	9.43708278756552	8.90833601975547	19.1251480594628	15.395223645218	22.8355656527383	22.4569350847315	23.9536734810953	27.9566900910406	27.6461124146479	21.3692680539411	22.7419223591985	31.4809064987919	30.1625887813314	35.4737196087467	28.3050130232371	39.1305710232393	33.6208362501143	30.4668362088396	35.9136213996785	38.9784352607923	39.803604952378	36.1961841977633	49.3106078411198	42.4116378601963	41.8581884080617	67.8247760920013	56.2691678614931	50.0134068144384	79.7626076208705	69.4787555535405	73.3680229467481	75.6948654378188	74.9342892603179	105.899521346314	82.0490184018508	107.515942504573	80.3291011518906	88.6801638508987	97.6622574672567
156	2.75201402564752	8.42837061528249	12.0677125960685	14.1457169496414	12.7805054753105	11.7566549534858	13.087898050841	17.2604333613107	16.2672312484086	15.9210149443044	20.1507265039495	17.5448299132573	19.1842753906275	19.4035808277023	17.1824028322934	23.387629392665	18.2688392778522	29.8741812941107	26.9158267301258	24.4294417701294	23.4683836030392	24.7206965484732	33.3551251842785	28.6573619711208	32.6031336745319	28.6922339052815	25.0643914889452	28.0653273067159	44.7557791579608	41.4978270266405	43.7274020332412	39.6176381873012	49.4014695886228	50.7942854840484	36.7235347746431	58.091089175453	44.3759778488109	52.6082196365423	89.0575455520489	71.6828254875932	50.5946082788446	55.707746977521	101.21368444702	75.1763299448383	66.8010727606274	105.537901539752	83.9355228187654	89.7133176530634	115.488405584977
157	7.98034157377435	14.9814862241291	13.5303933310599	10.1725971186216	15.4471455372775	8.5479707675263	15.6288020193552	16.8777639049449	13.5633587085413	13.2841298256983	17.8093998623587	17.2748072238903	19.0458608133983	19.6033270153427	23.3397280669891	20.9980892697223	25.0809172460293	27.3584462676559	19.9460657789423	28.3025800766287	36.9668923909047	45.2965558827751	26.844931166482	34.0737474205767	30.3454786238515	38.312190377458	41.4576050370716	22.2420156991051	65.5822443617065	35.3075054438557	42.008716467077	44.2946188551477	47.506855425407	55.9562119806822	53.5901907581332	51.4520815818276	67.0380423926584	49.3008371151695	45.9723243153596	80.414608098281	84.393356301573	84.0905868457844	80.1204502140677	74.359814449406	86.0849574285591	94.8691841253559	74.5084943049158	59.7347697904153	84.3795954231855
158	4.47125895697775	10.8423656303512	12.5932262039113	10.8913672778211	12.6972871352109	15.1943530264453	15.6130962288879	14.8837912176857	16.5718120173436	8.54053861766245	17.2003675233284	19.1268434096227	14.2453440405976	16.8051791686462	18.2853307794058	16.2364691645003	23.2482892217921	23.8263624974903	29.2033094098835	29.9535721352747	26.995578829626	25.6316748052233	44.4696568658	25.7286688728597	26.6114365893767	27.611018541815	39.9807856346102	30.600926521939	47.7555987889812	47.4066303988561	46.0944547690883	42.1246179353072	45.4098313776786	57.5592368136372	36.76622084371	70.3634052782479	63.0058198401971	60.6525142446285	61.3360555585906	49.319463463649	71.2201361581316	81.8080335141491	70.0400961769272	86.7682888393566	94.8716004738657	92.4897978084771	106.907181018323	99.4528166156215	78.1443660420572
159	7.12349495106414	11.3619505108983	11.4783069883593	12.6288144553605	11.6736022252023	14.9329740537226	16.8211334365996	17.3669182145147	19.9186648665854	14.3512284023352	15.3716965258246	10.3113481932037	22.4677033267342	15.3350731766477	15.3675022302366	19.7246533084963	17.5365582505628	28.4906246124879	24.838045756673	24.7650283475871	37.4147636632763	34.3633448396222	28.6177209932046	35.8538797392248	35.8892330959537	32.3394538253596	38.6006124593712	35.2598045519574	41.9503575118408	38.5205295323874	34.86342376723	44.782209056728	38.0383977785579	42.4819770831431	54.4813063475944	64.3956904280347	50.3075740995096	59.7529412541126	58.5575300703065	70.1228561868451	99.985516332492	75.6441134000527	67.0247641504681	93.1545303687321	85.7710131831418	69.5870235297435	81.7512048054487	78.2810552052697	101.999964693763
160	4.24451149480987	11.415855705963	9.22298748834886	13.943976999122	13.483750678597	13.593221147871	15.8313580275117	18.9178616729824	17.0729585963837	12.3455763670348	14.2853202781052	14.5911908897265	25.5482500950046	22.1724945187558	20.9768135844671	19.1528487748839	30.8161076010605	28.0947701872523	27.5623995657401	28.4909737791519	21.3002515740585	35.2991865860655	32.0239541868542	41.3574025112953	45.60578401242	31.5931304221082	32.6799145496894	35.2615101658031	42.5720541317283	55.9364084804094	40.3695099286017	49.0981790828113	46.0155449377039	44.280024890888	43.5927289913764	45.6854901670419	44.1391606896369	77.209173119966	65.6606844453479	58.15004097139	82.8458442674135	86.438081319672	72.4938103524573	108.968305208033	87.6705192292245	84.394842571411	106.246939391095	104.858927351551	88.2869444990582
161	6.42456880293326	10.3173453958668	10.8011385697915	11.5430466693222	15.8994621345927	9.16183951620137	13.8338477518386	17.9876828704192	13.0016463713935	16.2578108873147	22.3657731049327	17.294951692511	23.1043141332121	15.4470270318938	24.9626906284931	13.2381349579601	17.8415263445828	23.4800107920876	24.6053972402158	22.4575372056657	25.8156690913817	37.096955474936	33.3808575219648	39.8733861793982	30.7457028623638	27.7126451686105	46.7891587639085	38.9531736099779	40.39306198774	48.4854140634905	58.0832504482169	38.4331226736034	44.9248644222045	36.1267498827289	52.15076734186	41.7132606051347	43.8881971305463	52.5688666132745	50.3232156933642	62.7672051113729	73.7267277718372	93.3607650355834	92.4117525748337	88.7112644735046	89.8074837345298	87.5238389636614	78.519893879395	81.4259731356531	93.4018546533305
162	2.91288749705081	6.95543123488343	14.1119677575485	10.015162815529	15.6770541537223	16.9274059657903	16.1918842807565	16.5994905989567	14.3586018829105	16.5885673552917	21.5959556340076	15.0784137909045	20.3982519401113	18.6215932839508	20.7049162113206	29.0304000764112	21.3041648014952	24.6539650346078	22.0723901917958	34.4986451981256	24.5632143699967	31.6028890340489	32.042304853029	38.6751328500522	23.9361219997763	35.6130218330993	41.6605195307789	37.4099559975738	37.9281521418827	40.693273484751	42.6170067121332	34.6500038744599	46.7180410833661	46.5807252655996	57.6266190098814	65.8222848100523	68.5654643176884	56.1915285178761	62.3182203584199	55.7941979542408	66.4108841488673	108.505581315491	96.5777464959325	75.6450560403999	76.2095539943382	103.486433827862	71.6107171588574	86.1577756596077	88.7076980926258
163	6.24413724276667	10.1219032854096	11.0924426300831	4.94419727267036	11.5899391182138	12.007128607164	10.8757561487169	8.19164277497719	19.6784637041408	8.02452622040864	15.355634546088	15.7882358361478	18.2354130667428	15.2062981384161	21.5579398420903	16.5410344930246	26.6671485240033	28.5255330138872	31.4796029363602	27.1589748532436	37.7074857739038	31.3266677374282	32.4152112302538	27.4001274049826	37.8593785059172	28.9089942398428	42.6962146988955	34.7000040814346	42.3931562729923	44.5787259555776	44.5781722812479	52.7366124381763	37.5256175056858	55.0008429779445	43.5558805303261	48.5453726593652	54.2479506339841	58.8418833119653	82.3464824097326	63.9368928272219	94.431826279469	78.5311114677977	60.8330349016123	79.3170370491123	69.4572899980796	66.2885912195913	73.9117583106208	79.0580093459744	100.04396504428
164	8.17191791035834	10.7245244182013	10.566890572327	12.2566737836242	11.5574373449741	15.4430458199632	13.9514855791183	18.2184014771281	13.7049120008219	13.638981481872	14.4445435062614	15.1667356485122	16.6117355942765	17.7542910595714	21.1899615640786	22.0802772041927	18.883024590752	29.7020990107497	22.8375099345189	33.0578388622579	33.9646205997485	36.737224049828	30.9538056300253	33.3210842001845	30.441831417101	34.7506838374605	42.002382741817	41.3667331670333	38.3608634846104	41.398714306084	44.0840000889182	47.2022493675368	37.3478610508249	62.020792757166	37.3796302083534	58.9001404768127	81.2340545078591	75.9874311970953	53.0502649576844	72.7965230260333	77.6470925257522	75.9457063400503	87.8781681230978	100.331165388398	85.859000337377	89.1368497558669	98.8254328415923	111.845652210372	94.9618569196927
165	6.13945736499473	8.02592221425999	13.7463063073296	16.9511931048487	13.8495557667577	11.3840185309806	12.7924397631692	10.8699821702811	18.1247776180068	10.858730505144	17.2992491239659	14.7718579471791	19.5327962053054	16.7096157047644	24.3192807906954	22.1746425042807	27.15659462442	24.0158585829453	25.6883617817569	29.4175918746303	18.867658049358	20.2157047425941	25.9413430135922	36.688793036908	30.855189198012	34.6882693430359	46.2969958747997	39.8102042551602	45.2949708547758	43.2531464258245	38.8345723677435	46.8737056294601	47.3021370859773	56.6380204599689	35.533940899811	58.8501998195844	49.5481849539066	53.3143411951151	67.0947073076171	59.3436457330732	69.8268779190479	113.167086331095	87.6386487175765	84.9650878458098	119.743186024921	97.2818876309799	91.3142617547354	91.6362895342224	116.908333084198
166	8.55633766831366	14.4662815695474	12.4208270023131	12.4206054695607	6.84935536326014	7.74967342787772	12.5027715133932	18.9243686351084	18.8182667242605	11.7778327637639	19.2545579589594	20.5756314441829	17.9304550167591	26.7360964718961	20.551018027786	22.2858258188253	21.1210855998664	29.3554768444203	29.1034234585366	27.7295259639192	30.0970795221004	27.3364158810869	24.825282523827	22.5971032622565	31.4247073898927	35.7878560942411	30.635834154284	41.2553907350815	37.4903058857127	43.0770023099658	39.2909033939074	56.2415125399643	45.0637192136411	79.0560064716166	47.4751078330119	46.6977813796266	51.0920538690029	61.7771452923372	59.7361317828292	67.7618942787013	58.8705520000959	85.4671998031927	66.5524149686638	79.0679348313956	82.5875894229484	84.5179505081749	98.5557409738209	99.8913555550604	95.1523684081649
167	5.14707153299138	12.0596095742418	5.92396767526668	17.6692986657908	14.6909417935672	16.3506067312736	16.3476768723634	16.5174067216175	16.0287365766671	19.2102655890424	14.6890227173341	18.8728058654534	14.3654129447647	18.9554421849153	16.8428449110069	25.4083853668511	18.0515342201228	26.7951456519129	23.0539468347544	19.7832139418342	24.0274591967918	23.9057596983054	38.1434122373697	33.1950914805973	31.1238454709751	37.4119676447985	35.4751697415957	50.9078684549516	29.4285116018418	37.9392443098218	43.5792290195654	41.0458509677856	39.6228524972958	41.8622446696819	54.5467879809858	44.5702449844375	54.0581719143164	46.5154289605047	50.5330405440049	85.4227133247219	73.4991629770098	81.8040344256293	85.022498353568	58.7265270276596	94.2303676581158	104.167894866324	111.121347695733	84.7217551263481	109.69781745056
168	9.55381234175868	7.30779228510392	10.3948723245063	13.0048412733039	10.7682156914771	12.1647387912241	9.80590994870487	15.3526961941955	14.728473851555	17.2962793009296	19.0065469993521	14.1848817158594	15.1654350997556	21.3938358887158	20.1923491395681	16.7623145462843	14.8288493536779	21.0784688545039	27.3081955236946	24.8383908591122	27.3614738192344	28.673427746755	31.7326349520796	33.4256238120908	26.6833292622033	35.3964349459558	31.49558579581	46.7904126833886	33.8723130203011	41.2445242405654	28.8092003790677	45.3063503776119	44.1825361424303	44.6780158248795	47.2281335006478	39.9997807791853	44.1754106780749	71.6515576612397	67.2606085286479	74.8827865930129	69.6906746641424	77.7810489840346	79.7648343603364	101.019467815048	77.3747184159682	89.9195547964422	110.216836231887	104.169185988344	97.7754814223031
169	5.66643096839444	15.9193061456613	11.0838965427515	14.8783256058163	12.948051466848	12.7143065050784	16.1963906209638	11.7294737406771	13.2193096492527	13.6944482826042	16.4083632317781	17.8676134204978	12.9941432168052	14.8297370302211	20.7558245784006	27.7290686035406	22.7320327974353	21.9069267227003	27.2878112897285	29.537706999842	25.5389714732814	25.9416215488317	31.9472890137592	27.9503227606619	32.7465765018171	41.7729550169347	31.059674239407	37.7949622857765	35.9227274967016	52.6277001528245	24.0816873691166	47.2758314683912	52.3362855619682	49.599148639728	63.6886898082713	77.0234271278025	63.5862645016804	77.9767234829973	62.8601537009394	71.8855145175007	71.2266165685409	60.7827725285637	65.5492726840062	84.4033088103534	85.4884560935224	80.0177761784794	83.7882121753448	101.168909682578	125.564470605066
170	4.80532343591661	8.56375335823513	10.114402750113	12.0196292261356	10.8015816352965	12.7783476568185	17.4921728921344	21.1557583354765	16.5236745270092	16.2869765684157	17.8035907612954	16.2275936682697	17.3912318625749	17.7693045380611	16.9060994266441	16.3438893168901	21.4657160057993	24.4322395627946	29.8365447791496	24.6207666673436	27.1828056609651	26.9079989815491	31.1415422974669	39.277204590166	29.8880392543104	32.580885444176	50.7745284803103	45.5694687615399	45.0507528880255	28.8979115325827	41.8051949968985	53.2755334061509	34.9585014806525	54.7490087448409	52.1617639986488	51.5095053562862	65.7736133677451	71.8095929450186	68.3067624056416	70.8887268632538	70.0491819900015	76.085588452997	72.0138916960253	112.759450775164	77.5323401084805	110.088720193795	90.0148744052552	92.5671991666879	110.860111187306
171	7.62957767782369	11.0895839583316	9.42859151135737	9.10465290284046	9.55740627502582	13.2545476422174	18.5530819478547	12.4412091103588	22.2406359117106	14.1721465774201	23.2062391086646	18.8279587007542	16.9628939492625	16.7732857456032	25.4125361427811	19.8422354902602	28.3588088038384	27.423397422855	23.9464229279376	24.8241561303822	36.4335742065935	27.4803958599441	27.7546137342562	32.3800372767314	30.2665556996164	27.0493902963767	45.62832765036	39.9435202693021	45.8774557949081	39.0845248706591	32.9475416631701	54.1186683129566	38.8747215375627	40.2278007353642	58.5179016184389	64.3348142971246	67.5832607114711	74.9541649769227	73.7790519273731	86.6452680713287	74.7999722301436	61.0038143320519	93.9471689016506	90.5392164391425	81.9341850253708	78.4936900863689	68.3897284872512	88.0035452576393	112.726230953354
172	8.3294166030038	13.1114552419043	6.21374466810521	10.0497314545829	13.7422771998999	9.19308047835923	14.2338461917321	12.2774945378121	15.4691876710939	19.5576401836898	14.5974512609281	15.9121020928439	16.927095675271	25.1958967455214	19.5330934970999	15.523197730598	23.5798620905162	22.3838327901925	21.7659674664354	27.2932080893688	20.0554815907708	33.3550161681755	33.2933459962138	38.1584293138823	25.9277388651779	33.0157105722083	31.1064726888166	36.8634091789634	42.1843900578571	35.8690302640215	49.8619985391241	34.5250404354916	57.5156978675077	49.2176930689756	64.1951008555277	43.167438884177	69.4614416711269	90.5498708790268	48.9075412535295	71.8042779300359	68.3630644414441	92.2815928015308	73.0421434788578	74.8428700468853	85.2758619328853	81.241784065032	81.1468139014589	92.725573353864	81.2196001671308
173	5.79195971107186	12.6283030044227	17.5408399112445	8.75622209953438	6.61451115297108	12.9801723692246	10.4339557190103	18.872220539239	12.5347233324082	11.7742501638438	16.9550218983116	17.4174898518322	16.207951270384	19.8657723960326	19.6094404335703	25.3644328373727	19.5960793253212	25.8832377066127	26.7748904942172	30.4756454216549	28.0786715893523	27.5003170108681	17.8079226211061	33.8926178523299	24.5011181848417	33.4755990545655	33.6589178193729	36.8339215529055	28.385645066495	42.8712856925177	33.6022686972076	40.2226113527381	35.6015329955192	40.5469953528098	42.1104742908036	56.3307719628727	41.8844100676432	62.9499573084277	52.47045377101	66.7317204659891	96.2998434278506	79.2172402397964	92.0604621562404	80.7320658009175	78.3699546204034	105.401502029142	98.4970301530855	95.5157484860218	96.2920559827633
174	7.69531889360262	9.33516790141746	7.71865399847231	12.9625505662009	8.96620175925763	10.5068871795667	16.5560169621383	13.6749202285113	13.3450765375836	19.2998432574461	14.2555312947523	17.5666088059449	19.260723312685	19.9785534135513	23.2266798974727	17.9440954000173	28.1281464773569	15.8323581859715	25.8475855622202	27.5517977461813	25.7612401458886	35.1799628677795	28.7890526023125	38.2209693364351	31.2218948180986	37.2182256028934	34.3434714804317	50.7208711594504	48.9161295793091	50.825710571322	38.8293379463411	35.5872797598091	45.7396226666008	36.4307723344341	54.2740495224576	58.1522781577205	77.7119297021492	71.2953466629294	60.8890788152252	76.5779897060992	73.9985489828002	61.0311259011917	86.0083738442111	89.5913664691644	66.1083020639553	94.3785018993821	84.7487892392716	80.9722969928497	129.191057401733
175	4.99712130525305	6.29895521488065	7.02017091584633	8.96803130923608	7.13533097177832	9.63979218060018	12.8744531835826	18.839994518304	8.28128316192314	8.77098523080663	19.88017245253	16.562286338213	16.4454596605515	22.1485394624141	20.4586243190479	19.1101766183721	21.4890412492906	27.8011190072423	25.8975065605775	32.5572131788589	28.7625458805444	32.5169103124155	29.2873117500859	23.4093161716156	31.4506001000952	26.3278084332336	29.9033829350472	36.5558220033384	38.650189077134	37.2647375551868	35.8761642835189	63.9629661385765	46.1466550747501	44.6980493642658	68.9422536025794	52.7586040646115	47.6261656903681	67.5047256229771	68.2440795823047	53.1683407116442	80.9739958565175	86.5991922518562	76.2724729877511	73.3634777938314	88.8295920487047	105.426399967901	85.2962040259123	103.803312810045	88.3304541131455
176	4.9884864601547	7.73799055448316	12.5869871860963	8.49516137897629	14.4137118447028	11.315754973194	14.9240131350218	11.6389126684103	11.8907399697316	19.411933158683	15.7033427523369	14.4505974070475	12.0055319415503	17.7483802749111	18.3998121603508	25.1834059506436	26.642540331599	16.8846938802386	27.6851532243799	26.1977314331562	23.7548437887076	32.2900739395222	30.7185858568303	29.6055404039925	36.9505789619298	35.8075751827755	34.4770510956429	46.0282249652105	30.7078597599088	34.7021344576088	46.072129473544	39.4784451662443	47.4416145815204	33.2416010585309	59.2312931778105	39.0384197833516	51.72654381563	71.6785580930372	44.7524272553996	80.3147708554344	81.2029059281181	70.034583114488	78.9071771594185	71.485783133658	109.907776784116	67.0414901467852	101.373373609867	100.629782004884	85.3263872863092
177	10.8846829834936	7.30550388653731	6.85863284618569	13.112569179372	13.025090606364	16.9458600503805	12.4946344076423	13.2047462137207	9.96298372372769	14.7722838181172	13.9942767920504	10.9970098089572	22.8177511739933	17.5544332524753	20.7943492022231	18.1531764351277	19.651387653424	26.6035000939971	20.3940078627547	24.6576311456109	33.2767242587304	35.3794834124402	36.5801535075826	26.6290554108732	28.5883339198702	38.4692623436944	26.3007181759547	37.4264056479585	39.008648055848	32.8069413814769	37.8209426848886	39.7174623668876	39.656985104901	58.8858430584701	49.5319149275388	63.0525719957786	65.8218641442644	64.3187634699421	74.479690876905	64.8408387244174	54.433931012865	66.3548373565109	89.7173847519522	89.0789801061682	60.1231503980299	90.1672683512024	90.4955653084354	107.866146725503	93.485308237723
178	3.63115020119253	10.7727625530906	11.3726522218108	9.0101162666699	5.750422359993	10.7504707758041	16.5914944658498	10.9150269382413	9.56577501671173	12.4652570793871	15.3079297843915	15.9258191732157	16.1129904102892	25.9963814055586	16.3835439368409	16.2286349892594	20.267309792336	28.3519940675699	31.1096722310194	28.4922377437715	27.2568465502275	24.242564089821	27.6170541036412	41.7503865878129	25.6114024193887	30.5053737998014	47.2725580478995	44.8701032934569	42.3306491975564	32.7752753427107	39.939679937023	43.2286457044915	54.641961008122	51.7826429557587	46.3710005528607	37.2877629285375	60.4270152334237	42.3480553761067	45.5192277873488	51.6558382503506	82.7352136753896	74.1877048045845	71.4962906606504	121.602914385683	99.3605071236448	104.698245464589	99.9077099034741	91.7601259766053	127.586667778377
179	5.08255338478093	11.0887599390491	9.65340729048055	12.7142465348884	17.413908930551	13.3486303499269	17.4799785678021	12.9493345046065	14.0701886543419	13.5452207985113	18.0648895833504	14.6585466446042	25.2039245684608	25.2266454803191	20.3324785145653	28.4339139162157	28.1335187312602	40.1612144471056	34.4353926197553	26.8436689199987	33.6703582918395	32.990162140632	28.0841163993121	24.4995846766526	40.4348873387176	35.5303846920588	28.3299958549787	38.2380571707825	23.8007587187332	37.1452875513446	31.8254543300998	50.284927998952	59.5146214436447	37.0320661233049	52.2666372055494	46.3838675592837	65.3638711836995	60.2997225643426	58.7636891771736	66.0555970480057	65.1419532646399	78.0070042746039	81.3153130930535	103.902480267578	93.2515479156915	94.0652971592065	73.1389698761799	102.781354507091	77.6606504904949
180	2.28755740773362	6.21374466810521	9.89642290802909	17.722423858792	10.5900725298771	7.55018971595363	16.7017124709	14.7481590488475	21.8359024845161	18.1674999034762	17.4793856597016	19.6213200508208	20.2126425973543	20.3540587404897	21.148059291204	25.7712634384257	16.6436128556149	34.7152496827193	18.4483117797664	17.8981310337058	32.6172639555812	28.7716552663392	31.6527644392178	30.8372208453153	35.6827589986217	29.4741558059139	46.1954757465597	37.8719510008155	46.2918726808096	32.9329210753732	31.0883073829561	44.4728654612583	76.9289517474251	56.8612711059857	60.7721425758846	42.6206385235344	56.3784202602831	44.0899080636999	74.7974548079082	63.4696082433348	87.8633481702534	81.3371670575624	96.125228331523	94.4682222375649	77.507396256698	105.556908511786	96.3846843529533	104.604965816577	116.611866908447
181	8.34393615817903	15.4108220243127	14.8007003562244	11.4692974631889	10.6839179217509	16.6123637030893	11.986873760172	20.1127492801457	13.9270012225565	10.1738078585557	24.5624220745271	14.8197607683214	22.4735304547283	13.6325828185186	19.5034438645763	21.9741777471315	28.0930464404318	19.2845649982453	23.469026884707	27.1007532855619	22.4066102334839	24.1422796343942	28.753555778282	38.4177499904308	31.5913412467067	28.2351196680232	29.8112456625554	42.5780652143503	39.2952404559979	40.3840671621174	33.0804498257458	57.3481258627318	42.6572383971883	53.2415297273879	46.2658164897924	50.9854366115811	55.6652461038427	62.0030604583433	59.5607047328158	55.9176218710735	69.8969965475699	93.2910959210304	89.9185265567178	75.0234907108848	78.3383136141887	95.9586938112859	69.226307381664	94.750036894469	83.3963130169113
182	4.91282353552685	5.13570522382153	7.72957724213727	10.8558033945859	7.8796162276424	7.4716392786238	13.2160661274286	13.1945785505316	14.472357323416	15.3744115775504	12.4830070321395	13.0452225832349	14.5806156158187	25.7230491611343	22.4489740026974	16.1627576605395	22.6284339826504	29.4048879111512	26.9373523951642	28.5412038341684	28.9288503502307	27.4660852226087	27.9941567429968	31.3934441209161	39.1380128525709	30.7323740195272	39.4242267739122	40.7037691534185	25.1788683549322	52.2081606968606	59.6684418927919	44.5689206722423	42.5099602028219	43.6928713566816	37.7343190927186	62.953444654606	68.1488519761767	45.735138023051	57.3716179117591	58.943766902508	73.2587284113009	73.6862973214739	89.3709236235715	82.0255256951143	77.8748331027464	85.8177683386802	89.9250406099519	100.243292050019	92.015601851378
183	4.39446172254821	9.35026720947485	17.0795528320428	9.38133065609911	9.20518037803413	10.2067549217521	10.6965655807394	16.9764482715286	16.4658423745103	13.8990508706404	15.1841469574995	17.3367297332012	19.0354717543189	17.1663767197141	22.8934611394421	25.8343331081262	16.7185938619381	28.449868732664	32.93529514223	32.6203738580039	31.8007188179836	28.1282675962823	37.1130913797048	31.8510494379147	33.320895638	31.3514531583273	31.7867434047159	39.5142137937967	46.826732132897	34.5106461519733	41.9985017370556	37.1184501820102	47.2684547116621	50.8623597319844	61.5410919651024	53.4037009866879	67.1134593898216	59.2292048597802	68.8344963624135	72.3275503013134	91.040773238349	71.5504142958388	78.816739645666	75.9182195758645	112.261160958863	107.750052073136	89.663397793318	82.2279375978853	87.8864531439465
184	7.59032872531143	8.77853202470316	16.044476668209	12.5576441593498	11.9194081290695	19.2460068348525	13.5675591945215	12.5248395334755	19.7669760415464	14.4088203376876	16.4901898046604	16.40815826433	20.3833235206122	13.2246845867654	23.9124554127252	18.4315844540045	24.1624121835464	23.8057016036319	25.5905056095084	35.4678042943847	27.3594371922885	40.737134259958	36.7643055375229	18.4876735444321	29.265637321747	30.8108819576901	34.7913879588938	51.2816035654201	33.7913978266569	37.4918125824964	40.4825160993991	38.0385473438702	53.8409538778077	42.9173261359819	34.9519678166129	37.533172265834	76.1482593155684	56.7754511759809	80.9850412069742	68.624867966791	67.4198963675974	70.9092587143423	92.1438311977816	82.2313402576003	76.1763737236492	88.107281827487	92.6597683924139	97.4793309637749	73.7092438273934
185	5.91848607617371	8.95146304957309	8.51380269481037	12.3805567360216	18.001519513052	12.5769315554499	11.3939888462991	14.633188448611	15.236535363221	9.75912830092461	20.862259968379	15.0302711887999	20.1537825351173	16.7082656916259	12.0804862588076	17.9852453737867	21.4884907333983	22.0377751249648	30.8821184789363	28.9239335485206	32.2297552269145	33.5141689696087	35.7241252557012	32.8918633522941	32.4180723116523	46.3249753303064	37.1686577976693	42.4614136055188	50.2068058497812	32.5446339397712	39.9225888396595	43.4168595713774	55.6632499594999	32.9967436820099	55.1774732115159	56.9923300079512	72.5103589913403	67.4082853824901	61.7156923743545	61.1140723022911	99.0394097205968	104.372563258031	70.7015626489265	117.080156370655	69.4777225070767	96.7058513592924	100.037473842227	70.8064053565715	92.8996957986093
186	5.79195971107186	15.6918053274692	10.2109292982046	9.82554253020364	16.8329229088932	11.0022597801709	15.6426483776983	15.3210382057573	17.3423798609694	18.2625595606374	12.431824366919	13.2068008306783	18.2944656148876	28.2985236166708	17.2816765400979	19.6854265996397	24.7508920226396	33.3216448881627	26.1189086683604	26.9044523677544	41.000468729006	30.3928618308662	29.6561999849795	34.8405007350074	33.6691387045987	36.1012349810943	34.0119421496675	36.4097977231067	34.7237899331081	38.0263731362181	34.4154660451029	32.99313934181	58.1162207549509	41.1302551079366	58.1541568618558	55.5105546064535	40.176122285646	69.0047548869585	63.545084657233	58.7842842674234	70.1148578258776	85.6146813565851	76.8329971479586	110.428365375407	109.000212518668	67.1238026343603	83.6897794876213	92.5550658987312	109.825701674801
187	6.10555332419819	11.6716399002382	13.2618485351475	13.5310845753567	9.08158334794207	9.3707177029534	13.4789801426937	14.7453263625127	16.5142382298735	14.83568802886	14.1606524689992	8.21721458734558	14.3940112122623	21.1411984341713	19.4395401027094	25.0875191244709	20.2141823748831	20.4000052183765	18.7000005241849	28.0644803348912	29.6485204061455	30.3367255928484	28.8243532322694	25.4355961776857	29.73791456453	35.1593562852658	44.174721924661	30.135690661735	28.2237265299837	33.5850844573134	44.7117272425957	39.1928011196104	45.2356002969928	44.8364670129811	44.2613533422655	49.3229606122809	55.2081202660209	74.6513076009737	63.8635964136469	62.795611734275	84.9232921265613	66.7742169812582	71.7819856222364	84.2044067096977	67.6213293723214	106.77592687161	76.2244613186744	98.5880070680302	94.079725364573
188	5.59924906468619	8.61734826278063	12.1364068086714	12.4619534344143	13.2319437496096	15.8591112548189	12.5958791663573	18.5922324802637	14.4054642433239	16.9022373154962	13.7203347050757	21.7952560469888	15.8511821188961	18.4392826138113	21.8643930078777	17.2083527899403	30.3722607453385	24.3737016186617	29.6198147237205	32.3596314759303	27.7717154700081	23.2182099788602	30.38601663128	33.1781937419662	29.1760125674943	45.8754731093983	31.2903107433192	29.2704288553572	38.0322101074749	44.0572558048505	45.4943960381634	42.7738694049895	44.3694864519681	31.0689539380706	47.8438872046952	64.8150093337643	74.4512188144084	69.2242532713948	39.493027707624	66.6625432485801	66.2457077388386	61.6475529211019	101.618047275555	95.8582932641864	80.0662459526836	100.363354229066	116.183876289253	102.534096611226	79.7670064141059
189	8.71370358597347	10.4782188672701	11.6288794815909	16.5635337213644	9.76936471965555	14.3956667416933	18.944611524575	14.3262812847936	21.0841969825056	11.72123165323	19.3572527844898	14.5772477911642	19.6311225744929	18.5869341599535	16.457157554021	24.5689058023396	19.6452704669657	25.7496591322474	17.3049314046158	28.9626727761155	37.9561797439728	39.0243800138623	27.0992613181	33.9192555612985	31.314542929505	24.3214897478907	25.5612869321391	25.7722048222578	32.9637460199931	41.9709866061146	36.4599591446153	41.1121689002707	69.234059293523	47.4841924410166	57.5002885905319	46.309006297849	65.704882354418	60.1575958409751	37.9929075888003	76.9816151412356	68.8159002617701	90.0521971850814	81.2622104970639	80.2809960685123	81.0659875748143	85.318051395363	79.4014572811445	84.0393459264954	72.6387280906629
190	6.12853412132978	3.61168087019603	8.45945443424073	11.8302249730749	14.9639108326639	11.2433740203035	10.3776005628166	14.9103296397086	12.4143417134227	16.0679606539942	11.5361808390254	18.3926829718739	18.0686800248946	21.3687839520029	16.8281031597054	26.8086513980377	22.9680232021569	24.1151659483677	30.5302712227243	26.9513601491346	24.7470730113512	24.1759368638816	35.2041403026028	30.8994177659034	39.2844651023191	33.6385675721107	46.199306181161	29.8459593371879	52.3461409198635	45.1620973602823	35.113427543479	52.4193016091893	48.0780769318001	45.884586747161	51.4850967490185	70.133629215375	49.8100184285745	55.714607608645	67.9845428557767	51.3330330737889	64.3223818534294	86.2786472797155	60.4432351780778	79.6421883781291	77.3279161869946	79.9266325746956	97.7735059400018	87.6242058798106	94.3315909330714
191	4.9432161101883	12.1559648974347	6.64048177920297	10.706050331386	9.44662253266769	13.7881602226332	15.5369894789816	8.24454076833532	12.9325244928158	14.1169600325367	14.7522110498627	15.7837499424553	18.8568974304678	20.7059924768296	21.8112660305369	20.7238920786812	26.5322152818803	28.2838613712301	18.1904971605502	26.007274207155	26.659800575058	26.153305775445	27.9027585085116	33.1545562558822	31.8491230121134	34.8176343631625	45.4405440502312	50.1046285073046	34.1152015680502	43.5980834364084	31.6131301249374	45.1810985797688	44.9358351930078	56.3427891187291	52.7265120551837	57.9907205606126	53.2214548532951	81.6021058823647	66.9008765984747	63.8890356150189	65.262888788198	102.698218020543	83.7646504807379	81.7723618573436	63.1813298173323	99.3923060072269	112.003231356615	80.3771207764097	100.513329023021
192	5.05071620979855	13.4903203592652	16.1150546637868	11.3924114709926	6.29939828038555	10.069039223017	10.9006425362949	19.1133162479361	15.3268990876172	16.3436517308389	18.6867893332222	20.5523831948366	22.1956190945342	24.2824435521532	27.2030805844114	20.3418916755875	23.3461047673934	24.7983387802264	25.439952672827	26.6961302098232	27.0167427585594	26.1745881964776	33.9671097059851	38.0896609246409	37.4819721195258	37.6563531339195	38.8024426677789	35.7073797207677	32.1994905339418	26.8669989049926	34.9309459932781	46.41089437852	48.1783465504316	53.1062827614275	47.584108145578	56.1949283642651	56.6624129245019	56.7207191697872	61.5915811616097	77.3423190340764	69.0432335145375	76.8989014699493	73.75164729062	97.1847072451949	99.0757941516361	84.6861842059179	78.6362937765645	96.8728797237054	90.6720424036534
193	5.9726128039909	11.6604951238208	7.94175721951944	12.0643921210442	16.6742428045842	13.5948691330621	12.8099728084262	13.1366460190313	15.5911224805042	12.8782890219361	16.7351471441145	17.7428272025526	14.3114706290787	24.1752613265427	17.7446723388832	22.6773646929519	28.8183175427948	26.0805011316525	22.2744359003132	28.2998524249218	26.4604520163627	22.5294411039177	27.3984297156371	33.119625539203	34.6269944528411	33.3357532308063	33.4731925874742	39.8734781228651	52.3807663884735	42.6067691433443	49.6545953490827	47.8132706028139	46.7246434447145	51.8268129475078	46.1039573886592	41.2932733820548	51.6431404966594	52.5053843866776	63.4657129603738	72.7176489613808	77.3664199268777	71.6271721126317	56.3648168676153	93.0163470795028	90.6938797399962	98.2999405472858	111.627209531616	69.1285795644613	82.6892178942147
194	6.33957978891027	9.15877963065765	14.0032632613197	11.5228923677344	11.3199497219805	7.8266921950597	14.094233604988	18.8938309578269	15.0163851389979	14.6220779737023	17.7437752309858	12.0146188013206	23.1841985459652	21.3546470235592	12.657719191709	23.3509749331873	23.815505602294	27.2502966462351	28.7781911386008	27.8604130613309	27.2940124323508	26.6879737939279	23.637662143417	28.6480033293943	32.1613869938767	35.2940662752762	34.7373279566502	39.6101595624324	45.2315829991016	35.4971474872214	33.7976585159008	42.3028493966051	42.3250759444783	48.7633161939999	49.1346500935401	61.402298075785	65.7815783825216	63.6102629332356	47.44984989127	67.6699977754843	78.6528648784676	89.2051856181106	56.1302058919199	73.2022638690308	65.0716212967406	98.1911815592016	101.875355307301	99.5893040815568	110.810370274818
195	2.34115231227912	10.1447953247744	14.1118976707316	6.41849249562355	16.7008199132261	15.4594893493402	12.9704655323844	15.3630213706933	14.1290175860033	10.3932039669812	16.480827038535	21.1442539320166	20.4290987789313	13.724487713567	14.420191609452	23.9933951195134	15.3689728920996	23.0986574869503	23.8179148341244	21.8152155995824	26.213382875413	35.112668698742	35.6084933807524	31.4424104924711	37.4495550601179	41.8595009996939	30.0069574086671	51.1735854712323	26.7664943301291	37.354331822784	36.9635538308758	37.2411288904542	57.0383637556819	39.0457898007233	46.026468147625	64.2262371765865	50.2882731756	63.9056209342472	60.3955321563246	94.3028748835219	86.425921797161	77.4057809061967	61.7933214098169	101.74041403527	87.0047163352275	96.1002110048049	92.0994894594525	117.807079954284	87.8208619269358
196	5.76897891394027	8.39380197622859	13.0115884525764	9.64134973701391	11.4350147464403	9.66629285910961	9.49470534915946	16.9017195908531	12.7043644238955	19.0779126431552	19.2986851705629	20.1086202089776	19.8329474697674	17.8464057177498	21.667952017693	22.4517591786418	16.8991877072095	34.8209063927197	34.7020917264471	28.9667810112325	36.2670615499203	27.935293070936	30.4735483956891	29.8073861354027	27.8266124567264	27.4097480564267	40.8939029769186	29.6403047728815	41.8389277863212	32.2521466293072	45.4403349516055	40.059553606075	42.794602778812	45.4575483252784	39.0589222605559	63.2044237183949	57.7340275866438	57.3949519096386	69.294621799663	71.5246118661428	60.9772501274287	71.4281345937467	83.0302218683621	70.1656070854782	94.0152136874638	76.3309241581273	92.0781365106662	86.6333107876095	102.993926946356
197	4.58108590506779	7.40414760829676	10.252162649399	14.6062190359153	9.67287662147706	9.04775565422369	14.8204840269939	13.4785529303163	18.0621797491909	18.1803047590381	19.5768777127825	21.4352185213579	23.5933937206584	15.9368116516566	23.1424375685922	21.4450317304077	25.2510246394352	31.6558530163765	26.4626730730284	25.3502587496119	37.3914056764241	24.8792832059431	27.3268139009271	35.7620172301559	26.7478779190635	42.6250075250551	39.8770350825636	36.572797303356	32.9794069272366	41.6897600498868	38.6028270986571	55.7220761112633	55.2500699330973	43.874128921269	53.4722108999229	51.8947338495831	72.105654850185	40.9177670113609	57.4186018845489	90.5236713346669	84.5260568590594	75.1400401226065	93.0766289722684	79.424145370104	78.4733676467713	100.909580119004	79.175046847636	102.589424219598	80.9734153991873
198	3.25809675240707	7.36125441466376	10.6001033688268	13.647346104694	9.40582443898445	18.2495370686181	17.6566179528215	20.8418663186191	16.1366476647253	17.6696306295456	11.3838443677677	17.2328641132993	18.2940734445795	18.3404652279102	18.7915814370371	24.3159855178932	21.9946816708065	25.5121996895815	29.7636056634549	24.1278049963795	36.1773052752423	39.4023426274238	35.8543293084771	36.3742949314681	35.9434424424759	24.5315510754683	32.054613727236	46.584833302121	32.3314999313519	35.7088617610742	37.6832814187514	44.0004884547621	41.4238271865436	61.2419466888944	62.9914347280739	44.046454925954	76.1483946513206	65.6227026838179	49.7027191391063	61.430587132029	47.7946856728687	74.1130084831598	78.4931778495026	97.5608011169531	97.3342676877656	88.5266498779765	78.0561164569407	100.95706408404	79.8230518227651
199	5.27381943084568	9.91107915058158	13.3389057522427	11.0956076502817	12.2641358690077	14.6588085796527	12.4338657182618	10.1561876731688	14.5761244241387	17.9774304987171	12.2490484727734	13.3710679383112	16.1779621633714	24.7295578907148	22.3177421467976	18.4519021724974	25.5777378725811	21.1655494015696	31.9244697731603	24.8315752846573	28.3335482998393	35.8503210452543	30.9562091956923	42.5757172999891	24.6489379481587	31.9310375819244	31.7408713835162	48.1873212266014	36.7618860391477	25.2290178983021	52.0828405380079	45.9755060041817	38.6367145601861	62.2209529805741	49.9974270401969	36.112903945147	52.9788351374989	46.3429820822991	48.8038907463282	78.1442447730696	77.9238801350586	78.740909386215	68.0112451825282	94.0152202640324	82.5571604481327	93.6367517583391	90.1004831793676	109.260841341356	103.109062771969
200	5.59902753193374	6.16014976355971	10.260930269483	7.17875598868302	11.097003644133	15.2969009719911	15.2190158926922	18.8863144161853	13.0681992254467	13.9447202519635	23.1600816760584	14.7398732319779	20.2594728277061	16.8762332464063	13.9695995779758	22.7594916206094	24.9330660953677	19.8085626131208	24.9203993779306	24.4733625280535	31.0147218064255	28.5038851959392	34.2356403872477	35.2399990743925	31.4493719744765	35.2818693140908	34.5692368990939	53.1881930342267	37.8309949366461	47.0041088853291	36.2975668546046	46.8729312323031	46.1390255099742	29.2884465049403	43.2362233309912	46.9041340480454	51.3641997862115	80.9571693938432	67.7484294962779	76.8292311349987	63.1098481848105	100.517375887237	80.3758162225008	95.8058152791895	85.2882775488491	79.8924575902071	80.8206610128377	95.3302707041576	111.672273546179
201	7.09288084365023	11.8023423297325	6.25619479623331	14.3512244068893	15.0171310571373	13.2488358584234	16.6744661916794	16.1666087417427	17.461887053234	15.9508186605377	13.5064134468257	17.3493439621939	17.8791580793005	20.3789991792727	19.6935987266449	14.3436322282911	21.8136913132531	23.7648902465938	29.7606726983931	18.3060793481063	25.615719826429	38.2457437232924	29.9834033654415	27.2416940640192	38.2777769639547	32.8456216845491	27.0483672200469	30.457108509213	32.0085327980716	36.401695754811	34.2436298990417	40.551471490453	31.3856914544683	41.1441634556849	46.6031327977272	62.6503012026343	71.0038576965803	51.8458018819875	62.4182477736395	61.6243701244334	67.7655689772676	73.193020823256	89.4186512285676	77.7088953812979	88.01925080747	104.721277356517	97.0803837220301	82.3478840215485	103.303659080159
202	6.10668763399987	8.81234730773291	12.5094602574568	7.73153956710137	10.748967893233	8.94965953881919	11.9467120306105	14.6694556167226	18.9744983321186	12.2553801061712	12.5508525301179	10.5455761607062	20.3535782203749	21.3579762017137	16.4635776127229	19.4063276150189	27.3771703977882	27.1624233631929	28.4634303528975	27.7335685780573	22.4317552992563	26.4774510075869	25.2647656093848	37.7354575254331	28.2610788337241	34.3509562362861	55.7248144964956	38.8750138888986	34.2865294151509	39.2461088828227	36.0932825281847	56.6062387801473	56.3608906649393	47.2400581969281	55.9152154578885	53.8283491108662	65.9740649970894	68.0189726130031	44.6281032461631	74.5825673873439	98.2273400794758	88.4628734717908	93.1756272257043	69.5425573560299	95.6331569168072	91.1414933081744	111.863350851711	110.17283503742	91.6609859450922
203	6.67109588661688	10.7820235465331	11.5514599816681	9.32107733004789	16.5835308797526	10.8764754208169	14.5149866380883	11.6447550322789	13.3828688661246	19.6556536783107	25.7613352984269	19.6360575270154	21.0015131505809	17.9260514035825	21.1337111763843	24.7851708914364	23.5041371376533	28.7674494161787	30.5828496985091	36.1810091583551	28.8135161669358	34.1927224218762	35.1383340249361	38.7803894777972	39.4822116342885	36.4618308777001	46.0127172078562	42.4824646944467	30.957195260864	50.1239650009865	36.5466906539783	48.0897024607115	64.589626295549	62.4864425266587	38.219396731412	41.3011842077069	71.0284537284132	82.4069162356449	65.0607852082945	62.3959642389562	67.432784664435	73.8026794598023	84.1877562733492	80.7304528066185	121.733128114508	90.0667518915393	115.832011366879	92.9756485751184	87.5822524881466
204	8.52350287090685	9.42319867003119	8.90146207829473	12.9300126375439	8.07110380645959	13.238150524399	20.6992635491609	14.9378374500202	14.6133425831998	12.6473270454626	14.1375383303007	14.3579656002527	21.0909363707634	14.067485208766	19.4615565931537	20.6091980747043	17.5542574561039	21.1147708759411	23.2007691525877	21.2963960185469	18.2371096224959	26.5913606591474	42.4727541596165	30.7256591429968	23.179786848543	34.9643249139969	41.7910040906569	40.2754666614069	30.3317179481827	33.2728971221683	51.9227931364029	39.0501702708639	47.9196348779328	53.6370039881923	50.9077772418102	68.9325819968299	58.4107720805072	53.4865485512016	69.8763942318145	77.7205647280635	80.9683128865322	87.2068667169687	76.7272080810527	88.1690902235025	86.0460191636559	101.960287901162	83.2841504247872	99.8312932986867	114.263316756094
205	7.4151596097285	9.53061001187464	8.75897393593987	7.17195069356312	8.32671507445192	14.7421573468682	20.4991607208765	16.766994244286	23.7445659339383	18.451889844863	14.4963099620681	16.8746584954257	17.0464302179374	23.9161712669796	23.8418970804977	17.3300038719563	22.0577926341337	25.853491149536	31.0135569254947	27.3394840770326	40.6398973128776	31.8963019724616	34.7266252215492	34.6257502379981	29.5632537929441	27.1701449656626	39.8386377287617	34.0293832505641	36.4442647621823	44.3916067399808	50.0336668327452	48.6030061022718	58.1180493844261	47.1317655469888	39.5041701878971	57.2359577649963	61.6069082351906	71.7579323040001	67.8465681673628	68.9502385301798	77.1235017173543	84.2928531200546	68.0884482745324	95.0708206833051	88.3899956794959	80.9939283181959	114.863062198447	100.778439788963	107.4127738074
206	5.64223101608598	15.7137405725659	8.37104271184946	16.4634957071376	9.18044860245397	13.0069382275963	10.2577953377627	14.1827940553361	17.18240464407	14.1842725163195	18.8626943688649	15.2867940468713	11.6182797513792	23.5024008987972	17.0960732478259	23.7924718921504	18.7158486092251	17.735114935346	34.5789526056924	30.1789655732785	26.0163336145509	27.9282853847769	29.8154364331395	30.7505130310685	31.3108171470645	30.4846631832558	49.8520461464321	30.2549753270631	26.9609917932467	42.5125163078704	34.4939690507166	40.8669055462119	41.1757880024163	53.6154310061754	51.6908351812544	61.7474550518186	60.4497072627053	75.8286086800822	74.9001644114353	59.8876060072722	92.5065495789826	81.891820517976	76.8918861402463	92.2075374320692	90.6480681254839	75.4549528591696	86.3677287600947	98.4558920745131	76.6866939396548
207	10.7131078011778	8.08338289267868	11.1145106501654	12.5092387247044	8.55640996613808	10.0144031857994	12.317837662273	14.376757580699	15.9606644631546	13.1002579331816	12.5580595654059	17.8670251862976	15.5151817716232	26.5287192776108	29.0849553421534	20.8556949530869	19.0802922019339	21.8807175246342	25.8380510457498	33.3595346588866	34.6742693851803	37.7776518497351	24.9914230198778	29.1462046692713	26.0111090335854	34.1244389188749	34.6758932740842	36.1766414326878	34.4024287667741	33.8961361874262	37.3882140716375	42.0659673242877	41.3497246260631	36.9101931545021	50.9390927364516	51.4140816442579	59.6589722072937	75.0569051849748	71.3611122260478	84.5899255063558	107.627800365984	69.9570310772582	80.4909019853801	119.815626366728	97.0007801870335	76.6305407501404	112.214320820117	79.5435735237406	91.2273563692182
208	5.56885649002473	8.77075964880045	9.67476428730289	11.8500045945907	12.390883766862	16.8788919410411	11.5039729909625	23.5744416256489	12.8674143981849	15.9752060616744	16.0848918822173	19.0916065856133	13.0904271417662	22.9800558453797	24.1099653963327	22.2173197369031	20.2240142757623	38.9988368902314	20.9941918712828	23.501751947777	30.0110487355867	22.0480993256463	33.1650664809848	28.2154893935457	34.6069769420072	25.4044869548083	34.3552471808772	47.9185980041793	39.3196627944304	47.006635185007	34.4190264880359	48.1691824764099	39.5377340707845	51.0017194304468	60.9098133255105	60.5608762190093	55.6248496656026	54.9877783154946	46.3976415531575	82.4317266475826	75.3841024642948	76.9478266387732	95.0274085820381	73.6915221641157	83.1912253152931	103.848596045553	98.370238493695	81.3077844592235	87.135584998872
209	4.11798512970803	9.80517620524116	11.0355193422417	11.5422289237452	7.75011649338262	10.3382367599392	9.79444860806277	18.0317284514331	11.496216568031	15.2094766857873	15.50238863873	14.3787203123067	21.8356871528825	20.6396568444583	20.0303760785248	27.8007117580746	27.5772211992627	24.4264430882657	23.9746226105609	32.6113954992288	22.7670101875559	32.3190576857268	30.5915951494223	40.914628055178	25.9061794107629	43.5217389820526	40.7786507318847	42.3813094742776	40.0305508248104	34.2282829301481	50.5644551758966	41.1811977876576	41.9492693730822	50.8410352454471	47.0723861657299	57.3701866751071	50.0369075137757	68.1568855649515	57.4699390354406	84.3386985072599	52.4322052973526	79.1670880907988	75.9911976171812	71.0889515608058	77.9517516735973	90.5165289663729	102.784910365797	81.1590760694539	93.8560170101601
210	6.39430900325746	9.35086969600483	11.1859777314376	13.5254616031373	12.1162807412191	11.714621851638	18.7696534845494	11.0402719535245	8.03725022647532	17.7458880790581	14.1535802036458	20.139845370274	13.664366145652	22.3526258915858	25.9340457353853	16.0459637676968	24.4024767396138	29.1074224598394	24.0719850834487	28.7057322803861	25.4804995977103	34.718578796945	31.7956948246442	41.3724446248034	35.3405758309604	31.3570589012028	34.291298128746	38.8795555774298	27.5518436587548	34.8975711468328	48.4100402441357	50.1358064781032	54.211566605561	41.6307490587548	47.0807073746363	45.7062868750322	53.813440562316	73.6541968619651	64.3906329679578	72.050535577107	63.7370747292334	67.8092691465015	85.4810688931127	97.2044282106572	79.8859559404221	92.0889053987182	86.5912484701334	78.6889982245364	74.7960449003733
211	6.60140405158957	7.7611928843672	10.2288715617482	7.64261639377238	6.4390317468689	12.617294998871	6.52948783743945	13.0927834371095	10.2017123927181	17.0671846179479	18.9884044298976	20.2795721772151	17.5806692287165	16.2092123849401	19.9061570470823	22.8736463803591	25.9040031576955	23.5178565307675	39.8681962714346	30.018235484305	32.1642968815609	26.0621040036776	28.5285187998473	32.3413264336622	38.6867503227218	40.5507826995161	42.4054707764421	31.2308777783478	32.6479791931191	29.7304659455051	47.3891037927648	59.8218256000343	37.6100874622785	63.883285817443	50.4506523723489	49.0064603201831	63.4418730250505	48.3363721079981	70.0797083032527	61.6118954818405	91.3437973925746	70.4317097216555	89.9012649108119	85.8538773778856	91.1297854147065	97.1094036240132	98.0276939357113	81.6500994257013	89.008223310691
212	4.46761471585701	9.04164315113304	8.55603129018602	14.3366930775208	11.2985864514528	11.6816566271153	12.200540160183	10.61235656878	14.5463603752318	15.5915759681191	14.5485157612542	11.8812180026617	16.6088394070638	24.9814425945082	21.5254925545314	23.8309919852637	20.3993598749948	25.6589304139749	30.6623643469565	24.8859863014155	29.4258992920875	25.9235210787872	34.5155438215404	24.4754069281456	41.0829727799704	28.3599747514947	36.4594463566295	29.7917119951805	52.6786350934739	29.3888898728264	51.8037983722823	50.9503004815383	50.325777963567	52.9256556363777	31.2893957102015	47.7907931781092	55.0255117055116	65.7712979035356	78.8127356652021	78.5715408050572	63.8974259279256	72.5918635268802	94.9003396258061	56.9035390970041	92.9770854844752	84.0073872746382	85.2806818944688	92.0792621603399	84.8351158429043
213	3.50418077058579	16.6785303603913	7.59290372304244	10.9597236426282	11.6180670394714	10.9914918388071	8.59908162701863	12.3575777932327	15.2027036202489	14.3557171185607	11.6291645151067	15.9932944530509	18.2328258005199	18.3472312502019	22.1899020970482	19.3477006091886	29.6327404822707	26.2819993788471	28.9676766072539	20.9054648245272	32.564808203522	27.0406102900756	37.3252159026182	33.5371776593453	22.7546388301007	38.967437537642	36.0329252898745	43.0739786439181	32.8777419457851	55.9975925212276	51.099986515885	43.653303144866	47.108908003412	56.6963898336222	41.5270287955828	44.0306294834135	49.2507132192668	56.7226968716577	58.0744362543797	57.5498803955239	68.5911276695716	81.0789059922458	101.251793085002	79.0603953628048	107.020197586822	106.521603411895	98.6519885537762	76.630252794471	93.1418225594724
214	5.02842665696374	10.0839598675979	9.99651123010946	7.21350841697596	10.3136123969793	9.32226992209976	15.2070911142112	8.90798550036308	11.3859085581203	14.2826928509839	16.3861752069943	14.3299167088527	18.1873149149965	26.5425798373594	16.4447945634286	14.6581252970013	22.8902399715105	26.071033536085	25.9693941155948	30.646860975368	32.7277293187647	28.4287202775186	38.9105448926836	50.5041638365785	35.8670871778511	31.9550200984985	36.7511903596764	39.9146205411536	34.3971103372369	34.1072576392936	43.8549796317737	42.1559578860256	46.1942860954605	43.9928205479108	56.4006078901333	52.0141608381886	45.6425210793014	72.8039737233713	77.2259746922529	73.9526133311038	60.772777763783	70.3010556897207	69.207535556779	77.5629884755479	91.6829294787315	76.1646793138591	109.348978529686	88.1472383400461	98.2610076467006
215	6.34322403003102	11.5314588273999	9.2968938376818	13.0966293920898	11.5732177112312	11.8843777401167	14.1626679340761	17.2678026396737	16.2164204098501	11.6740793746314	14.5316052021648	20.1528863259598	26.2803906811086	20.963018149751	18.2031891196567	21.688266045979	20.3643487217734	20.4659024966903	22.0918545663542	24.5590732923131	27.7672249410277	24.161591535373	29.4142715362247	38.7370219008049	33.2539299050043	32.33891547948	39.5849010143869	41.5228292516235	38.0454602366602	18.8406217828806	45.8531828364	39.1920365035966	38.8019588730551	54.9779265345601	48.8061096463442	56.6444638124298	78.0834914994714	67.7548595783823	49.3801190692007	53.2968069967499	59.5655621043488	73.3430559427734	97.4010593422667	75.9612228957335	80.8504589464235	94.0014842761129	89.1297431485914	109.102284908583	108.713169715655
216	5.76012253608948	6.70522146016588	10.7581566183918	7.95299075370364	12.2751619521387	11.215533876128	12.6914207394191	14.9504347181008	15.404447990131	15.4194106108112	24.6225013605094	20.3968673793361	14.8934917868259	18.035028499498	16.7543783720237	18.4158591016523	22.1213611455817	22.8558369578765	28.9047304544423	32.4932488641881	24.4568169323706	30.9060415085227	26.9886923042978	32.6454416851596	35.2794712507184	36.398871103845	27.1421256535867	40.44579132579	42.2345474192212	33.3157867188933	54.1617940045516	48.5915727331286	59.6829246044266	41.6598121225184	54.531327035047	60.0700634164279	40.3315838458017	62.219669950697	62.8019501752708	85.6611827437622	88.9428569354901	73.0683599762531	80.5801151555053	77.5068514223149	74.6545365405962	80.0955539898559	100.756070447508	91.3363814338182	72.4528637804142
217	4.62870972001275	8.58651262261427	15.1434940053341	9.56562799013889	14.2435326562384	11.5301029848458	9.42141958086501	16.1527965206975	16.5962045779657	13.7533010585792	13.8234818459167	18.7111287234031	25.3754115169103	21.7193124402371	15.3985715452724	25.9709007937347	27.4380157434818	29.2170204377525	25.6726663279165	19.4797694206039	24.5094552883123	27.5156995594598	21.8218508730122	30.9164532948941	25.3833102800196	29.7426547848077	44.5304325319307	49.9204238629585	33.3655985295024	37.283505748258	50.2230471093104	50.3992272277868	39.5275236005543	49.8949903874534	48.6992504601863	34.6175919545194	67.8567388784691	57.3898211477456	57.7900566159245	62.198410319407	63.3632211796335	77.9630134141013	80.4202952581219	59.4387097500463	99.7614466031092	79.0493635396576	92.4431109219517	72.5883262033138	109.578100607177
218	3.87632144232202	12.0618979728084	13.6105189487853	8.77094273163971	9.03036559972998	12.3011885531148	14.7754673697513	13.9091258797676	13.5769410353991	14.3190165472807	22.8304321605687	20.4695018896787	12.044673888086	13.7013798705875	17.0500409202601	16.1370445888872	23.4604169842971	27.097254503802	18.7950522061009	30.1665894188408	30.9517563598091	27.8297176204311	26.4932320675314	29.9975927917121	32.0469111811411	19.9195119315169	28.36979322929	32.9738303226698	38.6199129772749	38.8764077156336	38.8032619855157	44.1514847156964	37.7669834369283	41.2975876600826	47.0236408014205	46.8391814654983	58.2418594390253	57.0335930448225	71.7088776525959	84.547696190609	86.3373065214484	67.6630591593763	83.0050175207607	84.6588320170024	73.0104607594319	81.5109067148166	84.3245556830677	85.7221119741834	104.698079121511
219	5.47272269958435	11.9914087349974	10.4744858683826	14.1381864788251	13.2742988462655	8.83101466279155	17.1250506183581	12.4758241609713	12.0063430911685	12.6353417898204	19.3318450451772	16.2584283358542	26.6348350544034	22.1721432018981	19.6162045404323	22.2673446228478	23.3772488981225	25.656760397111	24.9417463980622	33.6707507302851	30.5874782438506	32.2893471466231	24.8389651023861	34.4963840913254	34.5104260056083	44.8804213685398	48.0639171587973	34.9198864452712	36.9996082875443	47.0573136658148	34.9571969097247	45.8869511403409	40.0457754275162	42.7762580868602	43.5492824114146	44.6166020942179	48.4925580419447	66.5493973637808	61.5203946245589	49.1770086289509	76.6677103960079	73.7142559839463	82.1774702535135	97.2920625230723	84.0090652258313	81.4729117336646	117.263592711791	81.446537653808	97.1057071571068
220	3.3433072991825	8.65125230357717	12.2754337927447	5.69560438787903	11.0829436144051	9.91679660126617	16.9125485628193	19.5957691959871	9.40779075939444	18.0159458607243	11.6955863705469	20.3553818023794	18.5319321475029	27.9896819360236	15.5619286260044	22.374656995583	15.64831369656	31.4657254037534	32.0344191853097	32.599328873905	23.4062003405609	31.0331420431045	38.0724519275423	27.2125972237425	19.5558123046902	28.4980917546519	29.3637296518357	29.9421362842857	50.1468854029741	44.5532077260603	43.0754604996686	50.0682679801597	47.6622273705607	57.5050610955419	49.5829704872553	56.1813195214096	56.4604389471475	66.2168568706788	64.8574446554204	86.5119392947187	79.7370578410389	81.5453754475315	67.421641402414	110.624428130393	103.823180926441	82.5560675705962	102.113976154385	120.86444832155	102.374711670207
221	4.05315669097833	10.1026554871656	7.33940792733385	11.0465313436735	16.5736289498669	10.6366728361317	17.3322784416759	9.67713753124468	17.8602398853468	14.2119012309252	11.2326342554283	15.5338880560349	17.9128278584012	17.6317356860519	17.7471913812013	20.1042047634972	22.3200255991668	18.3087271425272	20.1969973230794	24.3747485037987	28.9078861862677	39.1927402925031	31.9965146602559	35.4113360735699	36.231273320547	36.1473788097026	38.9305319310098	38.7686795682848	32.4762285773873	41.1425999101747	45.4275050373409	46.3208459267272	55.0793678453841	57.1002126047735	56.2389291124801	52.1431014910676	48.1773907631198	61.5934399996662	65.4804173518499	60.3765116274057	81.0382212368286	83.7403957544079	58.7613043672169	76.0853932027451	87.7549725330272	113.738217221513	91.624347716371	90.3777070844079	101.051747911725
222	5.73805451600712	10.9424539524315	8.03820130047908	9.69246464575998	7.55711592881167	9.55615900913133	14.5963108856979	15.4673181531504	12.9148986405383	24.1779031842916	10.8352052283878	14.0395534534137	19.3193832265964	19.9238606329426	22.3672191485002	25.9310680176138	19.2556993102117	25.5120354497614	24.6179615954588	25.9119978267289	21.2339525898465	31.7085594832237	32.3863359705748	20.8100996738684	30.1845375411219	45.8743159066853	29.3383595096883	46.2750648843922	35.2327076962021	38.9368736267356	29.984023275199	54.6404623945465	54.5503147651015	55.5142250793269	48.3278174484888	78.6727706944333	50.0712672047663	66.8305036046169	60.168108294149	70.7911688603174	60.1647141101567	70.487797107859	74.0273137023299	78.2198955129928	92.6133232386743	70.5208346754547	76.2930462579106	99.6842709222216	92.2184727565385
223	5.84901577389885	13.6373616073985	11.5340575164858	11.8191485820903	15.2274374673221	11.8023848288994	15.855851810397	10.5719111118242	14.2187468836747	10.6550966150933	16.1942654863436	14.0171588116262	19.8858202066708	18.3028544168639	24.4697513012815	19.324287542927	26.8135880540407	29.2457589349061	28.7985630715807	33.1832122941636	32.7448464812692	34.1917136691756	30.1006858179887	27.5175799131782	29.3025555779354	38.6196930609076	42.5654817079404	44.7579765263502	46.3656168852402	48.6758900121675	35.9222209987211	44.5719305927684	39.5760899525115	58.2521330466843	68.631357205076	57.2800698732013	57.8128236329578	67.2723946552197	59.3761230264751	91.0551566085439	74.5921039462903	95.5517274371943	65.7931575115227	76.0301486452445	77.0026324048945	79.2536504266247	103.724751455085	87.9190244279735	104.0115089201
224	7.10380408731518	13.0996192211901	10.3400543523923	8.41971998710089	11.9155039052832	11.8882621983839	9.99879978163473	17.5457677966799	15.255470509632	13.598246106731	16.8497365579094	18.2360301355231	21.1036370372693	20.4521186020027	21.6354113172005	22.7391040632576	22.7725145076169	20.9548503955655	21.8481130146717	32.6249700141343	21.5931289706539	27.0096570511919	22.8593433608168	36.733285917046	23.9967909542719	43.0132830973123	35.4723722064702	30.2383963409295	41.1080613930146	40.4266977454658	42.3648932143042	43.6707165982487	54.0431101856872	52.9252964581457	56.4187099904747	45.357166231973	68.5179470936577	49.7086990894398	73.455567840601	58.5008241036229	61.7395839692504	62.316051286165	82.6695557683534	57.6268201882388	97.6567455886354	105.382015982039	110.688994935658	105.353137920326	89.368928266986
225	4.37148092541662	11.4683163007068	12.9081316423729	7.65391431750941	12.4179903205324	10.9584582288515	16.3634231546963	16.2594509811636	10.3212496196532	9.78860809853683	17.8896243130421	12.6733110425567	20.697435040816	29.4768919679311	24.1648712172604	15.8856493476133	30.67550991053	29.4109061212638	23.3412603808793	29.4105718503459	27.6181665564579	29.9543566976238	36.215120849079	28.1865239187654	38.0762180380208	38.5181517277768	28.9282179507581	37.6854381733086	41.7586974067871	27.4367771949233	43.6876507052067	48.119629520326	47.9665140553717	55.8308555894568	61.1801064220201	48.077769020675	47.4332112644685	73.7864744890098	59.8742031017944	58.0005955045492	96.4099067277635	72.0351340104972	70.9404706305842	88.8876082880233	96.3517618836932	84.8187609171707	103.506138937691	90.5892853487002	91.9916666105674
226	5.74691089385792	13.9989159720284	15.4887032606903	8.62949457401406	9.97755962375613	11.3301762074168	14.7957200914424	14.6622736342293	17.612196344364	12.9012494467338	13.1285442306946	15.3155941735651	15.8123863186058	17.9362848103056	22.2682118068163	25.1167782668214	23.4439521073319	26.823059254782	28.3935708451285	24.6446598801595	33.7722289661601	35.2981535819018	46.2632665066978	31.7040623385218	29.9012606640589	28.6410717165055	34.2794487892833	37.4769560826568	33.2714856173341	53.9343230719466	43.5796218197416	35.5358828883452	44.0440148059736	43.0862699079538	54.578659199718	54.7852378887926	57.538217158933	69.1648902950893	55.9858087121102	74.3600769321885	75.2986710041299	84.6185164574843	64.5924588858319	99.5245575366433	124.078058793983	79.1947702413431	113.506174953934	88.1235598859017	83.9165087535535
227	7.35865572557791	9.14668362727782	16.0569332699617	11.9020056638872	16.7725118462716	13.5854990798219	9.3806597841363	14.0876113388995	16.3470184648971	17.4652194857836	16.6489807459724	23.2524302808139	22.9099824891409	24.2406442660259	19.4284325544207	25.1348169375277	18.5788564490363	26.5046682700892	21.8849050100934	34.8232321671835	33.3620066718149	20.9173014067882	33.81641938876	33.2955349738437	31.2675774404479	34.4560161663663	47.0275647217891	45.8444001915028	39.0328207628431	30.244117659618	50.5200703819469	43.7681606934968	42.8858005204635	32.083841127796	46.1230301858822	47.9939029698907	65.1405471423573	64.8843847515037	60.7414454716445	45.3175443749637	70.0519771431759	106.683471334832	96.5426876131021	113.514347036427	98.6562587435912	73.1720361900566	77.7183152197963	103.677875544618	88.4646457422598
228	6.10746372367185	9.63811011148488	10.9938492161772	13.1654728396207	12.3794224262199	7.7619525140968	17.1858542856723	17.0061920175718	20.3225757925494	10.4393870939969	21.0371623000369	13.3081609121384	23.8722869491409	18.9367587603963	30.1810356769262	21.9257977440014	27.9844165932489	27.4022601511229	26.5461381408768	22.0446101031669	27.6709739727391	26.8190333090532	36.7496137048323	32.8075783835343	33.0541742164503	33.9205627087108	38.8285981511947	34.089040096861	48.2203179466586	41.3628859695134	34.7084359456213	35.115887731353	38.7194629683047	45.2958277870445	44.3867423123426	53.1763045327477	69.469530350514	62.0437496132804	50.0508996048228	91.0750828802188	78.6197576303982	97.2011383760921	89.5423795925688	76.533661167217	112.084805726843	97.1190440737756	98.1877151681453	93.6907839222027	81.498139817905
229	6.09554285758247	7.84526912134095	15.1991942256069	10.0075028592072	8.48423813531134	13.858693647551	9.69347584291248	25.4929906280687	10.5800317576327	16.8770042752153	14.2280370041744	16.3785125125298	21.8508171198384	14.3112116204905	23.790905099375	24.2547908387272	23.2642891168269	24.8432614057298	25.1571191632381	24.5272152545443	25.389517985238	37.1497901261828	35.3857505213722	26.829137751242	27.9298313041224	26.7717553481468	36.1786621190321	37.7391484322314	36.0645955592432	32.6170576819272	36.6294577806184	45.7044593715768	39.9393669188659	42.1612797845306	49.9452705321963	35.4332307919793	62.8721675849983	67.5264563651444	56.6167272992736	75.7061059674987	71.0012769137402	76.0458938303475	93.9179747205521	85.3021907381142	80.1415917958454	90.0930035504343	98.9348706758808	82.8534727670427	79.4102792736806
230	3.3544520755999	11.1470390694446	10.267122891836	13.7681527946595	11.0943365696144	13.3885677983838	11.6068539606754	11.3743404817171	17.9374847879761	15.4477600643871	15.5635391864953	10.717456214758	11.9852784006387	19.2080056958314	17.3624414842932	22.8543481156637	21.560156959682	20.7365901358007	16.5988816384101	30.2236701456307	30.7671144244979	31.7911621654367	34.9105311810838	33.2748324971311	27.4041249381775	32.8419337624586	35.9754031004913	36.6652046891414	27.462640137315	31.3531333546555	33.7193073973339	43.4427561445841	41.1513963410322	43.2700331733043	41.949935198782	60.0380697359237	64.6523330929559	45.5615149934776	91.5104118095024	82.3087899390291	94.5342518733499	78.6778476873058	63.0665312272892	87.1194486628093	94.5939689067603	67.0195787582575	101.861062413553	103.88501678017	104.823164937483
231	6.26620526284903	9.86809719918179	11.3733168200681	10.505710370598	9.87879891009429	11.2958549873812	15.7616119594879	16.1619190019608	12.8165769969355	18.835620499919	17.0665920799564	11.6595242443683	14.5037236869503	23.5908708546356	19.3947635321632	14.8097436955375	22.1699606365137	30.4309457452799	26.9634886314159	20.2343167900767	28.7515771009886	26.2304301641418	34.2630637385766	34.1137225884825	36.0655338232015	28.3630333227503	48.0368713049935	27.1584058676307	24.9653617687881	39.9361532670999	38.326624959	46.6938213251205	41.5954685224172	45.6313957974651	40.8108918171244	65.4250715442073	56.170618435591	66.7374511414031	42.7924900743687	57.5758740543224	65.7188635004876	80.8759079315827	81.5107136492827	82.1699384447952	93.1330625788425	100.424286714918	104.355004619863	109.265835621527	89.1252340303536
232	8.47336912464283	7.51983948750044	9.94125019249059	8.03141008705841	16.8222511335003	8.61644344737674	12.6576698459422	14.5141066978695	13.7830730691314	17.6860197026644	11.5469749822336	18.7119994271457	17.8049433498012	20.8463388343598	16.9552460020164	21.1665376519009	23.6740862441297	26.5141867100221	27.8680475135468	32.4307272331919	29.5570157331101	26.09214594605	37.1955393166394	25.4251037264669	34.5520101572852	38.3256808790003	33.1200881533535	48.6020343751155	25.1348809863525	39.4301389301334	40.8069394634566	35.1466455918897	58.2316267182402	49.8978773460561	49.9899314108837	57.5660911822013	64.203231686551	73.0092838585389	71.1309278786534	78.0788029107391	61.9233732024329	102.610493997552	78.3581055004713	81.464560924582	98.1476189309933	100.107299199667	85.7764080861033	64.4910282944304	92.1892183808067
233	6.64083608694108	12.8435247363957	7.92718973473375	11.8996285075538	9.39158302780126	12.0723379996713	17.3272981768938	14.5152081708407	12.4803286602801	12.5734663479147	11.0442595104112	22.6914671331796	16.1936087259897	17.2561682747085	22.0970183175753	22.9167498391002	20.3607081671911	14.4426352892329	23.4013830566822	20.7989717736649	28.348875101189	32.3002079251614	27.4996362994854	35.1449705093977	40.5576002123065	40.5340552784915	37.2378326608004	37.096919216142	35.8893604892997	33.5689379314475	37.0631426467892	40.546631145327	53.7575238841248	40.1420513530144	47.8685378994906	41.4161567091124	58.9415423384839	61.8878779127226	63.721481773798	87.7592326207944	81.9564922246292	96.5254526326381	83.0816708387422	103.401374291284	86.8872336226314	82.4288366473839	93.5107826420692	86.4040457729168	108.458299122186
234	3.9143512396574	14.064187476263	10.2869025133517	6.82233756735652	9.24464067706191	10.5636956704166	16.5034455662831	15.0010060159378	19.3338225804322	11.9310363286215	19.8463438651061	13.6429119815888	17.0029479014294	21.4270983163044	17.7038940904974	23.1575956392906	23.2347882672883	25.4819655943227	26.3899449490263	32.4312158022079	24.957832304304	27.4717199022609	24.7384870139305	33.7169809516731	29.9435564128035	29.3172883685582	34.9231201077682	39.3714249102038	35.7522776401487	46.2137816495514	31.6022979159629	49.2771175607542	37.1349108690698	54.6352323367457	45.7827641235644	46.8537725682289	61.2786546356573	72.1286291302709	56.5752518425432	66.9695292474949	85.2094239897098	58.9027894260731	94.6080952671438	80.539438673674	97.8549474958453	88.9457345606462	76.0539330673279	95.1951707033391	84.6647885500023
235	6.585663807089	5.99559360112249	14.5664987542218	8.53564918214028	10.1989220525916	15.5701380922609	17.6752592686556	15.6096066535728	16.6027115400916	9.50024347643774	19.4288833308723	12.1967707902383	15.2606469095567	13.4976596978058	25.8286745603849	15.5166659767753	18.0650486618929	26.6326686471312	23.0667255995142	22.7680631664358	32.3703305328363	29.3414450437026	28.3046821921987	25.6897151690093	40.1396034499399	38.3588012175317	39.3428703183948	48.9641932978383	33.9076404765049	44.2889950132725	36.8008332350024	43.2123962405771	46.2543329336871	51.7450824807889	49.8688314199133	56.5174227567809	57.4954146479556	49.6267257810961	68.3362481101263	83.6405978908407	76.4744072856707	83.0588577272913	89.6235571716324	78.4982521773274	109.728476249632	86.1350321116038	84.9235751662713	104.663951155577	96.5346656933054
236	5.63086470691612	13.2012346107235	11.0243745658243	12.7055473002372	11.4136419665347	15.8616035621561	8.62130279442062	16.9797299426271	21.9615364449027	18.7856783347913	16.4357095037295	19.2019816346211	16.4793214245942	20.8124048760585	22.8286245145537	21.847518751974	29.4449898176019	22.671910092823	28.3761990388447	16.1217247897148	25.7716476352847	29.6459771927239	33.8837996236484	41.0509523841665	27.0209657345009	28.2951281913831	34.165955650312	35.9196008303276	41.0879400999865	52.0398355478379	57.1092285704022	28.3732124109244	53.0002091166772	42.5217109396559	46.8206329567421	44.2813976697014	75.6417446854426	71.101896591858	75.5752317308454	71.8992993612591	96.1185199301092	66.3016309858328	90.4988639423319	97.0648547527821	98.2989623006907	84.3674150757698	112.087632668664	79.7664461743828	106.070322209318
237	5.59902753193374	15.8329879351236	9.76923194466989	10.5975046797409	9.41944921120128	12.2459761219655	11.4029922641669	20.6500100975622	11.7073853482607	15.4041577018367	15.7309283350731	15.2784838200048	15.1624671663039	19.1959231712358	22.577183398484	19.2388281180942	18.9365127595364	26.0900988203771	26.0713551186105	30.5224754871531	27.766258055797	41.1399473048852	27.7607985636499	42.8016719594177	40.161189198383	43.5874296769671	48.1051535907727	41.0299720123914	32.0620574401802	31.808417312715	31.7379402091764	48.3763426517059	51.3285548044952	46.0479677349146	48.6359670166367	68.0233109865075	66.0811780821647	70.6862320702555	64.2490156782724	56.4886761200358	65.9138865485921	86.4777068772196	95.6132953697534	89.8202601804179	86.058752274076	99.3849254733873	89.0960119434825	102.752568380567	120.918309727609
238	5.15799477665634	10.1534301698728	8.96606898427198	15.3413517220378	15.3042347017517	10.8511835582888	10.2125085278539	13.0048837724708	13.8365792159101	19.2443792050661	10.8847437359048	13.1495153075649	20.0987684396643	17.3046323966572	23.8891443803592	22.676498380835	19.2937042534965	31.2264703375353	24.0826211409148	26.3463965934596	28.4866637396326	30.1751820930646	36.0311039634186	29.8388806765073	37.5363421848045	40.3586217705876	49.2487820859087	27.3588155777419	41.7903504498342	40.7400456053901	38.9644510844624	55.2346511194288	41.7315979027932	33.020161621334	38.5508768776375	51.1962371179708	48.1040277155942	63.2880288596128	84.5519859287826	66.784751828974	87.2793906067567	85.4842042941524	97.5922323766248	67.6342117355004	94.7240016432177	97.0216472318284	89.3605305676775	80.0654354208181	80.7563136635537
239	4.96528413027066	11.5533053147298	6.77837445347467	17.3009074528845	14.6744701830133	11.7867473408106	13.337954678239	17.1524375109316	11.5946409519491	14.9480230539264	11.0825968901474	15.003956087797	13.87140340039	15.5856627791601	26.4133253484561	21.498414769716	19.5322614421292	22.5795412574777	29.0149154555623	24.7221844313886	36.00816378963	26.9168755787752	30.8679142777197	34.8842605607542	32.5209287265015	22.4305176476413	31.7581366199462	47.9682862502807	52.9196867150478	35.562420811421	44.6661497765239	37.6854969276178	47.5505968234741	48.9739681576787	53.3367219817946	61.2227581866532	70.0409125042541	65.7695840025961	61.0675737612243	57.8043528404366	53.4086174979303	89.1174309469182	66.3451382643034	75.2584164094841	109.427724398938	83.2717823576017	107.855305624427	95.7602853593471	91.4510654110545
240	4.50196182215845	6.9857853596317	8.72462682963842	11.0709504504913	8.48993576666898	20.5503044171993	16.4850217873215	5.70848995650808	14.0861408523127	15.4142448856396	12.9738426659908	22.2631708949851	20.3054784391881	22.0139040573497	22.4352782330353	23.0728891003893	24.3921104282959	23.7229005501765	31.8862902714798	27.8441517610313	32.6272935505721	35.1810273551953	21.4097502197384	38.4072815147848	35.4417559620322	38.6911390139722	35.79658811254	45.3687510381917	33.7809142158472	32.8151397242194	38.1380985050549	25.4783518793347	44.0102021728425	53.2483955142892	53.476791081824	43.99497152442	57.7561516628604	64.4635661260787	62.2704119410204	72.3672219402351	78.5800376776804	89.3466003914786	88.5671680070341	77.886528013929	74.2362249014541	80.8481092103374	98.5399268365383	86.9662323551044	103.90412509062
241	6.09440854778078	10.0839598675979	8.59756864126488	12.5492992324367	9.00874064515252	11.7516745357451	20.8015377006072	12.210778957157	14.8159490521685	14.6396777867552	19.2244238546888	21.1769906396592	25.0847139855485	22.5307713045257	22.3628350502586	21.097717871363	21.9447400705213	25.4572167174136	22.666643348904	36.2776220814845	26.3497727097944	40.8256362907114	31.769362014919	25.5679634446735	30.6710813220974	44.819595715768	40.0808408186932	46.4766746587125	33.6798295554767	40.3942348541382	44.2695613928187	48.8491409263972	55.2684908717064	38.7962215981067	44.6182012432526	52.2730296397929	50.3287172312305	51.9279142811972	44.6926266374846	66.8129051362521	72.8319778458469	80.7290597686499	73.2603706138432	70.1192507124838	88.2931557490724	84.3220140463284	96.2364858100927	92.9942996669412	80.4311469731351
242	5.88436050262471	10.6746122046897	13.6576109404586	13.2237519700162	12.2107624972147	10.8860388260477	15.0357136503091	11.1929277590685	19.3887364952555	11.8507095504776	18.5513385492332	18.3469216665427	19.1018749560386	23.2083670189593	19.0032320465246	25.2321616854867	21.1071487321269	29.1049148026695	17.7962976301022	28.0935899453628	30.3202222281943	30.0851561996969	40.6338190435074	31.6914280552801	34.6926484952096	25.2058007765972	31.5137188971471	37.1209446015803	32.8601244496615	37.415332524514	37.9424346506734	45.137787768878	38.5997870456762	44.5432454361836	53.1386540499405	40.6455173501366	55.1307688806083	65.5185055139061	56.7973670724546	68.8662558134132	78.8031427333626	69.7549300013096	64.2731487995228	93.5575122995589	78.6945307428755	105.45067184238	78.4129725243574	94.1698189096914	93.8369904971312
243	5.17746410765284	10.4931350924882	6.50303217043618	10.7715740102925	13.1469846711063	10.1730401841265	15.4740488724805	15.647841996437	15.3086907341054	12.4327534518047	18.652539434989	13.7270529052191	20.5751759465344	15.9263752481872	13.5975724237347	27.1932130894762	17.0769475367888	27.4285148616113	24.400621964643	22.0615438629122	34.9567638749395	39.756427335444	26.1446183350376	38.2734375805405	41.870477624863	36.9921893543051	36.0920073562571	28.2396949737839	26.9785916169692	44.0817421743682	39.9201715622029	44.3983421101904	48.5954840247208	45.5708163404965	40.6752202085984	56.377829525546	61.2791986293603	67.1729294698125	62.3053632307506	53.5564072415931	72.9224257282211	76.1883606389895	79.5813991681173	66.0697935182657	77.1230312864226	110.649711200585	93.356862329757	115.901572334055	95.0617462225297
244	6.64789355673284	10.7267625089143	7.79540330329139	15.7991522797599	9.64728305356038	7.48211760244117	15.7450697390495	14.8132434743628	16.9860641261503	14.9827716232015	15.0701796024215	17.5240047397067	18.7571679066892	19.2143653063567	12.3316980569974	23.6810095031479	22.0244826112507	25.3504804228833	26.7331268243465	30.2450946503952	27.9851416469619	27.6250765280607	28.6473270866665	24.4436200549897	40.2912052717055	41.8081290887474	35.0391963120587	30.5271555790511	45.3343008158473	35.0468818960246	36.3213500179681	43.0280282036604	37.610311028023	44.5477527927479	43.6730177588549	47.6632590886511	66.6797795493884	72.933912711378	65.1688453933068	85.8420779872968	65.3945271901296	76.2555035062538	89.9977667009846	73.2001353353815	89.0396935414109	106.528218891654	97.0346421972969	83.5587615463464	123.061445100126
245	6.06379444036688	8.39546810930198	8.56739759935587	7.40836839630784	10.5785734457216	15.0722288442539	18.6671138012877	13.2536569085128	16.6646937177585	14.9562832723264	16.1594263498085	17.7836566182041	18.1525734209104	13.8235774290304	26.4381206499041	22.8110650047481	16.1011195640513	24.6738342233613	30.5211684366155	32.7581887803626	34.1893104982275	31.0549964920798	30.6377415792433	37.5183975840774	35.5185251343412	35.9139967105608	50.8390774465297	27.5777945069283	37.2388495817614	44.0440089338383	39.5946048837285	37.0633198845442	45.3442552580492	47.8199822779421	47.5033441843392	49.4154923973849	73.2887096179725	60.5238478275744	47.1866720564038	55.0574959329991	101.080250799679	65.8925852405938	79.4727856263103	90.7859341024256	95.1379293488836	104.733149538208	108.29777991357	85.2383850285121	103.877352467754
246	6.32843501249287	10.5241301536797	8.26489845479335	10.3526437291307	10.0417312722223	13.5680728699109	15.2825229967088	10.4643222544472	16.6112315881986	11.6769424657457	14.7919717569014	24.6250556990158	21.360467542451	24.902027982028	25.6310307832036	16.7614412281824	20.0138303735155	24.5719414320549	21.8796046328562	27.9224883565964	19.1220205861348	31.2597567302867	26.5250741944386	28.2137347250868	34.6513856493937	31.0083095735383	44.6036420456512	36.7718677515315	42.5952807747765	27.3356457038848	29.5961061152037	40.6515153981188	57.117404532086	51.1875022421986	49.2216756700085	45.7084311075166	45.4776581282239	66.0006818424887	70.6956603465398	53.8461619601996	73.6482806343137	90.1740292827318	78.0044861395161	94.0132595773515	93.4579161626375	93.6713771732239	109.462873997893	108.879527436444	81.8359547983571
247	6.47838524023121	11.2008555067425	11.6948422301223	7.88171132759216	9.46017897325955	11.3850680788955	14.2668115692135	16.4258762914353	14.326246983285	18.6350064736391	17.1628245361643	20.4842358585349	22.7706958855358	13.0745352124252	21.056369759434	18.8226914210423	17.9890923211634	21.4277414455622	21.491829755076	26.6629354174905	23.7990518402587	34.8657939016358	31.3892789885945	33.6825416510482	28.6856536907432	33.037048967551	36.549725101481	49.0329450182465	32.1275506285851	31.9611394337092	45.8768075573112	40.850601185248	35.4767259703446	44.1804817532367	47.323998778255	42.6953545892041	46.0339681187593	62.4814831503707	59.1324903501774	84.9920696859517	80.5965487588464	97.9618423364223	89.2126357233622	92.9077592411462	68.7605477568117	89.480578339799	109.283542872145	119.43808483117	99.8971543454646
248	8.07434343198863	6.37210820818944	13.9689664628719	13.6373616073985	12.27693267987	13.8138465975704	18.3177057478912	11.953755235371	14.5523173831331	12.0390745252089	11.9664214546129	13.228872271056	21.4202162598407	18.9647415209233	14.9063595029378	20.5584344890108	22.6440792413809	30.8904682899701	17.1036471947369	12.9431342698382	30.3087102703347	24.3572347390542	30.2266987756705	43.3010532689443	23.530007754533	35.6970351985722	26.5677976792375	24.3061434916621	46.209310374623	41.9958805899629	43.8740657811121	48.1456793904055	46.5268980111167	46.8142107433858	58.0445713803878	40.9537035995274	51.0272404385924	50.9019168437319	57.1920150279721	62.072820513889	57.1419810441552	48.6116649523163	94.8500384027771	84.1355168974136	96.4879943575221	75.0253248083933	86.2078728548552	78.6655048688864	92.3020924326003
249	4.8677747183129	10.6828039842831	7.43855981055082	15.8803274454001	14.2885515917406	11.5608578288907	11.6196223709993	14.3101500528032	16.5533797697655	19.0675439564097	19.5145057142328	21.7941573668506	18.9362674677173	23.2385979102665	18.3688101345009	25.1856797011426	20.4259620474439	25.9388760299492	22.8278320188455	25.208013298218	34.0398215344484	24.6219353479515	30.9862605952723	23.869249506527	23.9523351432476	23.0542459804279	33.1600647493059	34.4137377611649	44.0558875123582	45.8127534183888	40.5637324632447	40.3706634911174	38.5219934202985	53.036888094364	44.2944674011479	54.2694545725681	60.4758958285612	51.8600530879891	61.3466032433043	48.6747212571643	69.2214692175068	92.1992849695091	85.6353073362795	100.490242063265	77.8369698321066	84.240339745286	83.098928388349	96.0073656394545	109.892304359218
250	4.70918964547622	9.19740800213141	12.5827460257513	9.28901862231306	10.7937951776945	9.92477635748497	13.9800826046712	17.4842230176274	12.026839843247	16.4497194048039	13.6647748001046	20.0384594895911	16.1314068156416	21.8368730995256	23.9567022540013	24.001715466241	25.6977607098901	24.2304093068584	20.70173180174	31.6472145171684	24.102934378022	23.5841380059073	19.4216479633188	21.3725879719318	31.2112672424184	45.1871221951503	35.0865400503821	31.6028997102779	35.6407844394504	35.9611434582186	38.8577389103539	29.8888823689292	40.2165069134249	40.3908061818991	52.3055810682449	45.891154392291	52.1261669737122	56.0691208593347	59.5416164622359	52.620536261514	73.1306888590064	91.27253799068	112.41432980802	72.4574184863254	93.2053152167904	97.1595289166627	90.2891895465258	91.1942370559182	100.125100600261
251	6.26733957265071	12.959349390585	9.29667230492935	12.4835783889917	7.68552995973935	17.8742636066989	11.7122446953046	16.7758805576564	18.0743176451816	16.160361445547	14.6130125415033	17.2307125308664	16.6374716177806	17.164414214903	17.0747867806756	18.4023900379579	26.9491008782024	22.9660166928604	20.0424837872292	21.0867706584561	29.7358969030301	30.8223134055783	36.9704346239349	22.6759522873104	23.3689170180398	38.2493487746392	51.0164726008943	41.2240328177925	44.2772500170766	37.7827599532792	38.9366217822881	44.7974538524719	49.5696770372024	58.0187439451553	47.6819919657846	38.4120315521449	67.5440764652351	66.8532925048755	54.3522407919729	57.5312636066694	68.9830469532037	102.684637306416	79.6162559782346	97.0774929343299	90.8032597154487	78.6115942509907	91.728394440772	114.82004555845	93.5743884705578
252	5.18983195163872	8.54397373671938	10.5130741350291	10.9439166303317	9.68185169261427	11.5349636327912	16.7102116397019	14.3075372820181	21.0931137544634	11.4274335976614	13.3055295811	20.609612622848	20.7892172094858	23.2111492171595	23.5131655802023	25.1456012862029	16.1682042064594	16.3829458726078	23.1523111007864	33.386196590849	26.5273784223601	29.5231074794315	29.9407706738531	40.1984452090572	41.4913383393487	34.9954622194282	28.5788850950985	39.559290795104	40.5623204898502	43.761816012217	41.7658505326314	54.098433664064	48.7484688412735	50.6487622554091	48.0461590140955	64.1022301541584	52.9159100151666	69.0024911847854	62.9401089534773	65.5923816568931	63.1779490442345	73.8218084382753	100.35931684391	96.5377184320355	95.6628177976187	70.5694091908711	89.8730544056109	72.8535388352216	91.7154978862792
253	5.92963085259111	9.61841924773593	9.19771829265066	10.0494895494965	12.967947403407	10.1378949981823	15.3578721054641	11.7352679916031	15.3240280348576	12.2707456705997	16.4040550844583	11.2168527928474	21.2869092849607	23.79166345564	13.3369784783514	27.1732825790009	26.7319469280626	22.716973742164	22.8857836230684	26.9876503464074	41.1464183551848	29.5390152905478	22.5995721673517	30.2828377683498	25.1938366331954	37.0336076419885	32.0065931724321	27.9496316522658	29.9269395998136	39.1129713723423	31.7613747575611	34.4196851962228	38.3770123238828	58.178706194866	55.6285974390388	50.3712552121834	67.3859005366372	50.2098779685044	67.05390985708	61.2451528583482	93.0366527564234	91.9026797825008	88.9795254274242	92.0922100897076	88.4316068872504	109.403227731267	87.8042879404356	98.901332645308	92.5694327282725
254	3.50418077058579	7.74891379814811	15.1413141434975	8.51478385729243	7.46249512412503	7.81856328696716	14.2749868888646	17.4545821110502	13.0134920544441	14.0652755274648	14.3006088823546	12.5396914851958	23.9819364642382	23.5159334400202	22.9947720461127	13.5688665835647	19.9349996803368	28.1522140600335	27.4411870673868	25.4842653114449	27.547150203432	30.625873049172	22.528768748689	33.0539725007945	40.528808957792	31.8974442514656	34.7887610416474	36.6088940537563	27.3137201500594	35.1530860020067	49.3796162167729	41.3655722704356	33.3160521875756	38.9528291385008	44.469051376233	55.8382633255441	50.185261133182	63.8937848754304	47.2334548513527	54.5748816771012	66.5296962076632	69.6904034886198	83.8112382430197	81.6161611274345	101.904012953017	92.1252902248531	99.059406432636	92.2557907131249	105.363731227747
255	5.05049467704609	12.8890166191145	5.46135639041449	9.37668879255394	13.8736810599279	12.623195478587	15.6254233282058	18.39212768033	12.2830271350619	17.7496210779457	20.9335243083403	22.47040855127	16.9202190513737	16.1133446979121	24.906381523799	20.7626828644577	15.4597631515454	26.2274783017591	26.2175823197871	27.5477168469911	30.7739924545442	29.725000510229	23.4269985579537	25.7218411531865	21.902687849571	39.292795881806	31.1866281612826	29.2314996059605	33.8771736819358	48.0167398533778	46.1835801068969	45.1785477997586	42.7044588136262	34.9910307721829	52.2377751736587	43.0267148444516	57.5498230472235	64.3807388594065	47.3040746856084	74.0156094341792	63.1151112486071	62.0935831851868	92.3537191976431	80.7541547312846	86.2771739368221	101.159495328238	88.6810485315792	83.4108082906021	101.061190878817
256	2.92403227346821	14.7888643355102	8.32950536077059	9.01202666614355	10.214730682525	12.9258218842033	14.5247631612629	14.2070317806987	17.8190669586328	13.0854140057879	18.5993864745897	15.5341470403758	20.7118558388545	19.0737003606642	20.3455946366685	16.6971409005041	22.3110518014942	27.7264523330429	22.0831646089725	24.2328467801951	28.1145140471747	34.7910498747909	36.2889815082614	28.8644209587349	33.3793981409854	24.6082092700967	39.0258862289218	37.2482914438931	33.502316485629	27.5578782179236	49.9053164147651	41.6798925391249	58.2148245141883	53.8000658705168	49.2028628521671	50.3059502488213	55.7666166327873	50.2029884371773	75.9577686399563	75.3839470128697	64.2855676619675	74.7257948352862	87.0810657007152	94.7961796885269	106.743995091028	94.8579673257934	88.1567577150012	105.016105524918	91.3302221612437
257	6.6504034880519	7.11630470628672	7.97315132899693	11.5438062990518	12.1970128413545	6.98214111851096	16.8497344575984	14.5236638293949	13.4755738942678	16.1176557007423	16.945604024263	21.2796931574523	15.0503588766422	18.3465467485131	21.5395332413211	20.6976901570328	20.1486093722009	21.564308743923	30.3802802207807	31.3282938302467	23.5677754863659	29.5384461476665	25.5995518221944	31.6092246251169	44.2257588257886	33.0630398083862	42.9638818030956	44.2349662755522	37.5709421447426	33.901991217594	47.3431686768079	60.0180280575009	48.6338953491738	49.0298534340292	57.3008544209955	54.4340872106993	60.2562919266081	73.2095452620901	57.6507706201629	72.0352671126056	48.4378888015651	79.1688128411452	77.7453255715184	98.7913443932103	101.887899980192	93.5504523505529	80.0620035163359	82.9626112374843	105.434166998579
258	2.33000753586172	10.7242525775952	14.2607135886683	10.5975730651737	11.6540142009194	10.8198059248502	10.0810967764836	16.2376728792665	13.2238525850305	15.8772915110572	17.5772714703387	12.1791009387568	20.705327121729	18.1744704744145	26.2154360032051	25.3180168943697	23.4609974815071	25.9288223605591	22.1572764572924	27.4236994888277	16.0269746039903	26.8272877406076	36.4118445305352	25.6355551735448	34.9965087436149	38.0940187068493	28.2992001407709	43.1230697894173	40.0359279564667	42.6995340098054	36.1993573076904	54.2078254881411	46.7704546983992	57.2723539436799	47.8609765547821	60.8120583836047	78.158588100258	61.5221772514744	51.6801608473154	70.317560814006	71.8714046284457	86.9416343268027	80.7833316337792	79.7532895037963	99.9078811398723	93.7965118210527	103.011388541173	90.7404302068223	83.8435463028074
259	4.48011533482854	13.4457412535956	11.9033779663837	9.28543877074515	9.22207471129962	11.3877940290351	18.3208606649071	13.2427501247902	14.9615778768814	7.01182047500134	14.8180523567555	22.2402833564469	18.3824668428216	24.3144701743605	19.4718009735299	15.8365152543862	17.0095037805728	30.48527649016	31.7728392560721	23.808137632786	15.0112179020838	41.078028859563	31.0861732623183	29.8968322870397	36.3356286056961	38.937364868072	34.6728422440202	34.6257010454562	37.6769792352684	45.0904639895998	37.849363163502	41.8290146313724	42.7634784744619	41.929671386385	54.2313225850092	50.5088697911559	53.7342369584895	50.4682624208262	54.2958884366509	80.0774737876564	73.0073991603387	68.0808866987505	65.7026126371246	84.6178192757316	91.0880648859375	98.4064500537619	69.8751388916706	78.102140092548	118.579756674229
260	0.879136175545017	6.44934850812388	15.0024001554465	15.2733951491937	11.7188426396491	18.7262851838738	12.3651427180822	17.5256919832734	12.5842953198809	20.7559306668845	16.9786085736257	17.777450335511	17.8946586140894	14.7947612183182	18.1446758943299	24.3114407277726	16.6159748734894	28.4329271495243	18.9612703650106	25.0977827011362	26.2851316709028	35.7171509475949	34.3862123481983	27.9430792631167	36.9250676771998	36.8320361866086	37.8382253962181	36.3188716668728	45.2188141484195	55.4336281947801	35.5364384487563	51.8702671520773	67.7173734095185	57.0802110620907	53.0745256319891	57.3324788791413	67.3977156884266	55.3734912288904	97.3812079010434	76.8207517085855	75.9085649453881	96.60570086236	76.7391020335771	87.1363363713923	98.7528058074581	84.5481445303035	85.618458053661	90.3017550769142	108.251986820231
261	3.89952377220606	6.47119499545379	9.76157198834814	13.2360994416681	8.10792139918267	15.3866002349921	10.6569441430661	14.1408373827881	12.4505747976101	11.0160500112452	15.5855892819571	12.3050434403778	15.0676273943486	20.8186800670688	27.0812095263074	18.439815831454	24.7440937327135	24.3966740408567	23.7539769912675	20.5693119661722	27.4385600263341	26.0017248834429	32.2696821717087	27.8886775888732	28.4759079942849	27.4123165604521	39.3699729951228	40.5247135582469	32.1301654246342	37.1779611627558	49.9131909041041	50.4157638108855	55.8960633036519	51.6283791396824	34.0677426061695	69.1206496790657	54.3747242514491	58.8034821450591	66.270783648255	75.9586099384212	63.0161246304327	73.4726341630588	66.7145684577305	89.1221470344928	71.4321334326806	76.3825549802578	98.9868444577295	113.489008336295	95.8099714053678
262	8.59370286739169	7.33194584195038	10.3828147710397	12.5314983958274	12.5528271585141	15.6620294214547	14.2260597341302	12.4809068951103	10.8552190390089	12.2413766046286	16.1459132582753	14.1138455358316	15.5426512193688	16.9944635707552	18.7294901018325	24.0802020044704	23.1654662085233	26.0832563742436	25.942604468708	28.5074160469814	31.5339473808744	34.0012944231243	33.7774043660973	36.0782019611756	34.3861674641584	33.7669151638925	43.7309728578544	30.8663101968107	39.7268527221878	45.0194759428318	41.4793467318077	46.7201706655001	55.6415616693678	47.8530750373484	42.2695398534983	60.7057836133125	54.2549520118299	54.4430644054538	50.1767301122254	80.8463944644659	84.66597421366	62.9305180492858	108.781832953729	95.9031108021115	83.3076435404025	64.7227212755727	79.8357872745704	85.8248932180256	105.711333810173
263	8.43929385894744	9.08427079479472	12.359288496966	10.3442689205058	9.56767907286979	11.2829995072305	12.8131117894002	15.2865322852457	15.284100165683	13.7780062710343	14.6207639391591	19.2843846014351	11.3650291911179	25.0080536349645	20.5760341669979	21.3063225420622	16.6604214105057	23.0186712069142	24.9257650069128	35.4136679949687	22.4673379803034	32.8006725158669	31.527883347853	42.0328569073858	38.4846843286009	41.2653069302809	32.919713964895	44.1396997082049	40.5968303594459	43.325545829946	39.7207635963097	37.4580501612565	58.0566923870711	59.8164993497338	67.878169579475	44.2927292871897	57.7390151054451	73.9334221802442	73.5878915269759	62.783288383657	85.2029509788951	83.7528102485993	89.0180040506341	83.4852176400452	102.768877616015	78.9951510565659	110.317960221941	98.4303102434016	85.2332469556567
264	7.70637491225323	15.0043782634939	14.2515029030794	10.7679941587246	13.2000618510086	11.0623462473123	13.6439958305782	13.4184085644779	14.5251243657577	12.8269881828478	16.1086839343291	14.6020687028855	13.8026843487939	24.9822180431141	14.7879274937212	21.5287212382277	27.21961280811	22.9404053821147	24.5891350275125	30.292011895082	29.4593264126987	39.8311956976652	36.7358276654752	31.613005486253	38.3471524525328	31.4307618190131	28.2529435331022	60.7706263091336	37.7845703719253	30.3814437515694	49.137492421857	37.4074334338426	45.1454411970728	30.5707892975261	48.9423634523431	56.7443389926909	47.0657553828721	79.7669517027068	53.3709101382651	58.1952156767894	85.388313063809	80.019299853328	68.0558599645051	92.0911857163217	91.6855865748671	84.9912044433202	103.001089752041	91.8373621650962	70.26915766821
265	4.93229286652335	9.12580814587358	9.84498362706454	10.1879988089267	10.8851260489985	10.1882203416791	13.6606240604312	15.5015324844662	15.4969634257166	13.4071023784568	20.6336714852557	20.2546629544663	17.7553384748224	12.206711315218	23.169748225915	32.1884406258286	18.6925123995769	22.7052776286385	29.3612081983009	26.8059493203787	33.8813984878637	31.66324641694	33.7189484936096	38.669316063247	24.3756260534631	44.3854325137766	28.9588487327741	32.7914416812182	34.3897663078899	48.3967835082015	26.2409716336941	40.0457970819559	38.2013087726826	39.0596507807431	43.8134781046961	45.3157729906043	34.9760665210655	66.9466874695778	57.7794194303718	68.3077476826543	67.9724027292849	88.4981050784083	83.2592770196463	94.763317926013	105.4808059741	80.8295039958853	77.3040332111958	109.431128539261	119.700296037927
266	9.78175234260467	10.6314087205375	15.4423489087758	13.2456470638157	7.67467510150721	8.35899312002816	14.2077895560856	11.8846135912742	13.902884650945	13.3367560322582	21.2823472780506	17.9180733062798	21.3628957300169	19.5228977958982	20.0832060173612	19.2849566885241	16.6794839930338	22.2242123263905	29.9230143963799	24.6150932175447	30.9314562560545	26.7996377936126	29.6851667698554	28.3337512897238	35.9153164112712	35.5054647922213	37.3182926292538	48.8998184475316	33.4953379442293	30.5710554664443	44.0492052354095	37.1267074112334	37.8937720514871	53.7986056681399	45.8993998224101	48.6354895117828	50.7930154788357	52.1281595223523	71.0094942262019	56.9012041998398	84.83982107732	69.876245039966	90.4761130846619	83.3725485549209	82.6826281250741	89.4463174590424	89.4022358647981	80.9796691913123	97.2060566341089
267	4.23358825114492	8.53564918214028	9.54568565811786	14.9723925304426	10.8173965389353	12.9980496897742	13.5766189572425	20.3454436335881	11.6597068594731	18.3193742422784	4.38444807005967	22.2525854055575	21.5004367088671	21.9059333959577	19.8642632730146	24.8353705610813	19.5500178744813	21.4675766751886	24.5988188840671	35.172983446705	33.5249208797512	21.5572708215361	29.690929050772	35.9329910063254	29.4833614267652	34.1069538761765	40.0816605299528	36.3316002926134	49.867548768891	42.6240252828295	31.4306202698063	40.4947881659673	49.364337151872	42.1688774629414	42.2792305389953	55.5561439935322	67.7581452367627	50.1340654717816	61.017679219049	85.4365405070336	90.9820324713496	103.833531237702	77.1880040824387	99.2100155985735	78.6923909806592	79.0294692728368	96.2702308501725	72.0270597792337	114.299040222332
268	4.34086681800271	12.0253567930128	9.7612616978289	10.6181970783059	8.4800620709189	16.0981863697458	12.6796654851458	15.3045328175952	13.4684276133355	18.2347017924801	21.6713947022155	20.4212299614537	22.3658224683442	17.815374673625	20.7097097315704	12.0051704844123	30.2159594409367	18.7480276167795	20.6036301127975	33.3908672492004	25.8215794242136	33.482238197218	31.5739145938736	29.5329962632809	34.2380349813417	26.2748154749844	40.7157744298679	34.3723393553873	45.9410081278381	25.7834525129575	37.5102295002452	47.652094382765	48.229245237451	50.3917830354964	47.8681588296053	53.1350502652678	57.1462339005476	78.8021401931486	59.1411389082165	70.0607598643687	80.0977358311171	58.1124282317395	103.036745175262	92.7843714446639	79.7992892395253	82.4087141599164	98.9789258001191	91.0047144054342	94.3472952430256
269	3.86539819865707	9.17542873981585	11.4605439248041	6.56866425611433	10.1137115058162	12.7364677022903	16.3042619586414	13.5884686895469	14.6946285338548	12.8721123356251	13.3849863811673	15.4973922922654	14.0944986597918	18.0098056860805	27.1651769149713	16.9002508925337	20.4854456728409	15.3304989960355	26.2126195616069	29.9698908059098	20.6105210808621	25.9074472024103	34.3404242128566	34.8929447739945	34.0315329566684	32.091108336339	40.8318634244552	33.7579231008142	48.9467774167143	42.256347036844	48.6787311014006	47.6188776588454	44.3334291625554	39.3847105854281	43.418745892379	43.5165633763604	72.1655178024078	54.4245964643803	68.3644072846081	67.9430848144358	73.175234851062	95.191075347071	80.6053212127838	111.437486462635	75.3529723313719	85.2690300652529	93.4965019245719	84.5369325382195	121.59502470963
270	4.4569130049445	8.36363093431959	6.32956932229455	11.8996285075538	16.1242558399979	8.23067004177833	10.3783601925462	16.4505215337004	19.3659818335712	16.2629805248779	12.0490321841745	18.4369415518955	15.3393862256769	18.2698345766091	18.4502318979483	23.2948840090843	13.0675220265427	25.6543772647776	21.0666531316387	25.2957790283448	36.2221285256563	31.2048813195049	31.4023532556611	31.1312773170085	34.7334192341971	40.4732491940433	44.9728494590251	40.2313338931099	42.2535230265091	39.8203711674636	38.5505534468177	37.0364536333419	56.6374961340038	43.6144320413374	49.1185476194114	48.324301736594	58.0455543663063	84.6625239237769	62.2820183959801	74.2547068834693	54.554910096159	70.13195515779	61.5272097907336	78.5360223386656	104.37493072074	85.8584719310227	100.203897456962	96.5650913062896	102.227522115704
271	4.76265177503606	9.43807644533613	11.1348927582112	11.1994996641884	10.1271633517501	10.9646752727922	14.4584182114262	13.6078515041576	16.1149501229367	13.5826809995209	18.7345424082574	11.1901358627388	12.9180559635384	16.0632266156212	21.7997716782479	17.2361178465983	24.048103706989	31.1389396739431	21.5687182854754	22.0629886273799	24.8763033786706	27.8984523402992	22.2176980646159	36.4286559410044	35.893021156883	34.2813429058871	39.1148047777294	30.1301358712442	41.883170348654	37.7756635614779	27.1100604067579	42.4842499153151	41.978546907876	46.8993363031277	45.493520755411	48.0322831810876	64.8249361425126	66.4893040392149	52.6494290233084	59.7247522699317	72.6591986312009	49.5162387055988	83.5359517860529	81.3827525731077	92.4978794881036	92.4418621196494	81.5965338336303	116.922557902867	94.3050252385986
272	5.79082540127018	11.3580847370251	12.2011464896343	12.675440647881	5.98549837261996	14.9289612398324	22.8706898247338	16.8082478679706	11.7222128157121	15.9910170698509	13.7569495833762	16.1052325074357	15.092608333008	13.5627883238721	20.9881066579467	22.9574648005664	21.3151749577023	25.2062404852066	28.787243485249	31.0631190691749	24.5879769380654	24.3635432891139	32.2989419483109	37.2857703018058	34.6203118630859	36.6330910162327	41.137382437501	22.4044509291346	32.9949450682131	33.4617065508956	50.42589280882	48.1591053755664	33.5635356662353	32.2194033974672	48.8317050617322	57.3003936903063	62.8913204589175	62.3815854674143	47.1303674820615	68.3808118341173	55.2273302636346	57.3687308520786	58.9221660045791	70.7412311915488	85.9304181279209	96.14050746007	88.8562155329931	71.7278138970158	95.6100133120176
273	7.33287839796286	14.410531041421	6.85929744444305	16.5169035329639	9.34372746432626	11.3573550428151	17.8082585119592	12.4822588252728	15.6782530890898	10.4579013017359	15.1543611624664	18.7054596639822	17.6287327085025	17.2098603612408	33.7255990170037	14.5068080796327	23.7786320969033	29.2158166475341	31.3114815668301	33.8933101618552	24.3059090753637	29.7407967294737	29.3601021291758	47.3363576988964	29.5278443042752	42.1867481138073	37.3697362518569	30.4239859213375	43.8114883357018	51.8780700099973	35.727610758565	45.5351048043117	57.715819816098	68.4549745396546	61.2888848357196	41.7289793596991	64.681588710787	45.9073892809531	65.7603325183138	83.9705808086509	47.2213679273519	56.2694692412678	65.6544647385826	102.932265748002	89.2606131803777	77.6082134771593	96.0657362183632	96.1860937601799	76.7876348382633
274	6.99630398770494	5.18983195163872	6.39553207082593	14.2328309453259	12.8663320138737	13.5898751566899	18.3701280456804	13.2499866281675	18.4978857406349	10.4310162808179	16.9736294051674	14.6413679632514	18.7583423135165	22.2328548472487	22.1631595030867	30.2996169262497	19.4578631464696	21.5774404530439	29.7173172686179	25.9200958685221	19.2453046528101	28.7295668003194	36.4741490669627	26.4656365455926	34.0906812008424	26.382465097316	33.3375988305337	44.8240133435708	45.0244672897214	44.3923898258733	36.7451662997175	40.4037425368946	44.8105215327311	53.4956029504313	46.2558329860386	59.990982218326	48.9624933943154	65.6880800698137	78.5220845884839	72.8598150508325	82.5470729525717	63.7275849816424	58.56394232175	81.7318884236317	93.6561119371814	75.7167254695308	103.687067958183	75.7119755178924	98.3365733451988
275	6.8160939602908	8.97699222793693	9.96445252237462	12.9141474260514	12.5058160163361	9.11722190724482	12.9053510183907	15.3923220512316	12.49465882923	14.1301298524604	16.0833171192273	12.9475133698708	12.7847074377725	20.6103195422787	12.8380980041323	26.483490610783	23.0430806824734	27.030622261666	19.2196978055875	25.643692318435	29.7797078024996	29.5790180388609	28.4559795697081	30.8031123577106	29.0251046368334	38.7737050140047	36.8869140911369	32.9645287714858	45.9924521662524	26.1348898958816	41.8778604350868	50.6972405793202	41.3050337886113	45.9330105863515	61.7423240640716	73.8169925041203	65.3758350566928	67.5702244816518	55.582237130936	79.9248845426314	87.3522122507593	65.3872945339366	71.3624462795716	110.116135704673	84.2465297354292	83.7255225824871	95.9698232341857	89.5939929532834	87.466980811262
276	6.0067383775399	11.012184237372	6.36369489584355	10.3634782150288	14.1991547109873	10.5969282858092	15.1513083565032	14.2308044371414	20.0394431395173	14.4487141229381	13.2265503548423	19.9846302756386	17.900151411836	16.7699873700896	22.6745858541621	26.8709471050283	18.457277962892	30.5433945494237	22.0226154248025	22.0582802408503	30.4999847667992	32.4315990672773	31.8609623329988	44.9056471109683	37.3635499551401	27.2676646914956	43.0567895724881	39.0369010557141	25.6421887132217	49.7568566411902	39.4594357004821	58.7515318392819	37.2238744729194	49.5873217122737	41.9630992029424	66.7698332794715	70.7857064448651	51.0041707636309	54.7247068960611	64.7791737530358	71.8597882782507	83.7612667134501	65.8809952394724	78.1249041969811	79.6514821523298	109.633263308223	109.519724482193	90.8711463532759	87.9514902227511
277	5.12364767035489	8.50152360859129	8.8636538137118	16.2035998380228	11.482285871284	10.0841814003504	16.7827808842485	14.8368143770163	9.49479410692626	20.5940556606651	16.6511107378251	17.0623892229362	19.0408813660406	16.9275845719476	22.1363643704084	20.9139152524639	20.1373002950783	22.7830483709177	22.4928915951337	20.7076675031322	30.0465095074776	37.1453894105767	49.8088266365856	28.7656115812652	36.4713913752836	33.0862321533079	37.3359881497895	49.0494217051721	41.3418726657212	32.5027110139963	35.1279757591239	36.1281037779734	37.2785900405686	54.5232149682641	52.5301632626781	48.4002148831223	42.1430670752267	57.3515407739183	79.0463190067197	69.1083601795047	78.5536852931214	83.7664493545687	63.6414254391296	89.601478492188	99.8489331575505	87.204780503982	80.2094727676072	96.9871921040472	113.104130962205
278	6.76996114112878	8.53282896030198	9.53061001187464	10.7143992541791	10.7679941587246	12.5529899681702	11.851686663706	13.2343368124443	19.8915196262959	16.1749918018336	13.3296979031797	17.8344336562237	12.2198366886225	19.2848530487013	19.3541320261162	24.7687066437297	25.449172472551	26.446677633617	31.112298971745	28.7171646436954	22.1122771304502	28.8467203638288	36.955034346994	26.9134342236591	31.9422615936101	30.1791024392083	34.8697606430421	41.2461295555472	39.0174069665222	38.2143901439581	36.9577027609736	31.4519536009347	39.1757828961198	54.8752246287651	50.3181127808935	48.2143589999777	63.4042630443605	88.6056874086648	70.7204184067434	101.886162126833	78.1576107208838	83.1797644614339	88.5846899732242	81.3307883254901	86.8120779694198	82.8642453230038	112.61375005852	97.7122576895614	111.231354617159
279	8.04790147657555	10.4895615146258	15.4891463261952	9.4774644465395	10.4075741038963	12.3973320058916	16.7032553383656	13.3359923532749	18.3397478817076	12.2845604762204	11.0286113149123	20.3351095967052	14.776045556779	20.2531865276725	18.6343511347926	23.063178938367	22.5680273933625	18.4272919249333	26.3199757409516	28.6077897915993	24.5006098088753	22.1685382332039	33.7845513576305	31.8669661520141	35.5291121861856	36.6102584981267	31.1433563097738	49.9778668136983	35.752886825543	49.1485104360971	33.5595107919848	39.8707840826288	42.1866626377957	60.3079269260235	44.418026990701	61.6655753541133	50.452083769096	46.1267336103044	81.3841777336597	55.3146852587994	62.4987133898103	78.3665325317262	91.6696961360721	85.1529640589259	90.115785176515	105.077071334223	103.797566286717	93.3112624519057	92.8193286745356
280	3.63092866844008	11.2191905279374	11.1512112214454	9.60869869930548	9.19749675989821	12.1107708945464	11.5387174576102	11.3378858647773	11.9673840568416	16.3966429017607	18.3751585337161	17.013984496027	24.1862168920111	16.00912986799	15.5051311303608	26.7805100436708	20.2755673352783	19.8453369604995	28.0034429334312	24.4536427948635	27.1207829537512	33.8868939969219	31.1529657475288	28.2892055118141	33.1550952082265	29.5592152738647	43.3072902841254	43.2081316419325	33.5578565470141	30.0365542778455	50.1039560892737	50.9746017872225	49.4507708145028	40.7672143491891	47.6830317889496	49.828612350583	49.491061225334	63.5453793737266	58.3323264988543	63.3356153616262	81.3650825682579	91.3012868011743	81.1580728694237	76.2497684197211	102.397190579324	107.91572428964	80.4440101377792	75.3178617856647	73.3389222916846
281	4.28740468844287	8.76243509422135	8.52032834133044	12.7493532709194	8.12685263320202	14.7463075249948	17.1402951120898	16.8534498325042	20.3677655824072	11.9210942474386	14.2007469805876	16.0061546543986	25.3099435539437	23.2892393584505	24.2536920588623	20.1540659089213	22.2332725641364	26.9669032828732	24.6941251958037	26.2821213641065	30.0091157740241	29.6569574913637	26.8632081490421	28.8357672340754	41.6754694076743	41.5892439799674	45.0169889659152	47.5978983753314	50.5599167660836	39.5351942205696	42.7978593587046	47.2704321826947	44.1243329150101	51.248287983201	44.3561058167605	61.9888122334353	55.9121141269583	62.8493331240556	73.99638932913	66.6617470323159	82.6023507284632	62.1850292654436	85.1411792788393	74.9690068414212	80.8465834410038	79.699112396737	94.6974581966943	95.7086300194598	82.4172033474083
282	6.06887936941694	9.67192539451463	11.6269013735435	14.8251941391097	6.82472880538915	14.5393153161287	10.132916957852	12.6364721872305	15.0396762266487	16.0081146215838	16.8071786742405	10.7780309523612	22.381867066692	24.3741325809057	16.2354466753417	22.3869888501204	22.3269503473467	19.7538861736072	24.3307408563545	25.6251399755736	37.4173747946021	32.4638000622385	39.5183431112675	35.4702296339862	42.2783046329795	22.6251478901047	36.778617388794	29.0540179534488	32.1575479621826	37.7168173781516	40.648128784237	48.9896890900958	53.6111793757359	59.0054581865253	50.0557756217785	53.1226094368926	49.0637947163184	56.7758584770089	65.6763696023968	64.5977201773262	103.359280289236	82.7095302389235	102.782261631852	72.2562587991183	75.7465707742096	103.574815536457	77.6617973284036	92.2534313953719	62.6926821651987
283	7.0076702968748	10.7274537532111	10.0378270484359	9.92298355672858	11.5335940786469	11.3302704791155	12.6178952609493	14.8750560447677	13.9388638063957	14.7447079230115	14.9622880198763	12.6604953505242	15.1368147293073	21.1382030008616	18.6525983379323	25.4847583322479	18.1325621146565	28.8370687275632	31.4266174557696	24.6683265157765	34.7862282071378	26.9058884825295	27.1560290566525	25.0165831596104	28.846340253781	38.7411916529487	30.5643388440814	38.5482155944173	36.4124458517756	30.3453042386892	42.0434049777377	40.2299002686418	36.6189980403211	44.6628287713285	51.3634783420611	57.401903886997	51.8172937206029	60.0331475733685	64.0049727120963	61.0949151563413	93.4001927843991	95.8614768313119	75.168202791355	57.1511429326987	103.400218213791	78.0584381264296	100.567674269931	85.723441559163	104.748238039338
284	5.69560438787903	11.8254943517629	5.67613505688252	11.9764257419833	10.3902768564232	11.8940982885471	12.8577758099153	12.1164418798646	15.251413138526	17.8983448657209	14.5356287672787	16.5830888574755	18.8345842443926	29.1298086260478	18.3320495556851	22.290913459187	21.7162697029761	24.6140285173583	23.9847809211738	33.4315636895551	26.6066718118056	32.8613174388753	40.2265536353399	32.9467059245952	36.8794199795771	33.0362737926956	41.6687863972818	35.3187547412402	44.1370998485271	34.5702967023582	57.1313994676781	34.6401065650405	52.1332360299187	38.0598701989513	51.4610519821319	62.9142286757502	52.4187620526955	69.9616527906249	60.3650245610073	85.3002616620359	92.7710354124889	73.9042668948219	80.7180766213115	94.5763222954225	87.3975463328211	85.7510143131707	92.9512558081511	107.199045203161	110.772417038627
285	6.74767158829397	11.8889471689753	11.4585273668436	10.0507126170649	9.95610759546155	10.8561318160581	12.8739173110571	11.9267391104779	22.6430166176035	16.3279921994055	16.3118278960474	17.200664430976	15.0593101260315	19.9778470186269	26.1766461996192	23.7694580995905	25.316212322073	21.4410020370693	18.3782084046496	23.2977448600466	31.5134367315059	31.7615720535731	29.3058769672625	37.5212221714706	33.1928409255228	36.0263116787769	37.5498443521441	42.7509335707405	35.345823214921	42.2454288113611	36.4296866997356	50.9801172951766	58.4544990264984	41.2191900663032	56.0801034271571	60.279701548319	56.7860252738208	63.9580326850455	40.6162893757253	70.6059830732183	62.8861521236501	90.0371748471844	63.2222092805282	107.007938267039	97.0572342998827	78.6060771663247	111.179156391411	82.6460493766323	98.2408751824075
286	7.5955024121283	8.89156014840905	11.0817912270242	11.1583850062805	11.8653017735863	10.6762642391346	13.3433233346833	13.6568170096544	14.4827001238955	9.46760837477122	16.4816542021201	16.1896476149711	21.2379718798536	22.2035522496864	17.5149480549091	28.8519809784316	24.891416838399	17.9282521291262	20.3878631372134	33.8075908413998	32.9501881531597	31.9555841720189	32.7121011919197	34.5144452187042	42.6700824404902	29.2064562013132	40.6087892137856	37.7831396760138	32.9983353948276	50.3531636268933	37.4700901287243	43.8233803445467	51.4528635762549	39.0492689903554	34.6405778689991	53.4735043141613	60.6986817898221	71.216650813457	56.3361002628686	58.9281410781034	73.3056715752506	79.6608576298522	67.1785630243792	79.8167406877673	93.7235492092563	85.8801763535341	56.7038384725905	90.4554107280319	96.2441286297949
287	6.50977934970869	10.8438102306721	9.31820850174001	8.8553292591327	18.4259541269547	12.0302122437616	16.033609498439	19.6727339957263	16.2092325263865	18.1483547809216	15.6686318494375	16.2948681875608	24.2782171279228	23.4312486445727	20.7643863254386	26.2126379960379	16.9673349639456	24.9585998567499	28.5069003080864	26.1698734367335	27.2242349558644	25.4963399915607	29.8090160880239	32.268265020384	24.235423765654	29.5706308145574	33.1022428401024	35.5746800254162	30.325076953768	34.3654594323366	48.8079391222554	45.5676799760025	48.1127454264722	45.8734464696976	62.1606495651895	53.2426465512705	54.4900954785088	54.3587046259772	39.6017083175163	64.7191759644895	87.8543422629382	83.2437652289535	75.9019037577905	82.5069164277395	86.5693970967333	96.6656911311205	108.045361835	112.338485038523	87.6159718291575
288	4.37521392430416	9.5972136968492	10.0611142236951	13.1009971075229	11.7269009378571	12.2882006680874	11.4222903702646	18.4731218050833	18.2327174936417	14.683050354269	19.5266534081319	15.7944450263926	15.3260525544635	20.8089594559571	17.8153005877389	26.7223755285294	24.040602341128	38.5042212124053	30.1639157070789	26.5602084645059	30.522826301549	22.5377908515704	29.5889468971097	30.1210195055217	25.343850369832	34.0063318419511	40.4880169358467	33.9322006222011	30.49827158943	33.9621967843961	44.5887548757078	41.2057299494373	52.472236075045	44.3656576906236	65.7963872540798	64.9201057966938	65.101883929335	43.5984084664007	70.930764773121	85.361319188085	71.4823166076898	96.3970471654308	70.8916662187752	89.7948448785758	87.5429150030683	95.772234155222	81.5871229780961	97.1017887479507	88.8254920755512
289	8.71577045178762	7.68417411718521	14.974163204366	12.5218964868755	9.3205455067762	7.94926571646145	13.4167525345871	12.9960450186018	20.5187256072457	13.0233799026306	14.1338076235806	19.9680986125818	12.7478508888081	21.2562934013737	16.878224093766	17.2481718990734	23.8481231130929	24.8649629271045	30.6817205497026	34.7266614970819	26.5104236558891	21.033550471629	37.6694689535814	26.7648491863114	28.0036491992366	39.7854724273856	46.982061809251	32.2880608198446	35.6378967243068	30.536249747207	26.303527523982	50.1014272487292	53.9765638164928	60.7992360348908	54.617279891368	49.0593861789746	51.692459341346	76.4368044582483	60.9058885160701	60.610071959617	55.1592173252039	63.1007946354869	98.7724896270287	94.5185738634511	94.8332975819851	69.922294412461	108.162963238188	79.809467810228	88.1378667636662
290	5.82213075298087	8.60038886310318	7.18082285449717	12.5040288824703	7.90772040373725	8.47309335889394	13.0761648695929	15.9706953021043	18.5162246742213	13.9101956470578	12.7991793094201	22.4044251534644	20.5251535199476	19.4028131532731	22.1578778466225	16.9962202882507	19.2019026918066	25.1704093875208	30.0757900096836	23.7117574035309	24.9942965655352	29.7611361882436	39.0327766425334	37.5198992114753	34.3932487440769	45.5282069651461	27.7835190614154	34.4431294747967	34.3227078087339	31.2007596256064	37.8529280054597	32.9431996891267	33.5326335980129	41.0535661967511	59.7248700216941	59.6516585881211	44.3521756195842	41.9239819819429	63.5846773682254	61.7464156664075	86.9019208926192	77.5723865905942	71.3053218387401	81.828203465024	67.5530526261676	81.054003583222	90.3049105238465	73.3506658568829	110.033781422023
291	2.9860404903596	13.4155702116866	15.6727311323672	8.25657390021425	9.20000669121727	15.4769826437824	13.2266790805743	16.7121479254414	20.853156351448	12.4079031367295	15.7530111983137	20.0178721799788	16.1555110479742	23.6465586730932	18.5910082998111	25.3190402610191	25.5911337792637	27.1266514084219	26.3451829765451	25.7545809566144	26.7158131846427	28.732847157743	31.7970264163846	33.5691555233296	32.1148034698178	36.745248297735	34.9268451126933	37.9981979875592	34.8187940771645	21.9154796734317	53.445378935698	48.3827008774822	53.3097760317911	46.3083206540382	56.0368926772704	44.2341142888378	51.8675984008389	108.716995006856	64.6007652199158	97.4958643644348	65.9947010194413	75.0995958193672	80.8622867441022	74.1793546578644	71.6441719987461	114.226326841638	100.654877470829	115.598503108235	91.1892849153008
292	6.97827534463776	10.4025559426422	12.1986365583152	12.579756196651	12.886264782709	12.8620004942215	12.1320974158521	15.3915664707557	11.8045303358536	16.1356001591969	16.2823728633424	16.5921753156327	15.4058480332361	22.260351042841	18.7994460304445	30.0490586688483	22.689409952781	27.0141001902998	26.5380889716816	37.3278462307344	28.1236290279136	22.3908531897504	27.0750407240207	33.4486205655867	33.4642012542012	31.5713629642658	42.1876865472736	37.2029400443197	27.5704057127296	34.0270365193901	50.2118255531503	34.4353767585064	40.3514977280721	46.5874623670179	53.2187705884521	46.8683495104048	51.1484761204665	83.566925304817	59.2996232419916	68.4911584078074	74.9958224344252	79.2634571782536	86.022068038313	90.4382494719099	71.1826852618527	89.1130172070833	81.3110819384433	86.447815895861	77.9918769881755
293	2.84723503903867	11.3605946683441	6.77226821064534	9.25511458151651	15.3096581849973	13.2061240462457	11.0946605717238	13.8136187911125	17.0630548121553	16.1231295748958	13.8825512547309	14.3776476982813	23.0362498406241	20.6759670985814	20.2886775691589	23.7767937250347	19.281225922543	30.0587614922015	22.3691944013412	33.2236127616192	34.0008360536447	30.7409844851903	28.5560887093282	30.1977145627796	28.5598192097567	28.9401173272691	39.1638098980592	36.195912841871	37.282533175786	47.313427732183	43.9086184539301	42.7225648104657	45.3606196447698	58.5984128833942	64.4573199072767	45.0556744470271	46.056356784101	73.0817887332642	56.6115994949947	78.8144427243796	63.13630990869	77.231063941379	90.9614049292716	77.6227444956993	103.697945716142	86.080675032754	86.5061813524375	93.919624534532	88.7483741024205
294	4.65559474093072	6.46005021903639	12.0374527963927	7.82811642304666	10.6429965624598	8.58458038612846	10.0308080285573	15.974756722464	23.9408908859251	15.8995046337596	13.1694290356415	14.0640390501403	19.9967926154137	21.6502833356803	19.5779760943248	19.7392505414036	24.2831763304129	22.3930192123584	32.2436865295707	23.7669679749991	29.1797824034843	32.7838918850236	27.7646115667891	33.9923445823593	35.237374939876	39.7608343449077	32.8537907143981	29.6688487592278	43.686966393481	36.1479673453684	53.6499751944783	54.6610032911147	63.9472426203557	35.4045196814885	52.8236949524519	47.0187929596512	48.8770403733317	72.4520135680111	70.0854650263774	81.587780993353	61.8651484030205	68.5735089276107	88.2535851671567	106.353493127952	82.7062456768509	93.4961874860848	94.6675603788862	78.7404302256259	77.3635222208605
295	5.99208213498741	7.28445718023422	9.7183685041959	9.14815257888342	12.1560976724203	12.8242565658177	16.4621297479567	8.97283598243734	14.251319266799	13.9914775484591	22.578072005104	18.8209199699321	16.0321157022011	12.5968102665651	19.9581247383023	22.3410284703813	23.4010336968122	21.9069710245571	25.6211577150343	28.0853371518454	22.1509613750504	25.0698260341138	30.306893452838	28.2351398849639	38.4902675336397	34.981616732537	41.1033030351775	50.1127110064073	48.7377539140835	33.029596871643	44.9176077553386	29.2669213209968	49.8638820954061	46.6351545377175	59.1773743153324	60.6798411193238	35.8268595224883	60.0707905683408	71.8360564559807	54.9673687132638	90.2034936333593	66.3172188520732	68.528591283859	98.0370977143555	95.6717265547245	83.6709634163064	103.906220117066	99.427187130342	91.5364424260636
296	4.4910385784935	11.1657787062311	14.1451104672314	10.8947420565789	7.24314136190781	12.0522115083022	12.93074961668	11.6824586030531	12.1914260941625	13.8392164082829	13.8984410343993	23.4229761877051	15.7856478302699	22.1805303815499	15.1657655255989	14.4164229890714	26.3898664673055	24.1997951994445	28.098847180824	26.5440223752712	30.5530962482102	38.4676496958425	26.0118215721368	36.4818663787451	38.3772817722442	38.8327172114388	33.2889440818244	45.336996400445	46.8195412216097	48.3796898106922	59.811951585736	67.2358647901015	42.1866492844958	45.4960898362954	58.2104293997011	57.9433449953806	46.4623656845792	51.5950942261265	53.0425886659787	58.4416505541409	70.6474164434506	69.8577321052007	84.9985469791677	99.4961123241226	109.789325605042	105.134839333989	93.6284081149187	110.489106163855	115.208724668946
297	6.62811393521709	13.1627617478832	10.6936384701813	8.02995921303203	6.84799952070601	9.4057657158881	7.03480127213293	17.0640359746374	12.7426384876312	17.8226190695922	15.7515792546498	16.3397413882502	14.6098169181086	16.9798148506836	18.7433092987514	26.5627720318844	18.8206308275976	25.2869440756523	24.2718949778907	32.008771853653	30.6296053923653	32.5119935239939	28.2634157907802	38.9506925138462	27.2473694289108	43.4028060810761	44.182756524042	42.2854509429673	40.4937379606969	29.1248549868747	40.3931097057672	38.9943378467118	38.3506935720131	61.4924258810832	40.5430813203993	53.0245052355169	56.5932350743957	92.419125733739	75.9816288407691	66.0883051426764	70.8422606696074	107.011861554328	76.0192947256664	77.2184347695325	72.9166623670347	75.8674454126525	109.924653122885	80.522231436923	96.1058380658118
298	6.20168711463858	10.1560288589586	10.1987005198392	6.42690580796944	12.7731620832134	14.7518800902097	9.82764347994197	12.663450015169	17.4583554675673	11.4084660552661	20.6508104071748	15.4546859313383	17.2455305158282	23.089834861067	23.5369345139146	21.8910720738259	15.9772171500693	24.1256814729081	27.8659409925304	30.5666729630035	25.1798466944969	34.6735939991748	32.1843357183137	28.8682029217594	25.3299243954841	29.2903667787065	45.1960133644319	39.6335376564611	58.6035891959352	41.9131060911574	40.6054227409346	47.5014371428452	42.6878924254527	52.5955291945658	59.157735747463	47.0225331222069	64.814960709956	59.8825200653577	65.1022121653689	89.9004197312818	75.3304409380295	67.6455655453062	93.231711916017	75.7251147493747	68.7641111830452	98.7972180873997	87.1139717580445	82.7192606308232	80.3747544429482
299	7.78448005962643	8.54375220396693	11.6497934129083	10.182760732557	12.4289135641974	13.2191141557248	15.4532638901567	13.7794044597967	13.4744231245237	11.8015828529616	12.8879656666154	13.5185212001966	16.1623188216648	16.5248598113713	20.5873539249773	18.1323152060533	25.3490285531275	30.1250214820086	31.56395404004	26.2188685026664	32.1482307575703	20.9569964431874	21.8324698758429	22.3606762712916	21.6559929146541	26.51128261821	42.8034654788964	33.7776465109375	35.342276314842	46.7835921445922	31.9369769447953	48.5861149969929	52.818551517757	58.6135921793231	47.5271907462258	56.0744125761067	58.2754810628009	65.2892361498659	60.5014389795661	54.5398968214241	97.0115521451021	95.1264352875863	76.5775461215515	75.1921399244416	97.985238684622	81.9668905411706	114.642992999271	91.0340316914268	76.9603719450174
300	7.4515232739905	11.6608054143401	10.7899937933741	11.8606694732268	17.1815713325601	13.133970899813	12.9813286529006	14.7737729890981	13.3507214006229	7.71943008814429	15.4395381574176	17.2302361722278	20.2700412861311	23.9807983085849	20.567087521434	17.8863525122563	21.0969291789401	33.5598427128063	27.6809362732786	30.385434135282	34.2114037104697	32.0933148640628	26.1934342815939	29.3274772616837	28.5501931863575	23.5332215950859	40.3297388030132	44.1996609083491	31.7247660330141	35.4408380140202	43.4826524171057	57.2312747892741	48.5804927032357	60.7600588386356	56.0901112483813	59.7407708050695	59.6897153206914	60.8127635926121	63.288795771021	54.7163332810559	103.413660991182	72.8642027753782	79.0265587702161	106.16254359937	90.004819898233	91.8317922285417	104.144152574561	104.743995162312	121.311720928568
301	4.01070656285024	10.9734671081315	9.76112892284324	6.14998614962436	13.2006887057526	12.8257758252769	15.6079203176193	10.7788451045651	18.1670705495615	17.1752568984595	16.364979735088	11.793220589863	14.5324010199685	21.8936371726743	18.9415075570275	22.9958897871699	23.7853139704666	23.3090543259126	25.7676728219195	23.3702571958079	25.9924367126241	20.480670480869	21.8658972924785	29.0746981867051	27.0254387493746	41.1016891272585	42.9761227991801	45.1755015876995	33.92273098917	41.4971081265975	37.1479757205226	47.7514176330613	46.3595201596076	54.7291542024119	42.8990193021543	53.1400336687601	55.968733349317	52.1610842410391	68.7615129785193	74.9331685645865	76.6186393106683	88.0454255079229	79.0231244074107	87.9090193019654	88.5227409383904	98.945965077724	72.8663901508521	96.031344301216	83.9333710652899
302	8.93423180928959	10.9497329549757	12.0147822897803	8.50287945114542	12.8546695128131	14.4600521149181	14.3710742677465	15.7003046492298	16.8667197435418	13.7781453366547	18.4426503958996	10.7015237440663	20.1051550790634	18.3743006930118	22.1013970701068	24.3781131934836	18.0248528021003	27.7849918290188	26.1995636836844	22.8407951748158	32.5783311670571	17.1346883959092	30.6634786547465	31.0362981968512	31.8728432519862	39.9122725651474	22.2309048379367	38.5861314751149	40.0741561720463	45.1821014582106	38.2821089309092	55.1278024567547	52.9397199499256	56.9158828805435	44.0822803350048	61.714791968124	64.291182953482	64.3079695121653	60.1809553195631	73.125375565815	74.5569056617056	92.2339624577626	80.8133071005521	74.7301491154049	93.5533038735607	83.7643584159819	137.351065969763	108.683362089984	116.765421139109
303	8.89246901306667	12.8973411736936	15.5725579649116	8.68284757347313	12.322632619764	13.9695142221855	16.0558690166034	10.8754942583348	9.47823426250602	9.33735175913401	10.9948622757781	13.3789904113472	13.0977665145192	20.9764754128242	19.7645294091879	14.3515031020327	18.6754048315487	17.0028728177509	23.9138102074893	33.0362420919668	30.0804158820294	31.6385280331283	36.9338873975687	27.7622751753057	27.352985186434	46.520021995173	40.8348812985406	42.7879322184666	26.8997289596303	39.8256220018263	43.6065410526895	38.1180137551825	40.7870539718878	40.8817558143525	54.415145210585	59.9965384697242	67.0760779578848	82.7030284676247	60.5186555401632	59.3356094791434	55.3875023093063	85.791446395678	85.4460388137314	91.4820324032197	74.2417203232465	70.0064312270165	75.3925345075642	102.884163604757	90.4749305278406
304	5.8347201297192	11.0617397649024	5.47250116683189	10.5220632878655	7.74773933704921	13.1926038148789	14.5729978241728	20.1813169914684	15.4261028802281	20.4434272599414	16.621505811389	21.836280924364	16.3398172859129	17.5306379719246	17.7497693052369	24.3003328674404	21.4742253410395	28.5189035151387	25.5167075628445	24.7889714596684	24.7092704741098	25.6984256510642	29.4025302318521	28.5766519622675	23.2142128814403	38.2887286905852	37.0356602631043	32.7789606439609	38.5478016673624	34.4806479113909	41.0792273890585	50.2987916132908	45.6634142759515	48.9263489931482	71.1061230277882	44.2372986365463	60.6565132743106	39.2953096528776	68.8068794549775	41.8713606622421	59.0250905538684	85.955978407898	85.4491984449626	88.5193845006068	97.5026410322007	73.2084730392476	94.4751659089305	104.166084737098	120.101203980732
305	6.06401597311933	9.7374835274543	13.9058239361788	7.86824991847254	10.6841394545033	11.238756578346	18.9397622807138	15.1868705687278	13.546585293014	11.0283715966313	13.6753498165445	21.1616411285295	17.1534808680554	21.5553725501271	18.5505657933621	25.2308414610052	28.3190541555696	21.3066068849132	25.6118097055727	26.5121781646679	29.0390985268134	32.9911998312994	35.9511274110898	27.2815950722988	29.3828235000856	37.3723024977943	32.0495814713793	35.7701852245247	36.995791388315	58.8871196816707	44.2193376097058	36.9447362236781	47.1499710136916	61.512742078496	54.1488435538748	57.7094980128543	61.5986673267131	60.1125833661072	55.2355376459439	52.0966703261842	81.7803465303549	82.4794631287924	77.5595582483188	74.6182629265967	98.9254737442628	87.5379466384545	87.2088443369264	113.373742459967	83.7110394690317
306	4.08614795472564	7.834345877676	12.1581832091844	7.18923616684307	13.760918515734	12.1709495614594	20.3398952666992	14.1347594044678	16.9717883304042	17.384868286052	13.5681824340922	15.2581814247569	14.8069216718319	23.3479556364615	27.2128761142335	22.8167741481121	18.0918232868673	24.8171761122413	26.5827167151577	33.6121033373675	21.8700752630328	26.7523483707778	35.7409637420956	33.2980109377084	22.9229984527162	37.5729535587403	44.6346793697226	29.8285296182568	39.1204506753028	34.9804328788111	36.1071971681935	41.9168767077525	54.1947502684648	66.2174579890877	59.9224778509418	50.2550386114641	61.2940977196734	54.8874949466195	62.7872276489396	76.4463319403274	78.1293044697742	86.0203504192398	81.0175571062715	92.6769019128034	82.2849291851449	103.80181858457	84.8205580712028	105.872346180332	101.752847596497
307	1.63152445323574	10.8038700338631	10.3365931941109	8.24854553752587	10.5025051991022	10.290639561493	12.7130655128894	17.6676044219999	14.7700740741348	16.9841522619984	15.5114118471068	14.2131132043493	16.0468403301864	19.8987612237987	19.7614924120507	18.1769683836737	18.8837619856993	19.6088283050769	27.2969204718975	24.7209763423484	28.7273638357128	25.2439404421436	31.0426930985318	29.67402168989	28.5273790631806	36.535746484743	27.9893532801289	42.915476611543	48.5502491144805	26.0010410268612	44.2482004650705	41.3634676275783	47.0710022889648	47.1118363707266	44.971499404532	47.7913990151287	59.0349656840113	52.3606785620486	54.9187431087216	63.7130583174538	84.9667881513526	80.2466449221189	64.9644481770306	93.0201707656938	116.774143901414	70.7419778163818	83.34453558178	97.5335800852606	104.904883996337
308	6.28962912548552	9.59595217936753	10.2758080447879	13.1481574308212	13.071100213726	13.3667759848965	18.3915842870054	16.8034623368031	12.4666049602959	12.6339197567445	18.4966725963109	13.6153662564252	17.8282286017271	22.9010460283381	21.1001033274785	24.6005797268197	25.4464629823538	22.0611829888781	28.0534699439341	29.3472684073929	27.9201936358076	30.1761203525741	30.4312115106952	26.6227668772794	29.1157891231605	36.5732757511276	37.2448246910156	36.3340604228271	43.2829013284395	34.0960312065242	54.0276097353359	31.7351544077911	31.4706191549921	46.4073675234496	58.2613423978959	73.8992049785031	64.7584141476823	72.1939118661626	55.0509453134417	64.5176936850967	108.169459310649	64.8124317268023	99.0048292211669	70.655353580526	91.6594522777004	107.468821032678	91.8340667185382	84.036436072473	73.0039310129485
309	6.49088585920274	10.9924046158563	10.2438821120388	10.9134352979034	12.5214675030699	10.4762825815305	20.1108592530061	22.3736226905177	11.6481114967517	16.5616399881655	12.7332955241225	13.0638444084958	12.5366516565024	18.459619530504	16.5958691030334	15.0077281250328	22.7658099615041	26.4749938198215	30.4519265485078	23.298235712641	30.4952687967891	27.7556720520458	36.3994804757394	29.1449144904346	30.9335387823248	33.2254576472363	40.3295581451388	42.8916065489975	34.3048626272711	29.8060432625794	46.6250666178963	47.3094823591273	51.1672336412356	55.0790190699659	38.6595227034404	49.0943221158617	74.1397607494249	66.2559481889285	68.4501601061625	69.7607752601518	52.6131611018021	68.7506867952244	93.2223348526634	94.7258130781514	73.7960944162903	107.492730699504	89.1165841981553	91.8354190433274	111.365648148541
310	4.4178855851847	7.12744948270413	7.18945769959552	10.3304288354341	11.3550949079248	13.3726606949734	16.6809657855307	18.2497491750471	21.6335963558426	15.5915396597432	12.9559351325182	17.3318556209241	17.1001852260062	24.7346084555749	24.7388370371272	20.4698735850653	26.3133572835145	26.2488575143706	27.8819770588126	25.4771560473662	22.2689800763863	26.7250510633993	31.2381596184575	40.450290935325	28.3505745399658	48.8626676336191	38.6023816569097	35.9541419624165	39.0718922369357	42.3628292714157	59.1942257782676	46.05589624327	49.4864001647433	36.8961321148684	66.8068869307531	53.7972719759763	71.347306638139	61.1889284280998	81.2445995672842	69.8141250982898	81.4442520754434	85.1767435254006	76.6086357166412	64.3471237067423	103.617361905543	125.452025695165	98.3035873418176	101.286947302942	85.9863005255489
311	4.23609818246398	9.11624074476276	11.032876635937	14.0142164405043	11.7931095704256	12.1745475439802	13.3715825124404	19.0147263055757	13.1233291590906	16.7681258057355	12.2279747905105	12.6148912417662	15.8826128606433	15.5251563149118	15.5907515459111	26.2369671697095	22.6880586381898	27.0759913974845	27.900084953142	27.0885877351568	25.4573532684838	27.8655525998984	32.1072941565988	40.0190709781827	37.1500104277014	34.5553794296542	30.6559265243407	45.5225159717158	29.5003411672924	45.3312832938252	48.3097120014348	55.4434750469306	50.7107120918866	49.1879193177494	53.423916309548	48.2235162287802	55.7189370730086	55.5626827725709	60.3424227029905	62.4698103183274	64.9862531527102	67.6522024038115	74.5851106490867	73.6328237530799	104.988300500179	112.297723900968	97.9490822777567	88.0427286189414	93.8440875058562
312	6.36278211879431	6.41500140182244	13.8185731696286	12.6617859401445	10.6962371592672	9.09469044932358	11.2398801781502	16.8285830574866	15.3563104997966	17.5954885121094	15.3638795284755	15.7654163859387	12.2196187578086	18.0745899734964	19.3078293164923	20.6967591317737	19.168293190209	19.1883786814016	38.3450710540128	35.0112239823103	31.6265035083485	37.38503016299	28.3840971051181	29.596378334065	30.2713435590157	37.1193871452712	50.9818776095598	39.6532966158221	33.8444248639426	38.2491983878683	44.4720547293488	47.29057938912	31.6111340280637	54.1555244131108	54.403493094889	42.1853615258748	55.1625964833247	85.5956741861926	72.7399848270897	57.5885664548693	75.0107681708743	112.826461885077	82.4907922572628	57.5579612663242	101.843328960407	116.913687732244	118.344553345672	91.7894316308837	94.5851641782274
313	5.88436050262471	10.0255479622168	8.67238776764706	11.8395826156265	10.5351421551114	12.5287940651155	14.5881819776053	12.3587889037099	16.2300793197989	17.9492518164426	12.927066925646	19.6014887976841	16.1582850112126	22.4760880064065	22.8567294189636	15.1100356948343	20.9058173303979	24.5859468551347	28.8209474876887	30.4678284392992	26.184922345381	24.3843184887122	34.0954601777564	27.8354011700896	28.7003960957389	34.9736743925134	26.0220780667294	34.5826244997347	31.4268282930679	37.7591871091303	29.034655646726	50.3998737445576	65.5059620802891	47.3697382686996	46.0490652713049	40.9999822141789	49.8855111138393	73.7209811507486	48.1040771226269	66.7349946686632	62.7076687594607	94.0915980728472	79.9732311780187	86.8052060541299	98.6382659558457	97.7147895076253	92.579269677236	105.297613379383	79.9786851675429
314	5.67353636779667	13.2495694489285	13.4767984265144	8.26923793609086	9.7079833575081	17.6132859600877	18.9173235760052	12.3699597189178	14.5187116753305	10.5898591947829	16.3965687992532	15.7991088799086	18.7770115229178	18.6681338367509	14.989122470781	26.9072014558077	16.764763629104	27.4309374456311	24.2994113394509	26.9695582028809	36.2418307438822	30.0607325735328	29.6775744132531	35.5436481293894	32.01783582849	37.3122215308745	31.7814200308411	31.7271148233398	41.2520766734656	31.0757312802571	37.7817081345065	39.5149220580026	42.4916264627298	65.1052273102193	35.0020949765033	63.0663662766567	74.8357887352091	68.8067455534954	58.140559122162	82.3463080864948	71.4480965502927	84.4055150259113	97.9220618317986	89.6740180645137	83.1495624655679	88.1170301833119	126.768026666735	90.3980221953226	81.2864576094031
315	6.70148846127834	13.5874997017405	11.6300137913926	14.5163650079578	11.2897583077376	9.37941474269354	20.8443344276304	17.0476265291846	7.91975758486991	16.5777271026593	14.7476467988044	12.6140888463226	20.9532756325755	18.494132077648	17.4391063794615	22.4283363922339	22.9801178595089	24.7056272201678	22.9976946913514	29.625375614858	29.3492054146168	29.5298430082492	34.0660034885278	47.5648651986437	42.830987042469	37.296418595522	36.123138838104	28.8277946267748	29.498020736188	46.2878964032537	37.9245209828893	37.6034671696767	54.7058435904852	54.7577862766802	42.7709942472898	55.0054745052159	50.8131507488962	56.2574796126738	53.2148249166501	75.2406379018863	66.7195835055005	91.716452740976	88.2169173183103	89.2506070474337	80.416659313433	83.6321653228521	111.402064464435	83.8745650165074	98.8144031691524
316	5.87130532673365	7.05020918276969	15.1238415914983	13.3410008521925	6.54555068399709	16.5151988831594	14.5508366269608	16.4981589233734	9.9563919997149	16.3187508718972	20.0529827195993	12.8950838814553	15.8733058596036	21.5387928913848	21.0993849937542	22.6854544848694	18.5701590465809	28.0748304808362	26.9069304256508	24.2860828288832	29.9854868670417	24.8667593824766	29.5110554982157	33.4922122236363	35.2829750068975	30.6620116642182	36.3605290236684	36.8313475688939	33.3314040254068	41.2135607376631	28.8578628104866	43.6167536783848	43.6544842365326	58.8212465915067	38.4120147410597	57.358923577079	72.562759979094	57.3456343161226	43.8573571595015	56.933855897834	76.6774979881636	101.602355945298	83.7105558457472	84.1028174381141	93.0857109175974	98.9919323398525	104.536272570656	81.1161128535936	93.4758090446055
317	4.01048503009779	5.68727983329993	10.9854359038313	13.89784417996	10.2758080447879	13.0116060765582	16.8989677544476	16.357361112418	10.1683763306105	16.311895115965	15.4343970004221	9.07080119417794	17.0269678431445	19.1668199707196	22.7633645882449	20.0286086536191	29.5798062388834	30.5569171561838	23.3610025421038	20.9666849175215	27.5570662872909	24.0845637294236	40.2259196671755	28.6598192291815	29.9274360762054	39.5799116978772	31.7656650279379	42.1432405806704	41.1141603346164	23.7445244151583	45.3148673972046	65.9116561337291	43.6407856521337	43.6070434001291	51.5656871302242	58.804728054831	60.9617056632226	59.1058833399069	58.7092596373005	63.6881498148204	80.11172239461	86.9845815003754	82.1479765217177	94.6092803787938	75.8147324489429	85.5758352262321	115.989834002389	96.1668160180289	86.9772931759085
318	3.49325752692084	10.3708075254266	15.2382719532203	11.0335994333903	10.4829714785529	9.63909127396693	15.3783847935845	15.9779822662938	13.6573204154584	16.7100286102364	17.9531937608762	14.2223044458847	18.7580461997954	26.2176353204157	14.8847551586518	17.342654279297	22.7703769345437	25.0160506644976	22.088893371872	24.0647066977011	30.9162581120826	37.4944315729748	28.2527157965805	33.861598552187	30.6304672698029	26.0707102946435	35.505461770853	41.4041851860451	40.6623905700302	38.9091678495419	41.0138764198736	33.9785145478644	52.4335135467357	49.6200732589991	53.1624118967917	58.7568376342845	58.8256123341692	67.6524636567913	65.1624462193387	46.672771977052	53.9289368506647	97.9381575556089	88.9371338040696	99.2323100986558	84.6234899658401	101.36804433643	81.9177357695535	111.334700401962	111.491566891376
319	5.62038452875607	13.134187860244	11.707381299007	8.41949845434844	11.4154810258909	12.621249530511	11.2965195856386	16.5180130510688	12.5993483693384	18.7124910399738	16.7043193100475	12.2308535980732	17.2123201795841	16.1440291431417	20.4755542272867	23.1716115939897	24.3239856482422	19.7846123650192	27.4599504664743	26.8645891578421	30.9421568153934	29.0882973679439	31.8136112689633	39.4300933564125	27.2152806209024	41.0936369350366	38.2874845605471	38.0350778423178	39.893013118202	44.1133106448058	66.7386530935752	54.1126693997584	42.2736342749087	39.8921272174886	53.7239524732759	63.1098965285353	62.805112246928	68.021908739565	75.7599562548138	75.577330460347	69.1316787991434	87.7206908170665	96.4080123752731	88.1956748608888	76.6747116295922	72.9458988877594	71.9551534923176	85.2587320659444	98.5093981224672
320	5.09338787067909	6.94428645846603	10.6623331184706	11.4507205369076	9.59267015425648	9.15110006177547	11.2691491530075	15.2396702949414	12.8595589483353	18.4666449314357	15.9492420198555	14.75364992613	18.4253895194836	16.47226609927	26.3756908802963	24.1039349851358	27.2584317860032	25.7959518160991	27.1416373248406	21.835356737017	32.6393260111821	32.856890603559	31.2084771909574	32.0653641606061	37.1230726885074	31.0391724314088	36.6376036079762	39.4086734379065	40.755949172282	28.6640131585755	51.6165215599263	57.8032317755315	60.6304354580433	48.2533082392698	46.1309868739972	48.8692066951816	43.6269816467137	64.3909932428179	83.3286518320982	55.417789016388	67.8895958616175	88.9918096842698	86.6109135193229	78.6239610087395	75.6614650806229	98.3023745106541	96.9437551005435	100.183385265699	76.8549781255832
321	6.69753784202995	7.75983704181307	7.93833451115115	12.5459612859552	13.4476832062257	15.9946149155097	17.9183617200181	17.5309744131527	18.7442941310321	14.8713310075255	14.8774691477777	14.3015448586625	18.8337918912465	21.4954518497051	28.1122675353084	15.9128918199252	24.5360002313927	31.8336607722431	19.9782632075698	20.6046383179317	29.5355354031785	30.560483225916	27.3658355096418	30.4714690610183	29.0109451031734	25.1642729481463	43.0972290208828	50.7195636704105	38.7581009807701	40.4649072776349	35.4701066980979	41.8948471158121	42.3960190537231	37.0579240453468	42.8228494611897	53.2488217841343	65.4968635059721	55.2890050639141	64.1282862796899	62.1536274420299	98.4742046758248	82.3798053285557	67.1404138340843	93.0456430384984	73.9044796901563	87.6308728608359	108.847408271749	87.0527184115858	112.925756526018
322	2.05330941026909	11.6048333534612	8.57809931026837	9.66475322731643	10.5374587878136	8.52294684930914	18.8021010382369	8.19647333444434	18.5153080542507	15.3144448641077	21.2639662446879	16.0168601890157	23.7615582520247	19.5556580444036	20.6599848897532	25.4077929328281	18.2920168445678	26.4886277755708	25.6421809982461	22.3775436142755	31.9827792759219	26.7354807807471	32.5038439451639	36.9599755880544	27.2064022179521	32.1197406931143	48.806523875459	46.0985108881257	51.5113526223641	43.8848246048894	30.8774711127078	53.5173335111071	40.3969653842712	41.8775660504269	46.7331333463819	41.4527677003812	52.3739534701848	52.934324442212	78.1765761528174	65.2427269823012	72.9456659154489	53.5187870768027	81.6291601666427	105.593743747698	103.362971638225	92.5797539010041	65.3124043163763	85.0820649622725	86.3030816223767
323	4.87869796197785	12.1433755206963	7.18923616684307	11.9881973731447	12.5629020146827	8.58298874579055	15.6174818689415	11.5942622226233	16.5021642164644	15.2765698317288	19.9782805224383	14.1533442024598	14.2692087738279	22.921363746831	16.3451338696768	23.3042657496343	28.8136998749842	27.0527130275928	23.4303482964328	25.0992412562411	21.171163009105	32.9434334787545	21.9710662347832	25.7201276115345	33.1815619039581	33.0635899596665	30.9566307873521	35.5081150105674	45.7023449068067	40.9793585271954	34.6047792900128	42.4649351367108	56.0772006393109	44.8142470164651	54.6545316233188	43.449543689668	60.8345169419937	51.4053026558264	45.0523905575532	61.3982079090045	71.2266377253386	66.5703738831625	76.6596859803395	93.3674718855773	82.1603193030347	109.364379300645	96.2211091558508	91.0896445425177	90.4643531242077
324	7.67675842726374	12.171441246878	7.15793081513238	11.0356968577753	16.5998871698488	14.6779030776185	15.6476648679418	18.013769964653	15.1116993295186	12.8960713405541	19.2076616137727	12.8290055525051	17.6284159200685	15.8804701059839	14.8328170962424	30.4537815510368	27.1768671056032	27.4593867270993	34.5722277379471	28.5881658337798	27.882016964858	19.8042769048795	28.6252929320351	43.2391150868628	41.1293575239111	37.3469912597882	45.9613627855731	45.5807165639138	40.3762977684824	39.3801132959867	44.5771872186973	44.0396746490613	74.3874818863538	49.8778187526212	45.9944032071082	74.4402181426571	58.4964416681779	68.444149275984	78.9040081213633	67.5796865776051	66.2948493264313	96.9504848376518	88.9229012464205	89.6066788012246	100.25280944108	74.3031079364511	107.439944724716	94.6134141462856	99.8665273808156
325	2.76315880206492	11.137491447297	13.114225155889	9.2740724615753	10.7937064199277	10.3783301040679	10.5261976963529	12.2215490535024	15.1855050638372	11.6100488625858	16.6088710517452	13.8317664602717	15.5490279085439	17.6539728521771	22.2301229424223	23.0676729561189	23.0120143810541	26.314378496617	27.7187487267433	26.5081051685402	37.4620412668219	31.9262374862963	34.3268179248579	28.065972399942	32.8365607895858	25.9938105730936	28.7023535850548	20.038029014713	40.2482489913033	42.0994799704301	25.503208871145	44.1515780588559	36.4076284847801	43.8525566573543	47.3116710928971	58.4336738095476	60.7689524306897	51.2574249091294	64.0715388921651	70.245175721594	66.9593960540322	88.8939058140673	86.3852267405546	110.651891770006	80.6330364521398	88.4038954788424	80.2107350425034	97.2673061645756	77.19360996952
326	5.16631933123544	8.47104227616303	12.1586963615062	13.5352103318955	10.2845756648719	10.7205959257858	17.0921660369981	16.6308847084342	13.2705055070788	18.4717236163209	12.2035297974269	24.6883928831783	20.2231282074338	15.6110114299825	19.2201777457454	21.6209725000059	27.107156000429	28.3694724888567	29.3718999998729	23.1633472562393	26.6477178776665	24.8366540442295	41.4632847970552	18.7790842903725	32.1272769365512	35.9433604090901	31.8523909421401	45.1901231720909	32.5940957220514	31.264528877781	42.4058507478911	46.0607336790738	47.2660624222214	55.7029665899857	50.7724786531383	56.0211117206812	53.0130817603073	85.7042070831906	50.6212815485611	78.1252561601539	72.2659211945271	60.7123813998928	79.4393008427603	59.0977928356104	92.6571657506804	88.1180699017816	100.787198077069	89.6013700066924	108.250440750644
327	6.41615549058736	14.377116491132	11.8122827095314	15.1620128157679	12.6231371963368	15.6585281414166	17.6648905819102	17.4209726445075	16.1124278639833	16.4288378560266	13.2591489681948	14.0552362198986	18.2395341980246	18.478605258519	21.0363847393164	29.1514934545287	19.920102879057	17.1215141578702	31.6093362486671	32.7649632393057	25.3990005082324	29.0218462225797	22.1504403377299	29.1905668025043	35.9397119419775	25.0042205317129	44.7205692797535	37.0441892628854	30.3550232766778	33.8947230519398	35.4590571382553	37.9017647904745	50.2730455415023	36.1900727434575	45.9468717213528	61.9431200876153	62.0439223153006	48.8498355853359	57.9369318387007	49.4551992134492	71.1476619263395	103.083691611588	89.9336643606303	107.029650963629	108.956699043447	98.4140696810399	81.3385206024396	95.3929693223726	117.25740054477
328	5.4272308168655	7.74058924356901	11.707381299007	12.1184064292805	17.3055808695862	12.0696665057898	14.2550946118948	13.5317251416909	13.8202873158009	12.6274988040332	13.5181811179988	14.8408811346954	23.2346535752787	21.0515262476407	21.1616416695013	21.4972661033267	24.1913666279049	28.6893694599346	27.5681869777193	30.9939671881838	21.5841363369411	28.2282509366665	25.5902614925443	22.8210602792114	26.2728231570088	35.8808591792417	37.3592799996186	32.6503573769038	37.3520426751225	39.6160574347113	46.6297376592348	51.1833489910373	53.0198794603726	47.3430987269827	62.2414110436658	48.5279719559141	59.072277513262	54.4585671535358	61.7677323899504	67.5549766104789	75.6417696789115	88.6678208557643	74.1889476465233	93.2924943724909	86.5548484527976	63.6592282809039	91.6611544549847	96.5233677512699	115.357183757852
329	3.64207344485749	8.27515710020095	10.1757197227076	12.6639211913915	10.2678825215656	4.75315275935806	13.9961414019751	15.0129104220849	15.194752057802	15.3040268805894	13.7931814340736	23.440667717601	18.3612051997248	18.7668276858242	17.502443545305	19.8776278193681	16.6665028954029	30.4435475238334	21.9955076945856	25.7417457476448	27.616174349782	28.1425050412661	28.8169057582953	28.9417090346485	40.6010566463998	41.0997285269171	32.228077823473	36.2692611256166	26.9062973549092	45.0966953345588	26.2466546768653	51.0183093212143	43.3549744438356	41.1925109462821	44.9467373138904	50.2483086911617	61.3706997947776	54.497656349697	45.122082830239	72.3605587214492	65.2699292885408	60.8255917279299	84.3996152006186	111.368473624983	97.6999521497288	95.2828295664604	81.9022309055641	111.938019217493	85.0116892615779
330	5.53473091647574	7.13564126229757	9.06719894599564	11.1767019498961	6.77364383216271	12.4045571455484	11.2885896964272	14.6781163480868	16.5725228742008	17.362012608871	12.8928840573685	10.4212194398849	20.3996946095043	24.9525851070557	18.3945909816499	24.0011593334597	24.1339201746276	17.3152534571838	28.6830973185893	33.1536546891867	24.1952936647602	24.4404303421828	28.3034866201572	26.7325535073332	26.5665361813887	34.7981705304458	25.5594871390249	39.5471897317101	43.3023234967218	41.4226753550738	40.5787015707481	46.3527214729096	47.3685374986634	43.0533636755475	31.7694633386067	49.2719665328214	70.229880394172	52.2956777602294	39.7105667701449	55.6357276860956	54.3762834983741	85.4059797357821	109.401616889029	80.6738908758278	59.6445244860027	92.0929089181476	88.0375737964637	94.4648697848887	113.919041408499
331	6.88192002144493	12.8346683585449	9.3392552080431	14.924075853564	8.10773760994362	12.3775105620681	12.5923215414661	18.2034567810685	18.4365608063949	14.3121711839179	17.0123927930078	17.7571773656717	21.1235576248042	20.7680942777426	16.0145091264825	23.4975214492008	18.247182426156	24.0402482992714	15.1611589650153	27.1853290616502	22.6381635233285	36.5644017680205	24.3617055065345	27.6919013181238	38.5641393630607	32.1415728659818	47.4259044264479	26.5502238744065	44.3229493728747	33.4608257218616	39.8547100908863	52.5438704178264	40.9338243885908	46.5491896143256	46.8724036053817	49.6608905395717	51.7604222021664	59.6625514729173	60.7533128611677	71.2894025546634	92.1469650913912	85.3282454930131	65.921701832814	84.0482275554655	75.2406742840314	82.2638049410658	76.5594771330831	107.038025610135	113.854254482103
332	4.49081704574105	8.62896275074236	13.3382411539854	14.4445678572032	11.6384954891713	12.6711030209262	17.45311943315	15.0966017094011	19.027366443765	11.9942030705698	14.1835115272738	19.5218855451027	15.8660180366489	22.282769076935	18.2992894627259	28.0569132488457	20.3596413580097	24.1884699612796	28.1682719693367	34.0654862178584	24.3258468335113	21.2152824402733	25.4136442521731	35.4882914960559	19.9217295239193	34.300451921885	30.9821757738556	45.5733740491081	39.4955736821638	39.6346083350181	31.2019324076667	59.1431341043058	54.0690669697333	43.0537666136992	49.1871447544057	68.8907094647052	62.9319350352483	61.5216646875902	62.8299355918189	75.2333169750863	84.8825823896466	95.3211882993051	57.6360939946441	74.1253331604751	107.404089784765	87.3806908381671	90.2798604867941	98.2582883404533	97.5481612838534
333	7.5077819340338	9.07303726061052	14.1665138890564	10.3951622426916	11.4582854617571	10.5271460220045	18.1545760378926	17.5611271407767	17.2536579479026	18.4521860367538	13.8578381258985	11.9176419607031	19.0213467476949	19.4778113247404	19.9515707740825	26.368398527567	19.1395126556564	27.4838854832488	26.3525257274615	24.170850462661	32.3144231890177	32.6902657344091	30.5850797720535	32.1409346785719	28.0089496902538	35.6220017655413	35.0823398124884	35.2682513419761	39.5039709567281	38.296767188124	36.5964851555187	56.1019769976697	50.4815573397125	57.6272579482929	48.1799925059304	49.5150852766391	64.9822094167874	57.5010689704252	63.0936437464249	67.1317086286242	70.6454433232555	68.9844099488696	96.03895787478	79.3173758021508	83.3472311105669	77.3605966389982	117.586404477589	88.4992218964221	132.764867096239
334	1.4620161367341	4.26771382469392	9.39553755944125	13.8957930972291	6.3717979176702	9.92570559447657	15.0672689518058	15.7815647136189	11.0614901214323	14.8028295400983	9.65279227600505	12.3674764745643	16.9917332401467	18.746316363505	19.4304474592259	22.1516598945198	19.4419435677448	23.3028555400909	33.4748811100039	29.546917216106	28.2475446587917	25.1109266604347	23.816420764507	30.0217498496521	24.5955001713488	32.4743659663801	42.1237674282491	39.2785970562295	50.0649089733328	50.3482608662265	41.5487175180885	61.9131917077213	38.3898382328689	44.0867609255103	54.6974091218816	52.7229844318788	87.1704079294295	86.3143873163453	63.364824297076	71.1718366251614	86.3015230936809	71.3662212897014	86.9366402538072	75.0271793896392	77.8270899045317	104.2817398978	110.115565304225	117.759017797988	62.8213525602933
335	4.03255305018015	12.711871079939	11.4144111056421	12.2116108847111	11.1401183705185	12.0701095712947	16.8010151240262	9.87323820212685	19.7730358889138	14.0606377131734	17.1113764139821	21.0530111349454	18.6578671704568	18.423667038163	22.8896727202838	18.1105039637979	25.5321949491843	27.8091523904875	27.9631286025524	27.7378922574576	21.8335093903445	31.4815456976433	23.1884279442542	31.5727501524719	33.0939096626382	41.8544797296861	27.9193641619762	32.2290486559077	50.4888114351745	32.8589762880032	36.0168106818836	34.4915307174005	75.0122345669401	33.4029790988185	56.4097645259553	55.1098202041366	65.8000948975169	42.0874410931265	61.0348874746903	53.3081328386637	65.4055213701321	93.3232790584026	69.2110844149713	74.9493972824145	63.4573125034946	78.5690488763172	83.8387187879659	83.2819258659105	103.427315656301
336	4.25565627122728	15.6459827988265	10.3101048432358	12.7811418394322	14.8915858545175	10.5168936503024	10.1659991742771	15.2579628169693	12.5519364248095	17.3141184883012	17.202331551571	18.3745590054096	16.591649947903	22.3339451219495	20.5049137139756	27.4760388157979	24.0896202955816	24.0025217370735	25.6890656514079	25.1842669431554	32.7493095874681	27.6006535789348	39.0303304976846	28.0381862628111	23.6694666890055	31.4211300105861	41.8466295289147	43.4238594778462	34.4327181218462	41.6396606561573	29.602228736445	42.6148627089909	39.5754127544029	54.0222665828284	46.4968892645593	32.7801668888154	65.9365393759322	56.3505912281065	58.2624449570286	78.3699968111218	86.984483970701	75.5106310901622	68.6928602861755	91.9829261813485	76.1475061062279	61.0799081661602	86.8875436897047	76.8797402560763	84.9440764396272
337	4.65537320817827	12.5238446594033	8.13562195467004	9.95359766414249	7.8907610040598	9.26143446492324	11.7820247641983	20.1565649131644	13.777429724144	13.855100221255	17.4949028915277	17.1928449680366	20.2013896509209	17.9993964171921	21.1676049692786	20.6848729067951	24.7460158100515	22.5039660457449	26.2563253948997	28.6304496692752	28.5387540804978	17.3461252705456	40.0215926986819	40.3677206886925	27.8998283354481	44.5870787465151	45.6760549328132	42.9015637927437	44.8885647951387	33.2746204199651	33.7831369528865	39.0012342977416	51.2107124372134	52.6577909266991	42.3719722338424	53.6501727117044	62.5807175922538	52.6674982377752	72.3119997813395	74.1805172776595	83.0152805859761	64.8343061025181	78.938272873698	88.1772285723533	82.6608721727454	85.698238882373	72.9385263591012	90.8251670810458	74.9565073087421
338	4.95527366365494	8.42868090580174	10.1916814999606	10.8464976775247	13.2878207790163	10.4566590086453	15.6343923615106	8.74774040175567	11.6816566271153	17.5395006815914	15.9891060644643	14.1818492639113	23.0865669288119	20.2167218587317	20.7801875903322	22.3562141579623	20.9826301994419	26.069607180439	28.769767400302	23.3629316766472	42.2687945420354	24.6530037177277	27.7915560417882	31.6377553196915	27.9880536866136	36.3516807040284	39.6289377025059	44.9721236315294	52.010417782195	32.6837240143496	47.7476912270509	55.7254402316449	60.4208332413016	35.4901388328721	42.0998920554411	48.6644415683167	60.648688609398	65.1746434515852	54.7578976969105	68.684373029577	74.6743210231417	79.3332532537849	60.8170170645222	63.3773316704177	95.5692928151573	97.6943652338903	78.6269037101014	90.4284880265526	91.8708035129641
339	3.72637121458369	9.48096963896913	9.49977437170828	15.5816421492203	7.35499502451479	11.3120423466404	19.0928617052038	12.8591158828304	17.0181692454437	9.48085499493644	15.1944297401923	16.3770032846985	21.2550243210887	14.516644585003	17.8856873968145	21.3067937709158	21.008881787976	28.9803539038403	27.456661329941	30.7169662862874	28.7883801614629	29.0510975739154	27.195892392335	28.5378480950274	32.4904291794251	28.6326609128066	36.3369157579592	32.7021563587922	44.7622305034461	37.8665978996848	40.4851280889627	48.8268309242107	59.0205873797847	58.9340594250546	46.528313172775	38.9168864535869	65.8454629629797	43.4569999095491	79.7105859823156	89.3124894692732	60.6869833036245	75.0739754167931	95.8587277042036	73.016846803576	85.2651354630797	89.016519791465	93.5281993195179	84.8200573607511	97.5139864723338
340	5.65419981178582	9.54266756534128	9.01706519973162	13.0730421125483	8.80227245156436	12.6251317643265	14.9476082225571	14.0598780834438	11.7602206230766	19.9796147310887	14.7627578017936	15.5054347823552	18.1757224426384	20.6979441924714	20.814499550497	20.4287615469127	18.4004805236203	22.4576480648876	33.738276411299	34.8252525889379	23.8129125922337	29.4803378853076	29.7164533239466	37.2838873867721	33.1450974558474	27.6419099764593	42.831680646768	32.2571398142381	23.6852710300014	42.1702121785768	36.2130973652517	49.4404090197658	47.6828875919073	49.2266705236073	58.169455375751	49.9000425442773	58.7777237173006	56.0195698028889	70.0329362865422	66.7218136476648	89.6718983505862	74.5023716309622	66.2937167459707	99.4731645670608	73.2352157128481	102.02339813788	105.855169349349	89.9351150451836	108.700190536587
341	6.363916428596	8.07119256422639	7.65347125200451	14.4062356776201	9.59881085111902	12.0946275525061	14.0174901499575	16.5900537779205	10.1075449226877	17.2848563110498	14.7141882394022	19.2047824839606	14.7408708545169	21.5580192876708	19.9848821595161	20.9265443106186	21.2380607642316	32.3640956529684	27.106463644523	34.4970262637329	28.9422687296531	31.6963323257566	27.3644622027027	26.1537757962951	35.3614113406394	35.1673148343052	33.5170369333827	38.0609786192037	38.6642931159752	48.6344886976116	42.2031353017802	52.2346030883707	51.9702608192866	55.5321677774917	48.0531692050744	43.8261527781435	61.6930222174748	79.9386543222604	56.4768381323026	56.491756977755	77.8129669449253	44.1307049623615	89.8806920957896	94.5258966280806	90.073526667639	115.057783168251	91.4206325127084	88.1943793783972	71.5940581167087
342	7.15511059329407	11.8998704126402	9.54635025637521	14.0105038139507	12.683410894722	13.0813967556056	12.0529692836891	15.374321148773	13.9458325184207	7.88616169305531	11.064925720576	13.4404325127658	24.3418782281601	25.2161980155715	20.8243278544683	18.9369613422075	23.7228522761697	24.5344643629371	25.5963429362976	29.7395133357159	27.0648115319184	38.5033610599408	27.929720926775	37.7335598322861	39.8738032524794	35.5203682074584	37.9213851459953	38.5973575544719	47.4384993162023	43.8435844886165	39.2165980619678	58.6287336682283	42.0339283689455	68.4933129637054	54.4556371933023	62.0521649545188	51.4044380048677	48.3511101935071	55.8069857192909	74.9351418560918	65.4189502292312	74.1267745065122	69.0624928745403	104.571000352536	66.4685661088711	93.8138410439713	69.0346200266665	90.8682329889769	128.342290289129
343	4.90076598206021	9.28543877074515	9.66117966638327	11.8446093750213	16.1216289167764	8.00578773156501	10.6780774122249	16.6164935088818	15.603264879346	16.3197240727339	10.7459572823579	23.2723449733217	13.1669152563706	20.738917452015	19.1630577381654	23.533969109937	26.1837207141551	23.1012250338127	25.0759549443628	34.3645168490699	30.1601703483348	35.3020157633802	30.5701774430278	23.1201003497421	29.7895232127981	41.53708716276	40.5817625260503	36.5024892067594	29.7144962277611	40.4515761153019	50.5578283865751	39.9938235013623	55.9743262923291	36.3745514181455	53.4847467685477	65.1526006467849	60.2900396177687	52.5385357839166	58.4575423124084	79.4654546043112	70.3365280681723	79.7201123809682	69.4132911197489	85.0185334300284	75.9915015496226	101.85610743635	77.0887105803143	89.9622605996793	81.3345595001398
344	6.53342474509763	10.1448840825412	8.61015801800321	6.83196935802017	11.371960977514	13.7367390726216	16.0028847962462	19.3068424449877	15.1999516308848	9.45787419780485	17.5288551525233	18.3629589146307	16.6351179596058	18.1225839864694	20.74685757328	19.7055051562195	26.8155902586793	19.7165849321406	23.9651173525144	26.0505631468205	39.6689872328942	30.0380395364348	26.7669959207001	32.3121406914884	40.8534001931166	23.7827843971947	36.4810635115956	39.7832925545775	37.630917438791	27.4801407459462	50.0977996379549	43.3910561337379	34.330886230128	60.1380032894615	46.8882557254724	54.337844116413	65.4371316671723	53.4249611187415	68.8652198720471	59.2958475328771	76.1515775901527	85.7509714472063	88.4621946949901	88.7346456020728	101.045284296462	97.0493928669057	89.6515757872267	74.0032221464013	91.6232554787025
345	5.20885821713033	12.6240178268588	7.92093204596881	18.0670832132974	13.6949998013508	13.3430033284538	12.2238273354422	14.8159065530015	14.2537004723861	17.9630845466838	13.8734739107088	22.022605398781	15.0441871152794	17.5045483196007	22.2798508530037	19.7147884228584	22.0765878561591	22.3827086369472	21.7034875494211	28.1210289650355	30.2563033864941	40.7507061968151	29.9799198324699	38.3334591824205	35.8884116397477	34.9619395936284	41.6461232030782	31.7896754893224	43.2538729998331	29.7470577116188	42.0774379827862	47.6452617108322	53.3473543376277	51.4247011794907	52.2218463171104	46.0383300690386	58.2488526599186	50.5093250154705	57.8714824908669	64.6336649005453	89.7342620926681	74.1301428975329	87.6755470751157	90.6635173004872	83.2947653871138	81.6149410395472	86.1763545970493	110.88972550677	92.286912499339
346	6.9652201687467	10.5548330188604	8.42837061528249	8.39560088428763	7.43561010320706	9.88961761290919	14.712224297654	10.3405902249178	20.8085691311744	16.5243391252666	12.2181251215082	11.6256383891004	13.7355364876689	22.8854896967575	20.6224349143743	24.0360818558745	22.9155776409321	24.5557814679197	17.5437789888716	30.2631257953864	38.1717003902427	29.1343691531804	31.6375875418305	44.045264429492	26.2460833370892	34.4247946360203	45.7682331561637	41.6196393440799	43.3144705107894	32.6894005968291	48.4024073304158	58.373198397663	45.0700705141858	59.3916242323183	60.2639917536285	59.5562021995934	75.8574162051123	50.9212654141419	70.4979144020434	74.1015743025984	76.4730813667592	73.8157916802025	59.8127379418093	81.9906764545015	86.2450719320035	86.9692604468955	99.252263648538	95.6002954911058	108.984427898687
347	6.53342474509763	12.1364955664382	8.3206489829198	12.6747760496237	8.19610140272443	14.3766593135544	17.3492921450869	16.5614567523676	14.5704029780082	16.7486088160867	12.7165608177763	9.34657406935143	17.3442948839039	21.6320367298804	17.318991745162	15.5185977176299	25.7400354909711	31.0902580730089	20.143421486428	22.1679383857219	19.0228412912371	37.3197784242745	35.379809246442	32.1230998277726	26.210554145007	38.5062526352831	33.1869343604844	41.2688600020794	43.9008277361165	35.1040056417846	36.834949752823	53.5519183798517	63.33729294816	63.2210340303805	40.7952133995053	66.1103366805552	60.9964024612684	61.6926977798836	70.8304260691292	71.4145828584061	60.8127526269476	67.9853784873614	85.8309272743221	76.1185973209007	83.2674133721356	100.690448407838	85.5315984396636	91.7679095720846	88.2619438482566
348	10.0392026699532	9.47930350589575	11.8873697936687	12.277982173977	9.9218492469269	18.127948858103	15.6618558183127	14.1582516525371	18.2567274663542	18.7110928512114	19.6058647688861	15.5469997144091	16.3413587890278	20.7948239621907	16.7387860159972	23.9474501801851	25.2543144465496	25.0507966427394	28.9638500373985	26.5316445650485	20.38493340916	32.7097436476865	26.7335944689599	33.4266694550365	29.5883620528766	30.107491127202	37.4933446169096	34.1274296150786	33.2310366296847	50.6769156539546	46.2648068202817	50.1953350880439	44.2887871361973	43.6878879011057	32.4177436923592	53.8554266759008	67.184410090506	56.6020155768888	66.2717712911755	60.0136060597559	72.2458022068781	73.9468122491933	98.2266018683104	106.955140771284	69.9618672522973	59.4819928532581	93.9956795583139	110.714101477337	111.9357994583
349	5.91038305434706	4.13745446070453	7.23190782772361	11.8789564813228	14.1573998230359	9.91378472838719	13.2932483115156	13.2183886099193	15.636467559219	20.6706478222846	19.8077114166874	16.9284366446426	17.1554322940571	20.7333801897615	23.2656681654664	16.0007533879205	25.7183177293731	24.7117289525242	24.2661606160898	24.1536168139804	27.4612491725936	25.4713622314865	23.9493567200382	28.2626581291703	38.2279812687768	38.6565103203837	41.9989173151303	43.4144219796305	31.5205000525398	39.3403980090752	38.569368769205	46.1325991736194	40.2548225078851	56.6641955977728	46.077298944992	51.6521326139939	53.8466208815212	69.8042912345043	65.3165380587962	72.7842290501761	78.9536570160236	69.5554073267655	77.6826629985372	82.8662664183991	95.4655713503672	86.484656010827	121.578963829342	92.2956054225759	100.319948235115
350	5.33582764773707	7.96482677441783	9.22351931162055	14.1214266219293	12.9782060488146	11.8162187231801	13.6327702046656	17.2888088541112	14.3023014005594	10.277353426526	19.1776411490838	6.20838359514134	18.1675508529446	16.9431546524218	17.11744087215	25.8457339885861	19.7968444763328	26.9366886700373	28.0219962485739	33.9504517118466	19.6419010766627	22.1090488158847	29.6794994878731	30.645418883321	32.7297201784589	36.7471966674582	49.1750682178898	39.4471543454464	47.5377074953336	39.7987456617502	44.0018501100439	40.9187248312955	43.2953468855507	53.6025633506245	66.2687263816808	61.4246743398078	63.7553938192164	62.4845866565227	62.9572284395935	62.0674141676121	78.1417371629428	69.0115271349578	90.0457042969768	99.0274951630808	82.6056492676067	100.451470267696	79.1238737344508	86.2822487733987	96.6415929082661
351	4.05293515822588	5.66521181321757	9.55793809829752	8.62206242415022	15.3207001219486	13.0236720452676	19.4306388106962	12.1568613514037	16.1333999944966	15.6125841711353	21.9634363246448	18.6846548708712	19.3471246326624	25.8455352657665	24.9212904943698	30.1381449003132	24.6055578827214	25.132207152707	34.4040477432354	25.9293523081488	28.4657669392806	35.6391477827188	33.667347150936	24.698676591271	28.0659028937209	41.6317017519093	31.6582099563069	37.1707334689983	36.4311603425718	39.2045243536302	41.1689783553275	33.4941448276659	35.6398694864575	44.7114860387312	49.8437377938596	48.5612286894304	58.7068783912717	42.6664325793302	66.1939168380743	88.8113630687259	79.3467371919412	69.7264666438871	63.1565158582508	92.9782576326499	78.9549411140156	81.7547788186068	92.5756405016575	100.203432071946	125.638580906654
352	1.9571756198287	8.36340940156714	8.98645109231771	12.1141856412694	8.9449617543377	11.8472566705768	10.4853585035552	17.5628437481065	15.6071047669533	16.9695479449364	11.4849258017996	17.5856722316937	17.9872074446318	17.2109178017455	24.2463232162237	24.275249332303	22.0665701234416	21.8451836940843	25.0152123425228	29.3746400855196	32.2820718587121	29.4198852067106	30.9096833494443	23.8080719313802	28.4770563342603	42.6020958017145	44.9562767890996	35.498050694296	41.8372185855616	49.7515721504993	44.6473651436809	48.1265714381293	43.6523753193169	56.6202444426503	40.9598191988536	73.4199850522627	68.2800661202167	56.6764781223636	55.6094183381028	63.976260017639	72.9686194908115	77.9952189864253	89.677535442416	86.2803836656836	72.0546484306375	86.7766385902777	125.901892831761	112.862320597551	118.885402655709
353	6.26620526284903	9.76554925363596	9.45745701856584	11.6534761039422	12.6290862959665	16.0175493010827	15.5383612575776	15.7415322336898	15.2728830914411	14.4749521695805	14.7019433459094	13.8619726397479	17.5379861467693	25.1674096270704	18.4000406951237	29.361387881518	20.9768709538864	19.8556675882479	24.806913607538	21.8142995656116	29.9310133163483	26.6740246924199	38.13219927258	31.8872158008888	35.6137645468755	32.6312538422681	34.2737556779587	32.6663607401312	43.5176921292856	33.5542766191734	35.9471211250459	33.1065393981162	44.3444532221422	36.1928642056589	52.1704573025171	49.6015711801958	50.3644090483632	47.16847457697	83.1501631215434	70.9134353396306	56.9115362863716	80.5915353100492	79.2659034200486	65.9294021155157	108.23657086179	81.6557705791747	75.325694142339	107.267760992117	94.280288669676
354	7.14647574819573	8.16021857702141	11.9197828091416	9.2125960679556	14.7149037531808	12.0463091742435	14.4257146709531	11.8584151585844	17.1206467475077	11.2658851058907	13.3741220524551	14.8898570824212	23.4144888630146	17.2153905533593	20.8673680881183	18.2500463359847	16.0542133306749	28.5819655262378	28.9184820387587	32.6342575456668	30.2220296395638	26.4739323569826	24.9512538036137	30.5234134001738	35.5875500771883	46.3858313869564	30.5044698646752	42.3314634715285	38.8589909717178	50.5545546471476	53.7073144142056	43.4552219038288	54.8859669149983	51.8951555696931	54.2410211062417	66.1224215896831	70.7236340337236	71.9677396773372	92.2562148451376	72.408390605885	84.2533486913224	86.5752177997342	63.7988608000246	100.122291716391	94.6884194988685	74.4477753267394	101.318087587222	63.5556422279543	80.9977586648322
355	8.68186641099108	12.4486248002803	15.058150683573	11.2205463704915	15.0858117941629	15.8611604966512	10.0518989354113	10.3608027257015	12.5299791363682	18.4040849059769	18.2962357084816	8.8850804393661	17.1532920995469	22.4445453295526	19.7939729581449	16.7631683918582	18.3614633277437	28.2109343144385	22.3413781525931	24.1122084427525	32.8647199723561	32.0505104281966	28.596975090957	33.6796487284211	26.5677465148966	42.7782619878755	50.6462833892977	39.8034755638442	36.6610585453625	43.5404651793901	44.7978371284233	42.8697178358813	44.0629998718091	44.0261021733637	46.1841434847315	56.3876706822522	65.3988348196999	69.7155483102875	60.3422357557088	70.5647611384028	77.9176795805371	89.0691541533128	81.6886705610132	74.3591123243709	86.4504292215239	77.8745754204247	106.046395761833	77.8471251833813	94.000468022043
356	7.3219551542979	10.9301748662125	13.5989547686772	7.24673529517495	9.07348032611542	10.2160120323437	17.0066232258292	16.811475082811	14.8077935809509	19.9927122531881	15.7420632542762	20.7756547158178	11.0533698930294	12.9551456461689	18.8219138564827	20.9834420999031	20.2492233753335	28.1454072201526	28.3790800578411	23.2902372618445	28.7954008048536	34.6782116107391	32.3302822593115	31.3625291882292	27.7882140980646	38.8867031800674	39.5480542560413	36.5023647467851	34.5929634279145	41.6564536364808	54.3443536809786	44.1083013930813	55.1313811652759	45.6397048529379	53.1838983221745	67.6800027586584	61.4982232323413	59.4147839244408	51.7785801079289	65.7223203402949	99.3110434229148	77.046731219093	86.1793882470608	79.7875452490252	71.7229556954825	102.380163044985	82.4860793300216	106.732573233866	105.555811712502
357	8.58620233209502	10.4703137163817	5.79218124382431	12.9183297641493	10.7328874226936	12.1245449016913	19.0272189629019	16.9572004732845	10.8051999901513	17.7550869073995	16.0417904841279	12.478319401238	18.7156628859831	14.5488181166174	17.4480414444552	19.3182826474491	20.2996061044409	28.486614419632	32.7246606389908	24.2728142409171	21.6797158867146	36.4779042045358	31.9159317647737	36.0743625197839	54.625887794166	44.0892566661663	36.8988391555555	49.9091003208516	36.0573973643443	41.3887767610147	35.8189500135575	41.1960688652592	45.8915110598953	50.3605927854149	34.9333207016381	51.051753525757	47.2484412845826	61.6650078403871	58.5906869001698	53.1402978808385	78.8296645238042	67.5546938400662	98.5659981853848	89.6726629843539	82.7671277598335	101.638340316351	112.596589634332	105.709448552848	83.5005486921481
358	4.95413935385326	15.3464632971273	7.60031941296391	13.3408680772068	11.4803738541735	13.9883549443732	20.6639628376539	19.1805535486802	15.8613737671196	21.8965724828351	18.3929086549755	15.1914669001919	23.0373915240349	24.3894540539082	19.3679818393674	20.1729050548131	23.5131978111236	22.9375052479728	23.9496634418722	25.247017523898	18.720831710533	17.4150857395196	26.3360495134001	36.7542051597062	28.6779842898528	30.005117796713	35.7301297440907	40.0530751770266	49.7375986272552	25.9870585213746	38.1591610272484	48.9759702530568	40.1838527824991	42.3716670980403	54.0173383624423	58.179684150815	75.5327681520098	78.473492459532	61.0174728547091	59.8736008982446	92.3373733798263	78.681065966637	86.1326179345719	81.2513653956024	89.5179390311483	104.807661420928	78.3192094961822	73.9133771713852	89.2313403797828
359	6.50482719564428	16.5972743452559	8.3210920484247	11.1351142909636	13.1580995120041	8.37446542021775	13.3802256198229	16.3451928273102	10.0981245615939	10.6303026448714	17.5768088536186	13.9934859068169	11.0563114669904	23.05087582674	20.9091565926546	23.6374909752124	21.2142822836097	18.4259779417275	24.3971822855743	41.073166096584	28.9012592475538	30.0341858034616	26.5977552627768	37.7336046754395	31.2432980909776	38.6438441600521	41.5233813687338	29.3360177512447	26.7416292817451	34.6836826601516	36.8556280813109	40.6173458871525	43.7581249529941	46.3856977755494	52.8198812628905	49.0762187149351	42.5756838970741	55.945220609193	40.545922363547	65.4964750450937	91.0081599471873	74.5790819012697	91.5688494956682	71.7050965348691	86.6775529364775	79.9891318657474	100.304356070614	87.968801461525	78.2032205864141
360	9.0011034224786	9.38439278302384	12.9621696124233	11.1891789070534	10.2545838229513	2.92152234214915	19.8748021317049	9.4799585947753	14.3959670819886	17.6370162008518	14.6429685412567	14.7593481122652	17.7138991784529	19.7538427825272	24.155872899617	27.0018600618176	13.1499200522171	20.951493448746	26.3855050727146	24.1092707301463	22.9065242355777	22.2145431539093	34.0639932429726	28.438425434024	41.1835902936637	46.9188753692507	55.4095175933261	32.8077478495739	42.1736695714543	41.5186249686236	31.3287943275604	35.8315415610265	56.4964435048467	48.4303060077124	57.2374888682537	84.1101651381712	54.4441112746221	63.5576049422371	50.2177318327388	58.1293556136323	76.919472097858	73.0136527817193	74.4093082659033	89.9167670509343	87.2436232000319	93.6707761544999	78.5159570725101	138.170207366527	75.1914652903525
361	7.25743700608745	11.9790408910116	7.86869298397744	10.027884967253	8.58050470073738	9.22676298640332	17.6843174137397	17.9955021648516	20.8402696187795	10.6913296992807	14.0572927772296	19.8746067839125	16.3661710074596	22.5833705017262	26.9020783226069	23.3921652192805	19.1990568856848	30.5664862057772	23.1317942435868	30.6671755505462	35.4041206267839	30.0603109412344	28.678478197366	35.6444659686529	32.6150178115818	26.411831852458	38.9994543176026	32.804128044099	35.4895330366819	43.2362086034388	35.722090827919	49.3091964740712	41.0997796820502	53.6214485786679	44.6836069376515	52.3716648700378	63.3128848238744	63.0590965325872	66.6685808768273	79.1665923170476	62.3053194293605	85.3280626076371	75.5989267892106	97.5006379615819	99.981076877163	72.6820564160272	82.5765704068983	106.445030564316	102.798113548726
362	7.24283107138857	10.3714100119566	7.95412506350533	15.201053711105	11.6728425954727	12.1778759272761	9.50310220156299	11.4210453288218	16.374230083318	16.8510841097956	15.5782587380694	14.5327734078732	14.1839516678139	24.8030444304095	26.760561371261	22.1660495097594	24.0811238842538	23.3029350488124	25.4711851504407	23.0110964572032	31.1148583259609	36.9172127979053	33.4565443888635	31.0331248061284	29.3595565437138	31.5360567722457	41.8948742460419	40.6486829731261	47.4566494585397	35.2173634192502	39.318006309709	46.7612379599178	31.1870067204318	53.9457045753553	38.5462756571649	57.8667749416297	39.1411468159017	44.4457313936353	64.3809620825465	63.7182838862011	68.9743773905674	98.453688411494	91.2339114164429	73.6869602032139	87.5285631697552	102.803247574058	97.9710981397169	94.311670487139	85.8940190730876
363	5.09294480517419	13.3196579539987	4.80510190316415	8.34134138148478	9.83450972260994	12.6398908463451	20.2203416628761	10.6438971648333	11.5839878075765	19.747443839049	17.2940824947611	17.2066266490305	12.3913655467269	14.9909631383519	21.9790113858619	20.0943498693981	25.5997181635497	19.4682402958759	29.8652120083685	33.5775653459297	39.1801614854029	29.4376822838869	32.8355052388676	31.7337609583426	36.6455197639956	28.3835761082223	61.4146187035622	40.9265777065389	27.7190468350462	36.660090133309	50.7878032843088	36.4275277385753	38.5721509055984	43.6718812822476	38.0628519543778	69.138482489235	63.7756054480798	45.4951789716588	62.6762214236811	57.794486889245	81.5102181448857	67.8757355664605	76.1235011854194	81.6592604464369	62.2629518951806	96.8575522307598	90.9701027552995	76.3204223880232	75.4889941098733
364	3.77277587435177	8.86993519383159	10.2946127775271	10.1604711797222	15.326302721834	6.14944805264721	15.4050420080445	8.70220175346578	18.6889344023517	13.8693212062964	21.6508098992537	17.2257968105404	15.6209851422469	22.15173718561	21.7381232266011	26.5191759600186	23.9937183074791	22.2314504738901	25.426377694107	23.0887399189114	22.4765373794351	29.2006631553449	30.0321225564022	36.1049567774497	27.5729633268256	33.3443294888494	41.0257934933537	52.9520773742805	49.5729713350645	39.7828094568742	40.4900640721493	52.3789709097393	47.0345861761047	43.5233857758227	64.1029572491074	60.3190983789823	61.9754456515164	61.5387573905378	60.0092152513814	73.1151547994571	70.5581463306284	75.1627446126792	70.1149408467889	83.47655497841	95.3039720662676	101.043514708249	101.000782286546	115.847252261618	103.236402827492
365	5.79195971107186	9.23413226476626	10.1306709054936	9.44812141979291	11.0692906080526	5.49417472787893	19.6383443902579	13.0683483773205	15.5031175981564	14.951542988678	15.6053241121386	13.1412094624148	14.5250103276381	20.7212792452149	19.4423175426151	23.6295495159481	23.9331185727036	19.7796289495636	29.0919592068884	20.9392565224619	34.3078401709318	35.7151893158231	31.4831200671079	38.2142860401049	29.4190390799312	42.3144713402149	39.5529233924489	36.4894238309506	42.115186671254	43.8599475859271	41.2290435263401	52.3960287898316	41.9226898527905	54.7177353634401	48.7920261581933	66.0515694295252	69.7348914403302	64.8586842498695	66.3612704277388	65.9269155246998	61.5492805409147	89.2808460355277	88.3836270193648	71.5530290611617	97.3419041353836	111.070573044188	82.041373788585	92.391168393978	102.449335223123
366	3.25809675240707	7.16976683584656	10.1150673483703	13.9761402477069	14.3184908313117	11.5589802662475	15.0496487664189	19.2114094082219	15.1515038500311	11.7574647374174	15.2131550108323	17.9758301585744	18.3011696061657	23.0658166533927	24.7627369472527	21.2461385198151	26.7342683893128	27.8527134087165	25.6927123190877	32.0264539203335	23.9905645802649	25.2230800905599	31.4829504805682	22.5338783756879	30.5362446347051	48.7662753405498	24.4283063429181	38.0090577052949	35.6501181843148	39.3939655804838	28.5314607674556	55.2139369082892	47.6129747462455	51.0972869730435	47.4361688673239	60.676977769217	62.6149209287742	61.9473323019423	52.0388402397862	49.7858559745861	79.6246332112261	83.1438712606259	58.3080200970291	82.2923263002563	96.6759547347305	92.3846724868309	95.8403863798567	95.3220502903475	108.231314849209
367	3.36537531926486	11.1657787062311	10.9831475052647	8.67587886144817	11.0314155756737	12.0135671838572	12.9914539698814	14.1844297128929	12.470722908841	17.8277646752321	13.5384906368889	17.4109342697925	19.1168472075785	22.2487386244278	23.718107822057	21.1777752405176	25.611509842688	26.0839172503714	26.3731880825847	29.94959448584	30.3551368977659	26.8257853448964	33.4891411590505	34.2422654509665	36.6409834519259	26.1475484717705	42.6558695915543	31.9398407559083	25.5156853741385	32.1982411203535	51.3333631210909	43.8429696636155	33.0922769201004	51.2154811850728	54.1143650921394	50.6816080999376	71.8970241855598	50.9194431291715	72.7207189177611	53.7940936829793	64.4770905878332	63.4686471310559	83.4318209389604	64.2237490332283	80.7053684380738	95.1768140993526	93.0028542871176	85.6493045582115	101.460050366128
368	6.14181082997329	7.45387673896906	8.39380197622859	11.9178951433158	15.7040200241355	9.9118184079772	14.4653000065829	12.379396539954	14.7828221121247	10.9722401976417	16.0275262910917	14.825039092781	16.9302203496437	25.2508888951224	21.0235269841866	17.8509670051161	20.2095281006493	30.2538981502351	24.8142529038616	22.583950451225	29.799559785351	29.5470590356578	31.4492424210137	29.7703515141737	36.4690480633389	43.3232562925466	42.6417477695283	33.5600113142552	43.8446982693337	36.0285579756774	40.2833959504239	49.7305246708988	39.853836672712	45.9638182120795	34.7129185904155	58.0931594913571	54.2139168746658	45.5015384649791	62.2179906493804	73.6578619440747	86.460952924327	80.6487434737303	70.7493991395041	87.2920195484194	69.4215366880952	92.5015400211994	75.7448029980427	86.701224520536	97.3719305552606
369	6.09913916909275	9.23131204292796	11.8339076641088	9.44653377490089	11.1469503116778	13.3997125748012	11.6156938785839	11.1128971728154	11.0759004096446	9.43452668224652	21.8651308403456	19.3935388596143	15.0266647739924	15.4782351483478	23.8156721110538	26.66366132735	20.9954087453583	21.7106984210701	22.6927165406114	23.6230835782499	34.0155216176372	25.0845413857315	28.0239547582485	35.6736219948374	34.1011861061953	41.3439275399135	30.6519918138808	44.437856589172	45.1890875992467	49.8577438514369	51.5740788939379	39.7840800509028	46.4150207706517	71.8655278731077	51.0188823647554	51.8266324324661	55.716594861775	55.6367898152577	64.0405302557278	60.1476197200201	61.1748134524942	76.8346372247527	93.2333491825209	73.9441958972295	92.180512654366	84.0204984581536	99.5965500243653	100.621994609117	101.750186348864
370	4.80418912611492	7.24565129322687	10.8287109226147	9.61108993733811	15.2340636458022	14.3190022822494	10.7400828807641	16.9854855373076	15.9047405152183	16.1624570989379	13.376303477702	15.6899155901504	13.6139045951687	21.707535450047	16.2865165320934	26.267546697568	20.0550381983436	28.0787810374033	28.0179169053899	28.5883460096419	27.5295242400964	33.1276052222777	25.4377186448893	24.3818113417898	28.7151318034721	33.0558770082448	31.1092894029493	44.6519140297773	42.8999701200779	43.274540338732	49.3489883947066	39.5029151416307	54.9165888151	50.4928573061648	47.5765699075671	67.6912151063503	61.4940328996045	70.2203348782723	46.8504724096425	63.7456310638265	67.0589664883493	97.6384996386443	71.2153703015592	57.5938382033864	95.2664120511713	106.383674402428	86.9483007394758	82.0103223933704	118.734105483926
371	5.64178795058108	13.1738177665338	11.6584282580067	12.6959312926568	8.77554219560286	11.7315608789815	10.6767960624063	12.7829148612254	21.195482513465	11.4669203068555	20.0032930051361	17.4688603098433	18.0115008563935	13.4608542732432	21.2936287962151	21.5806163991914	21.7742409292011	26.7062933405629	27.8110965789132	31.511694701444	26.1892949874098	29.5517946302339	32.9606090469931	38.5634072009235	25.3051107769999	38.9103735016673	36.1031857492231	30.3117477626705	25.7616355088154	47.9294960760589	45.8739923596386	50.4988018708643	43.096282266023	42.8002638534379	59.913909822143	59.2943120865414	44.1122891863614	66.9227514536668	76.0041391828058	89.303767361784	62.6512993656289	82.6982771428676	80.4528081280125	77.0854587322937	70.615613874729	97.8649432596274	74.0571802704	105.07088175297	85.4400918160692
372	7.93343266494035	10.2328260933882	9.3304875879591	11.5883232929941	15.3749155906033	13.5739133794369	11.7965001188225	12.7948616135806	12.6543133814694	10.5372877989277	21.344355741374	16.3312957156218	14.5753964587492	15.8153032052806	15.8780363944212	18.0157601050147	26.7719069819657	22.0079223575954	22.4821351255281	32.8244599810833	27.9299762759882	38.7252414668351	32.6631688479413	31.2363497903304	29.1405082661207	36.4159742898829	48.1771836525607	47.2148780232312	36.1340779357368	44.4311272918801	41.3640887074207	44.5685358867124	49.6966682715375	48.2661117332267	44.6057460238201	47.8874298004738	55.9608668566259	60.304059083426	59.4930413266105	51.8955108984561	72.1887206632306	66.675796248699	91.3882517049276	92.5206321492602	102.014345212631	83.1732212485403	85.7871015999346	72.5070683684163	105.572781725075
373	4.88939967289036	9.39249580485049	6.2991767476331	9.23191225163247	11.9446773247677	9.73988891792331	11.9612536291303	13.4654117450106	12.8366568057878	15.1950238984081	17.2959625448485	15.5227303141513	22.8481241825608	21.0609193684875	22.2316781041957	19.7297768042823	21.0261724745491	28.5330727274964	13.9206263296097	29.4049068703013	34.064850447853	26.040741913202	27.2627382889974	32.8949730834484	19.2995016156085	32.6439263337318	43.3766913203446	50.6626903661739	46.3310631426604	34.978696815338	31.0423257789863	42.3237295956792	62.7868544152837	46.5406958126302	39.1013163479157	69.2348788995908	55.6747239855166	43.7804341414347	50.0262544905412	65.9109725844974	78.6260195582322	59.0632056648685	74.2729091968059	93.5464244214316	121.5432444601	90.6329413305915	83.9537534435034	82.8978802178894	112.373746411201
374	5.99874446888473	13.5018460894602	9.89880006436249	9.15315665843828	8.94016512583605	13.1208852653346	14.0934191645537	12.874352114278	14.7393349005782	19.2659680042263	16.0124158889811	15.1135799665503	23.2674415544834	18.7408828831769	23.8491597817207	20.8732860728503	22.7606374860753	12.661121275306	26.5098776685782	29.6280977315314	24.6340707670806	23.8567463470069	28.3849783484737	31.6438698065664	26.95286952299	41.8730524581317	34.1117960764566	34.5548828792516	43.0584630099047	25.5159697575129	37.3089942828563	43.6535505928296	43.0381762793458	45.3524819214253	48.0101407022133	46.105817106139	66.5372097199503	61.0826515428944	59.6092183855614	67.0152571558734	74.145613591818	81.6646587656849	88.7692499856946	81.3588537697527	102.344329102873	82.861133769703	93.3637977540683	88.3656801057781	108.170724251767
375	9.76021614579401	10.5634294140455	9.05027799623138	12.0059259119295	9.61305226230222	8.46269183531804	15.3192877512092	16.3054809608596	17.1664630024451	17.003554825199	17.818531264101	18.4837330667542	17.1665425865315	18.0562385754135	14.9565557441817	24.5880889408153	16.5339585135103	24.9544452592606	22.9621166482411	35.6607517777748	27.1869626666985	20.719629497903	23.7638968263817	24.9431018475727	38.8029178822913	25.7913352106686	28.0896991714256	39.8592859083313	35.8825426639564	51.6950552570101	34.0831044444108	44.5746670114834	49.7172074868376	36.3754120121637	41.749270219912	33.5000805727926	61.0281795688138	53.8614963897975	51.0230458658864	49.7084182704424	81.7439911914123	65.9429065557244	70.2512583175553	97.519634206317	75.7494306577253	87.1274240051991	68.0806502543922	94.9446973801003	115.283378740924
376	4.81668974508646	12.4970924134709	11.3814198418948	10.0039230076393	11.3530579776303	9.66109090861647	12.087137356405	15.7047010823352	16.6635898665441	17.1944022273465	11.1976936977946	13.6917827979852	14.3173169879295	22.4097063760005	18.4937126265473	25.642944002786	22.1168527882674	25.3638646964816	25.849068216914	21.7035319387995	31.3414798276674	23.2489694392677	37.0010468993166	32.2679373081197	26.1861055278711	34.6067847528634	33.8230280849388	50.8793616877447	46.435048814454	36.6291583293796	46.5424217350693	49.4472614057876	44.5320535793178	37.6252338251875	33.9134572582908	45.0159104763216	57.8853976715169	82.0665937123213	51.0247858441685	71.8814891928162	65.9113330049696	69.2552868998308	62.153515390608	65.6724456046976	71.3846002254722	94.2185644241421	96.7071156688205	112.429183583118	82.9991103277711
377	4.01048503009779	7.06270980174122	12.103415544924	11.4794610771242	10.3514709694158	16.9642030332207	17.2820988077538	14.2678009939797	11.6891973670829	12.149547993977	16.2877820700109	12.993578666981	19.3798566371229	22.5922992888858	31.5478663051795	23.3635727386126	18.7692785438968	24.0691618325625	26.6297122908969	38.2382513030025	27.74757820981	23.5912490420461	26.9370899339016	27.6232624323409	24.4851012423163	34.9064775209535	33.4796382297958	27.4097425979529	39.6279662462662	45.0708659990801	29.3155693637982	49.0016878324698	42.3698712100831	62.5041590919055	58.4889477508179	49.9552016281028	55.5921946960725	54.1923871275332	70.0039579821255	71.7726524783964	81.7863225386321	98.6628287372732	75.5610030015215	91.8445088785256	102.433393145666	85.6496298919136	97.3516815332194	98.3268193074504	125.76848171511
378	6.88946848635205	8.94773005068555	10.6401763406215	10.0999036507601	8.98727910748013	12.9789634540925	14.434945728876	15.3625359589801	10.8894977598775	14.4841729717962	12.0449943185814	13.7027019378208	14.8830585158556	20.2954630619661	22.6800094532607	19.3981946576726	29.7232625803583	26.103380240468	28.2119206560984	35.3093333074212	21.0468640963576	31.3325752515176	28.6317399857365	29.6552881137281	38.040018025201	28.6629527787179	45.2234662714881	43.1208243943502	34.7236831352119	30.1113835215356	39.082936809252	75.0625785315507	39.8287396001574	43.2846629932409	50.6110902116399	60.0017205742309	63.5928892926454	53.2749054615738	45.8994115197478	76.1620580873998	53.6537763387901	75.2083284083929	65.6158330562737	84.4901215375458	67.1184984833026	107.816058421766	119.883432571014	99.1171582706958	111.34058483497
379	6.11738934491238	7.4123393878902	12.1057887888658	11.3416571606193	7.72684577806576	18.2958270309798	15.4273356101331	11.9915156237172	12.8214704279035	21.7109212651393	17.4002351666259	20.2209321734511	19.0162888802901	18.8747346816439	16.6451748284725	17.761804920721	27.4656030438509	21.4528146087464	32.3186010019842	28.390014248271	28.3067494154531	33.2480422082982	26.8163594074802	31.0382544211508	32.5259680704558	27.8185263741342	36.0191753413353	36.5570197059526	26.6173809402556	47.0469148593836	40.4006939393682	34.8231719422663	43.4916127097284	40.1582440281579	47.8665119528952	42.1950290364373	71.4831392534186	60.2124128380047	70.2341049351861	63.5661508814845	68.232446394025	67.8751031102833	64.9944150984781	65.0373937598385	73.4209924974255	85.1526146951979	95.6934037329056	109.095941392679	106.540141995185
380	4.47875949227441	12.0536825018601	11.9713572728756	8.60984772748397	8.70703106583922	8.32486754647916	17.8225561980912	8.52592863370983	18.7862503627339	11.0256660188256	19.3845907499809	14.9310539405712	16.9044045721154	19.0733377003646	21.8216970001002	19.8078814277551	20.057700672549	25.580201859444	28.7725336739364	24.3809156449389	24.0902235409833	32.7956871610698	28.6098872846759	33.3235031032519	36.2583000216155	35.9913303484608	43.8000811357941	39.7281366880449	30.822584405371	48.0040180081928	42.2056904995707	44.5270732460106	51.9672290328017	50.363262544988	50.6243222560724	60.1999641389532	61.1218909437486	76.0336344872028	61.4019860302777	71.9595647166041	69.6549194937829	76.5959629142693	90.0248608095656	84.3144492104675	81.3315795621513	85.1329710654187	96.7299428231427	103.652370225091	88.9690168102726
381	7.53795297594281	6.83592388966016	11.3902762197456	11.0025280784944	8.12609300347242	12.16076557519	15.7239925437856	14.9969242232441	12.4357857800719	12.4055237854851	15.5784233846814	9.89796700011115	12.1132568109213	19.6886578726073	19.6806488732763	16.911454174463	22.8038962596415	25.3909427094756	22.1091025377327	23.5567888752072	29.2831840227103	34.5781653175801	32.1177684037097	37.3376765092369	33.4352325003335	43.7153316386397	42.5222120788876	41.6185171120894	32.1754566595161	37.1604189712853	43.8756021730397	40.8614006097043	53.4098070187087	63.6097674808598	51.780554551273	56.4120942875745	66.2940082681675	77.8056965084491	70.7911470376393	64.5090596021896	98.2278278146282	71.4481764040348	91.8886701578083	85.7999462000445	68.4912476635845	101.554543362724	71.830684159589	104.04776067972	76.1284519971556
382	5.91870760892616	7.50725011076211	10.7072931779178	7.54792720365292	9.54251441802165	11.1526976440742	13.4260923355725	22.3424809620445	17.7847442739191	18.8210269759088	9.93850103154663	19.3485765230844	24.1067543009125	16.7091106889495	20.4384083004347	23.2194069574228	19.3040156169812	19.6054160522221	22.7030109620922	37.8482916620601	24.1617334553236	28.4948183151552	34.1911155554777	29.5019211595637	32.0848188637388	27.9060924426206	30.1663403771854	39.112197461593	41.8502922567687	42.0039437987276	41.3692666597095	51.342191687216	55.1091739611032	39.6571632831988	57.2058304217582	56.0864462661248	69.214801658699	61.3465797225023	55.317941702766	74.031012837526	74.0107225402935	96.5997236361527	69.4299757393592	69.0137120549815	89.1551273804405	74.1560057808398	109.492224179908	89.1725039165817	83.8231265874034
383	6.34071409871196	8.50984816317039	10.3472949050234	11.3939888462991	10.1142496027933	7.21317775412273	13.685383946729	9.32528579042462	14.8407689086563	17.8369007850312	9.93462099264211	13.7094976251799	14.2507960228893	24.657427213487	15.1071723589047	26.3198632786938	22.3636513899422	27.7151722977307	29.7927281005512	32.4335624531139	30.5477769725876	27.1908505325813	34.5032396896694	28.6587818928887	21.8322844842288	37.8492797151418	34.65705741819	29.8702291590354	48.6552983906539	36.5758930530557	30.3544992023268	41.610858409711	45.6442563667763	41.7251188937157	61.377354524425	43.7155909930416	73.7909441498148	43.833086678589	58.5962649495271	61.3232115933822	68.6113932949977	79.878732722332	80.68483067568	77.3546094210562	91.3292352154021	77.355493544026	81.0574577285364	87.3712781170351	113.884310692477
384	4.80418912611492	9.64994613219907	8.93207618570864	12.8470158301968	17.7652109234788	11.6490598224033	16.6178799933554	11.0407977228673	11.5409093600263	14.5182686098256	17.5416195012799	17.1359487103816	14.4772385730836	20.5233304643489	16.4962618853399	19.2919514397736	23.5148831799284	35.6924743543953	28.148836955245	22.5803670072623	23.8189318504792	41.1604430125642	24.9961699647358	40.6643148448706	27.9927275915055	31.7235683087124	28.8575912159366	36.112540106924	49.9933387933394	48.4908034671722	35.7592589127001	47.21276407194	47.3339537760162	37.1466365067452	47.757070306671	49.754835309699	58.6756300062444	62.9106315883515	60.7076315465109	57.3109498467426	94.3335486518144	59.5793950540053	64.3380741377062	85.1994052121728	91.0866671520953	98.453969798329	101.185145173509	90.4939758345868	113.23809306857
385	6.84635375996661	11.9012460341576	7.56228961562853	7.15488906054162	10.8474788400068	14.3924131166865	14.3404379336559	20.7289065803461	14.7852461869878	11.7469767512636	10.8047061179273	14.7115951340677	18.9222048256728	22.2013946956374	18.310605559982	21.6608476420241	23.9042031027347	27.8361659143057	27.6512256862194	27.0147081921427	23.3960350010393	33.8633483033548	31.0234118260282	35.0665302738568	34.2324181823653	48.8375560675629	36.8628797037831	27.8618796377821	57.9733130215606	33.2098562785236	50.809876516977	38.7183861330319	44.5780428061315	49.2377683146065	50.2689766219328	66.805960941477	72.6659391730943	49.3697634353053	79.5486198277042	92.8144091823769	77.4624608078565	84.3886740514459	74.8260022465274	71.8692275865555	85.5660847419025	77.9571210066576	84.3419929544689	94.6776894849702	97.9159817938068
386	4.9773416837373	9.35224531752221	10.1369138357002	11.1043085863169	9.56537652186681	11.061896908102	11.9762382931551	14.2581684618311	20.2714689823108	16.3692996024891	16.8098459550916	15.3648929581854	18.4617461516025	18.1893163810794	22.5146314233041	18.8848562661335	26.669428037424	20.6064772232034	17.5513081849444	28.2089788553408	26.1389539431116	29.4774890288512	31.2428591913498	36.5706209900297	32.7506007025957	40.262708938887	52.9637693422253	38.2976461185065	31.6257929319495	35.8595339640318	39.6620307842069	46.9130818043005	32.8702469446049	73.3849733851979	60.422902063388	52.8037297211639	63.5049664825338	64.8878156612921	66.0673515157055	62.2049647008694	55.361834490484	70.1395321380188	70.1532690185895	78.3367596525802	88.3906123518189	107.842074853352	84.7084961702538	83.6519126778565	84.2823989109506
387	7.11379477496766	9.15711349758427	9.91054732730988	11.6221707522316	10.6636889610248	12.4889811293602	15.6551694524922	11.8370726843074	15.8825070201819	9.73464462122191	10.8531478994276	17.1021679198641	15.2166353586295	16.4271617961738	18.2258429987398	15.4377334910988	19.3858909930643	21.2512727085974	24.2992725121193	30.4897661225008	30.7312709847891	42.5419799145539	35.2668265360924	31.7518189327699	31.2652984842176	46.6988401468813	32.0321630820844	38.8004497918063	45.6443200639007	43.2349633348565	34.4913534482364	50.6556518313109	55.8611673834175	61.1873792792989	50.3137622169481	44.02236971965	56.8221529526732	76.8465037037497	44.8569471873252	51.6972141553459	74.0943407975494	78.9857055234241	88.055984173026	99.2903617421402	59.1880813320799	58.1460683004345	73.0429484365222	112.095840705919	99.7232082675358
388	3.86517666590462	5.91870760892616	11.2770502546421	11.7608434285668	8.16954466641654	13.0131014383301	14.952626620517	17.1540714144235	19.7114933881208	17.6392000585684	16.9793994715157	15.1569649001775	13.8279653847605	19.9790236746368	18.6587649210608	26.0469551281584	20.2253567887728	20.3348086201686	20.4023255919869	33.6219517902205	27.7469072225348	29.1477759550386	26.0127507499186	29.3325842318004	21.593413275299	34.2699681459067	35.26963756026	35.0093602265236	40.0968003432609	42.6953019414059	33.4075631793362	50.3665368004488	53.6274216202114	51.5195783754073	46.6573412928987	45.3840910489299	74.719922762481	57.6638863689535	66.409741233271	69.5492119947157	56.8121943486384	66.8693014581038	70.6248909304047	77.9255593554946	88.7791370127532	101.260908616553	104.994013259538	96.3981236710056	61.0675394360904
389	6.95385385957685	9.23413226476626	13.1239055530222	15.8437422483856	7.66956818248633	14.2874957701202	22.816702162537	10.9120151191702	16.2315684907798	10.3699592908889	17.1384968332932	20.898539872713	24.1122968676225	18.1338979089297	22.8411702339728	24.1561886527269	22.773377672356	27.4857327378476	22.1094748366726	32.8691384484787	40.4720962260637	29.017393729247	34.6518036362246	30.2456300523512	23.9502384423763	39.7109110927035	41.5022614379697	31.1255533412115	36.5330821330493	41.6823830103322	41.8246137955667	48.396745545178	36.8701354789307	45.2557742832338	46.5961584762831	39.426851430984	59.8726127363764	64.076979042492	43.3288194218716	67.8535308138207	70.387942115215	88.5656740050035	71.7316613526703	70.3732081037709	72.1581493801992	75.7965795653749	86.1950900635288	101.130583002691	113.95189276655
390	3.51532554700319	13.004398207799	10.2602656712257	12.8232754033356	11.8618406153048	9.67214708022574	11.4519573160663	13.6823845383465	13.3359540563203	15.8468807885135	19.5163277403907	17.5977126371782	14.7380353025497	23.3164028657324	13.9596568605554	22.4138721422178	23.7557403101779	26.7365245101339	27.5191573156503	32.6930193269574	26.3499788071666	27.184839711502	39.2272945159565	31.480324006431	23.6391722992767	32.9161643176648	38.5054419244083	27.6773616484806	46.2791048128956	37.3510529702464	35.1683948586227	43.0458997816257	63.8520463220888	55.3898462568806	66.7802867450456	79.9146965159823	66.913657314623	49.0133602319259	74.5638022749034	48.798630681927	86.6949576313501	73.1522724302423	79.9472142979612	92.8494992134624	84.3655676696111	77.4596280737358	78.5816005938167	91.8097785540319	127.449589017312
391	8.04790147657555	13.8022783682085	10.6288100314516	11.3095583015873	10.0546168408513	15.0129731406271	14.7910138917181	12.3793197397125	10.5764519060648	10.260930269483	16.3355444679021	7.63841379128987	14.0755523484957	20.4680160165912	23.4942136732102	18.0291473449881	16.2762695807649	31.7881051386793	22.127164230036	25.4718620910582	31.5323104507965	29.227605314292	24.9497489134028	40.4826679430587	30.1138942284201	39.6130187700573	31.3035458172627	33.8074687789286	39.1859500530368	32.8095397611871	34.6787123022169	49.7745042934023	40.6571697336739	45.9208149365654	43.3290905960939	49.1989862043358	62.812892678558	55.136745518401	66.6755281251414	81.4860438378855	87.935632057287	104.956419163487	80.4282463518023	91.1869271130896	98.57171826671	79.6595482178646	109.152131703058	97.3648378381808	77.7590475985171
392	2.21440441442483	9.77669403005336	12.0939566805433	7.05043071552214	12.4482501202082	17.9587167481964	16.1577627564612	13.5877637336599	12.8156845922202	20.1874570815161	17.8964181584108	12.5959407685753	14.925446054502	20.9516990665841	23.9359426949241	27.544438935637	23.8731494838374	28.2009049841939	23.2344207411293	20.5683876097625	28.4793236829269	28.7455463384164	32.1238692809092	36.5910169735881	38.7011707134833	46.8972994720186	52.8898196394735	23.0614259386408	37.2482366168225	31.7381691887431	45.9686802719478	37.7445389658585	48.4353347205534	38.8099517261148	40.3889008406363	60.9355879390746	63.5848580295251	61.4209789546465	74.0994032540805	65.0674228807068	78.0787473760584	79.8396329419045	63.305196195257	73.231558950219	75.1518656043913	81.7778021130568	90.7572719312721	123.710093213471	100.99805074952
393	8.60827035217738	6.56755031864663	11.318587605721	9.28170577185761	13.6153823450829	13.2921987636007	15.2718595827508	20.5980956444952	12.2140642878448	17.3518126327519	17.5105599074372	16.5395359453799	16.6922243302864	18.130166862425	26.1715408211587	17.7571056772004	18.5682400432424	28.1427515792588	26.0729701853927	32.9245822328817	19.8442029469961	25.0465877792541	31.0718769572086	34.4557901407506	33.1900540249536	32.1903146572444	39.0543001119216	47.7808124131297	40.2445826890821	36.3890698850704	37.6797814880985	57.211105551895	44.8466210357823	53.1641470570172	53.9927262167311	59.4253615072251	43.6959366261858	64.3555839217382	68.0990571185628	63.289768297894	84.4554745705053	91.4619865457729	85.351799671751	80.8963923656741	106.842021641556	100.729329726955	74.1362288451023	99.6232022926579	99.8657307835133
394	9.01944235606502	7.77233766078461	9.75020567917829	9.78135788356935	11.2972792153682	12.2127084452907	20.2955964999327	10.548059953322	16.9424980719758	16.479402810548	13.3785811602891	16.3634101892302	13.4548782586945	17.6176133382642	12.2433649688172	25.3456817592138	23.5282740087042	24.9430558972333	28.8446980686747	18.8599292668446	28.5705751658448	31.4355123963577	31.5395088662472	31.125876651162	30.367267874621	31.7588488160649	27.5628907224107	23.1197494728574	23.5698279962393	35.9871559852584	37.674280622962	40.6519275515126	40.0091637040121	32.7541984158024	54.2634209496666	52.6454984279874	61.2359194420225	80.1664454440994	80.6383826129296	70.2411838398197	87.3458742237222	75.3202824819223	87.6378751424939	68.9326275179625	78.5598285694924	86.0622580170254	98.6923054300452	108.005366184387	93.2456773864119
395	6.28689766141401	8.74738609401756	12.103858610429	6.55640554222922	10.3948723245063	8.58673415536672	13.172153474359	14.1739077419657	16.7870212848201	13.7887379174664	13.2193744261867	16.0855193543288	12.4285788173743	21.3402257994312	23.2596222391681	22.5310819133979	16.7063165895958	22.5425406441939	24.6922796427419	33.1816592019387	32.2223759662183	32.3523887879569	36.6975516458303	28.4292692387664	42.5203048888287	31.740459859248	35.8032108433807	32.6772224823467	37.7076578619718	36.3662717097666	44.3438074792138	43.3155440086887	54.410138417624	50.1032297808917	38.6386386218497	45.8197623923708	61.2853332400059	60.3931611302533	51.1039166543805	59.9796730164199	70.2266141701179	95.730948604653	81.109926680165	91.1381325604895	80.3727705204079	79.7301086004044	106.396283708034	85.7446937446254	120.314196482731
396	6.62001091339044	6.97490056587994	11.3623935764032	11.1667983186264	11.2426143905739	12.1608543329568	14.7213604074532	10.8438786161049	18.8336363379427	11.077584673671	19.220231224992	13.8288575011308	15.2509698780286	14.5370182871135	24.4653656906505	20.530581393479	28.4195069932705	28.1669675346507	26.0315505980979	30.6805060328214	29.4455641547795	23.5309183886828	29.6090592280793	34.0185594295704	30.9942809918022	42.8038704655733	42.346409845399	38.4229533284315	34.7466774595682	38.693967088262	34.3407309127727	37.9129212464041	50.2892390651693	48.877082615601	46.2670621535257	51.3095186992001	57.9810319020976	68.1819459439948	72.2587758840673	59.3115414530187	108.55749653909	114.253272222425	76.2187703497738	86.9296892250115	92.6661395928627	67.5236815857182	99.6266754951117	99.0493394231133	112.823862138803
397	3.9143512396574	8.03775823497418	11.9862350481806	10.3640846974388	8.68646187907425	14.4080928679294	13.9995178517435	19.4335139957638	16.72295247582	13.2843337344689	16.3031613336772	18.8987648352526	12.713673377965	21.4936463162612	17.914563460369	21.3045946257472	24.4895094713279	29.9514508575943	21.4256411187769	24.7467485809646	20.7623257258375	27.2881238457962	33.2330942471441	30.0569004403272	32.7433155757822	46.8823619055217	27.4931664977224	33.3948346342286	49.2743968304307	27.5830772513077	46.6901283181211	34.8625374072563	47.5819641715637	46.5597107310902	42.026469134022	40.8206706708017	67.1475447988938	69.2489696559476	62.9873480809643	74.1267077037474	81.0697023326899	71.4825221349424	84.4731869472555	84.8699140245024	103.041321310416	95.1746813497082	79.2472787121748	80.067373891917	121.700096256786
398	5.27359789809323	4.16043525783612	9.64270557956805	10.352111905859	10.0181158123529	12.020999333721	12.2183015357983	11.4469532365115	16.1918965922943	13.2885844579996	21.0444859748201	15.1193223532364	15.9032286949798	29.3054910822701	21.0596982467753	26.8991435642432	17.1078436097043	30.1346970293481	30.4461841546595	22.668597009521	26.7300003995997	29.0833097323186	30.3809335438151	47.3137018518157	41.7627742230901	25.6979638384839	37.0850805201657	28.74853018036	36.7894792858241	42.2554122583215	44.9119113706144	55.9102521330019	47.4056507823212	46.822221730419	38.651253039165	66.3838195784289	59.8265496547495	56.1226674701254	57.5926106414929	67.78718134453	86.1856626972051	76.1910361313669	81.7721618818297	116.522151085092	119.645858873937	66.7129230317425	88.5637735948832	90.8428591805628	114.458881223004
399	7.45409827172151	17.3916657731782	11.4225141274687	6.59565449474148	11.146259067381	6.72591952562144	13.0064652265718	20.7323941487939	14.3549574888311	16.9211205364167	14.8268636887343	16.0022840979836	16.4205946856051	16.5921732460842	25.5248849097101	14.8898492645182	24.5673752420008	25.4502459826986	27.6769402713941	23.1780279974559	32.0685643890039	30.2056841518394	32.2287615664949	31.9339815113126	34.3585252931744	35.2681878251196	28.6048674606463	42.4171583992154	43.438791539266	38.143908556822	34.8217016089449	40.0522731291522	43.7017116719741	40.3825463503535	55.985695995047	50.0636560698946	68.4122924519795	54.7001324285695	52.9704641545383	67.7005734024149	74.0122852717917	90.215298821069	78.2115902156689	89.9055342741185	91.9459972924093	83.7069624502315	94.7124152047374	89.3043372506281	97.1099595001365
400	7.51510886618848	9.49999590446073	14.8666631047558	11.3215954827199	5.77347154255741	11.6328341661895	16.7694419809632	13.7154927939962	17.5778265044147	15.6652730962374	19.144629888191	14.065036481127	17.1571476230475	14.1119885253693	21.8552381651404	22.4973046354553	26.412303900931	25.7103405456668	29.3605176416134	31.8840666180505	21.3022009424299	36.2128573997945	24.8336690664239	26.7157145914959	34.6473446529177	40.4864269274329	30.7994888803121	35.0124075473132	38.4527448983045	46.4856801066779	57.3173096843549	48.8135004098816	42.9350547875547	45.3592860502143	47.5306080342104	64.046581296844	47.9153386861115	76.452330843819	56.8247977375128	76.5345844181592	71.3376245160428	80.1516924096625	94.9194829932742	94.9897121670423	77.8769586259581	82.955588870865	113.071302019449	89.2706021885973	95.6762496617299
401	5.50380651854258	12.1789456945662	9.56473558542363	16.1483160667561	7.9646736270982	14.2454690949366	16.2353438358756	12.7102412417974	17.6978596189808	17.2419389190908	19.4750174509359	16.0199024765834	22.6978104256016	23.1205028667272	28.4294772759961	16.9428882519056	23.1514503871741	27.7826828110768	19.4817544778798	23.5846575717183	23.7937688221646	27.9926107882719	23.4571127214057	33.1360129636304	32.9121556007926	43.7140023128653	40.3159066906906	36.3305138118953	37.8478395475122	27.8960265462887	24.5547651721086	33.9663352141542	57.2215860012706	47.3866544508523	51.8788576451046	55.3412785987891	58.1120334186907	79.701982365873	61.2738256947657	69.4345351600231	77.7197088026655	62.8703663946225	62.0757686328618	83.4291682651369	103.701455909247	89.7047372283105	98.5562123024893	72.560831341833	125.20099394989
402	7.03109415951129	15.3153794781691	8.73555007330337	15.7907593397479	8.59863856151373	10.2354249354327	13.7812415305743	14.3625523652968	11.6731693459343	11.7431753669432	16.0515987482279	13.4882384491289	17.3642876299044	19.4242951105721	19.8480432136884	25.2499278252837	23.666412637316	22.4348779191347	22.5240249782686	28.7943097200868	22.9638576495352	27.6844529161212	39.3102354300915	28.3613026289269	43.3885122187167	29.6232028358852	33.3100895912431	33.8235749351024	46.6310851903532	34.2385468941797	30.3792041737421	33.7976619121419	61.6012311261885	48.6029176936385	36.4326770634145	49.8139290372692	73.7267346860347	54.547836192311	50.129158511987	54.5513819255115	72.0766082124114	80.2183240096343	71.4103403407428	57.7681827605558	78.9515623990723	93.4353189282117	113.94791425517	121.481105989952	116.26344310633
403	2.61320857432659	9.48876237027653	9.89848977384325	10.0253264294643	11.7301201910522	11.516725784606	17.214378960027	14.9767320947944	12.9593794790633	15.9936760992359	13.7970342244658	19.0547732474533	12.1478605042823	23.4748062566161	20.3771970559644	22.9496130013437	21.2259408703876	28.429779421823	34.2652967180775	28.9362791523857	29.5738581279594	24.7466785746334	23.7058656581229	26.9554458894374	33.0161294963757	38.4296867318307	39.8693009490709	28.035810780204	37.1634863913068	26.4359076858701	44.9369321356964	42.1030945996434	49.2146275086546	34.9131325041417	44.6315875937621	69.7833053109927	59.2815310776741	84.1131999559616	59.584861283957	73.8673364508239	48.3429784595897	79.4460273457046	94.2703370962001	94.5334075562273	92.650805580557	84.948586148275	104.321313265604	79.0488966524719	104.834403129315
404	6.3833857595925	9.00716326984594	5.78103646740691	10.2643914277645	12.6197851512268	14.6097904722404	15.6528204068764	19.8102760218491	14.5743316233823	14.6933834924121	13.1091806602899	21.9150036025894	19.7639911373943	20.8759957958262	10.1310743002518	28.02938725495	24.2879874746445	30.7919295935039	23.5845688121553	28.1208393391514	29.497370778349	23.6176500160238	23.1382532688951	29.740821914845	42.7133910725365	30.6416878694624	32.2960467225532	38.0562497155716	36.754172530345	53.6902739433621	33.2713045438434	40.5536762191478	52.0922808472662	51.3853747229277	60.4769512934391	50.0428834196518	38.7016654026999	69.9964326471451	72.1939936602007	70.6805855747898	95.7738991942285	71.3784149203001	65.3927949595844	102.5910311709	80.1075799402022	68.4771083029089	74.76764829788	92.691302815924	89.0471571407284
405	9.96331821257294	8.46739803504229	10.8247603033663	9.63320656389005	9.87924197559919	11.9119963515397	14.2022593370789	23.3322398412857	12.2019984720941	13.23498129117	14.1114203310405	14.3223561303608	15.5219118441597	20.3075006416367	14.1813897264545	20.5890525088164	21.7340331852118	19.6252231073335	32.0820519205193	29.5155557143749	30.4886330969256	32.5026371984404	33.2492307486617	26.6936433059723	31.7348766769495	34.9781996025296	37.3331862465825	39.4816672165226	40.9800519464984	29.227057806186	35.2968129835276	52.6355868102432	41.3873072870705	59.8219922075085	39.3267704949569	53.4145147463645	56.6433415618858	65.3790264538235	59.6956701438299	63.1590243954272	60.2526447996961	78.1391975667071	93.4523652518745	82.2231288314346	73.0399981479874	115.158871456941	95.248227124735	67.9576440616634	104.30039196612
406	4.62260347718341	12.1323195020457	13.9250717344229	8.94369067367037	10.5987073749754	8.395447736968	14.9240131350218	18.6201874214305	12.6243981738215	15.8552126979231	16.947699669339	19.8721924030502	16.5837440095001	14.7429975347618	20.7498385867996	26.8205352147723	26.9905823459951	24.1955780155645	28.036820717519	34.3983042878717	30.8330138830008	39.2741777893715	23.4957511424591	36.0908727831343	35.7989982190524	38.4222429455536	38.1042574543674	35.8778585738077	42.9940784409727	45.2139949933779	36.5931928382613	42.1772132471352	40.4074038635484	41.1717527746687	33.2365157095078	51.9912060216082	60.7105244565135	62.8025075068313	70.6196562936765	62.6275231702877	62.917589878653	82.2976508069728	63.3761016013802	83.1126308464585	91.3881120652069	85.2958842792888	92.9872395613839	111.847020650701	84.159949444281
407	7.13441819472909	10.1132684403113	8.14907380060401	15.5013672965669	11.9391555743775	14.5351087100946	15.071007617584	18.7396322848174	15.3771539876323	9.54568343366614	19.3140255080123	15.9312381877018	17.1186701575123	31.0502509581551	18.8227651671477	22.184782061931	23.8269338435806	27.1626749844236	32.3709619808262	20.0106252721482	29.084095342038	39.5749826901431	30.629045926664	34.1175945824063	26.5561505429826	25.7967253046962	28.0485196463127	30.914506192657	33.9715930417282	35.412227165378	30.324833519699	46.776523387116	52.6290650750922	52.7234441351067	41.6376307790278	75.9576769388348	52.81098434077	55.7394026355587	51.2092871916582	93.3919842960365	77.7053279184709	72.4535179530096	80.5897949555394	105.087548895477	83.1496917552759	92.5373573561438	86.8620553121775	95.6431374296531	127.241398279658
408	7.65278000770773	11.5766404195995	10.1425069262078	6.75255697456241	16.4342916752743	13.75268049447	17.56607709993	13.7804320338373	15.5960746345686	15.4277814239901	12.5596066727301	16.0347258141499	19.0400499749452	15.4922839242978	18.6823746719075	29.5531078860448	19.7385181090509	26.6104949521603	29.3000596966699	27.5325794117336	30.6861719911165	34.8718122135134	33.2955230563244	33.7132710208952	34.2239250978975	27.7847337239346	30.3485586145118	40.8414718710448	41.1491922795431	33.460090576401	46.2707144300768	37.5486118082288	49.8960640925714	50.0779866593333	46.5657695690634	67.7385748565561	66.2879303579774	84.1796715601484	59.2159492812547	65.3594552151678	85.1513573741631	76.7645816386562	61.5235324482099	99.2386919084003	105.647685902819	114.778774156052	79.9159930278171	76.0104404068046	102.052724722844
409	3.43011500022776	8.30972573925484	9.8022232084172	12.3249413906646	9.78881996895282	10.6716264248431	14.707259732901	13.0110120586447	15.2168952609231	13.8215263194113	22.8178433504115	14.5850076211066	20.3351577956785	24.0440301337126	21.6986908057628	20.4907881649726	23.4614640578504	29.0083833511867	22.8933543818467	26.9430398377084	27.0447862402092	22.2059953786379	31.2172882208321	34.8766359476089	41.6424217791855	52.333508663109	29.321044205582	39.4474263390811	51.0699627630328	34.3929002368948	43.1335356156107	38.7171673291808	39.445316171942	46.4121641374148	45.8763466044249	58.8634665646597	63.8726799078661	70.4405193095181	75.9056117869913	77.1800707204399	68.9718558852282	99.608780906363	81.7100719272088	107.956862690679	80.8893729507332	94.9908541030481	88.5464929903963	95.1304424353954	109.699076635699
410	5.57762411010873	13.7637551975147	9.94291632556397	9.28794870206421	8.3966221980669	12.5277529324434	14.9090629250303	13.2532561892161	14.2471935102602	15.8695778582509	19.9480002996421	13.2685278464613	18.3276163574664	17.59475952887	18.795641451682	23.09217672493	30.5518559638247	30.6226170198667	23.3952406694669	25.3267000118846	28.0692893324365	30.6982184860298	32.2327509001523	36.5816059794086	40.9067044842072	31.3808336295727	39.1100700863705	50.8877335449702	35.8457534002358	52.5051818791251	37.2358550758633	55.7858315346571	31.3615479691257	41.7279162121967	52.2786656919831	55.6369638754758	64.4261605083735	61.8203367727456	71.5664340360999	83.211518773347	65.7489485654177	85.5618906325094	90.7815412423398	94.2356519058795	96.9713183962192	96.645244490722	79.353300434906	94.7913928574118	106.2928910538
411	7.65751062901969	6.53571314366424	9.67547531056291	10.5562572468473	11.1018670404306	11.475736039882	15.4124657964735	12.2294463122157	16.2862169386861	16.7944597083894	13.7079387675605	14.8715480036583	23.2411423895224	16.55534967821	17.6697609565172	16.2751603717732	18.7180157011242	24.00382266777	29.5147014234379	26.6258662159764	32.3860491970077	36.8180913031921	24.9772159204553	22.969849309828	38.3789547196852	33.6034758366115	34.6439820788614	41.5196867787117	32.1339794114014	46.5411900682984	31.8738107346753	42.7626933712719	56.8608781100023	31.8597704048903	65.5095278558924	64.9074761244152	66.8535555003367	54.9089509950012	53.482234569098	59.6146375368219	75.9267416182435	85.5383466681877	77.7973535699661	77.3788926495506	78.5691063520225	100.462096493066	117.487466193223	94.797349879572	103.588024273253
412	7.73452939620168	8.67423310070876	10.1902872074933	11.7976186589851	12.2533013831095	12.841524114477	14.4779763001895	14.0886084374235	13.9287925586347	13.5056075584963	13.0162402244263	13.052613853852	16.8213318942381	21.3536686721106	22.0587098445836	26.1571680483267	19.1792614081913	23.2965557801157	19.8930734447355	24.7157843367332	32.365683363776	34.916489169372	27.1732320148367	41.3167761507266	40.772691377444	34.6672150498805	30.1032747071056	41.6804285423042	35.7113903211701	35.0372725941059	34.8053210495784	47.1364132671056	41.524165816355	35.1095540234594	36.9137413654651	55.8359857144894	56.6092316086222	59.9341265766376	66.3756611329109	69.0240234272899	75.0166236173803	66.4486963540137	71.4485747098274	90.9877381840579	107.154889386707	91.638339840049	102.090709275081	83.3768880213185	86.0664889766084
413	6.73561403482733	12.8744491343288	7.4770790688531	11.3163054808598	12.3801820559495	11.777030787826	15.4340985590447	13.8948120877057	17.1399368089058	20.1560149589398	19.0825113143833	13.8405791749161	16.4357441492005	20.5874623190155	27.0306512223204	25.0170790604751	28.0943431248308	23.3073134076043	25.3566418436571	28.096825110085	27.3125056825129	31.9196218507756	27.5024715445309	29.1580257010391	26.3686219818566	36.0740331876878	40.2641008484686	35.1518374757684	38.2995230731022	59.3628728100868	38.1563224209514	46.9610766431133	47.4958419512107	53.3168014926882	57.3856458871599	60.975184493917	70.9677267088329	65.2037532944307	72.2926852780325	80.9916868206982	74.9967415573718	77.6842457876398	78.6440608119682	84.8511420873864	94.4865678516271	95.4209929533944	77.9801418677979	69.6729416532906	91.6723205215514
414	4.69071793690414	11.6301025491594	11.2962980528861	12.2140021227437	13.2883588759934	11.3877052712683	10.630703364168	14.8492726497796	17.2979092920298	15.1196508919655	17.4826034006218	20.1183619116591	18.1219560764882	23.9957889818721	17.7972947162739	14.144123521036	25.8526869893801	32.404228444384	24.07691624387	28.467926706692	16.6171596603219	21.1814734979905	30.0775426976268	29.0500525795253	27.2166643706153	33.5387693111857	37.6149470943998	33.8057168431372	35.9102570781892	46.7856511846082	41.1540519454995	46.1051981047009	42.5939269931937	44.0424177996593	40.2211411351755	42.8836218400476	50.3183363446377	70.1680397682136	60.021972294726	63.2607187384883	76.4175519915446	88.1368091865388	91.9688530160819	81.5896997647614	102.884800367729	77.5117331943972	77.7658823227066	102.113566678279	109.443151225406
415	6.92481321507792	8.49037883217388	13.0680035789602	13.5332198266037	11.6572051904382	10.4787066563936	12.773298853645	17.0041228576958	13.524552821534	17.8290741062277	16.9896074894042	17.7143200442304	17.8470906900798	21.2464572435919	22.4653263209163	21.13329683885	22.6273331407001	29.2545174339979	31.4718006342726	34.9692406353355	26.5769824457617	28.9492906032458	32.1150519540903	31.9000486829393	27.5028025739414	39.3854888251931	37.1058298187969	32.9924234728805	48.9277692417529	39.268021143898	44.4369940028669	48.2367903224888	53.3328758346008	34.1289020486856	45.00552942837	56.5914582957314	63.0496421303228	75.4811953021972	65.1244367096189	55.6712498927202	63.4681530170349	90.0541955356255	85.2134245739952	107.55167579001	84.9150831585159	87.0517388108124	101.191012057969	99.7244304214499	100.92196045533
416	7.4882238452705	9.91804786260654	8.63222603808557	10.5323219332731	13.5303933310599	9.3324499129232	15.954711550977	10.9733524640988	16.2166578786444	16.1837512242594	17.3551052923824	14.6818429523175	12.2179366886933	14.9963969534301	21.0742873514228	30.1654833731443	29.5265921759608	23.2303717477343	26.0859623547169	28.3517919004894	30.4371557097251	24.7648313411101	26.244478298544	28.1697851483567	32.3374616858781	33.654021537166	31.4794731750621	48.3733430728992	40.8747281263006	40.4835323892475	45.167013482769	50.9392124462369	41.7377082759968	50.4322168909822	41.4864429374424	49.3801363816305	64.8927871748327	49.9786243230416	70.2725840688298	71.0619480374527	46.1744230709395	66.1490037293811	88.8019177483294	79.400694348528	97.8267955470334	86.1464423745132	90.625310367271	83.1242715532506	116.266592170602
417	5.16631933123544	9.17816020388736	9.57328167275518	11.6926222169885	12.0274463256569	13.7505270953407	15.7818080833836	15.2070734902294	12.0706272959379	14.7147083427072	20.0503156217312	15.8961927445175	23.1529058859088	24.5971049439911	19.913166554447	25.7489517896152	24.94288844052	24.8026613977759	23.351158661024	30.8781742465359	26.3453138186921	31.6024506079069	25.3455695696271	33.9967760100128	30.8046161825415	38.3298444118548	32.8795722574539	32.7663920773405	34.3602366905985	37.3700237289946	44.1075804094395	46.1267885768098	51.3960017625839	45.2402450808663	52.0519085998821	59.4043306165277	54.0779977811254	48.7631155427847	64.047280086544	53.5463501047498	66.3678325847551	75.3362695491477	80.2558877562257	83.2563805840122	93.0490909484329	83.7590345717124	115.182130330136	75.7404286527998	66.8803621880258
418	5.4300510387038	9.60727447131852	10.2987385340659	7.61244535186337	11.2861344389508	10.7365057775484	13.0769503855884	21.5029179582716	10.3902345102149	12.5410555273528	13.5597455903291	19.0050954874939	14.1202104323388	21.5004504422163	28.7326031750247	19.8458153418281	20.6127403424872	26.0438450388105	31.7214459453563	20.7917387486935	26.4380095696239	33.9294508074374	32.2961127648398	31.7717981404714	35.5729040365492	34.6833754799586	37.8682259290426	41.4080087673021	33.4164277509621	34.2511999002371	45.228462573699	37.5208862420214	53.7849525803061	55.3103532178027	54.1748084037368	70.7777517672919	37.1893734571871	50.8446814540747	63.3131729258644	64.8101593437461	64.1738611584267	87.0174442513069	88.9818909226807	90.0712122780884	92.3134044462894	90.6615901428792	95.8018713167878	85.864439899534	81.3433707619273
419	4.39446172254821	10.2019401453682	9.60489731498512	11.4034878619771	9.27414084700812	17.2380628060221	11.3214723700708	18.8502168553357	12.4719420640178	13.2897448900801	11.4673839788128	10.7297735979317	23.3272018124503	18.4975951529534	19.7081812855712	24.138957583074	24.0759474843291	28.1503591195539	29.2166050485892	33.4118536965284	29.8451640966349	39.8316989696674	25.7737033517558	42.1487557941039	19.9000706367794	37.6100697461228	37.9494797056553	32.5104687008215	33.5462079885077	49.501374670611	43.4949445746922	39.5782357841206	51.5877051834553	51.4965150777027	42.7017911129493	62.5013945772635	72.4853229656737	70.5574871067362	60.9193858043011	64.7305164398288	75.0523415753204	96.390826661998	86.5330385783553	96.7761011530422	103.044660517079	98.7684345778935	74.2453737118694	94.9784869548133	105.45795630387
420	7.0076702968748	4.4262988975306	8.76707695776651	16.751911160158	4.97483175241824	18.0324638962808	11.4503780864171	15.6808217435052	10.8779359571797	20.5058496178988	14.0062078040032	11.7952224319871	17.664916468176	18.7790587235855	26.9919057296779	24.6254527346621	23.609053281058	25.5073466877978	24.9859421955477	27.0686560199645	26.3279176085347	38.2999813355695	29.1004806495569	31.3636281384152	27.3738743087945	35.8551572904289	42.5217192137511	21.787192966239	26.5727345543919	42.9057588339067	45.0203838340725	45.0400864124632	40.9442251465137	46.8277213691513	44.9532364662941	67.7443162497137	65.1544226619587	51.3757074957391	75.6559226278444	80.7084132183564	70.5724514159871	66.6932629878305	98.5564675121521	73.2140629857775	82.4463480440335	105.868969931145	83.8104033328333	104.422880985735	116.677665637692
421	2.74086924923011	8.34156291423723	11.4912970978384	13.9591973079718	16.0997824294465	13.3253228023337	15.5342998372179	13.721103355527	16.9960566681455	8.14425679976839	18.7455255409526	13.8411378208399	19.4410860512345	19.8452594072735	16.8353868748771	27.3461510800006	20.9819824837078	25.3461689913038	25.9129749155394	29.4710161507406	23.4231540524687	35.1213826694246	31.6105151961143	32.240224754892	35.0357737992073	32.7352100508539	47.7312169348789	31.3086839854781	43.3159158248434	30.8415717849915	41.4357936395809	41.5190074851484	45.1414792345988	61.9695756263988	46.045315353724	48.4577826820035	58.5395668232571	65.2232077129998	55.9008008596462	68.7919673736443	84.4852304049231	75.1167512435246	104.203311941826	96.1157381670106	64.5877367636144	84.403860148434	93.1752254294995	81.945328152182	97.2423339173849
422	4.11798512970803	7.94206751003869	6.9176229703005	14.4259265413691	14.032900172451	11.8564187496961	13.2330917710015	18.6653170881397	11.0366939562993	16.8423734415196	15.0885976279982	18.0422285030616	19.0067229161164	22.6994507476485	16.0787875564119	19.3967388191534	25.4300229597666	28.45619296145	19.414160395036	34.3277506919971	35.1461891430408	35.8449980935084	27.9838481768314	33.8285749463956	34.6855524732514	40.6464383184044	28.2817470472723	23.6631635186045	39.7679379085391	35.6254535131542	36.1350157849706	34.8062915904855	38.0988600011471	29.6152257076295	62.2128167841195	37.9331341940271	46.0283375151636	64.0948965959728	64.44698762424	73.8786064402903	99.0229854097776	88.8907659176038	101.518566371765	100.257004757876	66.0879127170815	112.70715828536	122.673859485962	88.0923452222326	89.1104658716004
423	2.41430530558792	11.1693286222794	9.66499513240286	9.28552752851195	13.9482740643069	10.7941235991667	17.5116666447186	19.0067644739774	16.7829600707927	16.3877536870794	16.4295511287733	14.4716381139973	21.0455916500038	18.3959151905352	23.8620778674001	25.5105149386953	24.7370876929368	25.4933200353576	23.3564556021088	34.6201377694593	31.2813173558473	23.9035193461001	29.5930434546022	24.8682527561302	35.4748751947171	37.531469583689	38.9529026714129	35.0176008828859	38.6883562978521	50.4286237213864	50.4418301458225	41.4459032049075	50.5500235804578	55.2648996320383	56.8655849290567	47.1562049799487	76.1466252623842	58.6976542592804	61.1229992984301	78.858262757011	79.1608375286389	88.5606886025286	102.204283009515	95.3656897370074	71.6259110457542	120.893358768031	85.184973969137	70.9089581182869	97.883148157596
424	5.10408958159159	8.89053883462978	7.14669728094818	11.7707453584525	10.9232446041007	15.0205216055342	17.1016932868117	13.4648980696212	11.7230147916499	18.0817497950454	10.5104652186198	18.5316167114062	19.6970549300484	16.097084802871	17.5101224876992	23.1933788138474	15.9788066219207	21.7282519302446	32.5900427734566	26.4412085422158	25.6966565315749	37.0937621081598	31.66457078399	31.9197382412735	27.6183649655623	39.0063197762408	28.3364714211294	45.2719520924603	36.780444819889	38.1487211382949	46.3772689695235	33.3566160898311	47.9793996339338	47.4367287749227	55.3892007425223	66.5041080011725	63.4709780157094	58.5297345209163	57.0769766092267	50.008010567342	79.5762292297394	77.0003557810587	102.026952106434	88.5529341383781	89.1699151212672	109.709143753991	117.905755452561	95.5925959614442	91.5471133747944
425	5.61017230835114	10.1413726164061	10.0491933576057	14.4168469293818	16.1272660414321	12.4487859927337	17.0569305752352	15.7342594514773	18.6712095231561	18.4660158817807	17.7418763204053	18.8955242483024	11.0622848111081	16.3757835503823	17.9258305221944	18.8709065055485	25.4639688849475	22.8640211988926	30.9266525458647	30.6347409534515	31.3259935286321	33.6045933544982	40.996266698229	28.6645514623026	40.0624440348586	35.1070140683248	27.8511196090408	34.668812226166	34.1413235256682	45.4271306036822	38.0011372727929	46.2415915101493	48.3242587959367	39.5619992908618	39.471430502872	62.3593538959659	61.6315488336484	62.4296486197144	64.437018850366	43.782296270716	59.8957056964061	72.6074872707114	96.1022353603677	83.715109699388	112.219841629738	78.2210040895515	95.263780540332	102.219738971875	92.8613609255668
426	6.88902542084715	11.4462482806245	8.50152360859129	11.3943941682906	7.78424206693161	13.7921147542732	13.1619393996114	10.9362286462067	17.0203085459444	13.7841186211663	12.2019676251782	12.2883953335214	24.0562827249821	25.4771074850268	20.6837020179758	17.8520661419917	20.5160339668835	29.6100953012793	20.3442594089765	30.5738973198659	30.7605915110863	22.9718570225394	36.271858384555	32.1540351178951	28.764543796726	34.4023928354797	32.696176788087	25.1768798965261	35.43590148422	46.4813536969729	44.5449217907974	52.8143235306386	54.3739050083359	46.9896076125299	61.4129525395411	43.7951213896077	60.3949995891789	61.6952295127065	76.8457431221689	61.3448830839035	65.7634232585993	77.5795593732691	67.9374145427942	86.2689404779056	92.5011362839661	67.4290505813505	82.6115388248932	91.8460147105649	77.593429306738
427	10.8192520582339	14.049978211607	11.1585381536001	11.8988688778242	11.2769614968753	11.3979576429705	16.3094756134233	22.6448331496443	17.5606196857189	14.6831596212319	12.4253860447635	15.4728533008882	18.7112307805334	17.3147611868651	18.3704029624137	27.2980930804499	19.4617385907313	28.9352242371311	26.7644457900857	27.529950073933	40.3311248543265	26.986843432967	26.7435242770841	38.5726956917565	30.4998087707977	42.5210111295618	30.2856471133276	37.0976830948031	41.2596720026184	48.9074221897563	39.7494693856216	38.9473668465847	29.8897242451379	58.6500148520616	45.9535034056406	76.6661632103128	56.1977383655036	63.6648737875745	66.0803915197047	59.3301711368806	79.0948864166814	74.3831677862626	78.7011601558628	90.3713354650925	105.316208379184	92.5863646288877	95.347885054498	95.7183869862163	101.751606797077
428	4.26489360285561	9.18062611798756	12.1985478005484	10.3763637836579	11.2394697965171	15.1943530264453	14.8042255339497	17.3810201361607	14.1948533094939	17.4375324889278	18.9845553263479	17.9691854863052	13.1963843500128	18.2331891002952	20.3282999118814	27.4410032504068	20.0390310019284	29.6726196999974	22.4409158839935	36.9662142593137	31.910395680052	32.7001039787522	22.9249951761745	19.9405174159498	34.7363551972004	34.241289517333	53.060238390153	36.4365522775113	42.3418779903279	45.4555362520024	38.5131534561095	39.9186360848921	49.3569034482758	49.2263301556341	50.5664086465529	61.3883976669482	68.4023431964785	63.7561765033399	49.2906991288788	55.2306731295404	91.7922780024652	86.6535281100691	56.8178464335253	94.5139753570923	118.334810775095	86.9735588643606	81.3301715942909	78.0294020755165	119.322150613814
429	6.06357290761443	11.1770122404153	8.41744737161754	10.944992824286	12.2389310628623	10.194955110263	16.1881372001697	16.0720022554611	14.8801409738178	20.796660511997	17.3712916475398	18.4342800458843	18.0193613245439	26.8366734060151	22.9284372129028	18.7379973260921	20.7715519106708	23.2137521462334	28.3817876795897	23.6446359500957	22.1661238388393	26.7966710186172	32.7737000312565	37.6212017647002	31.9583615561355	33.9246499704186	37.90613208214	42.52951836977	24.7000408427585	27.1711347363167	39.1367469703929	40.0813655411527	47.7979709520045	58.023640511177	47.3694352429967	48.4207308393106	47.4909003809904	75.2818584697962	48.0544391059253	62.6366448679008	88.4909590170284	73.3027009979481	67.5893284714608	84.1702493840962	97.229936489133	84.3445572330171	86.1814905553585	103.348777074311	98.7690377157202
430	6.49088585920274	7.24098573832686	12.2292506657291	13.8888628351173	10.2303845475019	10.0187545243444	11.4214883943267	14.6398569732994	9.23557295269559	13.9512899326318	20.4719105171561	17.2534548432069	13.2726418403527	19.0394855850586	22.3081578906004	22.2413320457112	23.1010475358553	23.9735499479601	30.11830656088	27.7203912373343	24.6946601132175	22.4797331867329	29.0047972851481	31.0604039087764	38.7740918709744	34.8246155280314	42.5794571470233	31.9076020710684	56.3652466894127	50.5477721950059	40.9665296255181	44.4357577700835	48.268153067684	67.4088378047659	38.9318534573216	58.2407334508928	74.231966310732	60.3447080514893	82.6057756859388	77.5228712049461	84.1232706640438	82.5967481079405	75.276083882022	82.421065746554	75.1631524230375	112.48535712132	99.7809947519427	89.342914421066	86.5031447312385
431	6.12203120845754	6.70868261844736	5.29680022797727	14.7860056637587	16.6220643200319	9.86914674709666	16.4103496875122	11.8072702151679	12.1803236639533	18.6051055843963	11.2944344896294	12.2021447840019	29.3167886858541	23.8821058050797	23.2040157481299	17.704567841369	20.1505935639957	27.9883265030359	26.3579599353814	35.2430804274421	32.2888751897064	25.8464857846214	31.307999871385	37.9500758478244	34.4304634843254	39.1433067585813	33.9146962184752	29.2906102404154	31.0363845147257	25.9038478435333	37.490404454188	46.4935831033073	45.6495759866587	43.8743188169112	48.0812767156701	75.2868401556874	67.3773776631774	51.9461090136899	52.1592813328443	77.0004166242662	81.8391410516356	72.9953641809373	79.7987418885764	82.8354420398276	82.7293577892422	116.377754863626	70.8541193438024	85.5029935847178	110.996044394781
432	8.22946734654382	12.22092611115	10.6378879420549	15.220424721149	14.9846230101921	14.8961046054135	13.9605956496929	16.6926002587881	19.536905962817	13.6526565619424	14.4938985981335	13.5773497993954	19.5073109907867	16.5243586434632	21.5697630132554	21.5999559492226	24.66398631073	22.0700692395672	25.017810446834	20.3774544382294	28.9297388908205	21.4889584238356	32.6037145692089	43.8718517694727	30.2985652437131	25.6299167626816	30.9399692106732	33.0651026385491	45.1194939167055	41.1488063352412	36.7682418060616	31.469861658433	58.1504319362963	45.9748298206788	54.0225234144902	55.8798756426196	53.9255931489379	62.1595111724005	53.6650071174811	73.5307974671206	73.794199243103	65.1586993802395	73.1211449768443	94.5182373388859	93.4342709781378	76.1179139402764	91.8709805622821	103.614664943208	95.277400611967
433	3.55830749840298	8.18184353159887	12.1911744729317	13.0761490168995	8.30648611372581	12.3573804453621	4.96921277564476	20.9931844294912	18.9316996165168	10.330708484034	16.7739019257086	13.2528180694215	21.0505071008524	21.3900746556926	22.9004821956106	12.1895023897422	21.8151209741718	32.7167350712915	35.1259880121882	28.3356967228848	34.1108728795262	31.3996315779561	30.6079228272447	32.9103256831339	32.2862073569261	31.4822343228503	41.2980458011151	45.34041607032	35.6696212614511	42.3067932536213	35.7289949834899	40.3090211718445	55.5639318038646	53.1878295886047	48.3715050825799	49.6750104366559	53.7306515704928	62.2243178194616	74.6158098076455	87.2488785322442	84.6979380080491	88.9245338507284	66.1419609814095	81.9945784559449	81.8303969914128	87.0956558307169	92.4294624102852	95.6065991482344	112.402932772788
434	6.85143868901667	8.66630130378096	11.6071217520278	9.40241751369942	15.611635692525	10.1191349890618	19.3169337610986	16.3725073390051	17.3767973595709	11.4343739629558	19.1504765472817	16.273883008527	16.7111978392634	11.5575863154592	18.5570065977829	13.8789065549783	20.8951067792763	19.6375443940253	23.6043311632794	30.384444234844	30.750948702103	21.9353960610188	30.418752691568	30.8681075358514	29.2714208095606	31.6384604662077	46.6523760874893	37.0757058544817	31.8176822805999	48.2029348249522	51.7150827129138	35.5504100712897	50.1001436331952	46.4934377053297	37.3518234821315	50.0585493020435	54.5056694113643	50.6894485914477	58.6079879150366	101.260618735988	81.5681817083942	68.4254673068709	106.12302605481	92.5551074431104	101.169562370321	78.5237121879307	83.6798386735576	114.554422126936	95.9487307970678
435	3.64207344485749	8.21832257012642	11.0246848563436	10.9661377977337	5.10431111434404	10.6407081638932	14.7951459219624	16.3860292717559	10.4042380117575	7.28949976307602	14.0822990438424	13.5037709897241	12.9465508730041	24.0666378069752	25.6191982437844	20.8953339903801	19.6544378228234	23.3266363961364	19.2152787053317	24.215472227203	35.5063844299045	28.9230917667504	42.6933803686693	30.7001087737441	32.351695468704	41.3878783201339	38.6932883092721	52.8403799603002	38.426458145629	42.2530760968704	49.2896149160183	37.1337672559649	46.6800100945549	57.4402001447562	39.897803557972	64.153936304858	54.9448712853733	61.0180517614266	75.4050487435403	77.8797845497343	85.7239218537839	79.7304427853497	68.3460939633095	63.2810638210506	91.6652507331797	88.2371365365053	104.590760376462	66.9183023132182	82.8047749803863
436	4.36033614899922	11.5770834851044	10.6608687391864	10.7914180213611	18.8305518778526	11.5621679662861	13.177367129141	12.747394995209	14.8147722431999	13.8262624546551	17.7241176931421	17.5551411879027	22.0839421591135	17.6184131238617	19.5003855256966	22.2613050944407	18.8629680400987	27.9453148220341	25.2677431909074	27.6433200054902	31.5863813563684	35.387689374624	30.9000541717139	30.2917786347136	25.1995239265584	31.48385934067	37.220038732372	30.686531530812	43.7050633172932	59.5780603494863	33.7741075088122	46.2682763704369	46.3607158402418	50.9675287880162	44.8489817606956	47.8421051517261	66.8265756556824	62.3391265567731	77.1496909276203	59.5441809904945	86.3648841390554	65.4121563948425	68.8945712119384	66.7520207759467	81.5621251779019	103.144786140352	86.585001071708	110.478333236842	70.8261155870496
437	5.53473091647574	8.04179523374622	12.1448641382361	14.0830441344926	12.8591417690962	16.0437634500379	13.6827852576432	14.1146051028799	18.2019879824216	12.0350712206965	13.6424213767014	11.7570429076274	16.2583892449731	18.4000192725868	20.8742616434754	25.2270867423624	20.1297521900709	28.7304156658285	27.0045693419925	27.4257042916456	37.2051989808307	20.5953794265964	31.4340039080392	33.1324865881947	37.7043652758499	29.4924919911482	36.5525118288204	35.2744737488455	46.9385434140896	43.4710396022478	33.5023009767798	49.3089638052989	46.4036259879611	46.3071130365063	51.0382106066727	54.5125231695256	52.3256267334044	69.0526947653607	68.2768740285291	59.7392387131519	60.9783157608631	89.4289739021218	70.0446505631008	106.386147552002	103.924049841409	67.6541322824645	105.255941254731	97.1244133146928	98.1518823722386
438	2.76315880206492	8.7257611394401	11.9812592027613	13.1464166386095	8.47945558850893	9.65982549483973	14.884127901442	13.0783949859093	16.3543793280173	17.5114451119662	18.4791307072489	16.0156090994166	26.8868683904158	25.0720827545836	18.2191797810424	17.2660878866866	21.1868143997203	26.7725279509222	26.8076095497342	31.7041811132448	17.7263846997285	29.9825363601323	27.0393545932109	34.9997889684772	21.706553143905	31.6879734231562	35.2199037821238	38.7897546715338	38.0680123778498	45.5448953293692	40.0014602590934	39.8086637017412	46.3967888542785	43.0255546078873	39.2057914355943	50.0273919205191	48.1349772064691	70.2464121902725	55.7059750995987	71.9973270404548	76.5673029878939	71.7822042789589	82.2349083314092	87.3066718834041	82.623755193561	84.1843807572835	70.8938430236681	81.8326398311833	101.413900542065
439	3.51532554700319	9.95985705429146	11.8790892563084	9.17936289912186	7.10493839711687	13.7261220702222	11.0627550113086	15.6331192739761	24.0873255982746	23.659869655923	13.8569777838982	15.8337308420582	15.4955590166225	19.1958493172083	12.5554969829342	21.3927931640475	25.2363802473644	22.486697093407	26.4844233507567	26.7438203402183	32.6680147894383	22.6714356206517	32.9150370688564	21.090190841741	41.0228065571615	51.8703044465068	28.5499912720147	42.404224821514	39.857758820346	34.4080774867891	42.2289380585556	37.1252093855684	47.3281453950205	50.1378326417845	56.7222594031597	58.9087904080083	61.5220487485989	52.2782757527651	80.8652614948535	75.6247225840365	62.9177495664031	82.5438646815695	106.565114667691	101.4895582299	78.3346323062619	88.563926169836	89.185569964819	98.4464967728706	103.318766773284
440	8.2446757677727	12.9309349239709	13.7567361776361	9.60070479065031	11.3101647839973	7.95017053186534	11.7413318882242	11.7721251821823	11.104790101735	14.8504493057895	22.7645709767871	14.8335003909034	25.038796243901	23.8499916452536	20.6888337044913	26.1763164993249	22.8871534933011	27.9804512876671	25.6903919419423	22.6181731432079	25.4779885710045	37.9450768909649	29.9271285159407	23.8141916315056	36.0997453894678	28.0984120023229	39.8440942007158	32.7424319418955	41.3376478607735	40.6095748325244	40.67045131269	50.8089428713148	57.8923405340977	50.5598195292543	58.8641784542897	62.2592880460658	69.1178436606525	36.6535049709553	54.0004048488059	70.3348255256938	65.1594154805432	90.4830177096484	80.8027609745369	78.9465961047885	86.2878766568114	90.736967359185	79.855476665624	108.00256707451	93.2544107622762
441	7.79180699178111	11.4994888774319	9.99897085357492	10.8482525514356	8.13065401752238	8.256263609695	13.8989197666653	9.22190178501675	14.514432771472	14.1459384823938	20.0123010697159	14.9564836945855	23.8071726983878	22.362458173959	26.4825564181719	24.7408124466676	26.1125377284417	24.8070662444425	23.921134590526	30.799199270936	24.7021692814285	31.8061937816877	31.7707574165034	43.6435971884646	33.7706869743891	44.2442711955383	43.7667968141144	35.861577733718	30.4330628227346	49.9031979962969	34.1634172704751	44.8845146368953	54.8823190538687	58.9486532135407	55.3739340058513	72.0137065105776	66.5140927239491	68.7999716059421	64.9865618368913	59.1059866508759	90.8241010981705	83.4895162670273	90.5970878165992	88.3661797954675	86.522612132412	98.2223482853738	80.7099569805536	69.3798642590651	79.3099118102021
442	6.85863284618569	12.947342144972	9.07303726061052	9.02162621378158	11.3547642620008	14.4050189533673	10.5966405091613	14.9838674297162	18.6316643787531	13.6535733348716	17.356770604337	16.9293144128811	12.1701831997354	17.9515080461644	18.2890660534168	21.1378756885328	27.8479778317851	30.4420019277766	31.2193544380564	35.0406618968779	26.4207114614862	32.0749673948184	36.9894152240285	34.7357335905868	31.3628535674584	32.8223228901823	33.7715945032594	49.9469427195741	40.8580005299888	37.0048290312753	46.3769794038356	42.9776181044546	59.1887517461578	38.3566028709203	28.9667023734472	45.4072480986744	46.6432984681073	41.4595354071248	52.6513347314732	71.4210142282645	53.9099124290176	62.9806258154226	79.118304761767	93.5685476016232	94.52004685066	107.411464468292	104.156492063707	88.8669716058264	120.365813183895
443	5.88718072446302	15.7949965877014	15.3493659860977	11.2559430247078	7.81576895139475	8.67014119138826	17.5898598729995	12.8621740973635	7.27000601049181	17.485440031267	13.2812016564628	17.7166220404558	18.6166178202352	19.8898252456428	19.2964839309939	23.485870565147	20.1527520786781	27.5805200992254	17.0206497819108	33.0702324494905	28.6438126273911	27.5008264540442	26.4471379503171	28.2350444938744	34.1575080701721	23.6658398753045	38.4933223606514	35.7125417177061	40.1054157930891	38.6452282777849	28.2204745825383	42.8886595044412	62.482091973088	42.3829788005875	56.3202900122658	63.0122631824086	53.0915917695424	42.3685992427808	59.5653164960204	66.7942653641274	79.2472917561289	94.8771306909164	80.8292158502291	78.795710015289	99.64817370107	79.358327456008	102.633825314774	103.544175537142	113.924660595589
444	4.44836691761295	6.2650511740841	13.3874621232002	12.2715476465376	10.5753038846729	11.5357779363634	10.3070027483459	15.4604241002637	16.7756166786957	15.3581620236494	16.9660664295647	16.7184158479988	15.0088770947057	19.223682540097	23.7280880168624	24.3254998163504	18.0835566971598	26.8648213003142	31.2608984043069	19.4423056307919	23.4618254760907	36.0008334876572	30.2096834741395	32.9081551541544	35.5309726117069	39.971094284176	30.0084571535941	36.9483476152813	31.8971442336444	40.7387618949387	51.118455999858	46.0228211876096	35.3282522233161	26.2391597577779	48.168705051853	43.5959837638273	47.3776905095054	59.4467377765342	58.3871291937328	72.5615513795321	59.9291806663414	95.4284637363943	65.0584872744969	111.78729696223	100.593098809941	101.283961371333	96.5988644407519	96.0084614791715	110.780040277028
445	5.27381943084568	13.2310953621132	8.03797976772663	15.3544650971248	9.30619955474295	17.6990079578009	14.7460601059764	13.0888916240117	17.1043723184216	17.8499147088491	18.7582224491173	12.8016739089248	12.0467508570827	13.8850350755748	20.6763994636512	21.8016730519694	21.1080372215812	31.8536309750222	26.2812195719655	23.583093833821	33.7155000343617	27.5521593331489	41.6843943384834	32.636979958899	35.1409617226322	28.1704758281974	42.6822276128432	27.7684088254535	47.8602070391068	31.7030842370743	35.9813127914897	43.2315859137955	42.1098387718234	57.3979452203488	42.7875591593579	52.8195575582606	73.980225524845	70.6462235939317	60.881039735698	70.9264404236708	75.6691994836977	66.6266454121071	58.7720114213663	90.4543608012707	81.3208034385655	91.0675333240146	106.015365270904	104.566783212245	108.270297057233
446	7.65233694220283	7.81509807943195	9.21740915639961	11.3739233024781	12.3716359686179	14.9917002988767	18.1735091262546	12.1225442797726	14.5462015610216	11.760087848091	15.2537477110925	16.2220075636856	13.8474528688182	21.915511833403	23.478427274923	23.7682759890956	24.1776894608728	23.9225725318419	26.7607323192744	19.4626793541516	25.6720795556895	24.0495749293343	36.3457598701535	34.1969214463744	29.8910928647111	37.2485063656831	33.5942574007034	49.1991163494368	30.8570187598273	48.2678431692084	28.6427132890977	39.260834948421	51.5447961151087	38.9996113725903	62.0838322627978	62.2027437160811	59.1664414707525	34.1970963244887	69.3681350665745	56.3752241076946	79.7894538404227	73.6692407045163	76.4981129597565	78.6907088064365	86.8511940217578	79.036930734378	76.6940909028706	82.8620907562031	88.7911837173369
447	4.72033442189362	10.7360885983094	8.97344231188865	12.1354940316221	11.151970851175	12.8981008034232	11.6776760562507	9.3588132968064	13.8691172975258	12.103386910306	13.6365025281698	15.7314628287719	15.4382201376417	24.9109199349667	27.4276614529449	27.6767817455288	21.2648317026675	26.2499983202947	24.4660361416154	26.0103700292155	24.8026208345988	34.9448510336366	31.4617991663736	32.2447786187093	38.4849399420374	34.6065518344034	21.9697472651925	39.7652283464592	37.008731912528	31.9448539425007	43.6363415176043	45.784938618589	46.3626178883609	39.5016123469801	55.8024753280068	48.2317725533123	81.1843122165145	56.6196694797383	69.6861535581835	49.9968171337065	51.1192681871109	80.3562741098558	96.8768961002914	87.9281579544189	100.862245002443	82.7545646529518	98.8593842661624	101.840725489447	119.223170072462
448	2.81446530804381	7.8454906540934	8.79027928765055	12.785334363767	12.3733161833906	13.3992676549536	16.2118955516514	16.8875509844654	13.8107053921446	11.0027091193813	18.4007306248694	15.7888795256735	18.1684254160936	21.4375961184462	23.1901588180633	21.998776577838	26.456280726403	25.7072045510599	30.8827923116865	30.9021360557596	29.840362660442	33.0279892104584	35.4500378419662	39.645686530213	25.8662808555185	21.5287412665994	35.7742854879336	46.9165861252142	43.3250128970373	33.9562057262672	56.9329039451521	57.4915357028964	47.4047234599757	49.0159926262305	40.8541514286527	50.5078308729904	62.0959656630586	68.0284790113622	57.2925462327795	66.8376097476709	106.05421143531	88.3353049442633	102.26100944378	94.3056788165368	75.1612769389566	75.3183686771901	94.2461246026361	125.94067617975	101.614064263557
449	6.99674705320984	8.00614259274424	13.9823996378559	7.03972900460963	13.3529940161063	10.2896844382355	16.5778012548264	13.9292219125494	11.9147442755536	12.4931136835049	16.3633291797974	12.3105394751328	13.6117002956638	16.0119728234762	17.4602264337919	15.4003278001552	21.770170515312	23.8105553065943	24.8152641792398	28.8742632135079	35.2195252667855	29.0788526555654	33.2688434503826	36.1943651117862	27.8441676760234	25.741217688334	32.2514462177689	36.4170796242199	43.1368899779355	45.3245909147172	37.3576011082179	42.7104771294653	64.222657311541	33.5324738703943	55.5723244495532	37.7881662119348	52.6006738300261	70.8860844914607	73.7847172312762	71.4183464175332	78.9063546408403	79.5349146547138	88.9497950387567	71.7026080344217	71.6162244178103	83.4575867305552	94.4850743053693	102.501281545029	95.166034398271
450	6.03713095220135	9.05865285866408	9.08280641551055	11.2317799046757	12.9206118890105	12.0560173119853	14.5877349166546	16.8203313077031	13.6464154860785	15.3897229920367	15.5896234672487	17.7571422281045	17.2424356415889	16.9003010297567	22.5603451391135	25.5021433150671	22.2588355175169	21.2886165729119	19.6108288724199	28.3433655790532	19.5127675683345	32.5790503269346	37.4467738784424	33.646880211751	33.7657975926747	35.6904326068932	48.0467712055976	39.5047028706558	38.8773501750775	36.8408909479377	48.0705058145731	34.5047021940956	34.9244118812966	35.1739599521089	42.2387333366633	65.5209920074714	53.1492981418703	45.9111287217001	67.0272188075204	73.8122242160596	104.425787825207	68.9522303484595	87.5459566376187	83.2480492301373	72.2126226398619	87.3534693519189	80.7146847318814	99.432559966442	82.8106878284584
451	3.5264703234206	6.43729095465725	16.9702774861877	13.6551010091395	9.14739294915382	13.9067627524526	12.9917642604007	17.6898255894018	11.4292930831594	15.4210501807595	16.6634133554615	16.175140543075	16.9758642264046	14.1625688444767	21.2849324847899	22.2956831461893	25.8791233425211	30.5335597619562	20.8345664246457	20.1471128463896	28.1753564912262	30.600236207341	28.0291085875258	36.6322692182045	30.2852350605163	39.0407682889978	43.3255946902245	38.4708657272121	39.0306943169637	39.5121994661156	30.9749848972393	54.972088148457	62.9123340843638	41.7482482450326	45.3882942586392	62.8724058970208	51.6141694923821	56.3968530987547	72.0160592709299	77.7713106440882	92.0123076899295	71.7368678916395	84.1058366841821	83.3801088487678	80.3654152507926	77.6688082746935	87.4457483065135	84.9673018657103	94.2757174225765
452	4.28696162293797	10.1877772761742	6.21418773361011	9.15869087289086	15.6064620057082	9.38164094661836	8.98127518104913	10.1505167709049	16.7220396987707	14.3112623192603	11.918689486232	11.6176009392261	13.3397209511147	19.0278539237791	21.4785321615106	25.0439411891474	19.3198535853946	29.3086318092371	20.9957891090569	31.2089277018394	24.2327325264355	34.0770007575429	34.5046312931427	26.1968241939802	27.464895565461	36.809237751181	41.5454840883671	39.8185976189361	54.36920107166	30.0778865383509	56.6076045162051	51.8689274011989	38.2789395254915	64.1486653321583	62.6127360379203	37.8007366678647	65.1223570521035	45.0043563966725	58.5270295139222	78.4439898671736	64.4023818050677	74.1389016837667	79.7872608450147	87.3279259519814	94.8795910095901	90.6383934790636	86.7533220831627	78.9012226406977	68.0884419891179
453	5.20907974988278	9.97568605655882	9.97195305767129	8.49171430239404	8.67103192509292	13.7895844506202	14.9263337631698	12.406178721406	17.6206655776462	13.0556843414439	16.8918539774489	15.6946093880594	16.1995287896924	15.2994034908032	19.9209228934481	22.6794310631349	27.5595009227619	35.8267586741603	24.8063054780156	19.4374560015363	19.8809850727369	25.2280005019027	27.4880154845786	19.1547365936684	21.5640546834494	38.6470941855704	38.6633537008606	24.3873413914104	36.6720199412023	37.1502178299367	39.2469721069503	52.0197248966087	42.5690948616662	44.4328251737388	50.408109445271	81.246062306617	45.7321412437541	61.2662186374011	55.5042658613411	74.2238700792816	64.8513783199226	74.5355535827135	80.0666689488807	86.7058909849106	73.584652056267	72.5187599337018	79.0974524967705	99.0720447859495	85.5613868015574
454	6.11761087766483	9.16961411655581	9.75371323292177	12.3060479001586	11.2233665923298	16.2446713899489	12.3716359686179	13.6475429982743	9.54959170670626	14.5668532149186	18.0110031797273	17.2661260151341	14.4505268893849	18.8232368370569	21.5155532491376	23.4966933172156	18.8392886490762	31.5932946708017	27.5362410714782	29.7231287267859	26.2365621511922	29.9012013161477	31.1784461248046	29.1683562437886	17.8319300326892	27.8476033978991	35.1878097732237	35.4167189422204	32.6202534155001	40.2150312055156	55.5256022289213	45.0387496116453	51.4667541527866	58.8220148686515	41.9033154869234	66.6784092979544	61.1289367487498	52.58428721582	65.2942027195814	55.8821876926592	80.7364447736156	64.6887124964394	81.7896870677435	76.623013791462	77.6285740498245	107.372017749714	88.5729447808399	87.5832008167471	121.657899045437
455	2.83609026262127	6.5209241261261	9.24061148628365	15.1627661717921	13.2224447339316	11.9116860610204	11.8499158368239	15.2375548226576	17.244813580258	16.7873174767108	17.9802395998268	12.4619381818151	16.0456589316625	20.5282145247459	20.0948528401519	25.389030832846	21.0260626488551	30.3143057543829	34.5327331015795	31.9205518063213	21.6972812450151	44.8630614724549	31.4938508230869	36.3396068003269	32.0112581685723	39.2041400638201	28.993799368683	46.6104261800855	26.9835640488485	36.273323100732	34.4562664094446	41.4979992616002	53.7974305696037	48.3806118964434	61.2151755194537	55.3477091794019	65.9443040565061	69.1618958235592	87.1887142126117	78.3340753593056	75.346477537099	78.3916968939048	58.7409086129954	59.7786977702327	95.8002927665036	105.062974622963	104.53463403789	94.1707142574931	98.966636312501
456	5.10431111434404	15.8746140439692	9.95352927870967	17.2505554633483	10.5913639828784	16.2586167756442	17.0948292685955	17.0931636594226	12.8412159654951	12.8482349853737	11.0285540201837	15.4321115367295	16.2640606954993	17.3591156225529	18.6339014934441	19.7204734237509	18.128896496267	22.3890747481081	32.1311798999484	24.4774159784723	23.6430576825331	26.1015606402533	20.5229604211476	41.6703279049099	25.4577762298449	32.9338904280943	32.6035208667174	40.6383960936528	37.4233106144075	40.4510625814126	34.5563197903651	41.6386107560754	49.6475305306074	50.8592156372977	47.0989663662283	51.756463945498	49.343057808627	48.3161301798577	70.7510565966256	78.2234611519801	52.5697263500494	71.5300710512083	83.3360570088528	96.7770761224157	92.7941572801768	72.3615124950276	120.568633569755	97.1472811909131	102.424959369113
457	3.15577033961369	9.67223568503388	6.79411469797524	9.71934966667795	9.99484509703608	7.18528332314296	16.0546907429566	14.042784054438	9.65605067364438	15.4959780502042	13.8470511944673	19.6976467219159	17.4593481223667	21.0756806811526	23.3555455538676	23.3934885457044	26.1601244044464	22.6593603670778	29.6490174212341	23.6329196293299	29.3448231024621	31.7848492625955	31.900733400115	22.901226524197	28.7901059820629	45.3442208842492	31.4520077050715	42.3605331406409	55.7105355321028	43.5514468174855	52.2104715885053	31.9895993654225	32.0513805706767	41.5490942808622	42.43341492961	48.7641620235766	68.5878043901304	62.3218031066335	61.4941351476049	66.1321610046446	105.661353931549	81.4064590898654	68.5734381765803	75.5091817280085	91.0724337617939	100.184029983566	85.5020478650122	92.4040449928117	104.617402515385
458	6.15060214141214	8.18015761956225	5.95045602614175	9.46587033091174	7.80120146660906	13.7599351288002	13.0223743185608	14.0717784403371	14.2903969944124	18.5628573764602	16.0903904382237	16.1813541487055	21.422062728508	16.6730926670329	28.7216059625248	30.233089646213	17.3641111972955	31.2217640687555	35.11641326183	17.543595841913	30.1079161966002	38.6185893509156	27.0932744688266	37.6596849512674	27.8042978056124	37.5917612754839	45.2175186892971	28.5967190670712	36.3677548845824	44.1197869467887	38.9495657350377	46.9354284432089	46.8341575402376	39.1100025353995	49.3883105897181	56.8900811482109	71.6354039184806	75.4511264326388	53.2729434296161	73.9273175241301	79.4957728466259	93.8639480873292	79.8501883418125	73.8654035893895	104.828221050158	75.1311456044282	74.1112714929328	81.4769072639213	71.3294940643198
459	4.27625991202547	8.67116470007858	9.06255708245047	15.6171433442867	11.770128773294	10.644515821919	14.3494836146777	15.1527694167665	17.0284478761469	19.4152992854923	17.6275694546266	17.0107853919042	18.2888609500501	18.8649872787572	16.8824474669612	19.6236633560087	26.0340993040454	25.6218768371058	28.6367809629906	29.9034575458695	27.4418527944463	32.0830908560205	31.6519054069906	25.8750580573192	32.2109113890277	40.182292291078	32.9609017547077	38.4195305372782	43.0811972775814	43.573507445282	42.8011257862135	36.8819753968941	45.7038165434499	38.5015173134227	55.725859188187	53.3718351124274	61.7809734544171	58.0444087525238	53.8295025267122	91.9875098665797	70.5753776778108	93.2137185788398	66.6307808683137	102.200020080228	93.3804047799798	103.876750257325	115.834102508119	81.0374846420215	93.4481803336884
460	2.76293726931247	5.64223101608598	11.5880954865362	12.9435423782885	10.2679712793324	13.3510720487718	12.5558829948041	8.49723458810605	14.5593223739933	13.8605453239283	9.16047045071317	20.6377913051225	16.9974694732695	20.2822636059098	25.7985895491396	20.1012656958479	22.7069830556335	24.7871265351948	26.9513659830633	23.2776551680118	29.0166445434241	34.48376987166	42.0768320080884	31.0525041848955	37.7631549120203	39.891269545841	40.7616766298954	35.8348042912974	32.1635673191463	37.3627875102404	42.2971970023994	56.5188362225104	59.6242565616397	54.95498729345	48.4044591782636	45.5708674168961	69.0295535168488	58.8880610007252	82.0920796382223	47.4165910155863	62.7680047784849	87.5959749670404	72.4189610190931	91.4601815338864	89.1595903389783	102.889042391914	90.7409203535591	98.35630473261	109.89642496914
461	1.9460308434113	12.6629564888518	12.3673915187927	8.47224497139754	8.55694806311524	15.8161880265155	15.4818432917278	11.6323301531366	15.3467872992368	11.6350043953702	16.2597479941731	18.1547296110725	19.2220339353929	19.9777609112296	12.9359530154541	28.18248449069	19.7596683706691	29.122203511219	33.1328990386148	26.3335828717477	31.4141820861394	22.1928235013006	27.5020305322087	34.3374962900531	29.9340643760997	33.3669865335949	33.2451764368749	32.7363405047652	38.9805492426818	36.0210916457927	46.031342356292	42.3568584459476	55.8098801208061	63.959184156735	53.153337295611	44.6610100167196	59.5637078014988	56.1152657526121	74.0920138495341	69.1197091773396	91.9569560131644	72.2680466524228	82.2244353859797	98.6614820861073	97.1564179206624	81.7798920943935	110.145704807605	98.6518376575006	81.9073518298658
462	6.24391571001422	6.99674705320984	8.59787893178413	15.2201765423571	13.2653780788619	15.3115012936073	15.2036684058429	11.8381924715637	16.4776964728037	21.8095691353033	19.9983080191572	14.7168739522139	23.9237208280958	19.8492451146923	17.0195205413132	26.3987716576006	17.7606169364482	25.8853500957366	25.6759979810194	31.6547628182414	27.0230846102052	32.3549744586448	36.9271638155035	31.4412829358177	41.6515319663835	34.3906521820266	39.193712821025	29.5490226715869	38.2442581936715	35.2488601174201	33.2876730422941	36.70130848605	40.244983027037	48.9384830776214	57.6225144975592	59.9812945645991	49.3499563413142	65.9266418841855	49.0808675409904	46.2279691427045	68.4415831120013	89.0145518188361	65.7726360618795	92.4358760533541	70.0442214527279	95.5500595303894	78.5970091496625	110.912828847807	91.0722795147605
463	6.75113274657545	11.3084883813384	10.0074344737744	13.965217004042	14.7495855012862	14.251216427333	14.6756809229474	12.8961685669374	16.8035675545122	12.8492461825262	12.2625690462081	13.5811598687399	19.9247790880391	14.2163982058087	26.7871140053834	29.3802143630362	24.324395379387	30.7942033614433	24.427009756514	30.9156638950598	30.945591362234	35.0540984191641	31.7608137946494	35.8589871914071	22.9252723507425	49.1278997279841	32.19521934103	32.6855752649003	31.9439213116719	35.5674152093622	37.3200165926939	47.6205003806153	54.9376012689196	37.8240184073079	54.3107692158917	72.2508730859304	75.3385438579868	58.8771122133322	44.5572228109718	49.3695878980585	69.7960941680271	73.5152043577902	66.8526183435215	94.3464084494634	87.7567892081792	100.509878055739	89.7953619612768	99.915580202308	104.17830343858
464	5.66125728157758	8.51358116205792	14.0211167670964	15.789584878649	11.239197955911	12.4825084687429	13.8984563288265	13.2029630753008	15.855851810397	18.0331488668722	15.483896744646	19.3694375061454	16.6998925419171	18.7542599643065	24.9814126471849	16.4579356923625	22.612486765593	24.6712056838122	24.7028657645407	33.5230374164691	32.07595990949	25.6842072939859	32.2945169705603	36.6281268456573	38.6661951013213	34.5019471572806	41.9178099249308	35.9586765165189	41.5712456094608	41.8472121396392	50.121850258692	57.2798583210325	63.3538361703731	55.6287433593942	53.6445893632225	50.5138587308572	60.1229593982451	60.603815964426	62.1034028792408	75.0810509531658	58.4183435550142	67.9203755515554	98.9344053235764	83.7581318073569	82.1183589313228	99.8755902395618	81.13030435467	96.668586619611	91.8719107436709
465	5.68445961146162	11.8574202845121	14.0589250316794	10.8942039596018	10.6523022795209	9.06611104775248	13.0609462621271	11.493269085139	18.4044232264914	9.21120192844694	11.6114075335602	16.5334585286063	15.9616167668093	20.6796093616785	17.9953808737285	18.9859723404575	25.6077629329447	20.2444789055157	26.8861874444471	22.6222377987797	23.2551975256465	24.2116359498576	32.7282644495881	30.5411995029869	40.4245076405115	29.1770937509928	39.5711292615464	34.0579785546917	53.0327929142159	52.5595002964397	50.9018248959186	48.8439366932661	56.3880080806618	35.389382219839	53.118524491054	51.6854381368105	47.3310999960715	71.1132932986228	82.2102170029727	65.2722486666649	77.7637459629597	83.0403856177701	94.6970842290847	85.1685964971039	101.726532905782	83.466447034362	94.1700419807466	112.104358485703	92.9053962837738
466	5.37592431088661	12.2606447752066	13.4426728529654	8.44761841352654	10.9094123808306	12.4420206655789	14.9397957257306	21.0986519647959	13.5951834728351	17.8351503304831	20.2411688402491	17.449411680752	12.0302151106609	19.3643474857894	20.1423426170121	16.663418632874	26.3643776465713	27.1942387849719	20.9996829810896	24.0088334655136	21.6634245938805	27.0054807533552	31.6944830136039	33.7615543324086	34.4695276030275	40.7938299694633	55.0608787354088	46.9893178433112	37.3153242005612	35.7219257768601	39.1836360074582	49.0891610952891	43.4799077868328	40.9284182972245	49.7836884304744	53.536296686583	76.5560904657896	57.334125724985	53.8126765684222	69.3606966418605	70.5424950540936	59.926532416926	75.2069824682182	72.3757204808103	100.581459140712	121.721559573299	102.933007835799	71.9165070064329	97.8770785866226
467	8.95856453658371	11.9682064051134	10.3684303690932	7.83456741042845	11.7188426396491	15.0725391347731	17.4582023202477	16.9221524603498	13.7829843113646	12.3025364340236	19.1048056271943	14.6745242098564	19.3223447798477	18.8107387200094	21.3903445672652	24.2372161432044	20.913672506257	27.8072727489883	25.4382081549509	33.11679396996	32.7722171992263	36.6785941202804	26.6029181057962	35.7663319482111	36.3334352218018	32.5178933782373	34.2677308316054	41.7241209299295	35.423224309738	49.5386638176213	30.6004209563007	44.9137659749106	49.586420846463	61.7905609708544	45.9074279846991	62.0253754818574	63.0553949258166	78.703004755178	54.4942002462411	62.7136378134118	70.9584377851702	69.5018544414211	99.409250393607	90.3803224036593	84.7840350980056	102.435232907833	71.2603418882145	101.637210336106	106.74055141333
468	6.57451903067159	10.1989220525916	11.016138769012	9.07544265107953	7.23197621315643	13.7152452220192	19.1614836199822	12.7390201327763	14.0854316833954	9.93978139384365	22.1224047622737	13.7484679417635	15.3148341605414	13.4161386396702	21.5961832136689	17.5688538115206	21.2310565215957	27.3387964525368	29.1451412132524	23.8278860576048	28.4134625600304	25.5285442753889	29.973695665818	25.6743573784912	30.0962971651633	23.1525467377233	50.8668667775518	34.8328553207237	39.6436339918152	49.0887293675305	42.0399703418045	51.2687810895508	43.250017489036	45.6542940700922	42.4834390017518	74.6835799866797	54.5991975447441	65.4678430741087	79.3288545486901	58.5043697408277	78.6115643004137	85.2222540182567	92.6326879715716	93.1698334128628	89.945240275477	87.8097220748745	94.5829638024858	101.003614977632	94.9745149870354
469	5.59902753193374	8.58924408668578	8.8245760860984	10.5140349251771	12.6202282167317	12.3717688965623	9.58152537783908	19.9243678454721	15.8651575274582	15.1821643690036	12.7894123494311	20.6541955931029	18.0187454040067	22.5919131739413	16.681141320074	16.2895106846166	18.5843196913232	29.1077795370572	23.8679941317247	24.0439464555913	28.8321159414048	31.0267517160187	31.9505132736422	36.9729282825829	37.9170269392808	30.0006920357972	34.4643262678724	36.6411668758942	33.9387576224767	36.6765613596709	38.1080773940034	36.2051306576525	32.9851043646095	38.5983078253364	59.6152807122041	50.6116292286489	40.0173994871004	73.7235176495703	81.3035172321157	88.7141502387083	61.5464579448092	57.6689152607468	69.9635653848124	107.278467910373	88.9828580913225	96.5874362207054	110.641263839793	88.8726897452556	98.036568324451
470	1.94625237616375	10.0487502921008	8.76738724828576	11.076809191248	11.6484375703542	11.2094699795069	12.1674884031779	13.8208090358899	12.0160512289103	7.67639951683078	18.8387385775947	16.0346387819693	12.0604233361766	16.3183742748011	22.9125272424487	26.8736376819306	23.1488525905186	23.6208860451052	15.3764564363571	24.2790736330408	20.6568730549059	20.9364942418029	25.4654837456161	34.8044581820358	30.4642402698322	47.0914179220166	38.4932441258857	26.1101637122566	36.8135211276584	39.8669563258561	37.2698472225599	43.0980477505997	47.7419315009683	52.7748480091021	39.64403146188	33.749013023472	63.2402476817821	52.1268199310363	57.8768801798562	75.8875347785313	75.9057506430378	66.6057931013023	78.1327929812413	96.6979727348259	71.0525421664289	95.4264477936924	82.4194392051466	101.141296597922	116.357861331223
471	6.38325298460685	9.97604036429693	16.3911305238862	13.542672417279	16.3574542895475	12.7360930222183	9.62736605436412	13.3221216267179	12.6753215844855	14.2683645229324	12.7851459650634	17.7759897991482	15.0410810423864	21.984938298306	15.0667210845429	21.1958089106568	18.4186906716628	30.6423551315334	26.0638821360607	29.5664201987424	34.6805723388088	32.7663473695353	34.3456579319206	26.3702864673948	29.1123175099861	33.2869366868636	36.5677446280121	30.3915128359602	55.2713483334846	33.6646632694753	42.540100312245	55.9086807892382	39.5053141891957	45.4188627549966	50.9468267516909	58.790307915965	55.6516304955913	53.5752009686767	73.2780586152698	65.8440600968526	95.2765873317032	63.6781458185757	77.3099034555613	68.0427188753275	87.5722928491507	79.2162494984127	95.1520536161791	101.050459783831	103.493272846767
472	4.29924070915706	9.50052772773243	13.0476016919512	10.8123053899876	16.5256366990147	13.6534420779379	11.0612944749457	18.6725495960711	19.0819808077471	18.4242896818212	19.4619674524265	12.8040964312793	17.0460536835226	26.999441612919	15.9368191220584	23.8801476875068	25.749067215869	31.535598611152	25.2248608718751	26.1618264473578	27.5842943879619	29.0466362643972	32.5602051664835	25.7773569401793	41.5562044909499	39.1382621216361	38.9528905190791	34.4886509556114	47.1346137881431	31.6362858421357	55.1935893713038	47.8022493339021	44.0081165566924	53.8889373222809	38.6912032856889	48.3257316070731	52.8387809547445	44.2770496358054	59.4253015872483	76.2497281739043	75.8599667794108	62.0727802248081	92.3211884683417	72.2762172957488	91.1932214714215	112.552870568249	89.3176390541802	97.5987316906159	100.406554696578
473	8.63402106329367	14.2211951737931	9.28659285951007	11.4034878619771	9.0204919039799	13.7621895964013	10.389267059323	14.0568154495479	12.5709564165956	13.8933431361001	13.2792096416433	13.5551138667601	9.80598996717592	20.9298407115915	17.3913086308975	18.033450346845	21.1262860133954	27.8269094329776	26.4645642760112	30.8045455288854	32.1073969118413	22.1624476233489	36.6279862996173	30.0867546232005	34.8395886864669	25.3601930782517	28.8309241479073	39.247460401157	37.9521500243851	30.679442085215	48.2357985393258	49.8603407268135	47.1823095867122	57.9468423340362	41.4540476117513	50.1661765767847	56.7495995328153	45.6775718946963	80.1235748674833	38.9033076646761	67.9708824956077	63.0652792073499	93.095288451219	71.6351440593343	78.0248482343161	76.2698595752269	93.0795519796018	83.7763659825996	88.1678050306224
474	6.25641632898576	7.69614291288505	7.7918957495479	8.33330674509095	6.22707330223917	9.24450790207626	9.97239612317619	14.8258187524727	14.1167588721182	11.0692861583164	13.8506837994138	18.1263458322894	19.4497376276971	15.5230524369744	18.6851637917412	19.3067292656332	21.3553244236506	31.2609798247435	24.4660280025935	28.8128155125831	25.2937545401333	36.636156186164	29.801577379977	36.7827673181531	34.6034603628885	53.9141429467742	32.7702420663799	50.7750986192938	32.4787273178275	52.4092790859135	46.5205664847495	58.1528497582642	34.0763638275495	47.3829586741235	53.1061227781864	60.8729013970974	73.8775082732367	50.1878671807156	81.3554202125489	63.7192244756332	92.1587980107874	67.9725524471326	89.5688674356619	102.144441876193	73.6636785465663	96.4450654264374	98.0389793129742	66.8974804781023	88.9098777500449
475	8.81467415621271	12.8418586033223	6.72833503228312	10.5242872968793	12.633971682235	12.1646901713104	14.7373302294058	10.8292427458864	21.9632770841557	14.3556747723525	16.2998471409278	13.3947973156944	21.663336571198	20.7981742612502	17.479872374505	23.6251940615682	22.0623095763892	25.6171767683229	23.506819051658	31.6019477471309	33.7707261444741	35.6779765038309	22.8899653094608	29.6900624670774	25.9084996686027	34.4816498067614	36.1542337614825	48.1012322038512	41.3099172040344	35.5331207842719	46.2011170187509	52.5973353076142	35.3630007882505	44.4174079205873	44.7257522745444	53.591003656809	71.0769890452465	78.3568462444412	45.6153200660955	79.5907597944963	72.2597778827081	61.9847194969431	89.8765906363449	74.2543755107173	94.9330495957575	96.7593004544518	89.0537219103489	99.6967637040952	93.2995704930927
476	7.7886324622047	10.801360102544	9.20000669121727	8.55489698038433	9.64604352604953	13.5370275542396	12.0937633819264	12.7401804818026	12.9248667609458	13.1618203362159	12.3033617160776	13.9946627883759	11.992637421654	17.8457734698657	21.676459004698	19.6073774102434	18.3025637235165	28.0686605656455	22.1373863044467	27.1304891783432	31.386631737763	26.6301212148269	23.152745183572	26.8739384527655	42.5439545633232	37.3584688525691	39.151704752979	36.6942221291453	42.058524569073	43.0302531204478	41.6061096338347	51.1863811125545	42.6405782527789	44.1232197489894	41.4542678570742	48.5760471912455	51.1065407368144	60.4085645155622	58.819147378673	72.7398538924432	91.7933651962957	83.9589068474849	71.7652597262486	90.4512358602222	62.9602087582067	86.4980574919142	109.683067162016	78.1641877610553	80.3844527860923
[truncated: 9,524 more rows]
[truncated: 51 more columns]
